# Supplementary material for: A global metabarcoding analysis expands molecular diversity of Platyhelminthes and reveals novel early-branching clades
Source: Biol Lett. 2019 Sep 11;15(9):20190182. doi: 10.1098/rsbl.2019.0182 (PMC6769146; doi:10.1098/rsbl.2019.0182)
Supplement: Placement files and comparison [file rsbl20190182supp1.txt]

                                     ,     
        __    __    __    __   __     __   
      /   ) /___) /   ) /___) (_ ` / (_ `  
     (___/ (___  /   / (___  (__) / (__)   
      __/______________________________    
    (__/                                   
               2014-2019 by Lucas Czech    
               http://genesis-lib.org
               v0.22.1
Jplace file 1: Platy_pplacer_fastanotrim.jplace
Jplace file 2: RAxML_portableTree.Platy_EPA_fastanotrim.jplace

INFO Invalid pquery with sum of like_weight_ratio '1' > 1.0 at 'BM_OTU74'.
INFO Invalid pquery with sum of like_weight_ratio '1' > 1.0 at 'SA_OTU137857'.
INFO Invalid pquery with sum of like_weight_ratio '1' > 1.0 at 'SA_OTU139350'.
INFO Invalid pquery with sum of like_weight_ratio '1' > 1.0 at 'SA_OTU158734'.
INFO Invalid pquery with sum of like_weight_ratio '1' > 1.0 at 'SA_OTU158383'.
INFO Invalid pquery with sum of like_weight_ratio '1' > 1.0 at 'SA_OTU9534'.
INFO Invalid pquery with sum of like_weight_ratio '1' > 1.0 at 'SA_OTU9535'.
INFO Invalid pquery with sum of like_weight_ratio '1' > 1.0 at 'SA_OTU10810'.
INFO Invalid pquery with sum of like_weight_ratio '1' > 1.0 at 'SA_OTU52432'.
INFO Invalid pquery with sum of like_weight_ratio '1' > 1.0 at 'SA_OTU139050'.
INFO Invalid pquery with sum of like_weight_ratio '1' > 1.0 at 'SA_OTU138156'.
INFO Invalid pquery with sum of like_weight_ratio '1' > 1.0 at 'SA_OTU23772'.
INFO Invalid pquery with sum of like_weight_ratio '1' > 1.0 at 'SA_OTU12998'.
INFO Invalid pquery with sum of like_weight_ratio '1' > 1.0 at 'SA_OTU3330'.
INFO Invalid pquery with sum of like_weight_ratio '1' > 1.0 at 'SA_OTU15646'.
INFO Invalid pquery with sum of like_weight_ratio '1' > 1.0 at 'SA_OTU22435'.
INFO Invalid pquery with sum of like_weight_ratio '1' > 1.0 at 'SA_OTU138786'.
INFO Invalid pquery with sum of like_weight_ratio '1' > 1.0 at 'SA_OTU138750'.
INFO Invalid pquery with sum of like_weight_ratio '1' > 1.0 at 'SA_OTU142359'.
INFO Invalid pquery with sum of like_weight_ratio '1' > 1.0 at 'SA_OTU97'.
INFO Invalid pquery with sum of like_weight_ratio '1' > 1.0 at 'SA_OTU50370'.
INFO Invalid pquery with sum of like_weight_ratio '1' > 1.0 at 'SA_OTU52071'.
Total tree length 1: 47.8141
Total tree length 2: 48.3635

Legend
  valid:   'X'
  invalid: '-'

=================================================================================================
    Overview of all Pqueries that are in both Samples:
=================================================================================================

 Pquery       | Top equal | All equal | avg logLH delta |      EMD 
--------------+-----------+-----------+-----------------+----------
 SA_OTU134775 | [32m    X    [0m | [31m    -    [0m |   122955.865985 | 0.000607 
 TO_OTU39577  | [32m    X    [0m | [31m    -    [0m |   147523.010055 | 0.000246 
 SA_OTU136603 | [31m    -    [0m | [31m    -    [0m |   122728.569479 | 0.009250 
 SA_OTU48513  | [31m    -    [0m | [31m    -    [0m |   122728.595205 | 0.008856 
 BM_OTU536    | [32m    X    [0m | [32m    X    [0m |   123602.132848 | 0.000468 
 TO_OTU133298 | [32m    X    [0m | [31m    -    [0m |   146629.882963 | 0.000605 
 TO_OTU136678 | [31m    -    [0m | [31m    -    [0m |   147333.656592 | 0.000310 
 SA_OTU138519 | [32m    X    [0m | [32m    X    [0m |   122942.407294 | 0.000327 
 SA_OTU8318   | [31m    -    [0m | [31m    -    [0m |   122741.947091 | 0.009249 
 SA_OTU54526  | [32m    X    [0m | [32m    X    [0m |   123520.565477 | 0.000922 
 SA_OTU139023 | [32m    X    [0m | [32m    X    [0m |   122942.487379 | 0.000326 
 SA_OTU135880 | [32m    X    [0m | [32m    X    [0m |   122394.083716 | 0.000150 
 SA_OTU13829  | [32m    X    [0m | [32m    X    [0m |   122709.042432 | 0.001190 
 SA_OTU138233 | [32m    X    [0m | [32m    X    [0m |   122407.775476 | 0.000652 
 TO_OTU24221  | [32m    X    [0m | [31m    -    [0m |   146629.671041 | 0.000697 
 SA_OTU250932 | [31m    -    [0m | [31m    -    [0m |   122742.101730 | 0.008497 
 BM_OTU17530  | [32m    X    [0m | [31m    -    [0m |   123576.546096 | 0.000966 
 SA_OTU15651  | [32m    X    [0m | [32m    X    [0m |   123195.923740 | 0.000265 
 TO_OTU145590 | [32m    X    [0m | [32m    X    [0m |   147016.207407 | 0.000911 
 PA_OTU2658   | [32m    X    [0m | [31m    -    [0m |   131862.849501 | 0.000137 
 TO_OTU59271  | [32m    X    [0m | [31m    -    [0m |   147333.560827 | 0.000643 
 SA_OTU22345  | [32m    X    [0m | [32m    X    [0m |   122970.934183 | 0.000265 
 TO_OTU38337  | [32m    X    [0m | [32m    X    [0m |   148519.245801 | 0.000116 
 SA_OTU15543  | [32m    X    [0m | [32m    X    [0m |   123829.241037 | 0.000269 
 SA_OTU139273 | [32m    X    [0m | [32m    X    [0m |   122942.675230 | 0.000328 
 SA_OTU23675  | [32m    X    [0m | [32m    X    [0m |   122511.515734 | 0.000031 
 SA_OTU2952   | [31m    -    [0m | [31m    -    [0m |   122361.875436 | 0.000472 
 TO_OTU80454  | [32m    X    [0m | [31m    -    [0m |   147333.603288 | 0.000641 
 SA_OTU186597 | [32m    X    [0m | [32m    X    [0m |   122361.585776 | 0.002020 
 SA_OTU22296  | [32m    X    [0m | [32m    X    [0m |   122407.987957 | 0.000134 
 SA_OTU138813 | [32m    X    [0m | [32m    X    [0m |   123098.679860 | 0.000471 
 SA_OTU48552  | [32m    X    [0m | [31m    -    [0m |   122742.736779 | 0.000651 
 BM_OTU14844  | [32m    X    [0m | [32m    X    [0m |   124762.844378 | 0.001368 
 SA_OTU138303 | [32m    X    [0m | [32m    X    [0m |   122942.991884 | 0.000329 
 TO_OTU36379  | [32m    X    [0m | [32m    X    [0m |   148391.333122 | 0.000698 
 SA_OTU139281 | [32m    X    [0m | [32m    X    [0m |   124329.470286 | 0.000229 
 SA_OTU139410 | [32m    X    [0m | [32m    X    [0m |   122942.657035 | 0.000327 
 TO_OTU65748  | [32m    X    [0m | [31m    -    [0m |   147213.403957 | 0.000957 
 DSF_OTU3756  | [32m    X    [0m | [32m    X    [0m |   132703.085281 | 0.000530 
 SA_OTU49224  | [31m    -    [0m | [31m    -    [0m |   123721.712332 | 0.007631 
 TO_OTU137199 | [32m    X    [0m | [31m    -    [0m |   147333.725376 | 0.000129 
 SA_OTU23079  | [32m    X    [0m | [32m    X    [0m |   122648.490791 | 0.007264 
 SA_OTU187108 | [32m    X    [0m | [32m    X    [0m |   124933.966105 | 0.001680 
 SA_OTU138378 | [32m    X    [0m | [32m    X    [0m |   123057.271895 | 0.000265 
 SA_OTU3503   | [32m    X    [0m | [32m    X    [0m |   122943.043831 | 0.000327 
 SA_OTU138144 | [31m    -    [0m | [31m    -    [0m |   122404.638115 | 0.003187 
 SA_OTU161395 | [32m    X    [0m | [32m    X    [0m |   123074.098647 | 0.000329 
 TO_OTU85139  | [32m    X    [0m | [31m    -    [0m |   147016.299803 | 0.000719 
 SA_OTU138381 | [32m    X    [0m | [32m    X    [0m |   122943.007306 | 0.000332 
 BM_OTU790    | [32m    X    [0m | [31m    -    [0m |   123691.536235 | 0.000410 
 SA_OTU52111  | [32m    X    [0m | [32m    X    [0m |   122942.897063 | 0.000327 
 SA_OTU15857  | [31m    -    [0m | [31m    -    [0m |   122742.148500 | 0.006999 
 SA_OTU9481   | [32m    X    [0m | [32m    X    [0m |   123096.523826 | 0.000512 
 SA_OTU139043 | [32m    X    [0m | [31m    -    [0m |   122361.921821 | 0.000047 
 SA_OTU18053  | [31m    -    [0m | [31m    -    [0m |   122741.138505 | 0.009219 
 SA_OTU73469  | [32m    X    [0m | [32m    X    [0m |   122942.872578 | 0.000339 
 SA_OTU139045 | [32m    X    [0m | [32m    X    [0m |   123748.019529 | 0.000327 
 SA_OTU4499   | [32m    X    [0m | [32m    X    [0m |   122942.679827 | 0.000327 
 BM_OTU2028   | [32m    X    [0m | [32m    X    [0m |   123602.253902 | 0.000974 
 SA_OTU161181 | [32m    X    [0m | [31m    -    [0m |   122661.521377 | 0.000263 
 TO_OTU61093  | [32m    X    [0m | [31m    -    [0m |   148108.773924 | 0.000257 
 SA_OTU819    | [32m    X    [0m | [32m    X    [0m |   123577.136164 | 0.000852 
 SA_OTU138815 | [32m    X    [0m | [32m    X    [0m |   123096.444694 | 0.000923 
 SA_OTU12827  | [32m    X    [0m | [32m    X    [0m |   122942.922122 | 0.000136 
 SA_OTU137558 | [32m    X    [0m | [32m    X    [0m |   123495.927157 | 0.000971 
 TO_OTU114467 | [32m    X    [0m | [31m    -    [0m |   147449.304448 | 0.002106 
 SA_OTU137857 | [32m    X    [0m | [32m    X    [0m |   122762.935110 | 0.000481 
 SA_OTU49311  | [31m    -    [0m | [31m    -    [0m |   123577.425713 | 0.000493 
 SA_OTU12059  | [32m    X    [0m | [31m    -    [0m |   122743.082367 | 0.008176 
 SA_OTU15644  | [32m    X    [0m | [32m    X    [0m |   122942.938120 | 0.000181 
 SA_OTU161121 | [32m    X    [0m | [32m    X    [0m |   125460.233490 | 0.000597 
 SA_OTU48312  | [32m    X    [0m | [32m    X    [0m |   122942.945066 | 0.000331 
 SA_OTU139525 | [32m    X    [0m | [32m    X    [0m |   122942.597693 | 0.000315 
 SA_OTU136385 | [32m    X    [0m | [31m    -    [0m |   122742.516114 | 0.000968 
 SA_OTU52078  | [32m    X    [0m | [31m    -    [0m |   123096.345446 | 0.000179 
 SA_OTU51844  | [32m    X    [0m | [32m    X    [0m |   122942.916460 | 0.000327 
 SA_OTU263868 | [32m    X    [0m | [32m    X    [0m |   122716.514132 | 0.008206 
 SA_OTU187241 | [31m    -    [0m | [31m    -    [0m |   122741.215501 | 0.009143 
 BM_OTU1813   | [32m    X    [0m | [32m    X    [0m |   123866.117615 | 0.000188 
 SA_OTU15763  | [32m    X    [0m | [32m    X    [0m |   122942.530671 | 0.000327 
 SA_OTU12838  | [32m    X    [0m | [32m    X    [0m |   122943.014338 | 0.000264 
 SA_OTU158734 | [32m    X    [0m | [32m    X    [0m |   122943.075521 | 0.000331 
 SA_OTU264045 | [31m    -    [0m | [31m    -    [0m |   122588.922144 | 0.007998 
 SA_OTU5474   | [31m    -    [0m | [31m    -    [0m |   122742.147661 | 0.008331 
 SA_OTU12849  | [32m    X    [0m | [32m    X    [0m |   122942.544610 | 0.000327 
 SA_OTU161148 | [32m    X    [0m | [32m    X    [0m |   123613.712045 | 0.006908 
 TO_OTU65464  | [32m    X    [0m | [31m    -    [0m |   146629.721043 | 0.000431 
 SA_OTU138742 | [32m    X    [0m | [31m    -    [0m |   123803.766085 | 0.000174 
 SA_OTU33637  | [32m    X    [0m | [32m    X    [0m |   122430.330001 | 0.000329 
 SA_OTU137501 | [32m    X    [0m | [32m    X    [0m |   123577.292553 | 0.001002 
 SA_OTU23625  | [32m    X    [0m | [31m    -    [0m |   122743.190547 | 0.006632 
 SA_OTU158271 | [32m    X    [0m | [32m    X    [0m |   123028.422086 | 0.000250 
 SA_OTU41414  | [32m    X    [0m | [32m    X    [0m |   123054.242439 | 0.000277 
 SA_OTU15645  | [32m    X    [0m | [32m    X    [0m |   122942.870251 | 0.000182 
 SA_OTU50975  | [32m    X    [0m | [32m    X    [0m |   145646.206069 | 0.001938 
 BM_OTU71     | [32m    X    [0m | [32m    X    [0m |   124686.776471 | 0.001212 
 SA_OTU68799  | [31m    -    [0m | [31m    -    [0m |   122267.108423 | 0.000360 
 SA_OTU139493 | [32m    X    [0m | [32m    X    [0m |   123829.129548 | 0.000134 
 SA_OTU2185   | [32m    X    [0m | [32m    X    [0m |   125401.459338 | 0.001245 
 SA_OTU139021 | [32m    X    [0m | [32m    X    [0m |   122942.534102 | 0.000327 
 SA_OTU74135  | [32m    X    [0m | [32m    X    [0m |   122759.599427 | 0.000343 
 DSF_OTU951   | [32m    X    [0m | [31m    -    [0m |   132576.571703 | 0.000416 
 TO_OTU31070  | [32m    X    [0m | [32m    X    [0m |   146916.364351 | 0.000245 
 TO_OTU16187  | [32m    X    [0m | [31m    -    [0m |   147333.630258 | 0.000208 
 SA_OTU48584  | [32m    X    [0m | [32m    X    [0m |   122742.884990 | 0.000268 
 SA_OTU276091 | [32m    X    [0m | [32m    X    [0m |   122511.882634 | 0.001420 
 TO_OTU29446  | [32m    X    [0m | [31m    -    [0m |   148519.100125 | 0.000241 
 SA_OTU208267 | [32m    X    [0m | [32m    X    [0m |   122763.208549 | 0.000456 
 SA_OTU161183 | [32m    X    [0m | [31m    -    [0m |   122729.863958 | 0.000623 
 DSF_OTU3462  | [32m    X    [0m | [31m    -    [0m |   133651.801145 | 0.000117 
 SA_OTU52074  | [32m    X    [0m | [31m    -    [0m |   123096.255301 | 0.000178 
 SA_OTU138643 | [32m    X    [0m | [32m    X    [0m |   122861.659034 | 0.000218 
 SA_OTU220849 | [32m    X    [0m | [32m    X    [0m |   122942.402397 | 0.000327 
 SA_OTU130315 | [32m    X    [0m | [32m    X    [0m |   123465.932338 | 0.000432 
 SA_OTU22526  | [32m    X    [0m | [32m    X    [0m |   122942.559434 | 0.000327 
 TO_OTU5366   | [32m    X    [0m | [31m    -    [0m |   146827.056259 | 0.000192 
 SA_OTU160151 | [32m    X    [0m | [31m    -    [0m |   123096.291555 | 0.000244 
 SA_OTU100799 | [32m    X    [0m | [31m    -    [0m |   122583.751779 | 0.000203 
 SA_OTU53255  | [31m    -    [0m | [31m    -    [0m |   122741.580386 | 0.009877 
 SA_OTU159213 | [31m    -    [0m | [31m    -    [0m |   122647.508368 | 0.008398 
 TO_OTU143442 | [32m    X    [0m | [31m    -    [0m |   146827.100684 | 0.000440 
 SA_OTU158306 | [32m    X    [0m | [32m    X    [0m |   122943.036080 | 0.000263 
 SA_OTU15538  | [32m    X    [0m | [32m    X    [0m |   124417.948200 | 0.000205 
 SA_OTU7018   | [31m    -    [0m | [31m    -    [0m |   122742.032429 | 0.007862 
 SA_OTU8536   | [32m    X    [0m | [32m    X    [0m |   122942.922660 | 0.000327 
 SA_OTU15850  | [32m    X    [0m | [32m    X    [0m |   124480.083807 | 0.000635 
 SA_OTU6219   | [32m    X    [0m | [31m    -    [0m |   122362.051460 | 0.000662 
 SA_OTU138744 | [32m    X    [0m | [32m    X    [0m |   123349.408376 | 0.000225 
 SA_OTU139176 | [32m    X    [0m | [32m    X    [0m |   122943.293016 | 0.000302 
 SA_OTU158553 | [32m    X    [0m | [32m    X    [0m |   122912.892259 | 0.000344 
 SA_OTU4481   | [32m    X    [0m | [32m    X    [0m |   122743.288901 | 0.008326 
 SA_OTU3174   | [32m    X    [0m | [31m    -    [0m |   122742.915444 | 0.007975 
 TO_OTU65544  | [32m    X    [0m | [32m    X    [0m |   146626.582226 | 0.000717 
 SA_OTU10943  | [32m    X    [0m | [32m    X    [0m |   122990.530447 | 0.000265 
 SA_OTU137822 | [32m    X    [0m | [32m    X    [0m |   122407.356695 | 0.002312 
 SA_OTU158189 | [32m    X    [0m | [31m    -    [0m |   122742.870126 | 0.000531 
 SA_OTU274409 | [32m    X    [0m | [32m    X    [0m |   123122.240180 | 0.000014 
 SA_OTU83390  | [31m    -    [0m | [31m    -    [0m |   122619.858230 | 0.008930 
 TO_OTU40191  | [32m    X    [0m | [32m    X    [0m |   147016.186909 | 0.000650 
 SA_OTU51283  | [32m    X    [0m | [32m    X    [0m |   122942.822247 | 0.000265 
 SA_OTU15604  | [32m    X    [0m | [32m    X    [0m |   122942.675669 | 0.000326 
 SA_OTU246042 | [32m    X    [0m | [32m    X    [0m |   122998.482401 | 0.000145 
 SA_OTU161129 | [32m    X    [0m | [31m    -    [0m |   122729.587621 | 0.000440 
 SA_OTU15633  | [32m    X    [0m | [32m    X    [0m |   122942.860743 | 0.000175 
 SA_OTU161090 | [32m    X    [0m | [32m    X    [0m |   122742.954928 | 0.000290 
 SA_OTU158546 | [32m    X    [0m | [32m    X    [0m |   122929.292518 | 0.000327 
 SA_OTU161184 | [32m    X    [0m | [32m    X    [0m |   122847.118156 | 0.007553 
 SA_OTU47467  | [32m    X    [0m | [32m    X    [0m |   122511.549582 | 0.000488 
 SA_OTU52073  | [32m    X    [0m | [31m    -    [0m |   123096.184848 | 0.000179 
 SA_OTU161114 | [32m    X    [0m | [31m    -    [0m |   122694.471095 | 0.000487 
 SA_OTU10898  | [32m    X    [0m | [32m    X    [0m |   122943.001373 | 0.000327 
 SA_OTU20346  | [32m    X    [0m | [32m    X    [0m |   122861.591883 | 0.000264 
 DSF_OTU1682  | [32m    X    [0m | [31m    -    [0m |   134567.126616 | 0.000268 
 SA_OTU23772  | [32m    X    [0m | [32m    X    [0m |   122942.935569 | 0.000263 
 TO_OTU59208  | [32m    X    [0m | [31m    -    [0m |   146916.244187 | 0.000640 
 SA_OTU138404 | [32m    X    [0m | [31m    -    [0m |   122361.805970 | 0.000047 
 SA_OTU49304  | [31m    -    [0m | [31m    -    [0m |   122742.276234 | 0.008391 
 SA_OTU219061 | [32m    X    [0m | [32m    X    [0m |   122848.352876 | 0.000141 
 SA_OTU158737 | [32m    X    [0m | [32m    X    [0m |   123091.757058 | 0.000329 
 SA_OTU251295 | [32m    X    [0m | [32m    X    [0m |   123829.266733 | 0.000224 
 TO_OTU15872  | [32m    X    [0m | [31m    -    [0m |   148452.210308 | 0.000804 
 SA_OTU23857  | [32m    X    [0m | [32m    X    [0m |   122743.212860 | 0.004388 
 SA_OTU22294  | [32m    X    [0m | [32m    X    [0m |   123319.721603 | 0.000747 
 DSF_OTU4518  | [32m    X    [0m | [31m    -    [0m |   132462.200730 | 0.000457 
 SA_OTU1980   | [32m    X    [0m | [32m    X    [0m |   122361.890515 | 0.000095 
 TO_OTU44665  | [32m    X    [0m | [31m    -    [0m |   146629.907169 | 0.000493 
 SA_OTU139376 | [32m    X    [0m | [32m    X    [0m |   122942.760966 | 0.000326 
 SA_OTU158568 | [32m    X    [0m | [32m    X    [0m |   122942.743094 | 0.000327 
 SA_OTU22455  | [32m    X    [0m | [32m    X    [0m |   122942.456746 | 0.000327 
 SA_OTU156965 | [32m    X    [0m | [32m    X    [0m |   122763.344490 | 0.000786 
 SA_OTU49026  | [31m    -    [0m | [31m    -    [0m |   125415.953994 | 0.000207 
 SA_OTU161139 | [32m    X    [0m | [31m    -    [0m |   122632.049090 | 0.007106 
 SA_OTU14898  | [32m    X    [0m | [31m    -    [0m |   122729.651520 | 0.008132 
 SA_OTU12745  | [31m    -    [0m | [31m    -    [0m |   122404.636013 | 0.003142 
 TO_OTU121442 | [32m    X    [0m | [31m    -    [0m |   147333.678061 | 0.000382 
 SA_OTU161427 | [31m    -    [0m | [31m    -    [0m |   122887.493344 | 0.001596 
 SA_OTU158212 | [32m    X    [0m | [31m    -    [0m |   122742.660331 | 0.000563 
 SA_OTU161437 | [31m    -    [0m | [31m    -    [0m |   122747.404587 | 0.006277 
 SA_OTU7571   | [31m    -    [0m | [31m    -    [0m |   122742.084491 | 0.008339 
 SA_OTU6677   | [32m    X    [0m | [32m    X    [0m |   122752.933216 | 0.000264 
 BM_OTU2236   | [32m    X    [0m | [32m    X    [0m |   123746.172137 | 0.000142 
 TO_OTU236569 | [32m    X    [0m | [31m    -    [0m |   147522.906052 | 0.000274 
 SA_OTU48710  | [32m    X    [0m | [32m    X    [0m |   123221.730791 | 0.000909 
 SA_OTU52080  | [32m    X    [0m | [32m    X    [0m |   123143.977245 | 0.000196 
 SA_OTU158473 | [32m    X    [0m | [32m    X    [0m |   122943.167076 | 0.000331 
 SA_OTU158108 | [32m    X    [0m | [32m    X    [0m |   122742.864725 | 0.000421 
 SA_OTU15867  | [32m    X    [0m | [32m    X    [0m |   122729.873858 | 0.008361 
 TO_OTU20362  | [32m    X    [0m | [31m    -    [0m |   146689.840760 | 0.001206 
 SA_OTU15646  | [32m    X    [0m | [32m    X    [0m |   122942.697156 | 0.000200 
 SA_OTU22994  | [32m    X    [0m | [31m    -    [0m |   123392.868622 | 0.000159 
 SA_OTU22746  | [32m    X    [0m | [32m    X    [0m |   123339.372297 | 0.000264 
 SA_OTU278668 | [32m    X    [0m | [32m    X    [0m |   122435.361646 | 0.000855 
 SA_OTU7791   | [32m    X    [0m | [32m    X    [0m |   123221.784548 | 0.000327 
 TO_OTU53898  | [32m    X    [0m | [31m    -    [0m |   146629.811109 | 0.000137 
 SA_OTU138219 | [32m    X    [0m | [32m    X    [0m |   122407.682151 | 0.002205 
 SA_OTU138793 | [32m    X    [0m | [31m    -    [0m |   123096.180150 | 0.000178 
 SA_OTU22585  | [32m    X    [0m | [32m    X    [0m |   123127.676307 | 0.001055 
 SA_OTU48593  | [32m    X    [0m | [32m    X    [0m |   122661.934458 | 0.006867 
 SA_OTU158426 | [32m    X    [0m | [32m    X    [0m |   123073.991269 | 0.000329 
 SA_OTU139201 | [31m    -    [0m | [31m    -    [0m |   124220.184265 | 0.000243 
 SA_OTU139096 | [32m    X    [0m | [32m    X    [0m |   122361.824598 | 0.001518 
 SA_OTU88349  | [31m    -    [0m | [31m    -    [0m |   122280.637033 | 0.000052 
 SA_OTU42892  | [32m    X    [0m | [32m    X    [0m |   122417.058056 | 0.000487 
 SA_OTU4494   | [32m    X    [0m | [32m    X    [0m |   123634.236296 | 0.000265 
 SA_OTU14779  | [31m    -    [0m | [31m    -    [0m |   122942.769498 | 0.000216 
 SA_OTU277955 | [32m    X    [0m | [32m    X    [0m |   122671.826039 | 0.007949 
 TO_OTU160549 | [32m    X    [0m | [32m    X    [0m |   147450.420578 | 0.001885 
 SA_OTU138505 | [32m    X    [0m | [32m    X    [0m |   122942.827358 | 0.000328 
 SA_OTU14884  | [31m    -    [0m | [31m    -    [0m |   123449.402095 | 0.008714 
 SA_OTU15713  | [32m    X    [0m | [32m    X    [0m |   122407.717943 | 0.002105 
 SA_OTU161100 | [32m    X    [0m | [32m    X    [0m |   125378.928043 | 0.001602 
 SA_OTU22478  | [32m    X    [0m | [32m    X    [0m |   123829.366022 | 0.000239 
 TO_OTU96946  | [32m    X    [0m | [32m    X    [0m |   148519.212314 | 0.000302 
 DSF_OTU4934  | [32m    X    [0m | [31m    -    [0m |   134432.200034 | 0.001927 
 SA_OTU10810  | [32m    X    [0m | [32m    X    [0m |   122942.940653 | 0.000332 
 SA_OTU138182 | [32m    X    [0m | [32m    X    [0m |   122407.657726 | 0.002317 
 SA_OTU138741 | [32m    X    [0m | [32m    X    [0m |   123096.542016 | 0.000414 
 DSF_OTU4554  | [32m    X    [0m | [32m    X    [0m |   133905.659851 | 0.001179 
 PA_OTU3443   | [32m    X    [0m | [32m    X    [0m |   131863.489472 | 0.000815 
 SA_OTU138457 | [32m    X    [0m | [32m    X    [0m |   122943.044916 | 0.000264 
 SA_OTU262170 | [31m    -    [0m | [31m    -    [0m |   122660.385203 | 0.009362 
 SA_OTU51818  | [32m    X    [0m | [32m    X    [0m |   122690.737478 | 0.000333 
 SA_OTU12754  | [32m    X    [0m | [31m    -    [0m |   123096.357156 | 0.000175 
 SA_OTU139120 | [32m    X    [0m | [32m    X    [0m |   122942.517260 | 0.000327 
 SA_OTU15607  | [32m    X    [0m | [32m    X    [0m |   122942.803357 | 0.000327 
 SA_OTU138818 | [32m    X    [0m | [32m    X    [0m |   122942.644282 | 0.000327 
 SA_OTU139000 | [32m    X    [0m | [32m    X    [0m |   122942.539618 | 0.000326 
 SA_OTU48188  | [32m    X    [0m | [32m    X    [0m |   122743.111752 | 0.007030 
 TO_OTU46689  | [32m    X    [0m | [31m    -    [0m |   147016.027701 | 0.001821 
 PA_OTU2066   | [32m    X    [0m | [32m    X    [0m |   132575.901594 | 0.000801 
 DOS_OTU1990  | [32m    X    [0m | [32m    X    [0m |   153722.499411 | 0.002698 
 TO_OTU209163 | [32m    X    [0m | [32m    X    [0m |   148452.135003 | 0.000042 
 SA_OTU14790  | [32m    X    [0m | [32m    X    [0m |   122942.925306 | 0.000135 
 SA_OTU5875   | [32m    X    [0m | [32m    X    [0m |   122743.221655 | 0.008314 
 SA_OTU4653   | [32m    X    [0m | [32m    X    [0m |   122942.857184 | 0.000263 
 SA_OTU52311  | [32m    X    [0m | [32m    X    [0m |   122861.866251 | 0.000225 
 SA_OTU161465 | [32m    X    [0m | [31m    -    [0m |   122742.861595 | 0.000105 
 BM_OTU337    | [32m    X    [0m | [31m    -    [0m |   123881.055284 | 0.000838 
 SA_OTU6259   | [32m    X    [0m | [32m    X    [0m |   123145.414182 | 0.000229 
 TO_OTU10647  | [32m    X    [0m | [31m    -    [0m |   148488.373277 | 0.001750 
 SA_OTU6237   | [32m    X    [0m | [32m    X    [0m |   122942.755574 | 0.000327 
 DSF_OTU2970  | [32m    X    [0m | [32m    X    [0m |   133864.940192 | 0.001495 
 SA_OTU138355 | [32m    X    [0m | [32m    X    [0m |   122942.739943 | 0.000327 
 SA_OTU139162 | [32m    X    [0m | [32m    X    [0m |   122929.595465 | 0.000327 
 SA_OTU159444 | [32m    X    [0m | [32m    X    [0m |   144511.476667 | 0.006304 
 SA_OTU136568 | [32m    X    [0m | [31m    -    [0m |   122742.555555 | 0.000746 
 PA_OTU2469   | [32m    X    [0m | [31m    -    [0m |   131863.221451 | 0.000126 
 SA_OTU51810  | [32m    X    [0m | [31m    -    [0m |   122280.453953 | 0.000046 
 TO_OTU52097  | [32m    X    [0m | [32m    X    [0m |   148519.256151 | 0.000366 
 SA_OTU126329 | [32m    X    [0m | [32m    X    [0m |   125460.171059 | 0.001246 
 BM_OTU259    | [32m    X    [0m | [31m    -    [0m |   123245.789223 | 0.000360 
 SA_OTU22435  | [32m    X    [0m | [31m    -    [0m |   123096.341834 | 0.000179 
 SA_OTU138777 | [32m    X    [0m | [31m    -    [0m |   123096.257882 | 0.000185 
 SA_OTU49222  | [32m    X    [0m | [32m    X    [0m |   122729.729949 | 0.008461 
 DSF_OTU346   | [32m    X    [0m | [31m    -    [0m |   132342.678792 | 0.000544 
 SA_OTU139269 | [31m    -    [0m | [31m    -    [0m |   124220.339340 | 0.000243 
 TO_OTU83672  | [32m    X    [0m | [31m    -    [0m |   146629.775041 | 0.000729 
 SA_OTU15618  | [32m    X    [0m | [31m    -    [0m |   123096.574631 | 0.000465 
 MP_OTU002024 | [31m    -    [0m | [31m    -    [0m |   150731.306248 | 0.019145 
 SA_OTU51847  | [32m    X    [0m | [32m    X    [0m |   122942.948210 | 0.000327 
 TO_OTU180994 | [32m    X    [0m | [31m    -    [0m |   147522.898167 | 0.000118 
 SA_OTU139050 | [32m    X    [0m | [31m    -    [0m |   122929.549781 | 0.000329 
 SA_OTU136609 | [32m    X    [0m | [31m    -    [0m |   126643.303302 | 0.002928 
 SA_OTU22495  | [32m    X    [0m | [31m    -    [0m |   123096.615678 | 0.000175 
 SA_OTU136059 | [32m    X    [0m | [31m    -    [0m |   122280.572248 | 0.000517 
 SA_OTU223687 | [32m    X    [0m | [32m    X    [0m |   123520.576858 | 0.000512 
 SA_OTU52015  | [32m    X    [0m | [32m    X    [0m |   124111.426201 | 0.000229 
 SA_OTU51945  | [31m    -    [0m | [31m    -    [0m |   124301.338462 | 0.000243 
 SA_OTU136448 | [32m    X    [0m | [32m    X    [0m |   123577.367468 | 0.001536 
 SA_OTU53021  | [32m    X    [0m | [32m    X    [0m |   123577.167827 | 0.000594 
 SA_OTU158239 | [32m    X    [0m | [32m    X    [0m |   122742.682565 | 0.000398 
 SA_OTU52568  | [31m    -    [0m | [31m    -    [0m |   124301.301617 | 0.000243 
 SA_OTU17740  | [32m    X    [0m | [32m    X    [0m |   122742.744496 | 0.000405 
 SA_OTU136195 | [32m    X    [0m | [31m    -    [0m |   122742.622411 | 0.000683 
 SA_OTU52044  | [32m    X    [0m | [31m    -    [0m |   123096.322759 | 0.000175 
 SA_OTU96866  | [32m    X    [0m | [32m    X    [0m |   122776.372781 | 0.000339 
 SA_OTU22466  | [32m    X    [0m | [32m    X    [0m |   122861.365257 | 0.000327 
 SA_OTU15545  | [32m    X    [0m | [32m    X    [0m |   122943.113908 | 0.000327 
 SA_OTU138156 | [32m    X    [0m | [32m    X    [0m |   123816.108780 | 0.000291 
 SA_OTU52548  | [32m    X    [0m | [32m    X    [0m |   122394.444145 | 0.002224 
 TO_OTU106120 | [32m    X    [0m | [31m    -    [0m |   148069.785961 | 0.000992 
 SA_OTU22690  | [32m    X    [0m | [32m    X    [0m |   122942.560680 | 0.000327 
 SA_OTU52527  | [31m    -    [0m | [31m    -    [0m |   122404.652175 | 0.003184 
 SA_OTU139060 | [31m    -    [0m | [31m    -    [0m |   122361.550604 | 0.000383 
 SA_OTU7185   | [32m    X    [0m | [32m    X    [0m |   122943.175799 | 0.000335 
 TO_OTU9835   | [32m    X    [0m | [31m    -    [0m |   147393.813467 | 0.000242 
 SA_OTU156196 | [32m    X    [0m | [32m    X    [0m |   122406.904545 | 0.001599 
 SA_OTU156108 | [31m    -    [0m | [31m    -    [0m |   125232.648969 | 0.000207 
 SA_OTU140267 | [31m    -    [0m | [31m    -    [0m |   122361.623452 | 0.000361 
 SA_OTU158710 | [32m    X    [0m | [32m    X    [0m |   123366.319366 | 0.000331 
 SA_OTU138796 | [32m    X    [0m | [32m    X    [0m |   123555.117168 | 0.000241 
 SA_OTU138787 | [32m    X    [0m | [32m    X    [0m |   123096.413585 | 0.000165 
 SA_OTU48157  | [32m    X    [0m | [32m    X    [0m |   122942.676435 | 0.000326 
 SA_OTU27141  | [32m    X    [0m | [32m    X    [0m |   122511.488879 | 0.000004 
 SA_OTU100235 | [32m    X    [0m | [32m    X    [0m |   123266.225816 | 0.000315 
 SA_OTU87522  | [31m    -    [0m | [31m    -    [0m |   149752.789951 | 0.000168 
 SA_OTU276576 | [32m    X    [0m | [32m    X    [0m |   122511.623780 | 0.001035 
 SA_OTU14907  | [32m    X    [0m | [31m    -    [0m |   122662.005172 | 0.007102 
 SA_OTU203075 | [32m    X    [0m | [32m    X    [0m |   122627.857480 | 0.001191 
 SA_OTU22375  | [32m    X    [0m | [32m    X    [0m |   122942.797503 | 0.000327 
 TO_OTU125751 | [32m    X    [0m | [31m    -    [0m |   146629.757883 | 0.000445 
 SA_OTU52050  | [32m    X    [0m | [32m    X    [0m |   123110.915386 | 0.000233 
 SA_OTU138798 | [32m    X    [0m | [32m    X    [0m |   123096.314886 | 0.000352 
 TO_OTU121356 | [31m    -    [0m | [31m    -    [0m |   146826.561413 | 0.000596 
 SA_OTU138409 | [32m    X    [0m | [32m    X    [0m |   122406.987242 | 0.001079 
 SA_OTU262964 | [32m    X    [0m | [31m    -    [0m |   122576.303089 | 0.000116 
 SA_OTU139126 | [31m    -    [0m | [31m    -    [0m |   124301.424937 | 0.000243 
 SA_OTU137128 | [31m    -    [0m | [31m    -    [0m |   123803.009370 | 0.009883 
 SA_OTU9614   | [32m    X    [0m | [32m    X    [0m |   122942.553747 | 0.000327 
 SA_OTU56533  | [32m    X    [0m | [32m    X    [0m |   122861.672277 | 0.000264 
 SA_OTU6168   | [32m    X    [0m | [31m    -    [0m |   124368.019501 | 0.001849 
 SA_OTU139355 | [32m    X    [0m | [31m    -    [0m |   122361.706429 | 0.000046 
 SA_OTU75771  | [31m    -    [0m | [31m    -    [0m |   122728.684814 | 0.008449 
 SA_OTU22509  | [32m    X    [0m | [32m    X    [0m |   123096.462786 | 0.000358 
 SA_OTU139261 | [31m    -    [0m | [31m    -    [0m |   124220.308959 | 0.000243 
 SA_OTU176639 | [32m    X    [0m | [32m    X    [0m |   122912.818238 | 0.000327 
 SA_OTU139515 | [32m    X    [0m | [32m    X    [0m |   122942.694617 | 0.000327 
 SA_OTU161373 | [32m    X    [0m | [32m    X    [0m |   122929.670854 | 0.000264 
 TO_OTU14608  | [32m    X    [0m | [31m    -    [0m |   148545.462784 | 0.000888 
 SA_OTU22027  | [32m    X    [0m | [32m    X    [0m |   122971.009844 | 0.000265 
 SA_OTU139008 | [32m    X    [0m | [32m    X    [0m |   122861.336357 | 0.000327 
 TO_OTU39507  | [32m    X    [0m | [31m    -    [0m |   147333.585450 | 0.000521 
 BM_OTU271    | [31m    -    [0m | [31m    -    [0m |   124000.974575 | 0.001355 
 SA_OTU48836  | [32m    X    [0m | [32m    X    [0m |   122942.737536 | 0.000327 
 BM_OTU472    | [32m    X    [0m | [32m    X    [0m |   123746.030458 | 0.000179 
 SA_OTU85178  | [32m    X    [0m | [32m    X    [0m |   125460.214672 | 0.001422 
 SA_OTU136225 | [32m    X    [0m | [32m    X    [0m |   122729.807148 | 0.007559 
 DSF_OTU2457  | [32m    X    [0m | [31m    -    [0m |   132462.250630 | 0.000366 
 SA_OTU71695  | [32m    X    [0m | [31m    -    [0m |   122965.127676 | 0.000594 
 SA_OTU138999 | [32m    X    [0m | [32m    X    [0m |   123096.583954 | 0.001165 
 SA_OTU139108 | [32m    X    [0m | [32m    X    [0m |   123522.917269 | 0.000265 
 SA_OTU48327  | [32m    X    [0m | [32m    X    [0m |   122942.653809 | 0.000326 
 SA_OTU139267 | [31m    -    [0m | [31m    -    [0m |   124301.477255 | 0.000243 
 SA_OTU7019   | [32m    X    [0m | [31m    -    [0m |   122743.226904 | 0.008111 
 SA_OTU52057  | [32m    X    [0m | [31m    -    [0m |   123096.336631 | 0.000178 
 TO_OTU222281 | [32m    X    [0m | [32m    X    [0m |   147450.531939 | 0.001686 
 SA_OTU14871  | [32m    X    [0m | [31m    -    [0m |   122742.928817 | 0.000540 
 TO_OTU26430  | [32m    X    [0m | [32m    X    [0m |   148519.354926 | 0.000261 
 SA_OTU391    | [32m    X    [0m | [31m    -    [0m |   122360.966237 | 0.000047 
 SA_OTU161303 | [32m    X    [0m | [31m    -    [0m |   122742.933107 | 0.000336 
 DSF_OTU4090  | [32m    X    [0m | [32m    X    [0m |   132462.137601 | 0.000184 
 SA_OTU52096  | [32m    X    [0m | [31m    -    [0m |   123096.601253 | 0.000471 
 SA_OTU12905  | [32m    X    [0m | [31m    -    [0m |   122742.888658 | 0.000431 
 SA_OTU161274 | [31m    -    [0m | [31m    -    [0m |   122742.260284 | 0.007349 
 SA_OTU136491 | [32m    X    [0m | [31m    -    [0m |   122742.515937 | 0.000168 
 SA_OTU51281  | [32m    X    [0m | [32m    X    [0m |   122861.552704 | 0.000175 
 SA_OTU10828  | [32m    X    [0m | [32m    X    [0m |   122427.132567 | 0.002266 
 SA_OTU159218 | [31m    -    [0m | [31m    -    [0m |   122742.420097 | 0.006820 
 SA_OTU15589  | [32m    X    [0m | [32m    X    [0m |   124111.488642 | 0.000229 
 SA_OTU138510 | [32m    X    [0m | [32m    X    [0m |   123235.757620 | 0.000325 
 SA_OTU136602 | [31m    -    [0m | [31m    -    [0m |   122694.291462 | 0.001472 
 SA_OTU161337 | [32m    X    [0m | [32m    X    [0m |   123317.466363 | 0.000201 
 SA_OTU48275  | [32m    X    [0m | [32m    X    [0m |   122942.880311 | 0.000329 
 SA_OTU14902  | [32m    X    [0m | [31m    -    [0m |   123392.946466 | 0.001374 
 SA_OTU22268  | [32m    X    [0m | [32m    X    [0m |   122957.348669 | 0.000265 
 SA_OTU48724  | [32m    X    [0m | [32m    X    [0m |   122942.748246 | 0.000329 
 SA_OTU52532  | [32m    X    [0m | [32m    X    [0m |   122407.496004 | 0.002251 
 SA_OTU3243   | [32m    X    [0m | [31m    -    [0m |   123037.184594 | 0.000757 
 TO_OTU54931  | [32m    X    [0m | [32m    X    [0m |   146890.286645 | 0.000019 
 SA_OTU140820 | [32m    X    [0m | [31m    -    [0m |   123173.959309 | 0.000047 
 SA_OTU14909  | [32m    X    [0m | [32m    X    [0m |   122942.505717 | 0.000327 
 SA_OTU139276 | [31m    -    [0m | [31m    -    [0m |   124206.960030 | 0.000243 
 TO_OTU40710  | [32m    X    [0m | [31m    -    [0m |   147522.971723 | 0.000079 
 TO_OTU91214  | [32m    X    [0m | [32m    X    [0m |   147072.040964 | 0.001162 
 SA_OTU48742  | [32m    X    [0m | [32m    X    [0m |   122942.976705 | 0.000330 
 SA_OTU5070   | [31m    -    [0m | [31m    -    [0m |   122742.087684 | 0.008330 
 SA_OTU157860 | [32m    X    [0m | [32m    X    [0m |   122942.807605 | 0.000149 
 SA_OTU48267  | [32m    X    [0m | [32m    X    [0m |   122942.723903 | 0.000329 
 SA_OTU12716  | [32m    X    [0m | [31m    -    [0m |   122361.428040 | 0.000047 
 TO_OTU27983  | [32m    X    [0m | [31m    -    [0m |   148451.771452 | 0.000611 
 SA_OTU68451  | [32m    X    [0m | [32m    X    [0m |   124890.957322 | 0.000295 
 SA_OTU169906 | [31m    -    [0m | [31m    -    [0m |   122267.318174 | 0.000043 
 TO_OTU21954  | [32m    X    [0m | [31m    -    [0m |   148069.775714 | 0.000997 
 SA_OTU23040  | [31m    -    [0m | [31m    -    [0m |   122442.189135 | 0.000658 
 SA_OTU139124 | [32m    X    [0m | [32m    X    [0m |   123748.124652 | 0.000231 
 TO_OTU182042 | [32m    X    [0m | [32m    X    [0m |   148519.216208 | 0.000570 
 SA_OTU136523 | [32m    X    [0m | [31m    -    [0m |   122743.140172 | 0.000683 
 TO_OTU141898 | [32m    X    [0m | [31m    -    [0m |   147333.487868 | 0.000735 
 SA_OTU138498 | [32m    X    [0m | [32m    X    [0m |   122943.141889 | 0.000330 
 SA_OTU52432  | [32m    X    [0m | [32m    X    [0m |   122848.341720 | 0.000264 
 SA_OTU158371 | [31m    -    [0m | [31m    -    [0m |   122861.741938 | 0.000216 
 TO_OTU45721  | [32m    X    [0m | [31m    -    [0m |   147522.945316 | 0.000630 
 SA_OTU157031 | [32m    X    [0m | [31m    -    [0m |   123187.262918 | 0.000869 
 TO_OTU43775  | [32m    X    [0m | [32m    X    [0m |   146630.294001 | 0.000267 
 SA_OTU139517 | [32m    X    [0m | [32m    X    [0m |   122942.736064 | 0.000327 
 TO_OTU28288  | [32m    X    [0m | [31m    -    [0m |   146625.645457 | 0.003978 
 SA_OTU160854 | [32m    X    [0m | [32m    X    [0m |   122742.008816 | 0.000309 
 SA_OTU12766  | [32m    X    [0m | [32m    X    [0m |   122942.606563 | 0.000327 
 SA_OTU15617  | [31m    -    [0m | [31m    -    [0m |   124073.262162 | 0.000243 
 DSF_OTU6117  | [32m    X    [0m | [31m    -    [0m |   134499.093300 | 0.000455 
 SA_OTU161127 | [32m    X    [0m | [32m    X    [0m |   124198.258558 | 0.007768 
 SA_OTU4197   | [32m    X    [0m | [32m    X    [0m |   122942.916759 | 0.000264 
 SA_OTU52003  | [32m    X    [0m | [32m    X    [0m |   123829.337030 | 0.000327 
 SA_OTU68627  | [32m    X    [0m | [32m    X    [0m |   122609.614294 | 0.000754 
 SA_OTU2982   | [31m    -    [0m | [31m    -    [0m |   122742.457990 | 0.006384 
 SA_OTU239361 | [32m    X    [0m | [32m    X    [0m |   123079.743917 | 0.000000 
 SA_OTU139328 | [32m    X    [0m | [32m    X    [0m |   122942.866493 | 0.000264 
 TO_OTU47147  | [32m    X    [0m | [31m    -    [0m |   147213.270244 | 0.000419 
 TO_OTU37555  | [32m    X    [0m | [31m    -    [0m |   148452.190579 | 0.000209 
 SA_OTU9534   | [32m    X    [0m | [32m    X    [0m |   122943.005363 | 0.000264 
 BM_OTU3777   | [32m    X    [0m | [32m    X    [0m |   125157.139329 | 0.000750 
 SA_OTU23721  | [32m    X    [0m | [32m    X    [0m |   122942.806950 | 0.000331 
 SA_OTU161435 | [32m    X    [0m | [31m    -    [0m |   122681.180893 | 0.000483 
 SA_OTU52405  | [31m    -    [0m | [31m    -    [0m |   124288.009441 | 0.000243 
 SA_OTU52079  | [32m    X    [0m | [31m    -    [0m |   123082.954458 | 0.000175 
 SA_OTU139413 | [32m    X    [0m | [31m    -    [0m |   122361.272570 | 0.000047 
 TO_OTU119026 | [31m    -    [0m | [31m    -    [0m |   147522.968844 | 0.000284 
 BM_OTU7779   | [32m    X    [0m | [32m    X    [0m |   123602.038437 | 0.000227 
 SA_OTU54260  | [32m    X    [0m | [31m    -    [0m |   122348.688888 | 0.000659 
 TO_OTU7729   | [32m    X    [0m | [31m    -    [0m |   147522.950135 | 0.000233 
 SA_OTU138746 | [32m    X    [0m | [32m    X    [0m |   123096.105051 | 0.000440 
 SA_OTU11848  | [32m    X    [0m | [32m    X    [0m |   122662.116990 | 0.007467 
 SA_OTU163157 | [31m    -    [0m | [31m    -    [0m |   122348.531396 | 0.000460 
 SA_OTU138211 | [32m    X    [0m | [32m    X    [0m |   122407.745330 | 0.000682 
 SA_OTU272367 | [32m    X    [0m | [32m    X    [0m |   122361.751050 | 0.000492 
 SA_OTU183751 | [32m    X    [0m | [32m    X    [0m |   123771.668146 | 0.001611 
 SA_OTU137448 | [32m    X    [0m | [32m    X    [0m |   123577.323889 | 0.000568 
 SA_OTU265208 | [31m    -    [0m | [31m    -    [0m |   122660.231483 | 0.009794 
 SA_OTU48557  | [31m    -    [0m | [31m    -    [0m |   122887.151880 | 0.001501 
 SA_OTU85339  | [32m    X    [0m | [32m    X    [0m |   125460.201832 | 0.001422 
 SA_OTU138728 | [32m    X    [0m | [31m    -    [0m |   123096.640239 | 0.000644 
 SA_OTU22498  | [32m    X    [0m | [31m    -    [0m |   123355.720014 | 0.000494 
 TO_OTU63500  | [32m    X    [0m | [32m    X    [0m |   148452.148437 | 0.000420 
 SA_OTU48755  | [32m    X    [0m | [32m    X    [0m |   122742.865021 | 0.000461 
 SA_OTU23077  | [32m    X    [0m | [31m    -    [0m |   122662.038669 | 0.006644 
 SA_OTU154951 | [32m    X    [0m | [31m    -    [0m |   122743.012820 | 0.000708 
 SA_OTU68088  | [32m    X    [0m | [31m    -    [0m |   122742.761843 | 0.000691 
 SA_OTU138652 | [32m    X    [0m | [32m    X    [0m |   122929.924780 | 0.000321 
 BM_OTU272    | [32m    X    [0m | [32m    X    [0m |   125332.656796 | 0.001439 
 SA_OTU136392 | [32m    X    [0m | [31m    -    [0m |   123111.518373 | 0.001926 
 SA_OTU8308   | [31m    -    [0m | [31m    -    [0m |   123087.817138 | 0.009615 
 SA_OTU15553  | [32m    X    [0m | [32m    X    [0m |   123198.428755 | 0.000332 
 SA_OTU15803  | [32m    X    [0m | [32m    X    [0m |   122361.910549 | 0.001412 
 SA_OTU50370  | [32m    X    [0m | [32m    X    [0m |   123450.761549 | 0.001067 
 SA_OTU97     | [32m    X    [0m | [32m    X    [0m |   123096.399410 | 0.000196 
 BM_OTU806    | [32m    X    [0m | [31m    -    [0m |   123746.154042 | 0.000305 
 SA_OTU260521 | [32m    X    [0m | [32m    X    [0m |   122661.652239 | 0.000166 
 SA_OTU141803 | [31m    -    [0m | [31m    -    [0m |   122361.287668 | 0.000981 
 SA_OTU232625 | [32m    X    [0m | [32m    X    [0m |   122430.429876 | 0.000799 
 SA_OTU97405  | [31m    -    [0m | [31m    -    [0m |   122742.546849 | 0.005846 
 SA_OTU51791  | [32m    X    [0m | [32m    X    [0m |   122942.839878 | 0.000327 
 SA_OTU185693 | [31m    -    [0m | [31m    -    [0m |   124301.325461 | 0.000243 
 SA_OTU9567   | [32m    X    [0m | [32m    X    [0m |   122742.777478 | 0.000356 
 SA_OTU139091 | [32m    X    [0m | [32m    X    [0m |   122942.486100 | 0.000327 
 TO_OTU181287 | [32m    X    [0m | [31m    -    [0m |   147016.009178 | 0.001401 
 SA_OTU138724 | [32m    X    [0m | [32m    X    [0m |   123096.278297 | 0.000472 
 SA_OTU138439 | [32m    X    [0m | [32m    X    [0m |   123650.229703 | 0.000265 
 SA_OTU264479 | [32m    X    [0m | [32m    X    [0m |   122848.305059 | 0.000264 
 SA_OTU263410 | [31m    -    [0m | [31m    -    [0m |   122878.327736 | 0.001550 
 SA_OTU139049 | [32m    X    [0m | [32m    X    [0m |   123815.692276 | 0.000381 
 SA_OTU9535   | [32m    X    [0m | [32m    X    [0m |   122943.010476 | 0.000331 
 SA_OTU48773  | [32m    X    [0m | [32m    X    [0m |   125270.371163 | 0.001301 
 SA_OTU52071  | [32m    X    [0m | [31m    -    [0m |   128510.137705 | 0.000252 
 TO_OTU39241  | [31m    -    [0m | [31m    -    [0m |   146629.826054 | 0.000472 
 SA_OTU139428 | [32m    X    [0m | [31m    -    [0m |   122848.192273 | 0.000329 
 SA_OTU136499 | [32m    X    [0m | [32m    X    [0m |   127918.512810 | 0.006239 
 SA_OTU60574  | [32m    X    [0m | [31m    -    [0m |   122661.677096 | 0.007902 
 SA_OTU15747  | [32m    X    [0m | [32m    X    [0m |   122942.946160 | 0.000330 
 TO_OTU149575 | [32m    X    [0m | [31m    -    [0m |   147686.799459 | 0.000618 
 SA_OTU195120 | [32m    X    [0m | [31m    -    [0m |   122627.737427 | 0.000430 
 SA_OTU14356  | [32m    X    [0m | [32m    X    [0m |   122872.502345 | 0.006920 
 SA_OTU161190 | [32m    X    [0m | [31m    -    [0m |   130443.422096 | 0.004579 
 SA_OTU139065 | [32m    X    [0m | [32m    X    [0m |   122406.926607 | 0.001150 
 SA_OTU23605  | [31m    -    [0m | [31m    -    [0m |   122742.192714 | 0.006158 
 SA_OTU136190 | [32m    X    [0m | [32m    X    [0m |   122280.681856 | 0.001412 
 SA_OTU165792 | [31m    -    [0m | [31m    -    [0m |   122361.887950 | 0.000457 
 SA_OTU22317  | [32m    X    [0m | [32m    X    [0m |   122929.654399 | 0.000331 
 TO_OTU31008  | [32m    X    [0m | [32m    X    [0m |   148519.237074 | 0.000300 
 SA_OTU198545 | [32m    X    [0m | [32m    X    [0m |   123520.330907 | 0.001130 
 SA_OTU138662 | [32m    X    [0m | [32m    X    [0m |   123221.306519 | 0.000331 
 SA_OTU48153  | [32m    X    [0m | [32m    X    [0m |   122943.160891 | 0.000180 
 SA_OTU161192 | [31m    -    [0m | [31m    -    [0m |   122742.138127 | 0.008431 
 SA_OTU51799  | [32m    X    [0m | [32m    X    [0m |   122942.581584 | 0.000327 
 SA_OTU158363 | [32m    X    [0m | [32m    X    [0m |   122861.622676 | 0.000263 
 SA_OTU139295 | [32m    X    [0m | [32m    X    [0m |   122361.766413 | 0.001355 
 SA_OTU134251 | [32m    X    [0m | [31m    -    [0m |   125376.495477 | 0.000637 
 SA_OTU136405 | [31m    -    [0m | [31m    -    [0m |   122661.021264 | 0.008456 
 SA_OTU5561   | [32m    X    [0m | [32m    X    [0m |   139718.214752 | 0.000260 
 SA_OTU42158  | [32m    X    [0m | [32m    X    [0m |   122861.677621 | 0.000263 
 SA_OTU139342 | [32m    X    [0m | [32m    X    [0m |   122942.449756 | 0.000327 
 SA_OTU49211  | [31m    -    [0m | [31m    -    [0m |   122742.071703 | 0.008337 
 SA_OTU161206 | [32m    X    [0m | [31m    -    [0m |   122743.019996 | 0.000675 
 SA_OTU278396 | [32m    X    [0m | [32m    X    [0m |   122430.330036 | 0.000625 
 SA_OTU23599  | [31m    -    [0m | [31m    -    [0m |   122741.777900 | 0.009592 
 SA_OTU48591  | [31m    -    [0m | [31m    -    [0m |   122741.799525 | 0.009617 
 SA_OTU140793 | [32m    X    [0m | [31m    -    [0m |   122407.493273 | 0.000047 
 BM_OTU761    | [32m    X    [0m | [32m    X    [0m |   124439.040463 | 0.002242 
 SA_OTU162393 | [32m    X    [0m | [31m    -    [0m |   122280.102610 | 0.000047 
 SA_OTU23876  | [32m    X    [0m | [31m    -    [0m |   122661.861686 | 0.007995 
 SA_OTU52072  | [32m    X    [0m | [31m    -    [0m |   123015.189387 | 0.000179 
 SA_OTU7181   | [32m    X    [0m | [32m    X    [0m |   122942.943123 | 0.000265 
 SA_OTU48199  | [32m    X    [0m | [32m    X    [0m |   122942.831995 | 0.000134 
 SA_OTU140555 | [32m    X    [0m | [32m    X    [0m |   123079.777004 | 0.000096 
 TO_OTU79080  | [32m    X    [0m | [31m    -    [0m |   146826.706134 | 0.000187 
 SA_OTU136384 | [32m    X    [0m | [31m    -    [0m |   122661.312158 | 0.000783 
 DSF_OTU5073  | [32m    X    [0m | [32m    X    [0m |   132222.531559 | 0.000412 
 SA_OTU226033 | [32m    X    [0m | [32m    X    [0m |   123829.600113 | 0.000232 
 SA_OTU136380 | [32m    X    [0m | [32m    X    [0m |   122742.883272 | 0.000307 
 SA_OTU9482   | [32m    X    [0m | [31m    -    [0m |   123355.729661 | 0.000512 
 SA_OTU138748 | [32m    X    [0m | [32m    X    [0m |   124133.967484 | 0.001084 
 SA_OTU14774  | [31m    -    [0m | [31m    -    [0m |   122887.066384 | 0.001516 
 TO_OTU31052  | [32m    X    [0m | [31m    -    [0m |   149017.669153 | 0.001235 
 SA_OTU1977   | [31m    -    [0m | [31m    -    [0m |   122742.014069 | 0.008857 
 SA_OTU51248  | [32m    X    [0m | [32m    X    [0m |   122942.811119 | 0.000166 
 SA_OTU262202 | [32m    X    [0m | [31m    -    [0m |   122847.051113 | 0.008013 
 SA_OTU148191 | [32m    X    [0m | [32m    X    [0m |   123439.338817 | 0.000922 
 SA_OTU138826 | [32m    X    [0m | [32m    X    [0m |   123096.664924 | 0.000410 
 SA_OTU9546   | [32m    X    [0m | [32m    X    [0m |   122942.909012 | 0.000209 
 SA_OTU136535 | [32m    X    [0m | [32m    X    [0m |   130146.604860 | 0.006984 
 TO_OTU31568  | [32m    X    [0m | [32m    X    [0m |   146872.102790 | 0.000606 
 SA_OTU48558  | [32m    X    [0m | [31m    -    [0m |   152750.912591 | 0.002056 
 SA_OTU51936  | [32m    X    [0m | [32m    X    [0m |   123829.431530 | 0.000278 
 SA_OTU138560 | [32m    X    [0m | [32m    X    [0m |   123970.809262 | 0.001984 
 SA_OTU23083  | [32m    X    [0m | [31m    -    [0m |   122648.647527 | 0.007813 
 SA_OTU154684 | [32m    X    [0m | [32m    X    [0m |   122743.010653 | 0.006697 
 SA_OTU23082  | [32m    X    [0m | [31m    -    [0m |   122742.911048 | 0.008110 
 SA_OTU139092 | [32m    X    [0m | [32m    X    [0m |   123829.257256 | 0.000120 
 SA_OTU6979   | [31m    -    [0m | [31m    -    [0m |   122769.987611 | 0.009242 
 SA_OTU254815 | [32m    X    [0m | [32m    X    [0m |   122743.235972 | 0.007521 
 SA_OTU263    | [32m    X    [0m | [32m    X    [0m |   124301.356126 | 0.000229 
 SA_OTU138186 | [32m    X    [0m | [32m    X    [0m |   122659.981675 | 0.000021 
 SA_OTU161429 | [32m    X    [0m | [32m    X    [0m |   123392.911408 | 0.000195 
 SA_OTU2481   | [31m    -    [0m | [31m    -    [0m |   122361.470916 | 0.000470 
 SA_OTU138786 | [32m    X    [0m | [31m    -    [0m |   123096.157399 | 0.000179 
 TO_OTU198795 | [32m    X    [0m | [31m    -    [0m |   147522.942640 | 0.000173 
 SA_OTU264398 | [31m    -    [0m | [31m    -    [0m |   122741.488425 | 0.009750 
 BM_OTU5014   | [32m    X    [0m | [31m    -    [0m |   125059.444850 | 0.000653 
 SA_OTU161975 | [31m    -    [0m | [31m    -    [0m |   122361.905254 | 0.000466 
 SA_OTU23871  | [32m    X    [0m | [31m    -    [0m |   122742.186261 | 0.002803 
 SA_OTU159214 | [32m    X    [0m | [32m    X    [0m |   122847.128419 | 0.008048 
 SA_OTU207349 | [32m    X    [0m | [32m    X    [0m |   123083.067699 | 0.001325 
 SA_OTU157203 | [32m    X    [0m | [31m    -    [0m |   122694.696649 | 0.001082 
 SA_OTU52245  | [32m    X    [0m | [32m    X    [0m |   122929.457202 | 0.000165 
 TO_OTU34988  | [32m    X    [0m | [31m    -    [0m |   147522.900256 | 0.000096 
 SA_OTU6167   | [32m    X    [0m | [32m    X    [0m |   122361.911110 | 0.000800 
 SA_OTU11886  | [32m    X    [0m | [32m    X    [0m |   122763.052781 | 0.000482 
 SA_OTU249515 | [32m    X    [0m | [32m    X    [0m |   123829.165896 | 0.000397 
 DSF_OTU3063  | [32m    X    [0m | [32m    X    [0m |   133605.162661 | 0.001091 
 SA_OTU152960 | [31m    -    [0m | [31m    -    [0m |   122741.792332 | 0.009276 
 TO_OTU97866  | [32m    X    [0m | [31m    -    [0m |   147687.185648 | 0.000117 
 SA_OTU48549  | [31m    -    [0m | [31m    -    [0m |   122742.383607 | 0.005213 
 SA_OTU137780 | [32m    X    [0m | [32m    X    [0m |   122407.669695 | 0.002209 
 SA_OTU138808 | [32m    X    [0m | [32m    X    [0m |   123096.546241 | 0.001553 
 SA_OTU48195  | [32m    X    [0m | [32m    X    [0m |   122943.003858 | 0.000133 
 SA_OTU159402 | [32m    X    [0m | [31m    -    [0m |   122743.027411 | 0.000613 
 TO_OTU56588  | [32m    X    [0m | [32m    X    [0m |   147687.192931 | 0.000169 
 SA_OTU161154 | [32m    X    [0m | [32m    X    [0m |   122742.953073 | 0.000618 
 SA_OTU134553 | [32m    X    [0m | [31m    -    [0m |   123577.174288 | 0.000524 
 TO_OTU147856 | [32m    X    [0m | [31m    -    [0m |   146827.126026 | 0.000247 
 SA_OTU140087 | [32m    X    [0m | [31m    -    [0m |   122361.690129 | 0.000332 
 SA_OTU48561  | [31m    -    [0m | [31m    -    [0m |   123568.147286 | 0.005662 
 BM_OTU295    | [32m    X    [0m | [31m    -    [0m |   124001.045790 | 0.001153 
 DSF_OTU2144  | [32m    X    [0m | [31m    -    [0m |   132462.233509 | 0.000268 
 SA_OTU264343 | [32m    X    [0m | [32m    X    [0m |   122918.858232 | 0.006546 
 SA_OTU23026  | [32m    X    [0m | [31m    -    [0m |   122361.195993 | 0.000211 
 SA_OTU9483   | [32m    X    [0m | [31m    -    [0m |   123096.478258 | 0.000532 
 SA_OTU9156   | [32m    X    [0m | [32m    X    [0m |   125044.084958 | 0.000245 
 TO_OTU11847  | [32m    X    [0m | [31m    -    [0m |   147551.197432 | 0.000763 
 SA_OTU1317   | [32m    X    [0m | [31m    -    [0m |   122369.494997 | 0.002135 
 TO_OTU56553  | [32m    X    [0m | [31m    -    [0m |   147016.234510 | 0.000533 
 SA_OTU9539   | [32m    X    [0m | [32m    X    [0m |   122743.234532 | 0.007781 
 SA_OTU53226  | [32m    X    [0m | [31m    -    [0m |   122361.650171 | 0.000793 
 SA_OTU138450 | [32m    X    [0m | [32m    X    [0m |   122942.372272 | 0.000326 
 SA_OTU4439   | [32m    X    [0m | [32m    X    [0m |   122361.768328 | 0.000288 
 SA_OTU3330   | [32m    X    [0m | [32m    X    [0m |   122942.932910 | 0.000263 
 SA_OTU10838  | [32m    X    [0m | [32m    X    [0m |   123096.366433 | 0.000143 
 SA_OTU6647   | [32m    X    [0m | [32m    X    [0m |   123577.304111 | 0.000246 
 SA_OTU138531 | [32m    X    [0m | [32m    X    [0m |   122942.969471 | 0.000336 
 SA_OTU52542  | [32m    X    [0m | [32m    X    [0m |   122407.692328 | 0.002251 
 SA_OTU139345 | [32m    X    [0m | [32m    X    [0m |   122659.020599 | 0.000846 
 SA_OTU65795  | [31m    -    [0m | [31m    -    [0m |   122741.060259 | 0.009226 
 TO_OTU45593  | [32m    X    [0m | [31m    -    [0m |   147333.583293 | 0.000127 
 BM_OTU402    | [32m    X    [0m | [32m    X    [0m |   123868.676321 | 0.000915 
 SA_OTU48238  | [32m    X    [0m | [32m    X    [0m |   122942.792545 | 0.000327 
 SA_OTU138467 | [32m    X    [0m | [32m    X    [0m |   123235.756235 | 0.000326 
 TO_OTU34125  | [32m    X    [0m | [32m    X    [0m |   146629.879062 | 0.000707 
 SA_OTU158258 | [31m    -    [0m | [31m    -    [0m |   122742.469865 | 0.001737 
 SA_OTU161193 | [32m    X    [0m | [32m    X    [0m |   125590.501521 | 0.001303 
 BM_OTU7549   | [32m    X    [0m | [31m    -    [0m |   123105.374359 | 0.000569 
 SA_OTU6183   | [32m    X    [0m | [31m    -    [0m |   123772.620964 | 0.000539 
 SA_OTU59248  | [31m    -    [0m | [31m    -    [0m |   122296.586126 | 0.000469 
 SA_OTU161350 | [31m    -    [0m | [31m    -    [0m |   122942.836046 | 0.000225 
 SA_OTU106046 | [32m    X    [0m | [31m    -    [0m |   123829.072628 | 0.001002 
 TO_OTU28698  | [31m    -    [0m | [31m    -    [0m |   148780.314395 | 0.001051 
 SA_OTU161439 | [32m    X    [0m | [32m    X    [0m |   123392.836439 | 0.000747 
 SA_OTU48798  | [31m    -    [0m | [31m    -    [0m |   122522.036485 | 0.008930 
 TO_OTU60244  | [32m    X    [0m | [32m    X    [0m |   149095.848908 | 0.001528 
 SA_OTU142359 | [32m    X    [0m | [31m    -    [0m |   122943.134253 | 0.000181 
 SA_OTU280732 | [32m    X    [0m | [32m    X    [0m |   122430.358483 | 0.000907 
 SA_OTU48794  | [32m    X    [0m | [32m    X    [0m |   122743.238705 | 0.004097 
 SA_OTU12     | [31m    -    [0m | [31m    -    [0m |   122741.800076 | 0.009643 
 TO_OTU189035 | [32m    X    [0m | [31m    -    [0m |   147394.138032 | 0.000237 
 TO_OTU109943 | [32m    X    [0m | [31m    -    [0m |   147333.607543 | 0.000221 
 SA_OTU49188  | [32m    X    [0m | [32m    X    [0m |   123064.141714 | 0.000240 
 SA_OTU9442   | [32m    X    [0m | [32m    X    [0m |   122942.866543 | 0.000265 
 SA_OTU61888  | [32m    X    [0m | [32m    X    [0m |   122498.128912 | 0.000029 
 PA_OTU4067   | [32m    X    [0m | [32m    X    [0m |   122055.933113 | 0.000325 
 SA_OTU138814 | [32m    X    [0m | [31m    -    [0m |   123096.452819 | 0.000302 
 TO_OTU12818  | [32m    X    [0m | [32m    X    [0m |   148519.390522 | 0.000385 
 SA_OTU15550  | [32m    X    [0m | [32m    X    [0m |   122942.313804 | 0.000327 
 SA_OTU22525  | [32m    X    [0m | [32m    X    [0m |   122942.840524 | 0.000327 
 TO_OTU31999  | [32m    X    [0m | [31m    -    [0m |   147333.396047 | 0.000522 
 SA_OTU279231 | [32m    X    [0m | [31m    -    [0m |   122361.903644 | 0.000348 
 SA_OTU7759   | [32m    X    [0m | [32m    X    [0m |   122942.739219 | 0.000327 
 SA_OTU15613  | [32m    X    [0m | [32m    X    [0m |   125002.887501 | 0.000243 
 SA_OTU51896  | [32m    X    [0m | [32m    X    [0m |   122942.818567 | 0.000265 
 SA_OTU14903  | [31m    -    [0m | [31m    -    [0m |   122741.950315 | 0.008840 
 SA_OTU161457 | [31m    -    [0m | [31m    -    [0m |   123684.881046 | 0.009347 
 SA_OTU139418 | [32m    X    [0m | [32m    X    [0m |   122942.482017 | 0.000327 
 TO_OTU178536 | [32m    X    [0m | [31m    -    [0m |   146796.178284 | 0.001986 
 SA_OTU52045  | [32m    X    [0m | [31m    -    [0m |   123096.398722 | 0.000175 
 SA_OTU4853   | [31m    -    [0m | [31m    -    [0m |   124301.392509 | 0.000243 
 SA_OTU51793  | [32m    X    [0m | [32m    X    [0m |   122942.741392 | 0.000329 
 SA_OTU48568  | [32m    X    [0m | [31m    -    [0m |   122742.857524 | 0.000690 
 SA_OTU138659 | [32m    X    [0m | [32m    X    [0m |   122942.387211 | 0.000331 
 SA_OTU4012   | [32m    X    [0m | [31m    -    [0m |   122362.112024 | 0.000661 
 SA_OTU216730 | [32m    X    [0m | [31m    -    [0m |   122158.611129 | 0.002192 
 SA_OTU233244 | [32m    X    [0m | [32m    X    [0m |   123122.396777 | 0.000021 
 SA_OTU49263  | [32m    X    [0m | [32m    X    [0m |   122729.492191 | 0.000290 
 SA_OTU8594   | [31m    -    [0m | [31m    -    [0m |   122994.836142 | 0.009624 
 SA_OTU49212  | [32m    X    [0m | [32m    X    [0m |   122729.806371 | 0.008494 
 PA_OTU2518   | [32m    X    [0m | [32m    X    [0m |   132055.441223 | 0.000273 
 SA_OTU139284 | [32m    X    [0m | [31m    -    [0m |   123829.315481 | 0.000496 
 SA_OTU232915 | [32m    X    [0m | [32m    X    [0m |   122511.585906 | 0.000909 
 SA_OTU139296 | [31m    -    [0m | [31m    -    [0m |   124301.275415 | 0.000243 
 SA_OTU161185 | [32m    X    [0m | [31m    -    [0m |   122742.951018 | 0.000642 
 TO_OTU86018  | [32m    X    [0m | [31m    -    [0m |   147523.147846 | 0.000296 
 SA_OTU2712   | [32m    X    [0m | [32m    X    [0m |   122361.874435 | 0.000124 
 TO_OTU45040  | [32m    X    [0m | [31m    -    [0m |   147551.284835 | 0.000597 
 TO_OTU200090 | [32m    X    [0m | [31m    -    [0m |   149209.261839 | 0.001438 
 TO_OTU63382  | [32m    X    [0m | [32m    X    [0m |   146626.317388 | 0.000946 
 SA_OTU179570 | [32m    X    [0m | [31m    -    [0m |   122347.679060 | 0.000238 
 SA_OTU161128 | [31m    -    [0m | [31m    -    [0m |   122742.279779 | 0.007268 
 SA_OTU157080 | [32m    X    [0m | [32m    X    [0m |   125354.030749 | 0.000082 
 SA_OTU52549  | [32m    X    [0m | [32m    X    [0m |   122407.531859 | 0.002165 
 SA_OTU151076 | [32m    X    [0m | [32m    X    [0m |   122812.762470 | 0.003828 
 TO_OTU10689  | [32m    X    [0m | [31m    -    [0m |   147333.531253 | 0.000738 
 TO_OTU208398 | [32m    X    [0m | [32m    X    [0m |   148519.148874 | 0.000256 
 SA_OTU23622  | [31m    -    [0m | [31m    -    [0m |   122742.030851 | 0.008349 
 BM_OTU6002   | [32m    X    [0m | [32m    X    [0m |   124069.985050 | 0.000183 
 SA_OTU279135 | [32m    X    [0m | [32m    X    [0m |   122498.233904 | 0.000857 
 SA_OTU522    | [32m    X    [0m | [32m    X    [0m |   125460.238152 | 0.001302 
 SA_OTU138790 | [32m    X    [0m | [32m    X    [0m |   123241.013883 | 0.000455 
 SA_OTU161466 | [32m    X    [0m | [32m    X    [0m |   123694.914341 | 0.007001 
 SA_OTU276507 | [32m    X    [0m | [32m    X    [0m |   122430.407618 | 0.000956 
 SA_OTU53008  | [31m    -    [0m | [31m    -    [0m |   122661.136153 | 0.007094 
 SA_OTU158604 | [32m    X    [0m | [32m    X    [0m |   122662.031016 | 0.003910 
 BM_OTU997    | [32m    X    [0m | [32m    X    [0m |   123903.329772 | 0.000704 
 SA_OTU6170   | [32m    X    [0m | [32m    X    [0m |   122942.947095 | 0.000327 
 SA_OTU15719  | [32m    X    [0m | [32m    X    [0m |   122407.937067 | 0.000116 
 SA_OTU136383 | [32m    X    [0m | [32m    X    [0m |   122430.273600 | 0.000032 
 SA_OTU161141 | [32m    X    [0m | [32m    X    [0m |   122648.615575 | 0.008175 
 SA_OTU159238 | [32m    X    [0m | [32m    X    [0m |   122743.118596 | 0.000369 
 SA_OTU161445 | [32m    X    [0m | [31m    -    [0m |   122599.940475 | 0.000491 
 TO_OTU44125  | [32m    X    [0m | [32m    X    [0m |   146626.567573 | 0.000596 
 SA_OTU136192 | [32m    X    [0m | [31m    -    [0m |   122742.913884 | 0.000147 
 SA_OTU22995  | [32m    X    [0m | [31m    -    [0m |   122742.813480 | 0.000531 
 SA_OTU139066 | [32m    X    [0m | [32m    X    [0m |   123829.061696 | 0.000167 
 SA_OTU9111   | [32m    X    [0m | [32m    X    [0m |   125007.940179 | 0.000118 
 SA_OTU5277   | [32m    X    [0m | [32m    X    [0m |   122942.853057 | 0.000263 
 SA_OTU138469 | [32m    X    [0m | [32m    X    [0m |   122861.845569 | 0.000264 
 SA_OTU10432  | [32m    X    [0m | [32m    X    [0m |   122897.177989 | 0.007634 
 SA_OTU138743 | [32m    X    [0m | [31m    -    [0m |   123492.801202 | 0.000182 
 TO_OTU23360  | [32m    X    [0m | [31m    -    [0m |   148634.523624 | 0.000731 
 SA_OTU9699   | [32m    X    [0m | [32m    X    [0m |   122743.138000 | 0.008217 
 SA_OTU51303  | [32m    X    [0m | [32m    X    [0m |   122942.754980 | 0.000174 
 SA_OTU52234  | [32m    X    [0m | [32m    X    [0m |   122861.725750 | 0.000200 
 SA_OTU52530  | [32m    X    [0m | [32m    X    [0m |   122407.596735 | 0.002223 
 SA_OTU174219 | [31m    -    [0m | [31m    -    [0m |   122280.488416 | 0.000351 
 TO_OTU31762  | [32m    X    [0m | [31m    -    [0m |   146629.517658 | 0.000193 
 TO_OTU138456 | [32m    X    [0m | [32m    X    [0m |   147213.319295 | 0.001856 
 SA_OTU10114  | [32m    X    [0m | [32m    X    [0m |   122742.839943 | 0.000292 
 SA_OTU158260 | [32m    X    [0m | [32m    X    [0m |   122742.875856 | 0.000272 
 SA_OTU48190  | [32m    X    [0m | [32m    X    [0m |   122942.787824 | 0.000182 
 SA_OTU48246  | [32m    X    [0m | [32m    X    [0m |   122943.114016 | 0.000331 
 SA_OTU196313 | [32m    X    [0m | [32m    X    [0m |   123439.183919 | 0.000370 
 SA_OTU12053  | [32m    X    [0m | [32m    X    [0m |   145570.973000 | 0.005609 
 SA_OTU264794 | [32m    X    [0m | [32m    X    [0m |   123083.016328 | 0.000743 
 SA_OTU158697 | [32m    X    [0m | [32m    X    [0m |   122695.043712 | 0.000576 
 SA_OTU158424 | [32m    X    [0m | [31m    -    [0m |   122874.648048 | 0.000192 
 SA_OTU139040 | [32m    X    [0m | [32m    X    [0m |   123829.293780 | 0.000271 
 SA_OTU4619   | [32m    X    [0m | [32m    X    [0m |   123096.546872 | 0.000358 
 SA_OTU165782 | [31m    -    [0m | [31m    -    [0m |   122267.407994 | 0.000457 
 SA_OTU233658 | [32m    X    [0m | [32m    X    [0m |   123122.244002 | 0.000023 
 TO_OTU20609  | [32m    X    [0m | [32m    X    [0m |   148519.209182 | 0.000283 
 SA_OTU49333  | [32m    X    [0m | [32m    X    [0m |   122742.810276 | 0.000185 
 PA_OTU2701   | [32m    X    [0m | [32m    X    [0m |   131863.060608 | 0.000920 
 DSF_OTU4630  | [32m    X    [0m | [31m    -    [0m |   132906.780156 | 0.000349 
 TO_OTU53345  | [32m    X    [0m | [31m    -    [0m |   147386.030829 | 0.000968 
 SA_OTU10850  | [32m    X    [0m | [32m    X    [0m |   123288.899597 | 0.000265 
 SA_OTU2050   | [32m    X    [0m | [31m    -    [0m |   122719.183272 | 0.001403 
 SA_OTU158753 | [32m    X    [0m | [31m    -    [0m |   122742.629588 | 0.000508 
 TO_OTU22567  | [32m    X    [0m | [31m    -    [0m |   148934.665679 | 0.001179 
 TO_OTU187791 | [32m    X    [0m | [32m    X    [0m |   148519.131789 | 0.000282 
 SA_OTU140943 | [32m    X    [0m | [31m    -    [0m |   122361.685165 | 0.000046 
 SA_OTU134293 | [32m    X    [0m | [31m    -    [0m |   125363.132308 | 0.000631 
 SA_OTU138522 | [32m    X    [0m | [32m    X    [0m |   122942.573293 | 0.000327 
 SA_OTU72850  | [31m    -    [0m | [31m    -    [0m |   122660.769571 | 0.007602 
 SA_OTU39421  | [32m    X    [0m | [32m    X    [0m |   122511.629365 | 0.000515 
 SA_OTU163070 | [31m    -    [0m | [31m    -    [0m |   122361.794027 | 0.000417 
 SA_OTU161102 | [32m    X    [0m | [32m    X    [0m |   125270.231192 | 0.001347 
 SA_OTU158447 | [32m    X    [0m | [32m    X    [0m |   122942.485065 | 0.000327 
 SA_OTU49507  | [31m    -    [0m | [31m    -    [0m |   122626.788903 | 0.007354 
 BM_OTU1583   | [32m    X    [0m | [31m    -    [0m |   123699.291068 | 0.001367 
 SA_OTU138723 | [32m    X    [0m | [31m    -    [0m |   123083.279313 | 0.000771 
 BM_OTU3102   | [32m    X    [0m | [32m    X    [0m |   123602.225741 | 0.001766 
 SA_OTU139144 | [32m    X    [0m | [32m    X    [0m |   123676.154577 | 0.000192 
 SA_OTU48543  | [32m    X    [0m | [32m    X    [0m |   125460.333479 | 0.000645 
 SA_OTU52099  | [32m    X    [0m | [32m    X    [0m |   123096.575191 | 0.000413 
 BM_OTU640    | [32m    X    [0m | [31m    -    [0m |   123717.402654 | 0.000818 
 BM_OTU509    | [32m    X    [0m | [31m    -    [0m |   123069.126137 | 0.001028 
 SA_OTU149947 | [32m    X    [0m | [32m    X    [0m |   122573.111875 | 0.000430 
 TO_OTU86626  | [32m    X    [0m | [31m    -    [0m |   147333.536865 | 0.000957 
 SA_OTU48851  | [32m    X    [0m | [32m    X    [0m |   122942.749641 | 0.000332 
 SA_OTU137787 | [32m    X    [0m | [32m    X    [0m |   122407.302950 | 0.002295 
 SA_OTU52993  | [31m    -    [0m | [31m    -    [0m |   122742.146977 | 0.008359 
 SA_OTU139315 | [32m    X    [0m | [32m    X    [0m |   122942.597758 | 0.000327 
 SA_OTU52243  | [32m    X    [0m | [32m    X    [0m |   122861.770316 | 0.000135 
 SA_OTU158472 | [32m    X    [0m | [32m    X    [0m |   122943.002053 | 0.000327 
 SA_OTU52557  | [32m    X    [0m | [32m    X    [0m |   122394.241638 | 0.002100 
 SA_OTU51927  | [32m    X    [0m | [32m    X    [0m |   123829.146697 | 0.000264 
 SA_OTU23007  | [32m    X    [0m | [32m    X    [0m |   122942.860511 | 0.000334 
 SA_OTU139272 | [32m    X    [0m | [32m    X    [0m |   122942.390438 | 0.000327 
 SA_OTU158477 | [32m    X    [0m | [32m    X    [0m |   123370.626836 | 0.000331 
 SA_OTU138693 | [32m    X    [0m | [32m    X    [0m |   123045.042993 | 0.000332 
 TO_OTU42464  | [32m    X    [0m | [32m    X    [0m |   146629.789202 | 0.000668 
 SA_OTU263992 | [32m    X    [0m | [32m    X    [0m |   122776.317405 | 0.000225 
 SA_OTU276155 | [32m    X    [0m | [32m    X    [0m |   125326.450844 | 0.001249 
 TO_OTU53393  | [32m    X    [0m | [31m    -    [0m |   146826.955053 | 0.001022 
 SA_OTU52235  | [32m    X    [0m | [32m    X    [0m |   122942.764401 | 0.000135 
 TO_OTU75478  | [32m    X    [0m | [31m    -    [0m |   147333.549671 | 0.000064 
 SA_OTU22973  | [32m    X    [0m | [32m    X    [0m |   125270.296890 | 0.001387 
 SA_OTU161113 | [32m    X    [0m | [32m    X    [0m |   125460.136541 | 0.001542 
 SA_OTU9188   | [32m    X    [0m | [32m    X    [0m |   122743.285740 | 0.007454 
 SA_OTU89698  | [31m    -    [0m | [31m    -    [0m |   122802.917690 | 0.001780 
 SA_OTU138750 | [32m    X    [0m | [31m    -    [0m |   123096.178275 | 0.000330 
 SA_OTU85189  | [32m    X    [0m | [32m    X    [0m |   125460.160318 | 0.001471 
 TO_OTU120290 | [32m    X    [0m | [32m    X    [0m |   148519.285751 | 0.000193 
 SA_OTU4827   | [31m    -    [0m | [31m    -    [0m |   122789.031196 | 0.009926 
 TO_OTU22346  | [32m    X    [0m | [31m    -    [0m |   146629.836683 | 0.000136 
 SA_OTU53029  | [32m    X    [0m | [32m    X    [0m |   123387.268904 | 0.000854 
 SA_OTU48556  | [32m    X    [0m | [31m    -    [0m |   125434.178371 | 0.001805 
 SA_OTU139247 | [32m    X    [0m | [32m    X    [0m |   122942.478135 | 0.000326 
 BM_OTU440    | [32m    X    [0m | [32m    X    [0m |   125196.901157 | 0.000623 
 SA_OTU51953  | [32m    X    [0m | [32m    X    [0m |   122942.767268 | 0.000327 
 SA_OTU155263 | [32m    X    [0m | [32m    X    [0m |   122325.796874 | 0.001649 
 SA_OTU138785 | [32m    X    [0m | [31m    -    [0m |   123096.291819 | 0.000175 
 DSF_OTU4383  | [32m    X    [0m | [31m    -    [0m |   132462.401376 | 0.000455 
 SA_OTU2758   | [32m    X    [0m | [31m    -    [0m |   122361.253115 | 0.000812 
 BM_OTU133    | [31m    -    [0m | [31m    -    [0m |   124132.593373 | 0.000206 
 SA_OTU52060  | [32m    X    [0m | [32m    X    [0m |   123015.213714 | 0.001177 
 TO_OTU209392 | [31m    -    [0m | [31m    -    [0m |   148634.452352 | 0.000798 
 SA_OTU163663 | [31m    -    [0m | [31m    -    [0m |   122280.403980 | 0.000406 
 SA_OTU158383 | [32m    X    [0m | [32m    X    [0m |   122942.758601 | 0.000330 
 SA_OTU183734 | [32m    X    [0m | [32m    X    [0m |   122361.882505 | 0.001412 
 SA_OTU12748  | [32m    X    [0m | [32m    X    [0m |   122407.896301 | 0.002239 
 SA_OTU51333  | [32m    X    [0m | [32m    X    [0m |   122861.717308 | 0.000175 
 SA_OTU173184 | [32m    X    [0m | [32m    X    [0m |   122942.740602 | 0.000327 
 SA_OTU22475  | [32m    X    [0m | [31m    -    [0m |   123829.439228 | 0.000495 
 SA_OTU12718  | [31m    -    [0m | [31m    -    [0m |   124301.517950 | 0.000243 
 SA_OTU158485 | [32m    X    [0m | [32m    X    [0m |   123087.368996 | 0.000329 
 SA_OTU161462 | [32m    X    [0m | [32m    X    [0m |   123694.816979 | 0.007355 
 BM_OTU783    | [32m    X    [0m | [32m    X    [0m |   125187.236134 | 0.000884 
 SA_OTU139421 | [32m    X    [0m | [32m    X    [0m |   123366.300994 | 0.000332 
 TO_OTU4956   | [32m    X    [0m | [32m    X    [0m |   148519.189953 | 0.000212 
 TO_OTU19281  | [32m    X    [0m | [32m    X    [0m |   148519.189953 | 0.000212 
 SA_OTU593    | [32m    X    [0m | [32m    X    [0m |   122407.768072 | 0.002137 
 SA_OTU49040  | [32m    X    [0m | [31m    -    [0m |   123037.180731 | 0.000462 
 TO_OTU136572 | [31m    -    [0m | [31m    -    [0m |   147523.072937 | 0.000670 
 SA_OTU3697   | [32m    X    [0m | [31m    -    [0m |   122265.576871 | 0.001049 
 TO_OTU25471  | [32m    X    [0m | [32m    X    [0m |   147333.638528 | 0.000707 
 SA_OTU139200 | [32m    X    [0m | [31m    -    [0m |   122688.281409 | 0.000857 
 SA_OTU139044 | [32m    X    [0m | [32m    X    [0m |   123747.987592 | 0.000129 
 SA_OTU7163   | [32m    X    [0m | [32m    X    [0m |   123221.750025 | 0.000327 
 TO_OTU74442  | [32m    X    [0m | [31m    -    [0m |   146629.832085 | 0.000600 
 SA_OTU23234  | [32m    X    [0m | [32m    X    [0m |   122762.977889 | 0.000430 
 SA_OTU11027  | [31m    -    [0m | [31m    -    [0m |   122361.655747 | 0.000373 
 SA_OTU49334  | [32m    X    [0m | [32m    X    [0m |   122743.150292 | 0.007205 
 TO_OTU90340  | [32m    X    [0m | [31m    -    [0m |   148519.078835 | 0.000354 
 SA_OTU52149  | [32m    X    [0m | [32m    X    [0m |   122942.831466 | 0.000329 
 SA_OTU136519 | [32m    X    [0m | [31m    -    [0m |   123978.967470 | 0.004812 
 SA_OTU139113 | [32m    X    [0m | [32m    X    [0m |   123829.301996 | 0.000135 
 TO_OTU49004  | [32m    X    [0m | [32m    X    [0m |   147016.197739 | 0.000004 
 SA_OTU14914  | [32m    X    [0m | [32m    X    [0m |   123079.764531 | 0.000142 
 SA_OTU52011  | [32m    X    [0m | [32m    X    [0m |   122942.770163 | 0.000327 
 SA_OTU156150 | [32m    X    [0m | [32m    X    [0m |   125425.859357 | 0.001471 
 SA_OTU15647  | [32m    X    [0m | [32m    X    [0m |   122942.901451 | 0.000200 
 SA_OTU49322  | [32m    X    [0m | [32m    X    [0m |   123577.385937 | 0.000552 
 SA_OTU15717  | [31m    -    [0m | [31m    -    [0m |   122401.345359 | 0.003091 
 SA_OTU51788  | [32m    X    [0m | [32m    X    [0m |   122942.889082 | 0.000327 
 SA_OTU139139 | [32m    X    [0m | [32m    X    [0m |   122912.655429 | 0.000326 
 SA_OTU2315   | [31m    -    [0m | [31m    -    [0m |   125415.969890 | 0.000207 
 SA_OTU22724  | [32m    X    [0m | [32m    X    [0m |   122942.817814 | 0.000135 
 SA_OTU139350 | [32m    X    [0m | [32m    X    [0m |   122861.668517 | 0.000329 
 BM_OTU74     | [32m    X    [0m | [32m    X    [0m |   123746.177409 | 0.000212 
 SA_OTU52075  | [32m    X    [0m | [31m    -    [0m |   123082.991176 | 0.000178 
 SA_OTU161126 | [32m    X    [0m | [32m    X    [0m |   125460.258416 | 0.000578 
 SA_OTU48547  | [31m    -    [0m | [31m    -    [0m |   122647.930733 | 0.006667 
 SA_OTU48581  | [32m    X    [0m | [32m    X    [0m |   122743.171890 | 0.007555 
 SA_OTU2521   | [32m    X    [0m | [31m    -    [0m |   122361.817519 | 0.000425 
 SA_OTU138509 | [32m    X    [0m | [32m    X    [0m |   123221.396414 | 0.000370 
 SA_OTU15875  | [32m    X    [0m | [31m    -    [0m |   122442.741726 | 0.000370 
 TO_OTU27560  | [32m    X    [0m | [31m    -    [0m |   146629.793218 | 0.000240 
 SA_OTU49314  | [32m    X    [0m | [32m    X    [0m |   122742.826506 | 0.000422 
 SA_OTU52082  | [32m    X    [0m | [32m    X    [0m |   123124.513572 | 0.000196 
 SA_OTU136443 | [32m    X    [0m | [32m    X    [0m |   123274.433584 | 0.000763 
 TO_OTU2091   | [32m    X    [0m | [31m    -    [0m |   146629.887352 | 0.000602 
 SA_OTU158094 | [32m    X    [0m | [31m    -    [0m |   122743.053265 | 0.000677 
 SA_OTU136534 | [32m    X    [0m | [32m    X    [0m |   122798.882959 | 0.000166 
 SA_OTU139338 | [32m    X    [0m | [32m    X    [0m |   122763.334552 | 0.000707 
 SA_OTU23084  | [32m    X    [0m | [31m    -    [0m |   122589.854852 | 0.008202 
 TO_OTU6125   | [32m    X    [0m | [31m    -    [0m |   146629.876717 | 0.000472 
 SA_OTU51907  | [32m    X    [0m | [32m    X    [0m |   122942.854333 | 0.000329 
 SA_OTU227175 | [32m    X    [0m | [32m    X    [0m |   123520.633805 | 0.000468 
 BM_OTU157    | [32m    X    [0m | [32m    X    [0m |   125387.228033 | 0.003271 
 SA_OTU28930  | [32m    X    [0m | [32m    X    [0m |   122481.482461 | 0.000488 
 SA_OTU23869  | [32m    X    [0m | [32m    X    [0m |   122742.832212 | 0.000097 
 SA_OTU139072 | [32m    X    [0m | [32m    X    [0m |   123748.151937 | 0.000284 
 SA_OTU5876   | [31m    -    [0m | [31m    -    [0m |   123138.803744 | 0.007203 
 TO_OTU58182  | [32m    X    [0m | [32m    X    [0m |   147523.036081 | 0.000570 
 SA_OTU46822  | [32m    X    [0m | [32m    X    [0m |   123520.407335 | 0.000370 
 SA_OTU170952 | [32m    X    [0m | [31m    -    [0m |   122361.835231 | 0.000043 
 SA_OTU36701  | [32m    X    [0m | [32m    X    [0m |   122430.344560 | 0.000118 
 SA_OTU138855 | [32m    X    [0m | [32m    X    [0m |   122985.237889 | 0.000346 
 SA_OTU139079 | [32m    X    [0m | [32m    X    [0m |   122942.716720 | 0.000327 
 SA_OTU139371 | [32m    X    [0m | [32m    X    [0m |   123366.418230 | 0.000331 
 SA_OTU65548  | [31m    -    [0m | [31m    -    [0m |   122741.557397 | 0.009877 
 SA_OTU4618   | [32m    X    [0m | [32m    X    [0m |   122943.018827 | 0.000265 
 SA_OTU22733  | [32m    X    [0m | [32m    X    [0m |   122942.786353 | 0.000224 
 SA_OTU23012  | [32m    X    [0m | [32m    X    [0m |   122942.782449 | 0.000329 
 SA_OTU158243 | [32m    X    [0m | [31m    -    [0m |   122661.496645 | 0.000554 
 SA_OTU136417 | [32m    X    [0m | [31m    -    [0m |   122743.098635 | 0.000591 
 SA_OTU265454 | [31m    -    [0m | [31m    -    [0m |   122728.225811 | 0.009349 
 TO_OTU106667 | [32m    X    [0m | [32m    X    [0m |   148519.134191 | 0.000355 
 SA_OTU215042 | [31m    -    [0m | [31m    -    [0m |   122348.082359 | 0.000386 
 SA_OTU62925  | [32m    X    [0m | [32m    X    [0m |   122511.619363 | 0.000143 
 SA_OTU139358 | [32m    X    [0m | [32m    X    [0m |   122942.763539 | 0.000327 
 SA_OTU161174 | [31m    -    [0m | [31m    -    [0m |   124861.955780 | 0.009057 
 BM_OTU1156   | [32m    X    [0m | [32m    X    [0m |   126155.743184 | 0.002488 
 SA_OTU41     | [32m    X    [0m | [32m    X    [0m |   122942.895707 | 0.000265 
 TO_OTU167042 | [32m    X    [0m | [32m    X    [0m |   147016.204784 | 0.000428 
 SA_OTU12998  | [32m    X    [0m | [32m    X    [0m |   122942.984753 | 0.000209 
 SA_OTU139363 | [32m    X    [0m | [32m    X    [0m |   122943.014924 | 0.000241 

Mean EMD: 0.001550

=================================================================================================
    Details about the Pqueries that were marked invalid in the overview table:
=================================================================================================

 Name         | Rank | edge_num L | edge_num R |    LWR L |    LWR R | Correct? 
--------------+------+------------+------------+----------+----------+----------
 SA_OTU134775 |    1 |        902 |        902 | 0.811491 | 0.785330 | [32m   X    [0m 
              |    2 |         46 |        901 | 0.086818 | 0.090049 | [31m   -    [0m 
              |    3 |        901 |         46 | 0.086806 | 0.089047 | [31m   -    [0m 
              |    4 |         25 |        903 | 0.014885 | 0.014130 | [31m   -    [0m 
              |      |            |            |          |          |          
 TO_OTU39577  |    1 |        739 |        739 | 0.970763 | 0.964658 | [32m   X    [0m 
              |    2 |        741 |        740 | 0.014620 | 0.014370 | [31m   -    [0m 
              |    3 |        740 |        741 | 0.014617 | 0.014155 | [31m   -    [0m 
              |      |            |            |          |          |          
 SA_OTU136603 |    1 |        409 |        408 | 0.584801 | 0.871645 | [31m   -    [0m 
              |    2 |        407 |        409 | 0.201203 | 0.070852 | [31m   -    [0m 
              |    3 |        423 |        407 | 0.141002 | 0.031281 | [31m   -    [0m 
              |    4 |        422 |        423 | 0.072994 | 0.016862 | [31m   -    [0m 
              |      |            |            |          |          |          
 SA_OTU48513  |    1 |        409 |        408 | 0.577018 | 0.827434 | [31m   -    [0m 
              |    2 |        407 |        409 | 0.199781 | 0.094190 | [31m   -    [0m 
              |    3 |        423 |        407 | 0.145316 | 0.041491 | [31m   -    [0m 
              |    4 |        422 |        423 | 0.077885 | 0.023430 | [31m   -    [0m 
              |      |            |            |          |          |          
 TO_OTU133298 |    1 |        119 |        119 | 0.287337 | 0.258907 | [32m   X    [0m 
              |    2 |        117 |        118 | 0.287316 | 0.258748 | [31m   -    [0m 
              |    3 |        118 |        117 | 0.287290 | 0.258733 | [31m   -    [0m 
              |    4 |        140 |        140 | 0.124021 | 0.120059 | [32m   X    [0m 
              |    5 |        142 |        141 | 0.004872 | 0.004651 | [31m   -    [0m 
              |    6 |        138 |        142 | 0.004631 | 0.004614 | [31m   -    [0m 
              |    7 |        139 |        143 | 0.004533 | 0.004309 | [31m   -    [0m 
              |      |            |            |          |          |          
 TO_OTU136678 |    1 |        748 |        747 | 0.175541 | 0.139595 | [31m   -    [0m 
              |    2 |        742 |        748 | 0.175532 | 0.139469 | [31m   -    [0m 
              |    3 |        747 |        742 | 0.175522 | 0.139063 | [31m   -    [0m 
              |    4 |        761 |        761 | 0.125726 | 0.098599 | [32m   X    [0m 
              |    5 |        749 |        741 | 0.125596 | 0.098293 | [31m   -    [0m 
              |    6 |        738 |        760 | 0.111045 | 0.097583 | [31m   -    [0m 
              |    7 |        762 |        749 | 0.111038 | 0.096894 | [31m   -    [0m 
              |      |            |            |          |          |          
 SA_OTU8318   |    1 |        409 |        408 | 0.584749 | 0.871546 | [31m   -    [0m 
              |    2 |        407 |        409 | 0.201190 | 0.070905 | [31m   -    [0m 
              |    3 |        423 |        407 | 0.141034 | 0.031298 | [31m   -    [0m 
              |    4 |        422 |        423 | 0.073027 | 0.016880 | [31m   -    [0m 
              |      |            |            |          |          |          
 TO_OTU24221  |    1 |        212 |        212 | 0.440764 | 0.342692 | [32m   X    [0m 
              |    2 |        210 |        210 | 0.176000 | 0.129919 | [32m   X    [0m 
              |    3 |        222 |        222 | 0.091294 | 0.072882 | [32m   X    [0m 
              |    4 |        221 |        221 | 0.091253 | 0.072711 | [32m   X    [0m 
              |    5 |        185 |        208 | 0.079050 | 0.064568 | [31m   -    [0m 
              |    6 |        209 |        209 | 0.079047 | 0.064565 | [32m   X    [0m 
              |    7 |        211 |        185 | 0.042592 | 0.061953 | [31m   -    [0m 
              |      |            |            |          |          |          
 SA_OTU250932 |    1 |        409 |        408 | 0.569377 | 0.789087 | [31m   -    [0m 
              |    2 |        407 |        409 | 0.198384 | 0.113835 | [31m   -    [0m 
              |    3 |        423 |        407 | 0.149412 | 0.050017 | [31m   -    [0m 
              |    4 |        422 |        423 | 0.082827 | 0.029530 | [31m   -    [0m 
              |      |            |            |          |          |          
 BM_OTU17530  |    1 |        902 |        902 | 0.582740 | 0.538120 | [32m   X    [0m 
              |    2 |         25 |        903 | 0.123864 | 0.111902 | [31m   -    [0m 
              |    3 |        903 |         25 | 0.123779 | 0.109157 | [31m   -    [0m 
              |    4 |        901 |        901 | 0.071341 | 0.072429 | [32m   X    [0m 
              |    5 |         46 |         46 | 0.064279 | 0.063491 | [32m   X    [0m 
              |    6 |         24 |         11 | 0.018624 | 0.018241 | [31m   -    [0m 
              |    7 |        387 |         24 | 0.015374 | 0.016790 | [31m   -    [0m 
              |      |            |            |          |          |          
 PA_OTU2658   |    1 |        711 |        711 | 0.244168 | 0.179481 | [32m   X    [0m 
              |    2 |        716 |        716 | 0.186532 | 0.163216 | [32m   X    [0m 
              |    3 |        714 |        717 | 0.124114 | 0.096474 | [31m   -    [0m 
              |    4 |        712 |        715 | 0.124114 | 0.090765 | [31m   -    [0m 
              |    5 |        715 |        712 | 0.124114 | 0.090764 | [31m   -    [0m 
              |    6 |        713 |        714 | 0.124109 | 0.090715 | [31m   -    [0m 
              |    7 |        721 |        713 | 0.072848 | 0.083736 | [31m   -    [0m 
              |      |            |            |          |          |          
 TO_OTU59271  |    1 |        747 |        747 | 0.230644 | 0.229826 | [32m   X    [0m 
              |    2 |        746 |        746 | 0.210771 | 0.209024 | [32m   X    [0m 
              |    3 |        743 |        743 | 0.210767 | 0.208237 | [32m   X    [0m 
              |    4 |        744 |        745 | 0.174017 | 0.178535 | [31m   -    [0m 
              |    5 |        745 |        744 | 0.173802 | 0.169774 | [31m   -    [0m 
              |      |            |            |          |          |          
 SA_OTU2952   |    1 |        714 |        713 | 0.331247 | 0.327679 | [31m   -    [0m 
              |    2 |        713 |        714 | 0.331098 | 0.327431 | [31m   -    [0m 
              |    3 |        715 |        715 | 0.328672 | 0.327412 | [32m   X    [0m 
              |    4 |        716 |        712 | 0.004494 | 0.004922 | [31m   -    [0m 
              |    5 |        712 |        716 | 0.004489 | 0.004685 | [31m   -    [0m 
              |      |            |            |          |          |          
 TO_OTU80454  |    1 |        747 |        747 | 0.232324 | 0.231139 | [32m   X    [0m 
              |    2 |        743 |        746 | 0.210647 | 0.208296 | [31m   -    [0m 
              |    3 |        746 |        743 | 0.210645 | 0.207495 | [31m   -    [0m 
              |    4 |        744 |        745 | 0.173300 | 0.177121 | [31m   -    [0m 
              |    5 |        745 |        744 | 0.173084 | 0.168544 | [31m   -    [0m 
              |      |            |            |          |          |          
 SA_OTU48552  |    1 |        423 |        423 | 0.632996 | 0.608798 | [32m   X    [0m 
              |    2 |        400 |        400 | 0.091408 | 0.089094 | [32m   X    [0m 
              |    3 |        424 |        424 | 0.083790 | 0.081941 | [32m   X    [0m 
              |    4 |        396 |        398 | 0.056226 | 0.053136 | [31m   -    [0m 
              |    5 |        397 |        396 | 0.056211 | 0.053035 | [31m   -    [0m 
              |    6 |        398 |        397 | 0.056204 | 0.052928 | [31m   -    [0m 
              |    7 |        395 |        425 | 0.023165 | 0.023687 | [31m   -    [0m 
              |      |            |            |          |          |          
 TO_OTU65748  |    1 |        738 |        738 | 0.205870 | 0.098225 | [32m   X    [0m 
              |    2 |        762 |        747 | 0.140753 | 0.069025 | [31m   -    [0m 
              |    3 |        761 |        761 | 0.140740 | 0.066449 | [32m   X    [0m 
              |    4 |        742 |        762 | 0.133382 | 0.066387 | [31m   -    [0m 
              |    5 |        748 |        748 | 0.133339 | 0.063826 | [32m   X    [0m 
              |    6 |        744 |        742 | 0.129907 | 0.063746 | [31m   -    [0m 
              |    7 |        741 |        744 | 0.116010 | 0.063385 | [31m   -    [0m 
              |      |            |            |          |          |          
 SA_OTU49224  |    1 |        409 |        408 | 0.558243 | 0.696838 | [31m   -    [0m 
              |    2 |        407 |        409 | 0.196922 | 0.160838 | [31m   -    [0m 
              |    3 |        423 |        407 | 0.154753 | 0.070760 | [31m   -    [0m 
              |    4 |        422 |        423 | 0.090082 | 0.044089 | [31m   -    [0m 
              |      |            |            |          |          |          
 TO_OTU137199 |    1 |        741 |        741 | 0.543673 | 0.444410 | [32m   X    [0m 
              |    2 |        748 |        747 | 0.088118 | 0.072544 | [31m   -    [0m 
              |    3 |        747 |        748 | 0.088067 | 0.072482 | [31m   -    [0m 
              |    4 |        742 |        742 | 0.088066 | 0.072229 | [32m   X    [0m 
              |    5 |        749 |        749 | 0.077481 | 0.062904 | [32m   X    [0m 
              |    6 |        761 |        761 | 0.063032 | 0.050890 | [32m   X    [0m 
              |    7 |        738 |        760 | 0.051563 | 0.050760 | [31m   -    [0m 
              |      |            |            |          |          |          
 SA_OTU138144 |    1 |        724 |        733 | 0.508950 | 0.971274 | [31m   -    [0m 
              |    2 |        721 |        724 | 0.170910 | 0.014304 | [31m   -    [0m 
              |      |            |            |          |          |          
 TO_OTU85139  |    1 |        824 |        824 | 0.203642 | 0.120853 | [32m   X    [0m 
              |    2 |        823 |        818 | 0.195545 | 0.115732 | [31m   -    [0m 
              |    3 |        818 |        823 | 0.195533 | 0.115107 | [31m   -    [0m 
              |    4 |        817 |        814 | 0.109115 | 0.063574 | [31m   -    [0m 
              |    5 |        822 |        821 | 0.103227 | 0.063330 | [31m   -    [0m 
              |    6 |        825 |        817 | 0.096717 | 0.063296 | [31m   -    [0m 
              |    7 |        815 |        822 | 0.096221 | 0.063272 | [31m   -    [0m 
              |      |            |            |          |          |          
 BM_OTU790    |    1 |         30 |         30 | 0.208517 | 0.181855 | [32m   X    [0m 
              |    2 |         29 |         28 | 0.203457 | 0.177807 | [31m   -    [0m 
              |    3 |         28 |         29 | 0.202954 | 0.176248 | [31m   -    [0m 
              |    4 |         33 |         33 | 0.125682 | 0.114168 | [32m   X    [0m 
              |    5 |         34 |         34 | 0.119449 | 0.107980 | [32m   X    [0m 
              |    6 |         26 |         27 | 0.109620 | 0.094419 | [31m   -    [0m 
              |    7 |         35 |         26 | 0.030322 | 0.094273 | [31m   -    [0m 
              |      |            |            |          |          |          
 SA_OTU15857  |    1 |        409 |        408 | 0.593143 | 0.640428 | [31m   -    [0m 
              |    2 |        407 |        409 | 0.199630 | 0.201335 | [31m   -    [0m 
              |    3 |        423 |        407 | 0.138281 | 0.087089 | [31m   -    [0m 
              |    4 |        422 |        423 | 0.068945 | 0.046347 | [31m   -    [0m 
              |      |            |            |          |          |          
 SA_OTU139043 |    1 |        718 |        718 | 0.756006 | 0.669048 | [32m   X    [0m 
              |    2 |        720 |        719 | 0.079671 | 0.154118 | [31m   -    [0m 
              |    3 |        719 |        720 | 0.079645 | 0.073449 | [31m   -    [0m 
              |    4 |        712 |        712 | 0.021296 | 0.019091 | [32m   X    [0m 
              |    5 |        716 |        715 | 0.021209 | 0.019032 | [31m   -    [0m 
              |    6 |        717 |        716 | 0.021110 | 0.019007 | [31m   -    [0m 
              |    7 |        715 |        711 | 0.021063 | 0.018959 | [31m   -    [0m 
              |      |            |            |          |          |          
 SA_OTU18053  |    1 |        423 |        408 | 0.786371 | 0.822046 | [31m   -    [0m 
              |    2 |        409 |        423 | 0.190481 | 0.135184 | [31m   -    [0m 
              |    3 |        422 |        409 | 0.023149 | 0.031847 | [31m   -    [0m 
              |      |            |            |          |          |          
 SA_OTU161181 |    1 |        423 |        423 | 0.835161 | 0.766721 | [32m   X    [0m 
              |    2 |        417 |        417 | 0.082134 | 0.064398 | [32m   X    [0m 
              |    3 |        398 |        396 | 0.027090 | 0.024060 | [31m   -    [0m 
              |    4 |        400 |        398 | 0.017222 | 0.024058 | [31m   -    [0m 
              |    5 |        424 |        397 | 0.014972 | 0.024052 | [31m   -    [0m 
              |    6 |        422 |        400 | 0.011710 | 0.015602 | [31m   -    [0m 
              |    7 |        409 |        424 | 0.011710 | 0.013697 | [31m   -    [0m 
              |      |            |            |          |          |          
 TO_OTU61093  |    1 |        330 |        330 | 0.360227 | 0.206771 | [32m   X    [0m 
              |    2 |        326 |        326 | 0.234111 | 0.093693 | [32m   X    [0m 
              |    3 |        331 |        331 | 0.118109 | 0.049975 | [32m   X    [0m 
              |    4 |        366 |        327 | 0.073626 | 0.049776 | [31m   -    [0m 
              |    5 |        365 |        365 | 0.073621 | 0.029686 | [32m   X    [0m 
              |    6 |        319 |        366 | 0.070335 | 0.029370 | [31m   -    [0m 
              |    7 |        318 |        367 | 0.069971 | 0.028316 | [31m   -    [0m 
              |      |            |            |          |          |          
 TO_OTU114467 |    1 |        390 |        390 | 0.666109 | 0.396243 | [32m   X    [0m 
              |    2 |        867 |        867 | 0.082303 | 0.067694 | [32m   X    [0m 
              |    3 |        862 |        862 | 0.059388 | 0.048230 | [32m   X    [0m 
              |    4 |        861 |        861 | 0.057292 | 0.046664 | [32m   X    [0m 
              |    5 |        860 |        860 | 0.056825 | 0.046452 | [32m   X    [0m 
              |    6 |        863 |        863 | 0.051409 | 0.041652 | [32m   X    [0m 
              |    7 |         25 |        864 | 0.026673 | 0.041348 | [31m   -    [0m 
              |      |            |            |          |          |          
 SA_OTU49311  |    1 |         19 |         22 | 0.443836 | 0.419543 | [31m   -    [0m 
              |    2 |         22 |         19 | 0.394856 | 0.414760 | [31m   -    [0m 
              |    3 |         23 |         23 | 0.161308 | 0.160355 | [32m   X    [0m 
              |      |            |            |          |          |          
 SA_OTU12059  |    1 |        408 |        408 | 0.936610 | 0.921710 | [32m   X    [0m 
              |    2 |        409 |        409 | 0.048322 | 0.040781 | [32m   X    [0m 
              |    3 |        423 |        407 | 0.015068 | 0.018117 | [31m   -    [0m 
              |      |            |            |          |          |          
 SA_OTU136385 |    1 |        735 |        735 | 0.531817 | 0.388317 | [32m   X    [0m 
              |    2 |        423 |        430 | 0.129050 | 0.138296 | [31m   -    [0m 
              |    3 |        737 |        423 | 0.116057 | 0.112567 | [31m   -    [0m 
              |    4 |        781 |        737 | 0.070120 | 0.082247 | [31m   -    [0m 
              |    5 |        782 |        781 | 0.069766 | 0.079049 | [31m   -    [0m 
              |    6 |        780 |        782 | 0.041979 | 0.072897 | [31m   -    [0m 
              |    7 |        736 |        780 | 0.041212 | 0.029955 | [31m   -    [0m 
              |      |            |            |          |          |          
 SA_OTU52078  |    1 |         19 |         19 | 0.894411 | 0.839076 | [32m   X    [0m 
              |    2 |         23 |         22 | 0.052384 | 0.058201 | [31m   -    [0m 
              |    3 |         17 |         23 | 0.026610 | 0.052023 | [31m   -    [0m 
              |    4 |         18 |         18 | 0.026596 | 0.025350 | [32m   X    [0m 
              |      |            |            |          |          |          
 SA_OTU187241 |    1 |        409 |        408 | 0.480937 | 0.876267 | [31m   -    [0m 
              |    2 |        407 |        409 | 0.441570 | 0.057204 | [31m   -    [0m 
              |    3 |        404 |        407 | 0.029086 | 0.054286 | [31m   -    [0m 
              |      |            |            |          |          |          
 SA_OTU264045 |    1 |        409 |        408 | 0.562275 | 0.735655 | [31m   -    [0m 
              |    2 |        407 |        409 | 0.197338 | 0.141125 | [31m   -    [0m 
              |    3 |        423 |        407 | 0.152940 | 0.062035 | [31m   -    [0m 
              |    4 |        422 |        423 | 0.087446 | 0.037952 | [31m   -    [0m 
              |      |            |            |          |          |          
 SA_OTU5474   |    1 |        409 |        408 | 0.569186 | 0.770237 | [31m   -    [0m 
              |    2 |        407 |        409 | 0.198596 | 0.123964 | [31m   -    [0m 
              |    3 |        423 |        407 | 0.149354 | 0.054554 | [31m   -    [0m 
              |    4 |        422 |        423 | 0.082864 | 0.032147 | [31m   -    [0m 
              |      |            |            |          |          |          
 TO_OTU65464  |    1 |        210 |        210 | 0.268223 | 0.137052 | [32m   X    [0m 
              |    2 |        170 |        185 | 0.189349 | 0.098607 | [31m   -    [0m 
              |    3 |        185 |        170 | 0.183278 | 0.096580 | [31m   -    [0m 
              |    4 |        184 |        183 | 0.101925 | 0.052972 | [31m   -    [0m 
              |    5 |        223 |        184 | 0.099327 | 0.052299 | [31m   -    [0m 
              |    6 |        209 |        224 | 0.080802 | 0.051551 | [31m   -    [0m 
              |    7 |        211 |        223 | 0.077096 | 0.051354 | [31m   -    [0m 
              |      |            |            |          |          |          
 SA_OTU138742 |    1 |         19 |         19 | 0.870142 | 0.842815 | [32m   X    [0m 
              |    2 |         23 |         22 | 0.058408 | 0.062001 | [31m   -    [0m 
              |    3 |         22 |         23 | 0.053163 | 0.059366 | [31m   -    [0m 
              |    4 |         18 |         18 | 0.018287 | 0.017910 | [32m   X    [0m 
              |      |            |            |          |          |          
 SA_OTU23625  |    1 |        408 |        408 | 0.717749 | 0.714063 | [32m   X    [0m 
              |    2 |        423 |        409 | 0.115300 | 0.110903 | [31m   -    [0m 
              |    3 |        409 |        423 | 0.112139 | 0.109864 | [31m   -    [0m 
              |    4 |        407 |        407 | 0.036808 | 0.045833 | [32m   X    [0m 
              |    5 |        422 |        422 | 0.018004 | 0.018597 | [32m   X    [0m 
              |      |            |            |          |          |          
 SA_OTU68799  |    1 |        719 |        720 | 0.256828 | 0.212339 | [31m   -    [0m 
              |    2 |        720 |        718 | 0.256405 | 0.212294 | [31m   -    [0m 
              |    3 |        718 |        719 | 0.255871 | 0.212282 | [31m   -    [0m 
              |    4 |        721 |        721 | 0.094411 | 0.086791 | [32m   X    [0m 
              |    5 |        717 |        732 | 0.055461 | 0.072827 | [31m   -    [0m 
              |    6 |        723 |        733 | 0.041886 | 0.071001 | [31m   -    [0m 
              |    7 |        711 |        717 | 0.039138 | 0.047543 | [31m   -    [0m 
              |      |            |            |          |          |          
 DSF_OTU951   |    1 |        389 |        389 | 0.466492 | 0.422988 | [32m   X    [0m 
              |    2 |        394 |        395 | 0.123906 | 0.114420 | [31m   -    [0m 
              |    3 |        395 |        394 | 0.123886 | 0.114400 | [31m   -    [0m 
              |    4 |        392 |        393 | 0.114610 | 0.106639 | [31m   -    [0m 
              |    5 |        393 |        392 | 0.114608 | 0.106525 | [31m   -    [0m 
              |    6 |        425 |        425 | 0.041892 | 0.047290 | [32m   X    [0m 
              |    7 |        783 |        424 | 0.014606 | 0.046301 | [31m   -    [0m 
              |      |            |            |          |          |          
 TO_OTU16187  |    1 |        744 |        744 | 0.581644 | 0.576946 | [32m   X    [0m 
              |    2 |        747 |        747 | 0.218434 | 0.200903 | [32m   X    [0m 
              |    3 |        743 |        746 | 0.074377 | 0.071617 | [31m   -    [0m 
              |    4 |        746 |        743 | 0.074345 | 0.069661 | [31m   -    [0m 
              |    5 |        745 |        745 | 0.043042 | 0.041270 | [32m   X    [0m 
              |    6 |        748 |        748 | 0.008158 | 0.007528 | [32m   X    [0m 
              |      |            |            |          |          |          
 TO_OTU29446  |    1 |        205 |        205 | 0.922857 | 0.841094 | [32m   X    [0m 
              |    2 |        199 |        199 | 0.027565 | 0.026068 | [32m   X    [0m 
              |    3 |        207 |        201 | 0.024791 | 0.025054 | [31m   -    [0m 
              |    4 |        206 |        206 | 0.024787 | 0.024455 | [32m   X    [0m 
              |      |            |            |          |          |          
 SA_OTU161183 |    1 |        423 |        423 | 0.356387 | 0.313057 | [32m   X    [0m 
              |    2 |        782 |        782 | 0.166599 | 0.161892 | [32m   X    [0m 
              |    3 |        396 |        398 | 0.114121 | 0.097044 | [31m   -    [0m 
              |    4 |        397 |        396 | 0.114104 | 0.096991 | [31m   -    [0m 
              |    5 |        398 |        397 | 0.114081 | 0.096838 | [31m   -    [0m 
              |    6 |        400 |        400 | 0.078772 | 0.064014 | [32m   X    [0m 
              |    7 |        424 |        424 | 0.055935 | 0.045926 | [32m   X    [0m 
              |      |            |            |          |          |          
 DSF_OTU3462  |    1 |        389 |        389 | 0.429186 | 0.406514 | [32m   X    [0m 
              |    2 |        393 |        393 | 0.417059 | 0.401497 | [32m   X    [0m 
              |    3 |        395 |        395 | 0.070920 | 0.074344 | [32m   X    [0m 
              |    4 |        392 |        392 | 0.029778 | 0.029782 | [32m   X    [0m 
              |    5 |        394 |        425 | 0.027221 | 0.029170 | [31m   -    [0m 
              |    6 |        424 |        424 | 0.025836 | 0.029156 | [32m   X    [0m 
              |      |            |            |          |          |          
 SA_OTU52074  |    1 |         19 |         19 | 0.899322 | 0.842212 | [32m   X    [0m 
              |    2 |         23 |         22 | 0.055760 | 0.060129 | [31m   -    [0m 
              |    3 |         17 |         23 | 0.022465 | 0.055027 | [31m   -    [0m 
              |    4 |         18 |         18 | 0.022453 | 0.021317 | [32m   X    [0m 
              |      |            |            |          |          |          
 TO_OTU5366   |    1 |        349 |        349 | 0.159346 | 0.107654 | [32m   X    [0m 
              |    2 |        355 |        337 | 0.144178 | 0.106528 | [31m   -    [0m 
              |    3 |        354 |        354 | 0.144174 | 0.091426 | [32m   X    [0m 
              |    4 |        356 |        355 | 0.143911 | 0.091413 | [31m   -    [0m 
              |    5 |        352 |        356 | 0.141717 | 0.091334 | [31m   -    [0m 
              |    6 |        353 |        357 | 0.141716 | 0.091042 | [31m   -    [0m 
              |    7 |        337 |        352 | 0.124959 | 0.088788 | [31m   -    [0m 
              |      |            |            |          |          |          
 SA_OTU160151 |    1 |         19 |         19 | 0.678862 | 0.642592 | [32m   X    [0m 
              |    2 |         22 |         22 | 0.229321 | 0.255409 | [32m   X    [0m 
              |    3 |         23 |         23 | 0.076319 | 0.072185 | [32m   X    [0m 
              |    4 |         18 |         17 | 0.015499 | 0.014907 | [31m   -    [0m 
              |      |            |            |          |          |          
 SA_OTU100799 |    1 |        712 |        712 | 0.150683 | 0.105056 | [32m   X    [0m 
              |    2 |        716 |        715 | 0.150558 | 0.105001 | [31m   -    [0m 
              |    3 |        715 |        716 | 0.150354 | 0.104900 | [31m   -    [0m 
              |    4 |        711 |        711 | 0.150226 | 0.104773 | [32m   X    [0m 
              |    5 |        717 |        717 | 0.150184 | 0.104764 | [32m   X    [0m 
              |    6 |        714 |        714 | 0.123998 | 0.089684 | [32m   X    [0m 
              |    7 |        713 |        713 | 0.123997 | 0.085371 | [32m   X    [0m 
              |      |            |            |          |          |          
 SA_OTU53255  |    1 |        423 |        408 | 0.531490 | 0.912020 | [31m   -    [0m 
              |    2 |        409 |        423 | 0.319701 | 0.044906 | [31m   -    [0m 
              |    3 |        407 |        409 | 0.107091 | 0.026278 | [31m   -    [0m 
              |    4 |        422 |        407 | 0.041718 | 0.013069 | [31m   -    [0m 
              |      |            |            |          |          |          
 SA_OTU159213 |    1 |        409 |        408 | 0.569682 | 0.777599 | [31m   -    [0m 
              |    2 |        407 |        409 | 0.198598 | 0.120055 | [31m   -    [0m 
              |    3 |        423 |        407 | 0.149152 | 0.052835 | [31m   -    [0m 
              |    4 |        422 |        423 | 0.082567 | 0.031063 | [31m   -    [0m 
              |      |            |            |          |          |          
 TO_OTU143442 |    1 |        351 |        351 | 0.598945 | 0.477504 | [32m   X    [0m 
              |    2 |        352 |        352 | 0.077672 | 0.061021 | [32m   X    [0m 
              |    3 |        356 |        350 | 0.064846 | 0.060973 | [31m   -    [0m 
              |    4 |        355 |        349 | 0.064813 | 0.050674 | [31m   -    [0m 
              |    5 |        354 |        356 | 0.064812 | 0.050372 | [31m   -    [0m 
              |    6 |        349 |        355 | 0.064812 | 0.050336 | [31m   -    [0m 
              |    7 |        353 |        354 | 0.064100 | 0.050310 | [31m   -    [0m 
              |      |            |            |          |          |          
 SA_OTU7018   |    1 |        409 |        408 | 0.418886 | 0.708867 | [31m   -    [0m 
              |    2 |        423 |        409 | 0.394515 | 0.118651 | [31m   -    [0m 
              |    3 |        407 |        423 | 0.117886 | 0.108686 | [31m   -    [0m 
              |    4 |        422 |        407 | 0.068713 | 0.043479 | [31m   -    [0m 
              |      |            |            |          |          |          
 SA_OTU6219   |    1 |        723 |        723 | 0.453464 | 0.386073 | [32m   X    [0m 
              |    2 |        721 |        732 | 0.126421 | 0.113741 | [31m   -    [0m 
              |    3 |        732 |        721 | 0.126338 | 0.113203 | [31m   -    [0m 
              |    4 |        724 |        733 | 0.073558 | 0.113154 | [31m   -    [0m 
              |    5 |        719 |        724 | 0.073534 | 0.067608 | [31m   -    [0m 
              |    6 |        720 |        720 | 0.073415 | 0.059535 | [32m   X    [0m 
              |    7 |        718 |        718 | 0.073271 | 0.059521 | [32m   X    [0m 
              |      |            |            |          |          |          
 SA_OTU3174   |    1 |        408 |        408 | 0.915882 | 0.881832 | [32m   X    [0m 
              |    2 |        409 |        409 | 0.067119 | 0.064373 | [32m   X    [0m 
              |    3 |        423 |        407 | 0.016998 | 0.028479 | [31m   -    [0m 
              |      |            |            |          |          |          
 SA_OTU158189 |    1 |        423 |        423 | 0.783714 | 0.757138 | [32m   X    [0m 
              |    2 |        397 |        400 | 0.044789 | 0.041886 | [31m   -    [0m 
              |    3 |        396 |        398 | 0.044784 | 0.041313 | [31m   -    [0m 
              |    4 |        398 |        396 | 0.044770 | 0.041278 | [31m   -    [0m 
              |    5 |        400 |        397 | 0.044620 | 0.041234 | [31m   -    [0m 
              |    6 |        424 |        424 | 0.037324 | 0.035179 | [32m   X    [0m 
              |      |            |            |          |          |          
 SA_OTU83390  |    1 |        409 |        408 | 0.599553 | 0.838550 | [31m   -    [0m 
              |    2 |        407 |        409 | 0.235258 | 0.092789 | [31m   -    [0m 
              |    3 |        423 |        407 | 0.094118 | 0.041210 | [31m   -    [0m 
              |    4 |        422 |        423 | 0.071070 | 0.014452 | [31m   -    [0m 
              |      |            |            |          |          |          
 SA_OTU161129 |    1 |        423 |        423 | 0.861345 | 0.825572 | [32m   X    [0m 
              |    2 |        782 |        782 | 0.056248 | 0.065936 | [32m   X    [0m 
              |    3 |        396 |        398 | 0.017400 | 0.016003 | [31m   -    [0m 
              |    4 |        397 |        396 | 0.017396 | 0.015971 | [31m   -    [0m 
              |    5 |        398 |        397 | 0.017393 | 0.015939 | [31m   -    [0m 
              |    6 |        400 |        400 | 0.016921 | 0.014860 | [32m   X    [0m 
              |    7 |        424 |        781 | 0.013297 | 0.012559 | [31m   -    [0m 
              |      |            |            |          |          |          
 SA_OTU52073  |    1 |         19 |         19 | 0.898273 | 0.841318 | [32m   X    [0m 
              |    2 |         23 |         22 | 0.056751 | 0.060056 | [31m   -    [0m 
              |    3 |         17 |         23 | 0.022494 | 0.055914 | [31m   -    [0m 
              |    4 |         18 |         18 | 0.022482 | 0.021356 | [32m   X    [0m 
              |      |            |            |          |          |          
 SA_OTU161114 |    1 |        425 |        425 | 0.420643 | 0.443796 | [32m   X    [0m 
              |    2 |        424 |        395 | 0.249685 | 0.234346 | [31m   -    [0m 
              |    3 |        395 |        424 | 0.249339 | 0.233449 | [31m   -    [0m 
              |    4 |        423 |        423 | 0.054473 | 0.047697 | [32m   X    [0m 
              |    5 |         46 |         46 | 0.015375 | 0.011471 | [32m   X    [0m 
              |    6 |        400 |        782 | 0.007105 | 0.006845 | [31m   -    [0m 
              |    7 |        397 |        783 | 0.003379 | 0.006831 | [31m   -    [0m 
              |      |            |            |          |          |          
 DSF_OTU1682  |    1 |        393 |        393 | 0.822178 | 0.819932 | [32m   X    [0m 
              |    2 |        389 |        389 | 0.118550 | 0.117363 | [32m   X    [0m 
              |    3 |        394 |        395 | 0.020174 | 0.020662 | [31m   -    [0m 
              |    4 |        395 |        394 | 0.020163 | 0.020503 | [31m   -    [0m 
              |    5 |        392 |        392 | 0.018935 | 0.019361 | [32m   X    [0m 
              |      |            |            |          |          |          
 TO_OTU59208  |    1 |        377 |        377 | 0.182036 | 0.168762 | [32m   X    [0m 
              |    2 |        383 |        383 | 0.181621 | 0.167111 | [32m   X    [0m 
              |    3 |        382 |        382 | 0.181600 | 0.167100 | [32m   X    [0m 
              |    4 |        303 |        376 | 0.170451 | 0.164959 | [31m   -    [0m 
              |    5 |        376 |        303 | 0.170238 | 0.162836 | [31m   -    [0m 
              |    6 |        384 |        384 | 0.096344 | 0.084383 | [32m   X    [0m 
              |    7 |        381 |        302 | 0.017712 | 0.047203 | [31m   -    [0m 
              |      |            |            |          |          |          
 SA_OTU138404 |    1 |        718 |        718 | 0.825054 | 0.722314 | [32m   X    [0m 
              |    2 |        720 |        719 | 0.057820 | 0.154752 | [31m   -    [0m 
              |    3 |        719 |        720 | 0.057732 | 0.052768 | [31m   -    [0m 
              |    4 |        712 |        712 | 0.014939 | 0.013248 | [32m   X    [0m 
              |    5 |        716 |        715 | 0.014876 | 0.013205 | [31m   -    [0m 
              |    6 |        717 |        716 | 0.014809 | 0.013188 | [31m   -    [0m 
              |    7 |        715 |        711 | 0.014769 | 0.013155 | [31m   -    [0m 
              |      |            |            |          |          |          
 SA_OTU49304  |    1 |        409 |        408 | 0.569212 | 0.777081 | [31m   -    [0m 
              |    2 |        407 |        409 | 0.198474 | 0.120279 | [31m   -    [0m 
              |    3 |        423 |        407 | 0.149421 | 0.052893 | [31m   -    [0m 
              |    4 |        422 |        423 | 0.082892 | 0.031209 | [31m   -    [0m 
              |      |            |            |          |          |          
 TO_OTU15872  |    1 |        205 |        205 | 0.322021 | 0.318898 | [32m   X    [0m 
              |    2 |        202 |        203 | 0.128431 | 0.125041 | [31m   -    [0m 
              |    3 |        204 |        204 | 0.128369 | 0.125013 | [32m   X    [0m 
              |    4 |        203 |        202 | 0.128342 | 0.123875 | [31m   -    [0m 
              |    5 |        201 |        201 | 0.126887 | 0.122808 | [32m   X    [0m 
              |    6 |        200 |        200 | 0.126886 | 0.120932 | [32m   X    [0m 
              |    7 |        206 |        206 | 0.039063 | 0.040279 | [32m   X    [0m 
              |      |            |            |          |          |          
 DSF_OTU4518  |    1 |        393 |        393 | 0.785417 | 0.773843 | [32m   X    [0m 
              |    2 |        389 |        389 | 0.111215 | 0.106681 | [32m   X    [0m 
              |    3 |        394 |        395 | 0.035251 | 0.034808 | [31m   -    [0m 
              |    4 |        395 |        394 | 0.035242 | 0.034806 | [31m   -    [0m 
              |    5 |        392 |        392 | 0.032875 | 0.032736 | [32m   X    [0m 
              |      |            |            |          |          |          
 TO_OTU44665  |    1 |        105 |        105 | 0.919772 | 0.859571 | [32m   X    [0m 
              |    2 |        106 |        107 | 0.040129 | 0.037574 | [31m   -    [0m 
              |    3 |        107 |        106 | 0.040100 | 0.036758 | [31m   -    [0m 
              |      |            |            |          |          |          
 SA_OTU49026  |    1 |        853 |        852 | 0.333550 | 0.333438 | [31m   -    [0m 
              |    2 |        852 |        854 | 0.333550 | 0.333371 | [31m   -    [0m 
              |    3 |        854 |        853 | 0.332900 | 0.333191 | [31m   -    [0m 
              |      |            |            |          |          |          
 SA_OTU161139 |    1 |        408 |        408 | 0.791915 | 0.778134 | [32m   X    [0m 
              |    2 |        423 |        409 | 0.090590 | 0.086740 | [31m   -    [0m 
              |    3 |        409 |        423 | 0.088665 | 0.085238 | [31m   -    [0m 
              |    4 |        407 |        407 | 0.028830 | 0.035809 | [32m   X    [0m 
              |      |            |            |          |          |          
 SA_OTU14898  |    1 |        408 |        408 | 0.949824 | 0.928501 | [32m   X    [0m 
              |    2 |        409 |        409 | 0.040463 | 0.039483 | [32m   X    [0m 
              |    3 |        423 |        407 | 0.009712 | 0.017476 | [31m   -    [0m 
              |      |            |            |          |          |          
 SA_OTU12745  |    1 |        724 |        733 | 0.448769 | 0.974743 | [31m   -    [0m 
              |    2 |        721 |        724 | 0.191751 | 0.011085 | [31m   -    [0m 
              |      |            |            |          |          |          
 TO_OTU121442 |    1 |        747 |        747 | 0.544432 | 0.514416 | [32m   X    [0m 
              |    2 |        743 |        746 | 0.149046 | 0.150479 | [31m   -    [0m 
              |    3 |        746 |        743 | 0.148926 | 0.143398 | [31m   -    [0m 
              |    4 |        744 |        745 | 0.066045 | 0.065331 | [31m   -    [0m 
              |    5 |        745 |        744 | 0.065943 | 0.064155 | [31m   -    [0m 
              |    6 |        742 |        748 | 0.012806 | 0.012231 | [31m   -    [0m 
              |    7 |        748 |        742 | 0.012802 | 0.011843 | [31m   -    [0m 
              |      |            |            |          |          |          
 SA_OTU161427 |    1 |        782 |        781 | 0.302636 | 0.254259 | [31m   -    [0m 
              |    2 |        781 |        782 | 0.302405 | 0.235567 | [31m   -    [0m 
              |    3 |        500 |        430 | 0.133489 | 0.229180 | [31m   -    [0m 
              |    4 |        423 |        500 | 0.088381 | 0.080718 | [31m   -    [0m 
              |    5 |        737 |        423 | 0.081555 | 0.061088 | [31m   -    [0m 
              |    6 |        735 |        737 | 0.053817 | 0.042729 | [31m   -    [0m 
              |    7 |        736 |        735 | 0.037717 | 0.029113 | [31m   -    [0m 
              |      |            |            |          |          |          
 SA_OTU158212 |    1 |        423 |        423 | 0.726188 | 0.640620 | [32m   X    [0m 
              |    2 |        782 |        782 | 0.152226 | 0.162196 | [32m   X    [0m 
              |    3 |        781 |        781 | 0.054743 | 0.076351 | [32m   X    [0m 
              |    4 |        780 |        430 | 0.028979 | 0.026963 | [31m   -    [0m 
              |    5 |        400 |        780 | 0.013647 | 0.023119 | [31m   -    [0m 
              |    6 |        396 |        398 | 0.013332 | 0.011285 | [31m   -    [0m 
              |    7 |        424 |        396 | 0.010885 | 0.011260 | [31m   -    [0m 
              |      |            |            |          |          |          
 SA_OTU161437 |    1 |        409 |        408 | 0.540354 | 0.557913 | [31m   -    [0m 
              |    2 |        407 |        409 | 0.194800 | 0.227821 | [31m   -    [0m 
              |    3 |        423 |        407 | 0.162692 | 0.100652 | [31m   -    [0m 
              |    4 |        422 |        423 | 0.102155 | 0.067893 | [31m   -    [0m 
              |      |            |            |          |          |          
 SA_OTU7571   |    1 |        409 |        408 | 0.569230 | 0.771113 | [31m   -    [0m 
              |    2 |        407 |        409 | 0.198586 | 0.123497 | [31m   -    [0m 
              |    3 |        423 |        407 | 0.149343 | 0.054347 | [31m   -    [0m 
              |    4 |        422 |        423 | 0.082842 | 0.032023 | [31m   -    [0m 
              |      |            |            |          |          |          
 TO_OTU236569 |    1 |        760 |        760 | 0.805478 | 0.641270 | [32m   X    [0m 
              |    2 |        759 |        762 | 0.032462 | 0.046316 | [31m   -    [0m 
              |    3 |        756 |        759 | 0.032462 | 0.029626 | [31m   -    [0m 
              |    4 |        758 |        756 | 0.032415 | 0.029617 | [31m   -    [0m 
              |    5 |        757 |        758 | 0.032414 | 0.029599 | [31m   -    [0m 
              |    6 |        755 |        754 | 0.032386 | 0.029583 | [31m   -    [0m 
              |    7 |        751 |        750 | 0.032384 | 0.029581 | [31m   -    [0m 
              |      |            |            |          |          |          
 TO_OTU20362  |    1 |        406 |        406 | 0.351281 | 0.216055 | [32m   X    [0m 
              |    2 |        393 |        393 | 0.250362 | 0.186145 | [32m   X    [0m 
              |    3 |        900 |        900 | 0.182780 | 0.175416 | [32m   X    [0m 
              |    4 |        785 |        785 | 0.081965 | 0.068503 | [32m   X    [0m 
              |    5 |        901 |        901 | 0.073969 | 0.058674 | [32m   X    [0m 
              |    6 |        416 |        422 | 0.030459 | 0.022964 | [31m   -    [0m 
              |    7 |        784 |        421 | 0.029185 | 0.022832 | [31m   -    [0m 
              |      |            |            |          |          |          
 SA_OTU22994  |    1 |         44 |         44 | 0.787399 | 0.807105 | [32m   X    [0m 
              |    2 |         46 |         46 | 0.131417 | 0.107200 | [32m   X    [0m 
              |    3 |         45 |         43 | 0.040739 | 0.043092 | [31m   -    [0m 
              |    4 |         43 |         45 | 0.040446 | 0.039337 | [31m   -    [0m 
              |      |            |            |          |          |          
 TO_OTU53898  |    1 |        436 |        436 | 0.387017 | 0.377659 | [32m   X    [0m 
              |    2 |        437 |        435 | 0.284108 | 0.289036 | [31m   -    [0m 
              |    3 |        435 |        437 | 0.282700 | 0.284177 | [31m   -    [0m 
              |    4 |        434 |        434 | 0.023089 | 0.024873 | [32m   X    [0m 
              |    5 |        438 |        438 | 0.023086 | 0.024243 | [32m   X    [0m 
              |      |            |            |          |          |          
 SA_OTU138793 |    1 |         19 |         19 | 0.899324 | 0.842204 | [32m   X    [0m 
              |    2 |         23 |         22 | 0.055760 | 0.060135 | [31m   -    [0m 
              |    3 |         17 |         23 | 0.022464 | 0.055028 | [31m   -    [0m 
              |    4 |         18 |         18 | 0.022452 | 0.021317 | [32m   X    [0m 
              |      |            |            |          |          |          
 SA_OTU139201 |    1 |         18 |         17 | 0.333414 | 0.333354 | [31m   -    [0m 
              |    2 |         17 |         18 | 0.333413 | 0.333340 | [31m   -    [0m 
              |    3 |         19 |         19 | 0.333174 | 0.333259 | [32m   X    [0m 
              |      |            |            |          |          |          
 SA_OTU88349  |    1 |        719 |        720 | 0.291522 | 0.284169 | [31m   -    [0m 
              |    2 |        720 |        719 | 0.291051 | 0.284091 | [31m   -    [0m 
              |    3 |        718 |        718 | 0.290347 | 0.284085 | [32m   X    [0m 
              |    4 |        717 |        717 | 0.054010 | 0.054455 | [32m   X    [0m 
              |    5 |        721 |        721 | 0.053863 | 0.054414 | [32m   X    [0m 
              |    6 |        711 |        711 | 0.019207 | 0.018973 | [32m   X    [0m 
              |      |            |            |          |          |          
 SA_OTU14779  |    1 |        432 |        433 | 0.341476 | 0.338946 | [31m   -    [0m 
              |    2 |        433 |        432 | 0.337268 | 0.337502 | [31m   -    [0m 
              |    3 |        434 |        434 | 0.321256 | 0.323551 | [32m   X    [0m 
              |      |            |            |          |          |          
 SA_OTU14884  |    1 |        409 |        408 | 0.574598 | 0.811822 | [31m   -    [0m 
              |    2 |        407 |        409 | 0.199416 | 0.102344 | [31m   -    [0m 
              |    3 |        423 |        407 | 0.146561 | 0.045072 | [31m   -    [0m 
              |    4 |        422 |        423 | 0.079425 | 0.025791 | [31m   -    [0m 
              |      |            |            |          |          |          
 DSF_OTU4934  |    1 |         23 |         23 | 0.486709 | 0.443351 | [32m   X    [0m 
              |    2 |         11 |         11 | 0.275034 | 0.302405 | [32m   X    [0m 
              |    3 |         24 |         25 | 0.096378 | 0.101107 | [31m   -    [0m 
              |    4 |         25 |         24 | 0.095906 | 0.098944 | [31m   -    [0m 
              |    5 |         16 |         16 | 0.045973 | 0.054003 | [32m   X    [0m 
              |      |            |            |          |          |          
 SA_OTU262170 |    1 |        423 |        408 | 0.532214 | 0.848439 | [31m   -    [0m 
              |    2 |        409 |        423 | 0.319360 | 0.077418 | [31m   -    [0m 
              |    3 |        407 |        409 | 0.106676 | 0.045259 | [31m   -    [0m 
              |    4 |        422 |        407 | 0.041750 | 0.022467 | [31m   -    [0m 
              |      |            |            |          |          |          
 SA_OTU12754  |    1 |         19 |         19 | 0.869605 | 0.842601 | [32m   X    [0m 
              |    2 |         23 |         22 | 0.059216 | 0.062144 | [31m   -    [0m 
              |    3 |         22 |         23 | 0.053261 | 0.060147 | [31m   -    [0m 
              |    4 |         18 |         18 | 0.017918 | 0.017556 | [32m   X    [0m 
              |      |            |            |          |          |          
 TO_OTU46689  |    1 |        793 |        793 | 0.471222 | 0.467390 | [32m   X    [0m 
              |    2 |        792 |        794 | 0.211626 | 0.208688 | [31m   -    [0m 
              |    3 |        794 |        792 | 0.208580 | 0.208173 | [31m   -    [0m 
              |    4 |        795 |        791 | 0.045482 | 0.048736 | [31m   -    [0m 
              |    5 |        791 |        795 | 0.045469 | 0.047760 | [31m   -    [0m 
              |    6 |        790 |        796 | 0.008811 | 0.009602 | [31m   -    [0m 
              |    7 |        796 |        790 | 0.008809 | 0.009517 | [31m   -    [0m 
              |      |            |            |          |          |          
 SA_OTU161465 |    1 |        423 |        423 | 0.955311 | 0.942340 | [32m   X    [0m 
              |    2 |        409 |        422 | 0.022346 | 0.022868 | [31m   -    [0m 
              |    3 |        422 |        409 | 0.022343 | 0.022085 | [31m   -    [0m 
              |      |            |            |          |          |          
 BM_OTU337    |    1 |         46 |         46 | 0.823263 | 0.803764 | [32m   X    [0m 
              |    2 |        902 |        901 | 0.088386 | 0.097120 | [31m   -    [0m 
              |    3 |        901 |        902 | 0.088351 | 0.091649 | [31m   -    [0m 
              |      |            |            |          |          |          
 TO_OTU10647  |    1 |        201 |        201 | 0.628809 | 0.598975 | [32m   X    [0m 
              |    2 |        203 |        203 | 0.144917 | 0.144193 | [32m   X    [0m 
              |    3 |        202 |        204 | 0.066871 | 0.070163 | [31m   -    [0m 
              |    4 |        200 |        200 | 0.066862 | 0.068604 | [32m   X    [0m 
              |    5 |        204 |        202 | 0.065312 | 0.067277 | [31m   -    [0m 
              |    6 |        206 |        206 | 0.019372 | 0.021502 | [32m   X    [0m 
              |    7 |        199 |        207 | 0.007856 | 0.008316 | [31m   -    [0m 
              |      |            |            |          |          |          
 SA_OTU136568 |    1 |        423 |        423 | 0.467524 | 0.385803 | [32m   X    [0m 
              |    2 |        737 |        781 | 0.151883 | 0.119480 | [31m   -    [0m 
              |    3 |        782 |        430 | 0.108760 | 0.116395 | [31m   -    [0m 
              |    4 |        781 |        782 | 0.107044 | 0.108118 | [31m   -    [0m 
              |    5 |        735 |        737 | 0.066959 | 0.104842 | [31m   -    [0m 
              |    6 |        780 |        735 | 0.062054 | 0.045829 | [31m   -    [0m 
              |    7 |        736 |        780 | 0.035776 | 0.042509 | [31m   -    [0m 
              |      |            |            |          |          |          
 PA_OTU2469   |    1 |        730 |        730 | 0.293024 | 0.287610 | [32m   X    [0m 
              |    2 |        731 |        731 | 0.283579 | 0.279769 | [32m   X    [0m 
              |    3 |        727 |        727 | 0.283434 | 0.279004 | [32m   X    [0m 
              |    4 |        729 |        728 | 0.065829 | 0.064385 | [31m   -    [0m 
              |    5 |        728 |        729 | 0.065824 | 0.063954 | [31m   -    [0m 
              |    6 |        726 |        722 | 0.004203 | 0.004307 | [31m   -    [0m 
              |    7 |        724 |        726 | 0.004106 | 0.004307 | [31m   -    [0m 
              |      |            |            |          |          |          
 SA_OTU51810  |    1 |        718 |        718 | 0.880711 | 0.762853 | [32m   X    [0m 
              |    2 |        720 |        719 | 0.039800 | 0.155288 | [31m   -    [0m 
              |    3 |        719 |        720 | 0.039664 | 0.035960 | [31m   -    [0m 
              |    4 |        712 |        712 | 0.010018 | 0.008792 | [32m   X    [0m 
              |    5 |        716 |        715 | 0.009974 | 0.008754 | [31m   -    [0m 
              |    6 |        717 |        716 | 0.009933 | 0.008752 | [31m   -    [0m 
              |    7 |        715 |        717 | 0.009900 | 0.008733 | [31m   -    [0m 
              |      |            |            |          |          |          
 BM_OTU259    |    1 |        397 |        397 | 0.604143 | 0.583205 | [32m   X    [0m 
              |    2 |        398 |        398 | 0.086851 | 0.080495 | [32m   X    [0m 
              |    3 |        399 |        399 | 0.084968 | 0.079588 | [32m   X    [0m 
              |    4 |        400 |        400 | 0.084957 | 0.079566 | [32m   X    [0m 
              |    5 |        396 |        396 | 0.082929 | 0.075000 | [32m   X    [0m 
              |    6 |        430 |        430 | 0.037924 | 0.039158 | [32m   X    [0m 
              |    7 |        782 |        781 | 0.018227 | 0.019835 | [31m   -    [0m 
              |      |            |            |          |          |          
 SA_OTU22435  |    1 |         19 |         19 | 0.894455 | 0.839092 | [32m   X    [0m 
              |    2 |         23 |         22 | 0.052673 | 0.058287 | [31m   -    [0m 
              |    3 |         17 |         23 | 0.026443 | 0.052238 | [31m   -    [0m 
              |    4 |         18 |         18 | 0.026429 | 0.025192 | [32m   X    [0m 
              |      |            |            |          |          |          
 SA_OTU138777 |    1 |         19 |         19 | 0.880943 | 0.828732 | [32m   X    [0m 
              |    2 |         23 |         22 | 0.049431 | 0.055269 | [31m   -    [0m 
              |    3 |         17 |         23 | 0.034821 | 0.049408 | [31m   -    [0m 
              |    4 |         18 |         17 | 0.034804 | 0.033297 | [31m   -    [0m 
              |      |            |            |          |          |          
 DSF_OTU346   |    1 |        393 |        393 | 0.704722 | 0.677075 | [32m   X    [0m 
              |    2 |        389 |        389 | 0.106230 | 0.103008 | [32m   X    [0m 
              |    3 |        394 |        395 | 0.064324 | 0.063408 | [31m   -    [0m 
              |    4 |        395 |        394 | 0.064307 | 0.063333 | [31m   -    [0m 
              |    5 |        392 |        392 | 0.060417 | 0.059779 | [32m   X    [0m 
              |      |            |            |          |          |          
 SA_OTU139269 |    1 |         18 |         17 | 0.333335 | 0.333413 | [31m   -    [0m 
              |    2 |         19 |         19 | 0.333333 | 0.333265 | [32m   X    [0m 
              |    3 |         17 |         18 | 0.333332 | 0.333264 | [31m   -    [0m 
              |      |            |            |          |          |          
 TO_OTU83672  |    1 |        210 |        210 | 0.820062 | 0.720305 | [32m   X    [0m 
              |    2 |        184 |        224 | 0.032208 | 0.028940 | [31m   -    [0m 
              |    3 |        223 |        223 | 0.032192 | 0.028828 | [32m   X    [0m 
              |    4 |        170 |        184 | 0.030877 | 0.028564 | [31m   -    [0m 
              |    5 |        183 |        183 | 0.030852 | 0.027749 | [32m   X    [0m 
              |    6 |        211 |        170 | 0.026905 | 0.027624 | [31m   -    [0m 
              |    7 |        209 |        211 | 0.026905 | 0.024912 | [31m   -    [0m 
              |      |            |            |          |          |          
 SA_OTU15618  |    1 |         22 |         22 | 0.456053 | 0.483173 | [32m   X    [0m 
              |    2 |         19 |         19 | 0.339613 | 0.315288 | [32m   X    [0m 
              |    3 |         23 |         23 | 0.193700 | 0.181660 | [32m   X    [0m 
              |    4 |         18 |         17 | 0.010633 | 0.009936 | [31m   -    [0m 
              |      |            |            |          |          |          
 MP_OTU002024 |    1 |         21 |        240 | 0.150492 | 0.011061 | [31m   -    [0m 
              |    2 |        904 |        239 | 0.148431 | 0.011061 | [31m   -    [0m 
              |    3 |          8 |        241 | 0.148431 | 0.011058 | [31m   -    [0m 
              |    4 |        903 |        111 | 0.148427 | 0.003815 | [31m   -    [0m 
              |    5 |          7 |         21 | 0.141206 | 0.001841 | [31m   -    [0m 
              |    6 |          6 |        792 | 0.141200 | 0.001450 | [31m   -    [0m 
              |    7 |          3 |        793 | 0.121812 | 0.001450 | [31m   -    [0m 
              |      |            |            |          |          |          
 TO_OTU180994 |    1 |        754 |        754 | 0.377604 | 0.264434 | [32m   X    [0m 
              |    2 |        753 |        752 | 0.133022 | 0.095818 | [31m   -    [0m 
              |    3 |        757 |        753 | 0.097940 | 0.093664 | [31m   -    [0m 
              |    4 |        759 |        757 | 0.097886 | 0.068313 | [31m   -    [0m 
              |    5 |        758 |        759 | 0.097886 | 0.068264 | [31m   -    [0m 
              |    6 |        756 |        758 | 0.097858 | 0.068263 | [31m   -    [0m 
              |    7 |        755 |        756 | 0.097803 | 0.068242 | [31m   -    [0m 
              |      |            |            |          |          |          
 SA_OTU139050 |    1 |        433 |        433 | 0.990037 | 0.979831 | [32m   X    [0m 
              |    2 |        432 |        434 | 0.009963 | 0.010087 | [31m   -    [0m 
              |      |            |            |          |          |          
 SA_OTU136609 |    1 |        891 |        891 | 0.823071 | 0.725209 | [32m   X    [0m 
              |    2 |        408 |        408 | 0.097417 | 0.101411 | [32m   X    [0m 
              |    3 |        403 |        403 | 0.025678 | 0.026712 | [32m   X    [0m 
              |    4 |        402 |        407 | 0.022469 | 0.026618 | [31m   -    [0m 
              |    5 |        401 |        409 | 0.022462 | 0.024781 | [31m   -    [0m 
              |    6 |        828 |        401 | 0.008904 | 0.023231 | [31m   -    [0m 
              |      |            |            |          |          |          
 SA_OTU22495  |    1 |         19 |         19 | 0.869775 | 0.842799 | [32m   X    [0m 
              |    2 |         23 |         22 | 0.059037 | 0.062156 | [31m   -    [0m 
              |    3 |         22 |         23 | 0.053281 | 0.059946 | [31m   -    [0m 
              |    4 |         18 |         18 | 0.017907 | 0.017551 | [32m   X    [0m 
              |      |            |            |          |          |          
 SA_OTU136059 |    1 |        723 |        723 | 0.810954 | 0.779576 | [32m   X    [0m 
              |    2 |        724 |        724 | 0.046232 | 0.049435 | [32m   X    [0m 
              |    3 |        714 |        713 | 0.040212 | 0.037923 | [31m   -    [0m 
              |    4 |        713 |        715 | 0.040202 | 0.037895 | [31m   -    [0m 
              |    5 |        715 |        714 | 0.039935 | 0.037893 | [31m   -    [0m 
              |    6 |        711 |        711 | 0.022465 | 0.020049 | [32m   X    [0m 
              |      |            |            |          |          |          
 SA_OTU51945  |    1 |         19 |         17 | 0.333420 | 0.333456 | [31m   -    [0m 
              |    2 |         18 |         19 | 0.333292 | 0.333247 | [31m   -    [0m 
              |    3 |         17 |         18 | 0.333289 | 0.333230 | [31m   -    [0m 
              |      |            |            |          |          |          
 SA_OTU52568  |    1 |         18 |         17 | 0.333336 | 0.333416 | [31m   -    [0m 
              |    2 |         17 |         18 | 0.333332 | 0.333263 | [31m   -    [0m 
              |    3 |         19 |         19 | 0.333332 | 0.333262 | [32m   X    [0m 
              |      |            |            |          |          |          
 SA_OTU136195 |    1 |        423 |        423 | 0.478663 | 0.457237 | [32m   X    [0m 
              |    2 |        397 |        398 | 0.125401 | 0.114489 | [31m   -    [0m 
              |    3 |        396 |        396 | 0.125386 | 0.114453 | [32m   X    [0m 
              |    4 |        398 |        397 | 0.125351 | 0.114365 | [31m   -    [0m 
              |    5 |        400 |        400 | 0.074459 | 0.066333 | [32m   X    [0m 
              |    6 |        424 |        424 | 0.055855 | 0.050344 | [32m   X    [0m 
              |    7 |        417 |        399 | 0.014886 | 0.036881 | [31m   -    [0m 
              |      |            |            |          |          |          
 SA_OTU52044  |    1 |         19 |         19 | 0.869858 | 0.842819 | [32m   X    [0m 
              |    2 |         23 |         22 | 0.058930 | 0.062193 | [31m   -    [0m 
              |    3 |         22 |         23 | 0.053295 | 0.059892 | [31m   -    [0m 
              |    4 |         18 |         18 | 0.017917 | 0.017550 | [32m   X    [0m 
              |      |            |            |          |          |          
 TO_OTU106120 |    1 |        188 |        188 | 0.653116 | 0.635907 | [32m   X    [0m 
              |    2 |        193 |        193 | 0.157963 | 0.166539 | [32m   X    [0m 
              |    3 |        194 |        194 | 0.157941 | 0.164808 | [32m   X    [0m 
              |    4 |        189 |        192 | 0.015491 | 0.016318 | [31m   -    [0m 
              |    5 |        192 |        189 | 0.015489 | 0.016245 | [31m   -    [0m 
              |      |            |            |          |          |          
 SA_OTU52527  |    1 |        724 |        733 | 0.509486 | 0.972443 | [31m   -    [0m 
              |    2 |        721 |        724 | 0.170702 | 0.013739 | [31m   -    [0m 
              |      |            |            |          |          |          
 SA_OTU139060 |    1 |        719 |        720 | 0.253807 | 0.207440 | [31m   -    [0m 
              |    2 |        720 |        718 | 0.253393 | 0.207395 | [31m   -    [0m 
              |    3 |        718 |        719 | 0.252846 | 0.207384 | [31m   -    [0m 
              |    4 |        721 |        721 | 0.102149 | 0.093206 | [32m   X    [0m 
              |    5 |        717 |        732 | 0.054005 | 0.078439 | [31m   -    [0m 
              |    6 |        723 |        733 | 0.046238 | 0.076382 | [31m   -    [0m 
              |    7 |        711 |        717 | 0.037562 | 0.045815 | [31m   -    [0m 
              |      |            |            |          |          |          
 TO_OTU9835   |    1 |        362 |        362 | 0.458421 | 0.358138 | [32m   X    [0m 
              |    2 |        363 |        357 | 0.139488 | 0.110630 | [31m   -    [0m 
              |    3 |        357 |        363 | 0.139449 | 0.110588 | [31m   -    [0m 
              |    4 |        334 |        364 | 0.121193 | 0.094895 | [31m   -    [0m 
              |    5 |        364 |        334 | 0.121095 | 0.094861 | [31m   -    [0m 
              |    6 |        331 |        332 | 0.012350 | 0.032750 | [31m   -    [0m 
              |    7 |        365 |        333 | 0.008006 | 0.031895 | [31m   -    [0m 
              |      |            |            |          |          |          
 SA_OTU156108 |    1 |        853 |        852 | 0.333549 | 0.333438 | [31m   -    [0m 
              |    2 |        852 |        854 | 0.333548 | 0.333372 | [31m   -    [0m 
              |    3 |        854 |        853 | 0.332903 | 0.333190 | [31m   -    [0m 
              |      |            |            |          |          |          
 SA_OTU140267 |    1 |        719 |        720 | 0.256065 | 0.211393 | [31m   -    [0m 
              |    2 |        720 |        718 | 0.255643 | 0.211349 | [31m   -    [0m 
              |    3 |        718 |        719 | 0.255111 | 0.211337 | [31m   -    [0m 
              |    4 |        721 |        721 | 0.093830 | 0.086111 | [32m   X    [0m 
              |    5 |        717 |        732 | 0.055329 | 0.072246 | [31m   -    [0m 
              |    6 |        723 |        733 | 0.044951 | 0.070435 | [31m   -    [0m 
              |    7 |        711 |        717 | 0.039070 | 0.047357 | [31m   -    [0m 
              |      |            |            |          |          |          
 SA_OTU87522  |    1 |        719 |        715 | 0.142857 | 0.043491 | [31m   -    [0m 
              |    2 |        714 |        712 | 0.142857 | 0.043491 | [31m   -    [0m 
              |    3 |        715 |        716 | 0.142857 | 0.043491 | [31m   -    [0m 
              |    4 |        712 |        718 | 0.142857 | 0.043491 | [31m   -    [0m 
              |    5 |        716 |        728 | 0.142857 | 0.043491 | [31m   -    [0m 
              |    6 |        726 |        720 | 0.142857 | 0.043491 | [31m   -    [0m 
              |    7 |        718 |        729 | 0.142857 | 0.043491 | [31m   -    [0m 
              |      |            |            |          |          |          
 SA_OTU14907  |    1 |        408 |        408 | 0.791734 | 0.777846 | [32m   X    [0m 
              |    2 |        423 |        409 | 0.090680 | 0.086827 | [31m   -    [0m 
              |    3 |        409 |        423 | 0.088730 | 0.085352 | [31m   -    [0m 
              |    4 |        407 |        407 | 0.028856 | 0.035848 | [32m   X    [0m 
              |      |            |            |          |          |          
 TO_OTU125751 |    1 |        210 |        210 | 0.330964 | 0.217004 | [32m   X    [0m 
              |    2 |        170 |        170 | 0.216847 | 0.141340 | [32m   X    [0m 
              |    3 |        185 |        185 | 0.184342 | 0.128730 | [32m   X    [0m 
              |    4 |        184 |        209 | 0.074052 | 0.050020 | [31m   -    [0m 
              |    5 |        223 |        183 | 0.069647 | 0.049307 | [31m   -    [0m 
              |    6 |        209 |        184 | 0.068824 | 0.048717 | [31m   -    [0m 
              |    7 |        211 |        224 | 0.055323 | 0.046320 | [31m   -    [0m 
              |      |            |            |          |          |          
 TO_OTU121356 |    1 |        377 |        382 | 0.260012 | 0.246810 | [31m   -    [0m 
              |    2 |        382 |        383 | 0.259862 | 0.246569 | [31m   -    [0m 
              |    3 |        383 |        377 | 0.259841 | 0.245825 | [31m   -    [0m 
              |    4 |        303 |        376 | 0.089668 | 0.099386 | [31m   -    [0m 
              |    5 |        376 |        303 | 0.089438 | 0.084134 | [31m   -    [0m 
              |    6 |        384 |        384 | 0.028394 | 0.027235 | [32m   X    [0m 
              |    7 |        381 |        302 | 0.012784 | 0.026510 | [31m   -    [0m 
              |      |            |            |          |          |          
 SA_OTU262964 |    1 |        423 |        423 | 0.932277 | 0.924730 | [32m   X    [0m 
              |    2 |        397 |        422 | 0.023042 | 0.023036 | [31m   -    [0m 
              |    3 |        409 |        409 | 0.022341 | 0.022186 | [32m   X    [0m 
              |    4 |        422 |        397 | 0.022340 | 0.020784 | [31m   -    [0m 
              |      |            |            |          |          |          
 SA_OTU139126 |    1 |         18 |         17 | 0.333414 | 0.333353 | [31m   -    [0m 
              |    2 |         17 |         18 | 0.333413 | 0.333341 | [31m   -    [0m 
              |    3 |         19 |         19 | 0.333173 | 0.333259 | [32m   X    [0m 
              |      |            |            |          |          |          
 SA_OTU137128 |    1 |        409 |        408 | 0.597901 | 0.937169 | [31m   -    [0m 
              |    2 |        407 |        409 | 0.203677 | 0.035319 | [31m   -    [0m 
              |    3 |        423 |        407 | 0.133342 | 0.015677 | [31m   -    [0m 
              |      |            |            |          |          |          
 SA_OTU6168   |    1 |        904 |        904 | 0.640300 | 0.637689 | [32m   X    [0m 
              |    2 |          7 |          7 | 0.128090 | 0.123962 | [32m   X    [0m 
              |    3 |          8 |        903 | 0.097754 | 0.102828 | [31m   -    [0m 
              |    4 |        903 |          8 | 0.097662 | 0.098457 | [31m   -    [0m 
              |    5 |          6 |          6 | 0.036193 | 0.036600 | [32m   X    [0m 
              |      |            |            |          |          |          
 SA_OTU139355 |    1 |        718 |        718 | 0.880607 | 0.762764 | [32m   X    [0m 
              |    2 |        720 |        719 | 0.039834 | 0.155281 | [31m   -    [0m 
              |    3 |        719 |        720 | 0.039698 | 0.036000 | [31m   -    [0m 
              |    4 |        712 |        712 | 0.010027 | 0.008802 | [32m   X    [0m 
              |    5 |        716 |        715 | 0.009983 | 0.008764 | [31m   -    [0m 
              |    6 |        717 |        716 | 0.009942 | 0.008762 | [31m   -    [0m 
              |    7 |        715 |        717 | 0.009909 | 0.008744 | [31m   -    [0m 
              |      |            |            |          |          |          
 SA_OTU75771  |    1 |        409 |        408 | 0.591669 | 0.785380 | [31m   -    [0m 
              |    2 |        407 |        409 | 0.234140 | 0.121779 | [31m   -    [0m 
              |    3 |        423 |        407 | 0.098150 | 0.054283 | [31m   -    [0m 
              |    4 |        422 |        423 | 0.076041 | 0.020043 | [31m   -    [0m 
              |      |            |            |          |          |          
 SA_OTU139261 |    1 |         18 |         17 | 0.333365 | 0.333389 | [31m   -    [0m 
              |    2 |         17 |         18 | 0.333361 | 0.333290 | [31m   -    [0m 
              |    3 |         19 |         19 | 0.333274 | 0.333267 | [32m   X    [0m 
              |      |            |            |          |          |          
 TO_OTU14608  |    1 |        205 |        205 | 0.545331 | 0.533391 | [32m   X    [0m 
              |    2 |        201 |        201 | 0.418785 | 0.411341 | [32m   X    [0m 
              |    3 |        200 |        202 | 0.010203 | 0.010113 | [31m   -    [0m 
              |    4 |        202 |        200 | 0.010203 | 0.009741 | [31m   -    [0m 
              |    5 |        204 |        203 | 0.008984 | 0.009184 | [31m   -    [0m 
              |    6 |        206 |        204 | 0.006493 | 0.009179 | [31m   -    [0m 
              |      |            |            |          |          |          
 TO_OTU39507  |    1 |        741 |        741 | 0.392433 | 0.301190 | [32m   X    [0m 
              |    2 |        742 |        740 | 0.110696 | 0.083617 | [31m   -    [0m 
              |    3 |        740 |        742 | 0.109183 | 0.083379 | [31m   -    [0m 
              |    4 |        748 |        747 | 0.098972 | 0.075969 | [31m   -    [0m 
              |    5 |        738 |        748 | 0.098716 | 0.075567 | [31m   -    [0m 
              |    6 |        761 |        738 | 0.095006 | 0.075266 | [31m   -    [0m 
              |    7 |        762 |        762 | 0.094994 | 0.072969 | [32m   X    [0m 
              |      |            |            |          |          |          
 BM_OTU271    |    1 |         43 |         42 | 0.266963 | 0.273415 | [31m   -    [0m 
              |    2 |         42 |         43 | 0.261382 | 0.261543 | [31m   -    [0m 
              |    3 |         41 |         41 | 0.237611 | 0.231723 | [32m   X    [0m 
              |    4 |         44 |         44 | 0.118551 | 0.118204 | [32m   X    [0m 
              |    5 |         45 |         45 | 0.115494 | 0.114375 | [32m   X    [0m 
              |      |            |            |          |          |          
 DSF_OTU2457  |    1 |        393 |        393 | 0.416339 | 0.407038 | [32m   X    [0m 
              |    2 |        392 |        392 | 0.184639 | 0.185041 | [32m   X    [0m 
              |    3 |        394 |        394 | 0.133271 | 0.132300 | [32m   X    [0m 
              |    4 |        395 |        389 | 0.128790 | 0.128096 | [31m   -    [0m 
              |    5 |        389 |        395 | 0.128621 | 0.127198 | [31m   -    [0m 
              |    6 |        425 |        425 | 0.008341 | 0.009978 | [32m   X    [0m 
              |      |            |            |          |          |          
 SA_OTU71695  |    1 |        423 |        423 | 0.624252 | 0.598241 | [32m   X    [0m 
              |    2 |        397 |        398 | 0.086612 | 0.079141 | [31m   -    [0m 
              |    3 |        396 |        396 | 0.086602 | 0.079121 | [32m   X    [0m 
              |    4 |        398 |        397 | 0.086580 | 0.079072 | [31m   -    [0m 
              |    5 |        400 |        400 | 0.062998 | 0.058367 | [32m   X    [0m 
              |    6 |        424 |        424 | 0.052957 | 0.049342 | [32m   X    [0m 
              |      |            |            |          |          |          
 SA_OTU139267 |    1 |         18 |         17 | 0.333365 | 0.333389 | [31m   -    [0m 
              |    2 |         17 |         18 | 0.333362 | 0.333291 | [31m   -    [0m 
              |    3 |         19 |         19 | 0.333273 | 0.333267 | [32m   X    [0m 
              |      |            |            |          |          |          
 SA_OTU7019   |    1 |        408 |        408 | 0.939153 | 0.934808 | [32m   X    [0m 
              |    2 |        423 |        409 | 0.030564 | 0.025553 | [31m   -    [0m 
              |    3 |        409 |        423 | 0.030283 | 0.024825 | [31m   -    [0m 
              |      |            |            |          |          |          
 SA_OTU52057  |    1 |         19 |         19 | 0.898924 | 0.841875 | [32m   X    [0m 
              |    2 |         23 |         22 | 0.056245 | 0.060154 | [31m   -    [0m 
              |    3 |         17 |         23 | 0.022422 | 0.055413 | [31m   -    [0m 
              |    4 |         18 |         18 | 0.022410 | 0.021280 | [32m   X    [0m 
              |      |            |            |          |          |          
 SA_OTU14871  |    1 |        735 |        735 | 0.532791 | 0.456164 | [32m   X    [0m 
              |    2 |        423 |        423 | 0.184114 | 0.197895 | [32m   X    [0m 
              |    3 |        737 |        737 | 0.128151 | 0.117896 | [32m   X    [0m 
              |    4 |        781 |        781 | 0.060502 | 0.087071 | [32m   X    [0m 
              |    5 |        780 |        780 | 0.058203 | 0.052200 | [32m   X    [0m 
              |    6 |        782 |        782 | 0.021712 | 0.026392 | [32m   X    [0m 
              |    7 |        736 |        430 | 0.014527 | 0.024030 | [31m   -    [0m 
              |      |            |            |          |          |          
 SA_OTU391    |    1 |        718 |        718 | 0.976553 | 0.820747 | [32m   X    [0m 
              |    2 |        720 |        719 | 0.011811 | 0.156124 | [31m   -    [0m 
              |    3 |        719 |        720 | 0.011636 | 0.010330 | [31m   -    [0m 
              |      |            |            |          |          |          
 SA_OTU161303 |    1 |        423 |        423 | 0.878964 | 0.869376 | [32m   X    [0m 
              |    2 |        409 |        422 | 0.051108 | 0.051227 | [31m   -    [0m 
              |    3 |        422 |        409 | 0.051095 | 0.050733 | [31m   -    [0m 
              |    4 |        416 |        416 | 0.018833 | 0.017270 | [32m   X    [0m 
              |      |            |            |          |          |          
 SA_OTU52096  |    1 |         22 |         22 | 0.453674 | 0.481224 | [32m   X    [0m 
              |    2 |         19 |         19 | 0.336200 | 0.312359 | [32m   X    [0m 
              |    3 |         23 |         23 | 0.199678 | 0.186882 | [32m   X    [0m 
              |    4 |         18 |         17 | 0.010447 | 0.009764 | [31m   -    [0m 
              |      |            |            |          |          |          
 SA_OTU12905  |    1 |        423 |        423 | 0.363970 | 0.344116 | [32m   X    [0m 
              |    2 |        737 |        737 | 0.252443 | 0.204324 | [32m   X    [0m 
              |    3 |        781 |        781 | 0.119285 | 0.151062 | [32m   X    [0m 
              |    4 |        780 |        780 | 0.114831 | 0.090607 | [32m   X    [0m 
              |    5 |        735 |        735 | 0.078089 | 0.059069 | [32m   X    [0m 
              |    6 |        782 |        782 | 0.042819 | 0.045792 | [32m   X    [0m 
              |    7 |        736 |        430 | 0.028562 | 0.041683 | [31m   -    [0m 
              |      |            |            |          |          |          
 SA_OTU161274 |    1 |        409 |        408 | 0.554534 | 0.667568 | [31m   -    [0m 
              |    2 |        407 |        409 | 0.196399 | 0.175330 | [31m   -    [0m 
              |    3 |        423 |        407 | 0.156525 | 0.077154 | [31m   -    [0m 
              |    4 |        422 |        423 | 0.092541 | 0.048955 | [31m   -    [0m 
              |      |            |            |          |          |          
 SA_OTU136491 |    1 |        423 |        423 | 0.930828 | 0.836717 | [32m   X    [0m 
              |    2 |        398 |        396 | 0.025958 | 0.022582 | [31m   -    [0m 
              |    3 |        400 |        398 | 0.016899 | 0.022581 | [31m   -    [0m 
              |    4 |        424 |        397 | 0.014650 | 0.022574 | [31m   -    [0m 
              |    5 |        409 |        400 | 0.011666 | 0.014990 | [31m   -    [0m 
              |      |            |            |          |          |          
 SA_OTU159218 |    1 |        409 |        408 | 0.547251 | 0.613269 | [31m   -    [0m 
              |    2 |        407 |        409 | 0.195482 | 0.201562 | [31m   -    [0m 
              |    3 |        423 |        407 | 0.159803 | 0.088845 | [31m   -    [0m 
              |    4 |        422 |        423 | 0.097464 | 0.058249 | [31m   -    [0m 
              |      |            |            |          |          |          
 SA_OTU136602 |    1 |        780 |        781 | 0.249292 | 0.239464 | [31m   -    [0m 
              |    2 |        782 |        430 | 0.240840 | 0.219174 | [31m   -    [0m 
              |    3 |        781 |        782 | 0.240607 | 0.218756 | [31m   -    [0m 
              |    4 |        416 |        780 | 0.132508 | 0.154205 | [31m   -    [0m 
              |    5 |        762 |        416 | 0.088284 | 0.073912 | [31m   -    [0m 
              |    6 |        423 |        762 | 0.027620 | 0.053920 | [31m   -    [0m 
              |    7 |        779 |        423 | 0.020848 | 0.016100 | [31m   -    [0m 
              |      |            |            |          |          |          
 SA_OTU14902  |    1 |         46 |         46 | 0.761880 | 0.738678 | [32m   X    [0m 
              |    2 |        408 |         44 | 0.113482 | 0.119952 | [31m   -    [0m 
              |    3 |         44 |        408 | 0.099255 | 0.086134 | [31m   -    [0m 
              |    4 |         45 |         45 | 0.025383 | 0.028745 | [32m   X    [0m 
              |      |            |            |          |          |          
 SA_OTU3243   |    1 |        902 |        902 | 0.727781 | 0.701919 | [32m   X    [0m 
              |    2 |         25 |         25 | 0.135202 | 0.123870 | [32m   X    [0m 
              |    3 |        903 |        903 | 0.113576 | 0.110375 | [32m   X    [0m 
              |    4 |         24 |         11 | 0.023441 | 0.022756 | [31m   -    [0m 
              |      |            |            |          |          |          
 SA_OTU140820 |    1 |        718 |        718 | 0.976098 | 0.820371 | [32m   X    [0m 
              |    2 |        720 |        719 | 0.012039 | 0.156100 | [31m   -    [0m 
              |    3 |        719 |        720 | 0.011864 | 0.010516 | [31m   -    [0m 
              |      |            |            |          |          |          
 SA_OTU139276 |    1 |         18 |         17 | 0.333336 | 0.333414 | [31m   -    [0m 
              |    2 |         17 |         19 | 0.333332 | 0.333264 | [31m   -    [0m 
              |    3 |         19 |         18 | 0.333332 | 0.333264 | [31m   -    [0m 
              |      |            |            |          |          |          
 TO_OTU40710  |    1 |        760 |        760 | 0.786009 | 0.686150 | [32m   X    [0m 
              |    2 |        750 |        750 | 0.107857 | 0.105907 | [32m   X    [0m 
              |    3 |        755 |        754 | 0.021318 | 0.021439 | [31m   -    [0m 
              |    4 |        756 |        755 | 0.021318 | 0.021423 | [31m   -    [0m 
              |    5 |        759 |        756 | 0.021193 | 0.021383 | [31m   -    [0m 
              |    6 |        757 |        759 | 0.021153 | 0.021296 | [31m   -    [0m 
              |    7 |        758 |        757 | 0.021153 | 0.021275 | [31m   -    [0m 
              |      |            |            |          |          |          
 SA_OTU5070   |    1 |        409 |        408 | 0.569206 | 0.770143 | [31m   -    [0m 
              |    2 |        407 |        409 | 0.198600 | 0.123992 | [31m   -    [0m 
              |    3 |        423 |        407 | 0.149343 | 0.054580 | [31m   -    [0m 
              |    4 |        422 |        423 | 0.082851 | 0.032151 | [31m   -    [0m 
              |      |            |            |          |          |          
 SA_OTU12716  |    1 |        718 |        718 | 0.908139 | 0.776936 | [32m   X    [0m 
              |    2 |        720 |        719 | 0.033525 | 0.155467 | [31m   -    [0m 
              |    3 |        719 |        720 | 0.033372 | 0.029929 | [31m   -    [0m 
              |      |            |            |          |          |          
 TO_OTU27983  |    1 |        205 |        205 | 0.933855 | 0.824042 | [32m   X    [0m 
              |    2 |        199 |        201 | 0.026675 | 0.057995 | [31m   -    [0m 
              |    3 |        206 |        264 | 0.019735 | 0.027210 | [31m   -    [0m 
              |    4 |        207 |        199 | 0.019735 | 0.023111 | [31m   -    [0m 
              |      |            |            |          |          |          
 SA_OTU169906 |    1 |        719 |        720 | 0.332198 | 0.327767 | [31m   -    [0m 
              |    2 |        720 |        718 | 0.331461 | 0.327712 | [31m   -    [0m 
              |    3 |        718 |        719 | 0.330849 | 0.327705 | [31m   -    [0m 
              |    4 |        721 |        717 | 0.005492 | 0.005512 | [31m   -    [0m 
              |      |            |            |          |          |          
 TO_OTU21954  |    1 |        188 |        188 | 0.663022 | 0.645492 | [32m   X    [0m 
              |    2 |        193 |        193 | 0.155446 | 0.164136 | [32m   X    [0m 
              |    3 |        194 |        194 | 0.155393 | 0.162489 | [32m   X    [0m 
              |    4 |        189 |        192 | 0.013070 | 0.013956 | [31m   -    [0m 
              |    5 |        192 |        189 | 0.013069 | 0.013872 | [31m   -    [0m 
              |      |            |            |          |          |          
 SA_OTU23040  |    1 |        735 |        781 | 0.290594 | 0.247621 | [31m   -    [0m 
              |    2 |        737 |        735 | 0.221080 | 0.243570 | [31m   -    [0m 
              |    3 |        781 |        737 | 0.209877 | 0.179196 | [31m   -    [0m 
              |    4 |        780 |        780 | 0.162960 | 0.122842 | [32m   X    [0m 
              |    5 |        782 |        782 | 0.087206 | 0.088025 | [32m   X    [0m 
              |    6 |        497 |        430 | 0.016895 | 0.085804 | [31m   -    [0m 
              |    7 |        736 |        497 | 0.011387 | 0.013144 | [31m   -    [0m 
              |      |            |            |          |          |          
 SA_OTU136523 |    1 |        423 |        423 | 0.316393 | 0.271415 | [32m   X    [0m 
              |    2 |        782 |        782 | 0.177579 | 0.170532 | [32m   X    [0m 
              |    3 |        396 |        398 | 0.123167 | 0.102451 | [31m   -    [0m 
              |    4 |        397 |        396 | 0.123150 | 0.102416 | [31m   -    [0m 
              |    5 |        398 |        397 | 0.123126 | 0.102270 | [31m   -    [0m 
              |    6 |        400 |        400 | 0.079795 | 0.063625 | [32m   X    [0m 
              |    7 |        424 |        781 | 0.056790 | 0.049273 | [31m   -    [0m 
              |      |            |            |          |          |          
 TO_OTU141898 |    1 |        742 |        742 | 0.174614 | 0.136269 | [32m   X    [0m 
              |    2 |        748 |        747 | 0.161117 | 0.126793 | [31m   -    [0m 
              |    3 |        738 |        748 | 0.147250 | 0.126452 | [31m   -    [0m 
              |    4 |        761 |        738 | 0.143985 | 0.115077 | [31m   -    [0m 
              |    5 |        762 |        761 | 0.143940 | 0.113240 | [31m   -    [0m 
              |    6 |        749 |        762 | 0.114594 | 0.113149 | [31m   -    [0m 
              |    7 |        741 |        741 | 0.114500 | 0.089091 | [32m   X    [0m 
              |      |            |            |          |          |          
 SA_OTU158371 |    1 |        432 |        433 | 0.341579 | 0.338954 | [31m   -    [0m 
              |    2 |        433 |        432 | 0.337287 | 0.337696 | [31m   -    [0m 
              |    3 |        434 |        434 | 0.321134 | 0.323350 | [32m   X    [0m 
              |      |            |            |          |          |          
 TO_OTU45721  |    1 |        747 |        747 | 0.248750 | 0.246046 | [32m   X    [0m 
              |    2 |        746 |        746 | 0.210927 | 0.209584 | [32m   X    [0m 
              |    3 |        743 |        743 | 0.210922 | 0.208323 | [32m   X    [0m 
              |    4 |        744 |        745 | 0.164816 | 0.172704 | [31m   -    [0m 
              |    5 |        745 |        744 | 0.164585 | 0.161148 | [31m   -    [0m 
              |      |            |            |          |          |          
 SA_OTU157031 |    1 |        710 |        710 | 0.606113 | 0.588475 | [32m   X    [0m 
              |    2 |        693 |        693 | 0.287593 | 0.290870 | [32m   X    [0m 
              |    3 |        694 |        692 | 0.053150 | 0.054171 | [31m   -    [0m 
              |    4 |        692 |        694 | 0.053144 | 0.054087 | [31m   -    [0m 
              |      |            |            |          |          |          
 TO_OTU28288  |    1 |         44 |         44 | 0.892499 | 0.646327 | [32m   X    [0m 
              |    2 |        793 |        792 | 0.046545 | 0.066496 | [31m   -    [0m 
              |    3 |        789 |        793 | 0.017239 | 0.049370 | [31m   -    [0m 
              |    4 |        798 |        794 | 0.015061 | 0.049131 | [31m   -    [0m 
              |    5 |        799 |        791 | 0.014436 | 0.024475 | [31m   -    [0m 
              |    6 |        797 |        795 | 0.014220 | 0.024364 | [31m   -    [0m 
              |      |            |            |          |          |          
 SA_OTU15617  |    1 |         17 |         18 | 0.333532 | 0.333363 | [31m   -    [0m 
              |    2 |         18 |         17 | 0.333405 | 0.333353 | [31m   -    [0m 
              |    3 |         19 |         19 | 0.333063 | 0.333229 | [32m   X    [0m 
              |      |            |            |          |          |          
 DSF_OTU6117  |    1 |        392 |        392 | 0.310443 | 0.311450 | [32m   X    [0m 
              |    2 |        394 |        393 | 0.174165 | 0.172585 | [31m   -    [0m 
              |    3 |        393 |        394 | 0.174059 | 0.171987 | [31m   -    [0m 
              |    4 |        395 |        389 | 0.170738 | 0.169078 | [31m   -    [0m 
              |    5 |        389 |        395 | 0.170594 | 0.167788 | [31m   -    [0m 
              |      |            |            |          |          |          
 SA_OTU2982   |    1 |        409 |        408 | 0.540425 | 0.568960 | [31m   -    [0m 
              |    2 |        407 |        409 | 0.194674 | 0.222155 | [31m   -    [0m 
              |    3 |        423 |        407 | 0.162742 | 0.098111 | [31m   -    [0m 
              |    4 |        422 |        423 | 0.102159 | 0.066203 | [31m   -    [0m 
              |      |            |            |          |          |          
 TO_OTU47147  |    1 |        813 |        813 | 0.724483 | 0.669790 | [32m   X    [0m 
              |    2 |        816 |        816 | 0.138040 | 0.133743 | [32m   X    [0m 
              |    3 |        812 |        811 | 0.043878 | 0.035198 | [31m   -    [0m 
              |    4 |        811 |        812 | 0.043878 | 0.035009 | [31m   -    [0m 
              |    5 |        814 |        810 | 0.023325 | 0.021710 | [31m   -    [0m 
              |    6 |        817 |        814 | 0.014958 | 0.021620 | [31m   -    [0m 
              |    7 |        818 |        817 | 0.011439 | 0.013907 | [31m   -    [0m 
              |      |            |            |          |          |          
 TO_OTU37555  |    1 |        205 |        205 | 0.904291 | 0.885998 | [32m   X    [0m 
              |    2 |        201 |        201 | 0.050326 | 0.048410 | [32m   X    [0m 
              |    3 |        202 |        202 | 0.015384 | 0.015148 | [32m   X    [0m 
              |    4 |        200 |        203 | 0.015384 | 0.014786 | [31m   -    [0m 
              |    5 |        204 |        204 | 0.014616 | 0.014782 | [32m   X    [0m 
              |      |            |            |          |          |          
 SA_OTU161435 |    1 |        425 |        425 | 0.424854 | 0.448825 | [32m   X    [0m 
              |    2 |        424 |        395 | 0.246419 | 0.231619 | [31m   -    [0m 
              |    3 |        395 |        424 | 0.245851 | 0.230902 | [31m   -    [0m 
              |    4 |        423 |        423 | 0.053432 | 0.046854 | [32m   X    [0m 
              |    5 |         46 |         46 | 0.019993 | 0.015208 | [32m   X    [0m 
              |    6 |        400 |        782 | 0.006561 | 0.006434 | [31m   -    [0m 
              |    7 |        397 |        783 | 0.002891 | 0.006421 | [31m   -    [0m 
              |      |            |            |          |          |          
 SA_OTU52405  |    1 |         19 |         17 | 0.333423 | 0.333455 | [31m   -    [0m 
              |    2 |         18 |         19 | 0.333290 | 0.333247 | [31m   -    [0m 
              |    3 |         17 |         18 | 0.333287 | 0.333229 | [31m   -    [0m 
              |      |            |            |          |          |          
 SA_OTU52079  |    1 |         19 |         19 | 0.869905 | 0.842783 | [32m   X    [0m 
              |    2 |         23 |         22 | 0.058823 | 0.062126 | [31m   -    [0m 
              |    3 |         22 |         23 | 0.053248 | 0.059777 | [31m   -    [0m 
              |    4 |         18 |         18 | 0.018025 | 0.017659 | [32m   X    [0m 
              |      |            |            |          |          |          
 SA_OTU139413 |    1 |        718 |        718 | 0.908132 | 0.776927 | [32m   X    [0m 
              |    2 |        720 |        719 | 0.033527 | 0.155478 | [31m   -    [0m 
              |    3 |        719 |        720 | 0.033375 | 0.029928 | [31m   -    [0m 
              |      |            |            |          |          |          
 TO_OTU119026 |    1 |        753 |        752 | 0.333853 | 0.333467 | [31m   -    [0m 
              |    2 |        754 |        754 | 0.333416 | 0.329489 | [32m   X    [0m 
              |    3 |        752 |        753 | 0.332732 | 0.328713 | [31m   -    [0m 
              |      |            |            |          |          |          
 SA_OTU54260  |    1 |        723 |        723 | 0.424637 | 0.360720 | [32m   X    [0m 
              |    2 |        721 |        732 | 0.125779 | 0.112889 | [31m   -    [0m 
              |    3 |        732 |        721 | 0.125694 | 0.112366 | [31m   -    [0m 
              |    4 |        724 |        733 | 0.086502 | 0.112332 | [31m   -    [0m 
              |    5 |        719 |        724 | 0.079266 | 0.078891 | [31m   -    [0m 
              |    6 |        720 |        720 | 0.079137 | 0.064091 | [32m   X    [0m 
              |    7 |        718 |        718 | 0.078986 | 0.064076 | [32m   X    [0m 
              |      |            |            |          |          |          
 TO_OTU7729   |    1 |        750 |        750 | 0.676278 | 0.601919 | [32m   X    [0m 
              |    2 |        757 |        757 | 0.053979 | 0.049677 | [32m   X    [0m 
              |    3 |        758 |        758 | 0.053978 | 0.049669 | [32m   X    [0m 
              |    4 |        759 |        759 | 0.053978 | 0.049668 | [32m   X    [0m 
              |    5 |        756 |        756 | 0.053957 | 0.049647 | [32m   X    [0m 
              |    6 |        755 |        760 | 0.053918 | 0.049647 | [31m   -    [0m 
              |    7 |        751 |        751 | 0.053912 | 0.049634 | [32m   X    [0m 
              |      |            |            |          |          |          
 SA_OTU163157 |    1 |        714 |        713 | 0.321430 | 0.316302 | [31m   -    [0m 
              |    2 |        713 |        714 | 0.321315 | 0.316058 | [31m   -    [0m 
              |    3 |        715 |        715 | 0.318998 | 0.316047 | [32m   X    [0m 
              |    4 |        716 |        712 | 0.013055 | 0.012882 | [31m   -    [0m 
              |    5 |        712 |        716 | 0.013050 | 0.012803 | [31m   -    [0m 
              |    6 |        717 |        711 | 0.012152 | 0.011818 | [31m   -    [0m 
              |      |            |            |          |          |          
 SA_OTU265208 |    1 |        423 |        408 | 0.527257 | 0.898306 | [31m   -    [0m 
              |    2 |        409 |        423 | 0.325592 | 0.051361 | [31m   -    [0m 
              |    3 |        407 |        409 | 0.107988 | 0.030860 | [31m   -    [0m 
              |    4 |        422 |        407 | 0.039163 | 0.015434 | [31m   -    [0m 
              |      |            |            |          |          |          
 SA_OTU48557  |    1 |        782 |        781 | 0.392016 | 0.302122 | [31m   -    [0m 
              |    2 |        781 |        782 | 0.387793 | 0.272214 | [31m   -    [0m 
              |    3 |        737 |        430 | 0.080613 | 0.264154 | [31m   -    [0m 
              |    4 |        423 |        737 | 0.048909 | 0.037662 | [31m   -    [0m 
              |    5 |        735 |        423 | 0.039788 | 0.028773 | [31m   -    [0m 
              |    6 |        780 |        500 | 0.027454 | 0.027698 | [31m   -    [0m 
              |    7 |        736 |        735 | 0.023428 | 0.018680 | [31m   -    [0m 
              |      |            |            |          |          |          
 SA_OTU138728 |    1 |         19 |         19 | 0.489132 | 0.482881 | [32m   X    [0m 
              |    2 |         23 |         22 | 0.239350 | 0.245972 | [31m   -    [0m 
              |    3 |         22 |         23 | 0.239098 | 0.238348 | [31m   -    [0m 
              |    4 |         17 |         17 | 0.016214 | 0.016401 | [32m   X    [0m 
              |    5 |         18 |         18 | 0.016206 | 0.016398 | [32m   X    [0m 
              |      |            |            |          |          |          
 SA_OTU22498  |    1 |        735 |        735 | 0.561907 | 0.543924 | [32m   X    [0m 
              |    2 |        780 |        780 | 0.257896 | 0.247115 | [32m   X    [0m 
              |    3 |        737 |        737 | 0.069026 | 0.061979 | [32m   X    [0m 
              |    4 |        736 |        736 | 0.046555 | 0.041549 | [32m   X    [0m 
              |    5 |        497 |        497 | 0.046511 | 0.041231 | [32m   X    [0m 
              |    6 |        781 |        500 | 0.011112 | 0.030165 | [31m   -    [0m 
              |    7 |        734 |        781 | 0.006993 | 0.010554 | [31m   -    [0m 
              |      |            |            |          |          |          
 SA_OTU23077  |    1 |        408 |        408 | 0.719515 | 0.715904 | [32m   X    [0m 
              |    2 |        423 |        409 | 0.114586 | 0.110201 | [31m   -    [0m 
              |    3 |        409 |        423 | 0.111449 | 0.109161 | [31m   -    [0m 
              |    4 |        407 |        407 | 0.036575 | 0.045539 | [32m   X    [0m 
              |    5 |        422 |        422 | 0.017876 | 0.018461 | [32m   X    [0m 
              |      |            |            |          |          |          
 SA_OTU154951 |    1 |        423 |        423 | 0.374439 | 0.370476 | [32m   X    [0m 
              |    2 |        397 |        398 | 0.144370 | 0.140006 | [31m   -    [0m 
              |    3 |        396 |        396 | 0.144366 | 0.139951 | [32m   X    [0m 
              |    4 |        398 |        397 | 0.144322 | 0.139808 | [31m   -    [0m 
              |    5 |        400 |        400 | 0.086458 | 0.080756 | [32m   X    [0m 
              |    6 |        424 |        424 | 0.062117 | 0.058600 | [32m   X    [0m 
              |    7 |        399 |        399 | 0.043928 | 0.042790 | [32m   X    [0m 
              |      |            |            |          |          |          
 SA_OTU68088  |    1 |        423 |        423 | 0.464637 | 0.460333 | [32m   X    [0m 
              |    2 |        397 |        398 | 0.120031 | 0.116657 | [31m   -    [0m 
              |    3 |        396 |        396 | 0.120028 | 0.116542 | [32m   X    [0m 
              |    4 |        398 |        397 | 0.119986 | 0.116387 | [31m   -    [0m 
              |    5 |        400 |        400 | 0.082721 | 0.076797 | [32m   X    [0m 
              |    6 |        424 |        424 | 0.058828 | 0.055150 | [32m   X    [0m 
              |    7 |        399 |        399 | 0.033769 | 0.032871 | [32m   X    [0m 
              |      |            |            |          |          |          
 SA_OTU136392 |    1 |        430 |        430 | 0.727328 | 0.746562 | [32m   X    [0m 
              |    2 |        780 |        780 | 0.175592 | 0.148344 | [32m   X    [0m 
              |    3 |        735 |        735 | 0.037565 | 0.033185 | [32m   X    [0m 
              |    4 |        737 |        779 | 0.018765 | 0.017465 | [31m   -    [0m 
              |    5 |        779 |        737 | 0.018355 | 0.015657 | [31m   -    [0m 
              |    6 |        762 |        762 | 0.014958 | 0.013256 | [32m   X    [0m 
              |    7 |        781 |        781 | 0.007437 | 0.007646 | [32m   X    [0m 
              |      |            |            |          |          |          
 SA_OTU8308   |    1 |        409 |        408 | 0.591793 | 0.908694 | [31m   -    [0m 
              |    2 |        407 |        409 | 0.202502 | 0.050898 | [31m   -    [0m 
              |    3 |        423 |        407 | 0.136984 | 0.022529 | [31m   -    [0m 
              |    4 |        422 |        423 | 0.068721 | 0.011621 | [31m   -    [0m 
              |      |            |            |          |          |          
 BM_OTU806    |    1 |        451 |        451 | 0.776802 | 0.762048 | [32m   X    [0m 
              |    2 |        447 |        447 | 0.092841 | 0.095798 | [32m   X    [0m 
              |    3 |        449 |        448 | 0.043528 | 0.049049 | [31m   -    [0m 
              |    4 |        450 |        450 | 0.043433 | 0.043689 | [32m   X    [0m 
              |    5 |        448 |        449 | 0.043395 | 0.043172 | [31m   -    [0m 
              |      |            |            |          |          |          
 SA_OTU141803 |    1 |        721 |        732 | 0.346391 | 0.258478 | [31m   -    [0m 
              |    2 |        732 |        721 | 0.346145 | 0.257487 | [31m   -    [0m 
              |    3 |        723 |        733 | 0.129813 | 0.257356 | [31m   -    [0m 
              |    4 |        719 |        723 | 0.055286 | 0.095003 | [31m   -    [0m 
              |    5 |        720 |        720 | 0.055207 | 0.039397 | [32m   X    [0m 
              |    6 |        718 |        719 | 0.055068 | 0.039385 | [31m   -    [0m 
              |    7 |        717 |        718 | 0.012091 | 0.039385 | [31m   -    [0m 
              |      |            |            |          |          |          
 SA_OTU97405  |    1 |        409 |        408 | 0.534312 | 0.505836 | [31m   -    [0m 
              |    2 |        423 |        409 | 0.196780 | 0.255952 | [31m   -    [0m 
              |    3 |        422 |        423 | 0.152421 | 0.096374 | [31m   -    [0m 
              |    4 |        407 |        422 | 0.116487 | 0.075121 | [31m   -    [0m 
              |      |            |            |          |          |          
 SA_OTU185693 |    1 |         19 |         17 | 0.333382 | 0.332810 | [31m   -    [0m 
              |    2 |         18 |         18 | 0.333310 | 0.332765 | [32m   X    [0m 
              |    3 |         17 |         19 | 0.333308 | 0.332750 | [31m   -    [0m 
              |      |            |            |          |          |          
 TO_OTU181287 |    1 |        816 |        816 | 0.172618 | 0.135428 | [32m   X    [0m 
              |    2 |        817 |        817 | 0.172611 | 0.135289 | [32m   X    [0m 
              |    3 |        815 |        815 | 0.172585 | 0.135284 | [32m   X    [0m 
              |    4 |        813 |        813 | 0.134463 | 0.107045 | [32m   X    [0m 
              |    5 |        814 |        810 | 0.121487 | 0.097526 | [31m   -    [0m 
              |    6 |        810 |        814 | 0.121461 | 0.096094 | [31m   -    [0m 
              |    7 |        818 |        818 | 0.104776 | 0.085313 | [32m   X    [0m 
              |      |            |            |          |          |          
 SA_OTU263410 |    1 |        782 |        781 | 0.283139 | 0.249781 | [31m   -    [0m 
              |    2 |        781 |        782 | 0.283003 | 0.232247 | [31m   -    [0m 
              |    3 |        737 |        430 | 0.116290 | 0.227013 | [31m   -    [0m 
              |    4 |        500 |        500 | 0.112718 | 0.064032 | [32m   X    [0m 
              |    5 |        735 |        737 | 0.098583 | 0.058288 | [31m   -    [0m 
              |    6 |        736 |        735 | 0.059242 | 0.048758 | [31m   -    [0m 
              |    7 |        780 |        497 | 0.047025 | 0.030249 | [31m   -    [0m 
              |      |            |            |          |          |          
 SA_OTU52071  |    1 |         17 |         17 | 0.332047 | 0.330680 | [32m   X    [0m 
              |    2 |         19 |         18 | 0.331990 | 0.330675 | [31m   -    [0m 
              |    3 |         18 |         19 | 0.331878 | 0.330668 | [31m   -    [0m 
              |    4 |         23 |         23 | 0.004085 | 0.004213 | [32m   X    [0m 
              |      |            |            |          |          |          
 TO_OTU39241  |    1 |        360 |        359 | 0.179756 | 0.132949 | [31m   -    [0m 
              |    2 |        358 |        362 | 0.179406 | 0.132432 | [31m   -    [0m 
              |    3 |        359 |        358 | 0.179361 | 0.132309 | [31m   -    [0m 
              |    4 |        362 |        361 | 0.179318 | 0.132181 | [31m   -    [0m 
              |    5 |        361 |        360 | 0.179258 | 0.132138 | [31m   -    [0m 
              |    6 |        350 |        350 | 0.060802 | 0.044262 | [32m   X    [0m 
              |    7 |        352 |        351 | 0.042099 | 0.030561 | [31m   -    [0m 
              |      |            |            |          |          |          
 SA_OTU139428 |    1 |        433 |        433 | 0.990054 | 0.979868 | [32m   X    [0m 
              |    2 |        432 |        434 | 0.009946 | 0.010068 | [31m   -    [0m 
              |      |            |            |          |          |          
 SA_OTU60574  |    1 |        408 |        408 | 0.905785 | 0.869129 | [32m   X    [0m 
              |    2 |        409 |        409 | 0.075865 | 0.072186 | [32m   X    [0m 
              |    3 |        423 |        407 | 0.018350 | 0.031818 | [31m   -    [0m 
              |      |            |            |          |          |          
 TO_OTU149575 |    1 |        438 |        438 | 0.576526 | 0.429289 | [32m   X    [0m 
              |    2 |        463 |        463 | 0.224816 | 0.185245 | [32m   X    [0m 
              |    3 |        433 |        464 | 0.059339 | 0.170942 | [31m   -    [0m 
              |    4 |        434 |        433 | 0.043251 | 0.043568 | [31m   -    [0m 
              |    5 |        437 |        437 | 0.043185 | 0.032165 | [32m   X    [0m 
              |    6 |        454 |        434 | 0.037506 | 0.032136 | [31m   -    [0m 
              |    7 |        455 |        454 | 0.015377 | 0.027519 | [31m   -    [0m 
              |      |            |            |          |          |          
 SA_OTU195120 |    1 |        902 |        902 | 0.817008 | 0.803093 | [32m   X    [0m 
              |    2 |         25 |        901 | 0.046451 | 0.045578 | [31m   -    [0m 
              |    3 |         46 |         25 | 0.041525 | 0.043987 | [31m   -    [0m 
              |    4 |        901 |         46 | 0.041517 | 0.042669 | [31m   -    [0m 
              |    5 |        903 |        903 | 0.041264 | 0.042444 | [32m   X    [0m 
              |    6 |         11 |         11 | 0.012236 | 0.011892 | [32m   X    [0m 
              |      |            |            |          |          |          
 SA_OTU161190 |    1 |        408 |        408 | 0.616337 | 0.511830 | [32m   X    [0m 
              |    2 |        404 |        404 | 0.103604 | 0.086271 | [32m   X    [0m 
              |    3 |        409 |        407 | 0.081168 | 0.069489 | [31m   -    [0m 
              |    4 |        407 |        409 | 0.081154 | 0.069061 | [31m   -    [0m 
              |    5 |        403 |        403 | 0.041443 | 0.036306 | [32m   X    [0m 
              |    6 |        405 |        405 | 0.040124 | 0.034700 | [32m   X    [0m 
              |    7 |        420 |        420 | 0.036170 | 0.025074 | [32m   X    [0m 
              |      |            |            |          |          |          
 SA_OTU23605  |    1 |        409 |        408 | 0.584601 | 0.552933 | [31m   -    [0m 
              |    2 |        407 |        409 | 0.198472 | 0.247100 | [31m   -    [0m 
              |    3 |        423 |        407 | 0.142893 | 0.106835 | [31m   -    [0m 
              |    4 |        422 |        423 | 0.074034 | 0.059703 | [31m   -    [0m 
              |      |            |            |          |          |          
 SA_OTU165792 |    1 |        714 |        713 | 0.319346 | 0.313572 | [31m   -    [0m 
              |    2 |        713 |        714 | 0.319228 | 0.313331 | [31m   -    [0m 
              |    3 |        715 |        715 | 0.316946 | 0.312999 | [32m   X    [0m 
              |    4 |        716 |        712 | 0.015133 | 0.014828 | [31m   -    [0m 
              |    5 |        712 |        716 | 0.015129 | 0.014762 | [31m   -    [0m 
              |    6 |        717 |        711 | 0.014217 | 0.013773 | [31m   -    [0m 
              |      |            |            |          |          |          
 SA_OTU161192 |    1 |        409 |        408 | 0.569194 | 0.781618 | [31m   -    [0m 
              |    2 |        407 |        409 | 0.198424 | 0.117833 | [31m   -    [0m 
              |    3 |        423 |        407 | 0.149461 | 0.051816 | [31m   -    [0m 
              |    4 |        422 |        423 | 0.082921 | 0.030573 | [31m   -    [0m 
              |      |            |            |          |          |          
 SA_OTU134251 |    1 |        850 |        850 | 0.308033 | 0.297555 | [32m   X    [0m 
              |    2 |        855 |        856 | 0.291207 | 0.285808 | [31m   -    [0m 
              |    3 |        856 |        855 | 0.290333 | 0.281653 | [31m   -    [0m 
              |    4 |        858 |        858 | 0.090188 | 0.093016 | [32m   X    [0m 
              |    5 |        857 |        849 | 0.020240 | 0.019281 | [31m   -    [0m 
              |      |            |            |          |          |          
 SA_OTU136405 |    1 |        409 |        408 | 0.569795 | 0.784234 | [31m   -    [0m 
              |    2 |        407 |        409 | 0.198524 | 0.116534 | [31m   -    [0m 
              |    3 |        423 |        407 | 0.149154 | 0.051228 | [31m   -    [0m 
              |    4 |        422 |        423 | 0.082527 | 0.030146 | [31m   -    [0m 
              |      |            |            |          |          |          
 SA_OTU49211  |    1 |        409 |        408 | 0.569221 | 0.770948 | [31m   -    [0m 
              |    2 |        407 |        409 | 0.198591 | 0.123580 | [31m   -    [0m 
              |    3 |        423 |        407 | 0.149343 | 0.054398 | [31m   -    [0m 
              |    4 |        422 |        423 | 0.082845 | 0.032043 | [31m   -    [0m 
              |      |            |            |          |          |          
 SA_OTU161206 |    1 |        423 |        423 | 0.507271 | 0.487185 | [32m   X    [0m 
              |    2 |        397 |        398 | 0.119033 | 0.111328 | [31m   -    [0m 
              |    3 |        396 |        396 | 0.119030 | 0.111242 | [32m   X    [0m 
              |    4 |        398 |        397 | 0.118990 | 0.111102 | [31m   -    [0m 
              |    5 |        400 |        400 | 0.079206 | 0.070895 | [32m   X    [0m 
              |    6 |        424 |        424 | 0.056471 | 0.051040 | [32m   X    [0m 
              |      |            |            |          |          |          
 SA_OTU23599  |    1 |        409 |        408 | 0.593050 | 0.907689 | [31m   -    [0m 
              |    2 |        407 |        409 | 0.223299 | 0.051343 | [31m   -    [0m 
              |    3 |        423 |        407 | 0.121083 | 0.024905 | [31m   -    [0m 
              |    4 |        422 |        423 | 0.062568 | 0.010293 | [31m   -    [0m 
              |      |            |            |          |          |          
 SA_OTU48591  |    1 |        409 |        408 | 0.598415 | 0.903721 | [31m   -    [0m 
              |    2 |        407 |        409 | 0.191834 | 0.054354 | [31m   -    [0m 
              |    3 |        423 |        407 | 0.141334 | 0.022581 | [31m   -    [0m 
              |    4 |        422 |        423 | 0.068418 | 0.012735 | [31m   -    [0m 
              |      |            |            |          |          |          
 SA_OTU140793 |    1 |        718 |        718 | 0.993823 | 0.836416 | [32m   X    [0m 
              |    2 |        720 |        719 | 0.003172 | 0.156521 | [31m   -    [0m 
              |      |            |            |          |          |          
 SA_OTU162393 |    1 |        718 |        718 | 0.908824 | 0.777460 | [32m   X    [0m 
              |    2 |        720 |        719 | 0.033279 | 0.155498 | [31m   -    [0m 
              |    3 |        719 |        720 | 0.033126 | 0.029693 | [31m   -    [0m 
              |      |            |            |          |          |          
 SA_OTU23876  |    1 |        408 |        408 | 0.914948 | 0.894984 | [32m   X    [0m 
              |    2 |        409 |        409 | 0.064362 | 0.054124 | [32m   X    [0m 
              |    3 |        423 |        407 | 0.020690 | 0.024043 | [31m   -    [0m 
              |      |            |            |          |          |          
 SA_OTU52072  |    1 |         19 |         19 | 0.894510 | 0.839157 | [32m   X    [0m 
              |    2 |         23 |         22 | 0.052433 | 0.058225 | [31m   -    [0m 
              |    3 |         17 |         23 | 0.026536 | 0.052064 | [31m   -    [0m 
              |    4 |         18 |         18 | 0.026522 | 0.025277 | [32m   X    [0m 
              |      |            |            |          |          |          
 TO_OTU79080  |    1 |        342 |        342 | 0.953428 | 0.907817 | [32m   X    [0m 
              |    2 |        351 |        351 | 0.024015 | 0.022836 | [32m   X    [0m 
              |    3 |        348 |        347 | 0.022558 | 0.021801 | [31m   -    [0m 
              |      |            |            |          |          |          
 SA_OTU136384 |    1 |        423 |        423 | 0.388699 | 0.316971 | [32m   X    [0m 
              |    2 |        737 |        781 | 0.175867 | 0.127696 | [31m   -    [0m 
              |    3 |        782 |        430 | 0.117950 | 0.120792 | [31m   -    [0m 
              |    4 |        781 |        737 | 0.117588 | 0.118773 | [31m   -    [0m 
              |    5 |        735 |        782 | 0.083924 | 0.116320 | [31m   -    [0m 
              |    6 |        780 |        735 | 0.068408 | 0.056791 | [31m   -    [0m 
              |    7 |        736 |        780 | 0.047563 | 0.046108 | [31m   -    [0m 
              |      |            |            |          |          |          
 SA_OTU9482   |    1 |        735 |        735 | 0.413449 | 0.395210 | [32m   X    [0m 
              |    2 |        780 |        780 | 0.366676 | 0.345316 | [32m   X    [0m 
              |    3 |        737 |        737 | 0.084980 | 0.076280 | [32m   X    [0m 
              |    4 |        736 |        736 | 0.052659 | 0.046593 | [32m   X    [0m 
              |    5 |        497 |        497 | 0.052615 | 0.046071 | [32m   X    [0m 
              |    6 |        781 |        500 | 0.016841 | 0.032255 | [31m   -    [0m 
              |    7 |        782 |        781 | 0.012781 | 0.017478 | [31m   -    [0m 
              |      |            |            |          |          |          
 SA_OTU14774  |    1 |        782 |        781 | 0.416038 | 0.306679 | [31m   -    [0m 
              |    2 |        781 |        782 | 0.415681 | 0.285773 | [31m   -    [0m 
              |    3 |        423 |        430 | 0.050045 | 0.278551 | [31m   -    [0m 
              |    4 |        780 |        423 | 0.030464 | 0.029756 | [31m   -    [0m 
              |    5 |        396 |        396 | 0.029260 | 0.016505 | [32m   X    [0m 
              |    6 |        397 |        398 | 0.029258 | 0.016503 | [31m   -    [0m 
              |    7 |        398 |        397 | 0.029253 | 0.016494 | [31m   -    [0m 
              |      |            |            |          |          |          
 TO_OTU31052  |    1 |        201 |        201 | 0.231495 | 0.214026 | [32m   X    [0m 
              |    2 |        205 |        205 | 0.138673 | 0.132694 | [32m   X    [0m 
              |    3 |        202 |        202 | 0.127934 | 0.122450 | [32m   X    [0m 
              |    4 |        200 |        203 | 0.127934 | 0.120900 | [31m   -    [0m 
              |    5 |         56 |        204 | 0.127267 | 0.120889 | [31m   -    [0m 
              |    6 |        204 |        200 | 0.123358 | 0.119733 | [31m   -    [0m 
              |    7 |        203 |         56 | 0.123340 | 0.071053 | [31m   -    [0m 
              |      |            |            |          |          |          
 SA_OTU1977   |    1 |        409 |        408 | 0.576957 | 0.827599 | [31m   -    [0m 
              |    2 |        407 |        409 | 0.199764 | 0.094098 | [31m   -    [0m 
              |    3 |        423 |        407 | 0.145353 | 0.041438 | [31m   -    [0m 
              |    4 |        422 |        423 | 0.077926 | 0.023416 | [31m   -    [0m 
              |      |            |            |          |          |          
 SA_OTU262202 |    1 |        408 |        408 | 0.933273 | 0.903916 | [32m   X    [0m 
              |    2 |        409 |        409 | 0.052518 | 0.051177 | [32m   X    [0m 
              |    3 |        423 |        407 | 0.014210 | 0.022734 | [31m   -    [0m 
              |      |            |            |          |          |          
 SA_OTU48558  |    1 |         44 |         44 | 0.882221 | 0.862174 | [32m   X    [0m 
              |    2 |         43 |         45 | 0.030640 | 0.030090 | [31m   -    [0m 
              |    3 |         45 |         43 | 0.030634 | 0.029462 | [31m   -    [0m 
              |    4 |         42 |         42 | 0.028256 | 0.027835 | [32m   X    [0m 
              |    5 |         41 |         41 | 0.028248 | 0.027820 | [32m   X    [0m 
              |      |            |            |          |          |          
 SA_OTU23083  |    1 |        408 |        408 | 0.902286 | 0.862707 | [32m   X    [0m 
              |    2 |        409 |        409 | 0.078069 | 0.074936 | [32m   X    [0m 
              |    3 |        423 |        407 | 0.019645 | 0.033021 | [31m   -    [0m 
              |      |            |            |          |          |          
 SA_OTU23082  |    1 |        408 |        408 | 0.946543 | 0.924032 | [32m   X    [0m 
              |    2 |        409 |        409 | 0.039805 | 0.039438 | [32m   X    [0m 
              |    3 |        423 |        407 | 0.013652 | 0.017393 | [31m   -    [0m 
              |      |            |            |          |          |          
 SA_OTU6979   |    1 |        409 |        408 | 0.584630 | 0.870766 | [31m   -    [0m 
              |    2 |        407 |        409 | 0.201172 | 0.071322 | [31m   -    [0m 
              |    3 |        423 |        407 | 0.141098 | 0.031482 | [31m   -    [0m 
              |    4 |        422 |        423 | 0.073101 | 0.016991 | [31m   -    [0m 
              |      |            |            |          |          |          
 SA_OTU2481   |    1 |        719 |        720 | 0.234105 | 0.180178 | [31m   -    [0m 
              |    2 |        720 |        719 | 0.233749 | 0.180126 | [31m   -    [0m 
              |    3 |        718 |        718 | 0.233183 | 0.180124 | [32m   X    [0m 
              |    4 |        721 |        721 | 0.137804 | 0.120332 | [32m   X    [0m 
              |    5 |        723 |        732 | 0.079847 | 0.102167 | [31m   -    [0m 
              |    6 |        717 |        733 | 0.048929 | 0.099320 | [31m   -    [0m 
              |    7 |        711 |        723 | 0.032382 | 0.066197 | [31m   -    [0m 
              |      |            |            |          |          |          
 SA_OTU138786 |    1 |         19 |         19 | 0.894515 | 0.839128 | [32m   X    [0m 
              |    2 |         23 |         22 | 0.052413 | 0.058232 | [31m   -    [0m 
              |    3 |         17 |         23 | 0.026543 | 0.052049 | [31m   -    [0m 
              |    4 |         18 |         18 | 0.026529 | 0.025296 | [32m   X    [0m 
              |      |            |            |          |          |          
 TO_OTU198795 |    1 |        753 |        753 | 0.535079 | 0.538855 | [32m   X    [0m 
              |    2 |        754 |        752 | 0.232699 | 0.229017 | [31m   -    [0m 
              |    3 |        752 |        754 | 0.232222 | 0.226257 | [31m   -    [0m 
              |      |            |            |          |          |          
 SA_OTU264398 |    1 |        423 |        408 | 0.527413 | 0.892634 | [31m   -    [0m 
              |    2 |        409 |        423 | 0.325312 | 0.054248 | [31m   -    [0m 
              |    3 |        407 |        409 | 0.107982 | 0.032559 | [31m   -    [0m 
              |    4 |        422 |        407 | 0.039294 | 0.016281 | [31m   -    [0m 
              |      |            |            |          |          |          
 BM_OTU5014   |    1 |        811 |        811 | 0.333453 | 0.333901 | [32m   X    [0m 
              |    2 |        812 |        813 | 0.333449 | 0.333753 | [31m   -    [0m 
              |    3 |        813 |        812 | 0.333098 | 0.332346 | [31m   -    [0m 
              |      |            |            |          |          |          
 SA_OTU161975 |    1 |        714 |        713 | 0.325647 | 0.322062 | [31m   -    [0m 
              |    2 |        713 |        714 | 0.325535 | 0.321814 | [31m   -    [0m 
              |    3 |        715 |        715 | 0.323149 | 0.321461 | [32m   X    [0m 
              |    4 |        716 |        712 | 0.008846 | 0.008946 | [31m   -    [0m 
              |    5 |        712 |        716 | 0.008841 | 0.008827 | [31m   -    [0m 
              |    6 |        717 |        711 | 0.007981 | 0.007852 | [31m   -    [0m 
              |      |            |            |          |          |          
 SA_OTU23871  |    1 |        423 |        423 | 0.788566 | 0.591209 | [32m   X    [0m 
              |    2 |        409 |        408 | 0.188038 | 0.225219 | [31m   -    [0m 
              |    3 |        422 |        409 | 0.023395 | 0.136771 | [31m   -    [0m 
              |      |            |            |          |          |          
 SA_OTU157203 |    1 |        780 |        780 | 0.358779 | 0.352665 | [32m   X    [0m 
              |    2 |        779 |        779 | 0.336261 | 0.338103 | [32m   X    [0m 
              |    3 |        735 |        735 | 0.149144 | 0.131121 | [32m   X    [0m 
              |    4 |        762 |        762 | 0.124121 | 0.121872 | [32m   X    [0m 
              |    5 |        737 |        737 | 0.019691 | 0.018722 | [32m   X    [0m 
              |    6 |        781 |        781 | 0.006183 | 0.008034 | [32m   X    [0m 
              |    7 |        736 |        497 | 0.005821 | 0.005538 | [31m   -    [0m 
              |      |            |            |          |          |          
 TO_OTU34988  |    1 |        754 |        754 | 0.605889 | 0.474800 | [32m   X    [0m 
              |    2 |        753 |        752 | 0.093563 | 0.077331 | [31m   -    [0m 
              |    3 |        757 |        753 | 0.060133 | 0.073572 | [31m   -    [0m 
              |    4 |        758 |        757 | 0.060118 | 0.046819 | [31m   -    [0m 
              |    5 |        759 |        758 | 0.060118 | 0.046796 | [31m   -    [0m 
              |    6 |        756 |        759 | 0.060096 | 0.046796 | [31m   -    [0m 
              |    7 |        755 |        751 | 0.060083 | 0.046788 | [31m   -    [0m 
              |      |            |            |          |          |          
 SA_OTU152960 |    1 |        409 |        408 | 0.585015 | 0.874909 | [31m   -    [0m 
              |    2 |        407 |        409 | 0.201185 | 0.069069 | [31m   -    [0m 
              |    3 |        423 |        407 | 0.140921 | 0.030488 | [31m   -    [0m 
              |    4 |        422 |        423 | 0.072879 | 0.016424 | [31m   -    [0m 
              |      |            |            |          |          |          
 TO_OTU97866  |    1 |        457 |        457 | 0.895641 | 0.895640 | [32m   X    [0m 
              |    2 |        455 |        456 | 0.034799 | 0.033548 | [31m   -    [0m 
              |    3 |        456 |        454 | 0.034795 | 0.033542 | [31m   -    [0m 
              |    4 |        454 |        455 | 0.034765 | 0.033381 | [31m   -    [0m 
              |      |            |            |          |          |          
 SA_OTU48549  |    1 |        409 |        408 | 0.576762 | 0.458320 | [31m   -    [0m 
              |    2 |        407 |        409 | 0.197581 | 0.295966 | [31m   -    [0m 
              |    3 |        423 |        407 | 0.146866 | 0.128424 | [31m   -    [0m 
              |    4 |        422 |        423 | 0.078792 | 0.074482 | [31m   -    [0m 
              |      |            |            |          |          |          
 SA_OTU159402 |    1 |        423 |        423 | 0.379242 | 0.329649 | [32m   X    [0m 
              |    2 |        782 |        782 | 0.153754 | 0.149537 | [32m   X    [0m 
              |    3 |        397 |        398 | 0.113763 | 0.097039 | [31m   -    [0m 
              |    4 |        396 |        396 | 0.113760 | 0.096973 | [32m   X    [0m 
              |    5 |        398 |        397 | 0.113723 | 0.096857 | [31m   -    [0m 
              |    6 |        400 |        400 | 0.073408 | 0.060014 | [32m   X    [0m 
              |    7 |        424 |        424 | 0.052350 | 0.043214 | [32m   X    [0m 
              |      |            |            |          |          |          
 SA_OTU134553 |    1 |         19 |         19 | 0.638981 | 0.628347 | [32m   X    [0m 
              |    2 |         23 |         22 | 0.180604 | 0.196208 | [31m   -    [0m 
              |    3 |         22 |         23 | 0.180415 | 0.175411 | [31m   -    [0m 
              |      |            |            |          |          |          
 TO_OTU147856 |    1 |        353 |        353 | 0.237535 | 0.165501 | [32m   X    [0m 
              |    2 |        356 |        349 | 0.129712 | 0.089563 | [31m   -    [0m 
              |    3 |        355 |        355 | 0.129598 | 0.088983 | [32m   X    [0m 
              |    4 |        349 |        354 | 0.129596 | 0.088924 | [31m   -    [0m 
              |    5 |        354 |        356 | 0.129595 | 0.088887 | [31m   -    [0m 
              |    6 |        352 |        357 | 0.127779 | 0.088760 | [31m   -    [0m 
              |    7 |        351 |        352 | 0.116185 | 0.086546 | [31m   -    [0m 
              |      |            |            |          |          |          
 SA_OTU140087 |    1 |        711 |        711 | 0.511298 | 0.485453 | [32m   X    [0m 
              |    2 |        714 |        713 | 0.140838 | 0.141548 | [31m   -    [0m 
              |    3 |        713 |        715 | 0.140804 | 0.141439 | [31m   -    [0m 
              |    4 |        715 |        714 | 0.139835 | 0.141437 | [31m   -    [0m 
              |    5 |        723 |        723 | 0.039577 | 0.041299 | [32m   X    [0m 
              |    6 |        716 |        712 | 0.013826 | 0.013721 | [31m   -    [0m 
              |    7 |        712 |        716 | 0.013822 | 0.013692 | [31m   -    [0m 
              |      |            |            |          |          |          
 SA_OTU48561  |    1 |        409 |        408 | 0.530728 | 0.495881 | [31m   -    [0m 
              |    2 |        407 |        409 | 0.193839 | 0.255604 | [31m   -    [0m 
              |    3 |        423 |        407 | 0.166552 | 0.113357 | [31m   -    [0m 
              |    4 |        422 |        423 | 0.108881 | 0.079394 | [31m   -    [0m 
              |      |            |            |          |          |          
 BM_OTU295    |    1 |         44 |         44 | 0.354944 | 0.344007 | [32m   X    [0m 
              |    2 |         43 |         43 | 0.228141 | 0.228828 | [32m   X    [0m 
              |    3 |         45 |         45 | 0.215944 | 0.226478 | [32m   X    [0m 
              |    4 |         41 |         42 | 0.101231 | 0.102159 | [31m   -    [0m 
              |    5 |         42 |         41 | 0.099740 | 0.097155 | [31m   -    [0m 
              |      |            |            |          |          |          
 DSF_OTU2144  |    1 |        393 |        393 | 0.881571 | 0.864098 | [32m   X    [0m 
              |    2 |        389 |        389 | 0.082429 | 0.079896 | [32m   X    [0m 
              |    3 |        394 |        395 | 0.018004 | 0.018140 | [31m   -    [0m 
              |    4 |        395 |        394 | 0.017996 | 0.017976 | [31m   -    [0m 
              |      |            |            |          |          |          
 SA_OTU23026  |    1 |        717 |        717 | 0.324874 | 0.298150 | [32m   X    [0m 
              |    2 |        720 |        720 | 0.324559 | 0.298139 | [32m   X    [0m 
              |    3 |        721 |        721 | 0.323990 | 0.297950 | [32m   X    [0m 
              |    4 |        716 |        732 | 0.009050 | 0.038675 | [31m   -    [0m 
              |    5 |        712 |        733 | 0.007603 | 0.031970 | [31m   -    [0m 
              |    6 |        715 |        716 | 0.007515 | 0.008403 | [31m   -    [0m 
              |    7 |        719 |        711 | 0.002410 | 0.008228 | [31m   -    [0m 
              |      |            |            |          |          |          
 SA_OTU9483   |    1 |         20 |         20 | 0.537744 | 0.579014 | [32m   X    [0m 
              |    2 |         23 |         22 | 0.231182 | 0.224316 | [31m   -    [0m 
              |    3 |         22 |         23 | 0.220938 | 0.186402 | [31m   -    [0m 
              |    4 |         21 |         21 | 0.010137 | 0.010223 | [32m   X    [0m 
              |      |            |            |          |          |          
 TO_OTU11847  |    1 |        198 |        198 | 0.354721 | 0.346162 | [32m   X    [0m 
              |    2 |        197 |        186 | 0.222078 | 0.221912 | [31m   -    [0m 
              |    3 |        186 |        197 | 0.222056 | 0.219529 | [31m   -    [0m 
              |    4 |        207 |        208 | 0.064077 | 0.062828 | [31m   -    [0m 
              |    5 |        208 |        207 | 0.063570 | 0.062539 | [31m   -    [0m 
              |    6 |        199 |        206 | 0.036760 | 0.034712 | [31m   -    [0m 
              |    7 |        206 |        199 | 0.036738 | 0.033330 | [31m   -    [0m 
              |      |            |            |          |          |          
 SA_OTU1317   |    1 |        902 |        902 | 0.205154 | 0.131028 | [32m   X    [0m 
              |    2 |         25 |        398 | 0.165386 | 0.115100 | [31m   -    [0m 
              |    3 |        398 |        397 | 0.157203 | 0.114833 | [31m   -    [0m 
              |    4 |        397 |        396 | 0.157189 | 0.114816 | [31m   -    [0m 
              |    5 |        396 |         25 | 0.157167 | 0.102376 | [31m   -    [0m 
              |    6 |         11 |        399 | 0.086345 | 0.087656 | [31m   -    [0m 
              |    7 |         24 |        400 | 0.071556 | 0.087577 | [31m   -    [0m 
              |      |            |            |          |          |          
 TO_OTU56553  |    1 |        390 |        390 | 0.739239 | 0.728449 | [32m   X    [0m 
              |    2 |        391 |        392 | 0.062030 | 0.066573 | [31m   -    [0m 
              |    3 |        392 |        391 | 0.061993 | 0.066543 | [31m   -    [0m 
              |    4 |         46 |         46 | 0.040790 | 0.026635 | [32m   X    [0m 
              |    5 |        902 |        901 | 0.040773 | 0.026018 | [31m   -    [0m 
              |    6 |        901 |        902 | 0.040767 | 0.025970 | [31m   -    [0m 
              |    7 |         25 |         25 | 0.014407 | 0.010029 | [32m   X    [0m 
              |      |            |            |          |          |          
 SA_OTU53226  |    1 |        723 |        723 | 0.273590 | 0.195600 | [32m   X    [0m 
              |    2 |        721 |        733 | 0.173241 | 0.161781 | [31m   -    [0m 
              |    3 |        732 |        721 | 0.160624 | 0.118747 | [31m   -    [0m 
              |    4 |        724 |        732 | 0.107699 | 0.112785 | [31m   -    [0m 
              |    5 |        717 |        724 | 0.098185 | 0.083919 | [31m   -    [0m 
              |    6 |        714 |        720 | 0.093343 | 0.062266 | [31m   -    [0m 
              |    7 |        713 |        717 | 0.093317 | 0.062212 | [31m   -    [0m 
              |      |            |            |          |          |          
 SA_OTU65795  |    1 |        423 |        408 | 0.786359 | 0.822803 | [31m   -    [0m 
              |    2 |        409 |        423 | 0.190500 | 0.134604 | [31m   -    [0m 
              |    3 |        422 |        409 | 0.023141 | 0.031715 | [31m   -    [0m 
              |      |            |            |          |          |          
 TO_OTU45593  |    1 |        741 |        741 | 0.512184 | 0.405853 | [32m   X    [0m 
              |    2 |        742 |        742 | 0.091223 | 0.071006 | [32m   X    [0m 
              |    3 |        740 |        740 | 0.089366 | 0.070568 | [32m   X    [0m 
              |    4 |        748 |        747 | 0.081551 | 0.064898 | [31m   -    [0m 
              |    5 |        738 |        748 | 0.078091 | 0.064474 | [31m   -    [0m 
              |    6 |        761 |        738 | 0.076110 | 0.061560 | [31m   -    [0m 
              |    7 |        749 |        761 | 0.071475 | 0.060404 | [31m   -    [0m 
              |      |            |            |          |          |          
 SA_OTU158258 |    1 |        500 |        781 | 0.241977 | 0.217240 | [31m   -    [0m 
              |    2 |        782 |        782 | 0.240223 | 0.199372 | [32m   X    [0m 
              |    3 |        781 |        430 | 0.240067 | 0.194825 | [31m   -    [0m 
              |    4 |        737 |        500 | 0.090697 | 0.136777 | [31m   -    [0m 
              |    5 |        423 |        423 | 0.076542 | 0.054040 | [32m   X    [0m 
              |    6 |        735 |        737 | 0.071312 | 0.045398 | [31m   -    [0m 
              |    7 |        736 |        735 | 0.039183 | 0.034869 | [31m   -    [0m 
              |      |            |            |          |          |          
 BM_OTU7549   |    1 |        395 |        395 | 0.287628 | 0.235150 | [32m   X    [0m 
              |    2 |        425 |        425 | 0.247647 | 0.205191 | [32m   X    [0m 
              |    3 |        424 |        424 | 0.245121 | 0.201451 | [32m   X    [0m 
              |    4 |        398 |        398 | 0.074014 | 0.061367 | [32m   X    [0m 
              |    5 |        396 |        396 | 0.074013 | 0.061259 | [32m   X    [0m 
              |    6 |        400 |        397 | 0.043294 | 0.061253 | [31m   -    [0m 
              |    7 |        783 |        400 | 0.028284 | 0.034555 | [31m   -    [0m 
              |      |            |            |          |          |          
 SA_OTU6183   |    1 |         16 |         16 | 0.829053 | 0.790662 | [32m   X    [0m 
              |    2 |         24 |         23 | 0.081099 | 0.102810 | [31m   -    [0m 
              |    3 |         23 |         24 | 0.080990 | 0.086053 | [31m   -    [0m 
              |    4 |         25 |         11 | 0.008859 | 0.009860 | [31m   -    [0m 
              |      |            |            |          |          |          
 SA_OTU59248  |    1 |        714 |        713 | 0.329738 | 0.324795 | [31m   -    [0m 
              |    2 |        713 |        714 | 0.329601 | 0.324547 | [31m   -    [0m 
              |    3 |        715 |        715 | 0.327192 | 0.324530 | [32m   X    [0m 
              |    4 |        716 |        712 | 0.006737 | 0.006944 | [31m   -    [0m 
              |    5 |        712 |        716 | 0.006732 | 0.006785 | [31m   -    [0m 
              |      |            |            |          |          |          
 SA_OTU161350 |    1 |        432 |        433 | 0.334850 | 0.334877 | [31m   -    [0m 
              |    2 |        433 |        432 | 0.334696 | 0.333547 | [31m   -    [0m 
              |    3 |        434 |        434 | 0.330454 | 0.331576 | [32m   X    [0m 
              |      |            |            |          |          |          
 SA_OTU106046 |    1 |         23 |         23 | 0.515207 | 0.496203 | [32m   X    [0m 
              |    2 |         19 |         22 | 0.273203 | 0.254531 | [31m   -    [0m 
              |    3 |         22 |         19 | 0.211590 | 0.237671 | [31m   -    [0m 
              |      |            |            |          |          |          
 TO_OTU28698  |    1 |        201 |        205 | 0.288037 | 0.281638 | [31m   -    [0m 
              |    2 |        205 |        201 | 0.285967 | 0.275614 | [31m   -    [0m 
              |    3 |        200 |        202 | 0.104380 | 0.103543 | [31m   -    [0m 
              |    4 |        202 |        200 | 0.104379 | 0.102853 | [31m   -    [0m 
              |    5 |        203 |        204 | 0.096176 | 0.098562 | [31m   -    [0m 
              |    6 |        204 |        203 | 0.096175 | 0.098559 | [31m   -    [0m 
              |    7 |        206 |        206 | 0.024887 | 0.026431 | [32m   X    [0m 
              |      |            |            |          |          |          
 SA_OTU48798  |    1 |        409 |        408 | 0.577856 | 0.835941 | [31m   -    [0m 
              |    2 |        407 |        409 | 0.199856 | 0.089662 | [31m   -    [0m 
              |    3 |        423 |        407 | 0.144915 | 0.039486 | [31m   -    [0m 
              |    4 |        422 |        423 | 0.077373 | 0.022207 | [31m   -    [0m 
              |      |            |            |          |          |          
 SA_OTU142359 |    1 |         19 |         19 | 0.887796 | 0.834325 | [32m   X    [0m 
              |    2 |         23 |         22 | 0.051238 | 0.056531 | [31m   -    [0m 
              |    3 |         17 |         23 | 0.030491 | 0.050864 | [31m   -    [0m 
              |    4 |         18 |         17 | 0.030475 | 0.029141 | [31m   -    [0m 
              |      |            |            |          |          |          
 SA_OTU12     |    1 |        409 |        408 | 0.592809 | 0.912399 | [31m   -    [0m 
              |    2 |        407 |        409 | 0.202703 | 0.048904 | [31m   -    [0m 
              |    3 |        423 |        407 | 0.136391 | 0.021651 | [31m   -    [0m 
              |    4 |        422 |        423 | 0.068097 | 0.011097 | [31m   -    [0m 
              |      |            |            |          |          |          
 TO_OTU189035 |    1 |        362 |        362 | 0.271463 | 0.170647 | [32m   X    [0m 
              |    2 |        363 |        363 | 0.172838 | 0.109991 | [32m   X    [0m 
              |    3 |        357 |        357 | 0.172785 | 0.109990 | [32m   X    [0m 
              |    4 |        334 |        364 | 0.156756 | 0.098680 | [31m   -    [0m 
              |    5 |        364 |        334 | 0.156687 | 0.098677 | [31m   -    [0m 
              |    6 |        333 |        332 | 0.039944 | 0.025264 | [31m   -    [0m 
              |    7 |        330 |        333 | 0.029527 | 0.024792 | [31m   -    [0m 
              |      |            |            |          |          |          
 TO_OTU109943 |    1 |        741 |        741 | 0.321360 | 0.239901 | [32m   X    [0m 
              |    2 |        742 |        740 | 0.124463 | 0.092580 | [31m   -    [0m 
              |    3 |        740 |        742 | 0.124007 | 0.091346 | [31m   -    [0m 
              |    4 |        748 |        747 | 0.112454 | 0.083798 | [31m   -    [0m 
              |    5 |        738 |        748 | 0.108591 | 0.083430 | [31m   -    [0m 
              |    6 |        761 |        738 | 0.104571 | 0.080353 | [31m   -    [0m 
              |    7 |        762 |        761 | 0.104555 | 0.077893 | [31m   -    [0m 
              |      |            |            |          |          |          
 SA_OTU138814 |    1 |         22 |         22 | 0.528322 | 0.553186 | [32m   X    [0m 
              |    2 |         19 |         19 | 0.398554 | 0.366460 | [32m   X    [0m 
              |    3 |         23 |         23 | 0.060458 | 0.056876 | [32m   X    [0m 
              |    4 |         18 |         17 | 0.012666 | 0.011736 | [31m   -    [0m 
              |      |            |            |          |          |          
 TO_OTU31999  |    1 |        760 |        760 | 0.607704 | 0.442331 | [32m   X    [0m 
              |    2 |        738 |        762 | 0.080310 | 0.082003 | [31m   -    [0m 
              |    3 |        761 |        761 | 0.080304 | 0.057844 | [32m   X    [0m 
              |    4 |        748 |        738 | 0.066619 | 0.057193 | [31m   -    [0m 
              |    5 |        742 |        747 | 0.066616 | 0.049477 | [31m   -    [0m 
              |    6 |        749 |        748 | 0.056814 | 0.049428 | [31m   -    [0m 
              |    7 |        750 |        742 | 0.041634 | 0.049290 | [31m   -    [0m 
              |      |            |            |          |          |          
 SA_OTU279231 |    1 |        723 |        723 | 0.964905 | 0.944998 | [32m   X    [0m 
              |    2 |        714 |        713 | 0.017551 | 0.015555 | [31m   -    [0m 
              |    3 |        713 |        714 | 0.017544 | 0.015543 | [31m   -    [0m 
              |      |            |            |          |          |          
 SA_OTU14903  |    1 |        409 |        408 | 0.576718 | 0.825717 | [31m   -    [0m 
              |    2 |        407 |        409 | 0.199736 | 0.095085 | [31m   -    [0m 
              |    3 |        423 |        407 | 0.145471 | 0.041885 | [31m   -    [0m 
              |    4 |        422 |        423 | 0.078075 | 0.023691 | [31m   -    [0m 
              |      |            |            |          |          |          
 SA_OTU161457 |    1 |        409 |        408 | 0.552788 | 0.875228 | [31m   -    [0m 
              |    2 |        423 |        409 | 0.223635 | 0.065752 | [31m   -    [0m 
              |    3 |        407 |        423 | 0.135755 | 0.025331 | [31m   -    [0m 
              |    4 |        422 |        407 | 0.087823 | 0.022901 | [31m   -    [0m 
              |      |            |            |          |          |          
 TO_OTU178536 |    1 |        891 |        891 | 0.261318 | 0.120959 | [32m   X    [0m 
              |    2 |        786 |        786 | 0.138235 | 0.086531 | [32m   X    [0m 
              |    3 |        800 |        800 | 0.123521 | 0.066708 | [32m   X    [0m 
              |    4 |        828 |        827 | 0.123231 | 0.066052 | [31m   -    [0m 
              |    5 |        827 |        828 | 0.123221 | 0.065724 | [31m   -    [0m 
              |    6 |         42 |         42 | 0.120706 | 0.052177 | [32m   X    [0m 
              |    7 |         41 |         41 | 0.109768 | 0.048397 | [32m   X    [0m 
              |      |            |            |          |          |          
 SA_OTU52045  |    1 |         19 |         19 | 0.869865 | 0.842829 | [32m   X    [0m 
              |    2 |         23 |         22 | 0.058918 | 0.062185 | [31m   -    [0m 
              |    3 |         22 |         23 | 0.053293 | 0.059879 | [31m   -    [0m 
              |    4 |         18 |         18 | 0.017924 | 0.017555 | [32m   X    [0m 
              |      |            |            |          |          |          
 SA_OTU4853   |    1 |         19 |         17 | 0.333445 | 0.333224 | [31m   -    [0m 
              |    2 |         18 |         19 | 0.333279 | 0.333017 | [31m   -    [0m 
              |    3 |         17 |         18 | 0.333276 | 0.332994 | [31m   -    [0m 
              |      |            |            |          |          |          
 SA_OTU48568  |    1 |        423 |        423 | 0.563527 | 0.553362 | [32m   X    [0m 
              |    2 |        396 |        398 | 0.090583 | 0.085728 | [31m   -    [0m 
              |    3 |        397 |        396 | 0.090549 | 0.085596 | [31m   -    [0m 
              |    4 |        398 |        397 | 0.090546 | 0.085404 | [31m   -    [0m 
              |    5 |        400 |        400 | 0.082684 | 0.074133 | [32m   X    [0m 
              |    6 |        424 |        424 | 0.064498 | 0.059729 | [32m   X    [0m 
              |    7 |        395 |        399 | 0.017612 | 0.021954 | [31m   -    [0m 
              |      |            |            |          |          |          
 SA_OTU4012   |    1 |        723 |        723 | 0.453917 | 0.386607 | [32m   X    [0m 
              |    2 |        721 |        732 | 0.126294 | 0.113634 | [31m   -    [0m 
              |    3 |        732 |        721 | 0.126211 | 0.113098 | [31m   -    [0m 
              |    4 |        724 |        733 | 0.073560 | 0.113048 | [31m   -    [0m 
              |    5 |        719 |        724 | 0.073466 | 0.067619 | [31m   -    [0m 
              |    6 |        720 |        720 | 0.073347 | 0.059470 | [32m   X    [0m 
              |    7 |        718 |        718 | 0.073204 | 0.059456 | [32m   X    [0m 
              |      |            |            |          |          |          
 SA_OTU216730 |    1 |        733 |        733 | 0.932015 | 0.921137 | [32m   X    [0m 
              |    2 |        712 |        712 | 0.017069 | 0.011547 | [32m   X    [0m 
              |    3 |        716 |        715 | 0.017021 | 0.011522 | [31m   -    [0m 
              |    4 |        717 |        716 | 0.016956 | 0.011510 | [31m   -    [0m 
              |    5 |        715 |        717 | 0.016939 | 0.011489 | [31m   -    [0m 
              |      |            |            |          |          |          
 SA_OTU8594   |    1 |        409 |        408 | 0.592134 | 0.909857 | [31m   -    [0m 
              |    2 |        407 |        409 | 0.202571 | 0.050272 | [31m   -    [0m 
              |    3 |        423 |        407 | 0.136784 | 0.022255 | [31m   -    [0m 
              |    4 |        422 |        423 | 0.068511 | 0.011455 | [31m   -    [0m 
              |      |            |            |          |          |          
 SA_OTU139284 |    1 |         19 |         19 | 0.632814 | 0.616918 | [32m   X    [0m 
              |    2 |         23 |         22 | 0.183624 | 0.197055 | [31m   -    [0m 
              |    3 |         22 |         23 | 0.183563 | 0.184534 | [31m   -    [0m 
              |      |            |            |          |          |          
 SA_OTU139296 |    1 |         19 |         17 | 0.333420 | 0.333458 | [31m   -    [0m 
              |    2 |         18 |         19 | 0.333291 | 0.333246 | [31m   -    [0m 
              |    3 |         17 |         18 | 0.333289 | 0.333229 | [31m   -    [0m 
              |      |            |            |          |          |          
 SA_OTU161185 |    1 |        782 |        782 | 0.376300 | 0.335152 | [32m   X    [0m 
              |    2 |        423 |        423 | 0.359591 | 0.294366 | [32m   X    [0m 
              |    3 |        781 |        781 | 0.105227 | 0.128520 | [32m   X    [0m 
              |    4 |        780 |        430 | 0.052987 | 0.043195 | [31m   -    [0m 
              |    5 |        400 |        780 | 0.040073 | 0.035123 | [31m   -    [0m 
              |    6 |        396 |        400 | 0.035113 | 0.029707 | [31m   -    [0m 
              |    7 |        424 |        398 | 0.030708 | 0.027585 | [31m   -    [0m 
              |      |            |            |          |          |          
 TO_OTU86018  |    1 |        750 |        750 | 0.962840 | 0.949554 | [32m   X    [0m 
              |    2 |        753 |        752 | 0.018586 | 0.013855 | [31m   -    [0m 
              |    3 |        754 |        754 | 0.018574 | 0.013718 | [32m   X    [0m 
              |      |            |            |          |          |          
 TO_OTU45040  |    1 |        198 |        198 | 0.297166 | 0.266943 | [32m   X    [0m 
              |    2 |        197 |        197 | 0.172618 | 0.161391 | [32m   X    [0m 
              |    3 |        186 |        186 | 0.167238 | 0.154467 | [32m   X    [0m 
              |    4 |        206 |        204 | 0.106259 | 0.097527 | [31m   -    [0m 
              |    5 |        205 |        205 | 0.106213 | 0.097391 | [32m   X    [0m 
              |    6 |        204 |        206 | 0.106201 | 0.097383 | [31m   -    [0m 
              |    7 |        207 |        207 | 0.044305 | 0.040695 | [32m   X    [0m 
              |      |            |            |          |          |          
 TO_OTU200090 |    1 |        201 |        201 | 0.734959 | 0.689054 | [32m   X    [0m 
              |    2 |        205 |        205 | 0.069389 | 0.072209 | [32m   X    [0m 
              |    3 |        200 |        202 | 0.051671 | 0.053567 | [31m   -    [0m 
              |    4 |        202 |        200 | 0.051670 | 0.052262 | [31m   -    [0m 
              |    5 |        204 |        203 | 0.046159 | 0.049721 | [31m   -    [0m 
              |    6 |        203 |        204 | 0.046152 | 0.049717 | [31m   -    [0m 
              |      |            |            |          |          |          
 SA_OTU179570 |    1 |        717 |        717 | 0.330070 | 0.301321 | [32m   X    [0m 
              |    2 |        720 |        720 | 0.329752 | 0.301310 | [32m   X    [0m 
              |    3 |        721 |        721 | 0.329168 | 0.301263 | [32m   X    [0m 
              |    4 |        716 |        733 | 0.004584 | 0.041284 | [31m   -    [0m 
              |    5 |        712 |        732 | 0.003231 | 0.038307 | [31m   -    [0m 
              |    6 |        715 |        716 | 0.003195 | 0.004574 | [31m   -    [0m 
              |      |            |            |          |          |          
 SA_OTU161128 |    1 |        409 |        408 | 0.554233 | 0.659005 | [31m   -    [0m 
              |    2 |        407 |        409 | 0.196467 | 0.179725 | [31m   -    [0m 
              |    3 |        423 |        407 | 0.156596 | 0.079205 | [31m   -    [0m 
              |    4 |        422 |        423 | 0.092705 | 0.050224 | [31m   -    [0m 
              |      |            |            |          |          |          
 TO_OTU10689  |    1 |        742 |        742 | 0.182538 | 0.142783 | [32m   X    [0m 
              |    2 |        748 |        747 | 0.160151 | 0.128004 | [31m   -    [0m 
              |    3 |        738 |        748 | 0.147732 | 0.127317 | [31m   -    [0m 
              |    4 |        761 |        738 | 0.143755 | 0.116527 | [31m   -    [0m 
              |    5 |        762 |        761 | 0.143712 | 0.114097 | [31m   -    [0m 
              |    6 |        749 |        762 | 0.111106 | 0.113966 | [31m   -    [0m 
              |    7 |        741 |        741 | 0.111005 | 0.087370 | [32m   X    [0m 
              |      |            |            |          |          |          
 SA_OTU23622  |    1 |        409 |        408 | 0.563352 | 0.774308 | [31m   -    [0m 
              |    2 |        407 |        409 | 0.199109 | 0.120498 | [31m   -    [0m 
              |    3 |        423 |        407 | 0.151345 | 0.053435 | [31m   -    [0m 
              |    4 |        422 |        423 | 0.086195 | 0.032004 | [31m   -    [0m 
              |      |            |            |          |          |          
 SA_OTU53008  |    1 |        409 |        408 | 0.502002 | 0.629547 | [31m   -    [0m 
              |    2 |        423 |        409 | 0.273686 | 0.178361 | [31m   -    [0m 
              |    3 |        422 |        423 | 0.135754 | 0.099411 | [31m   -    [0m 
              |    4 |        407 |        422 | 0.088559 | 0.051169 | [31m   -    [0m 
              |      |            |            |          |          |          
 SA_OTU161445 |    1 |        425 |        425 | 0.416150 | 0.438508 | [32m   X    [0m 
              |    2 |        424 |        395 | 0.252445 | 0.236504 | [31m   -    [0m 
              |    3 |        395 |        424 | 0.252172 | 0.235585 | [31m   -    [0m 
              |    4 |        423 |        423 | 0.055379 | 0.048430 | [32m   X    [0m 
              |    5 |         46 |         46 | 0.012333 | 0.009062 | [32m   X    [0m 
              |    6 |        400 |        782 | 0.007631 | 0.007241 | [31m   -    [0m 
              |    7 |        397 |        783 | 0.003890 | 0.007226 | [31m   -    [0m 
              |      |            |            |          |          |          
 SA_OTU136192 |    1 |        423 |        423 | 0.900768 | 0.830672 | [32m   X    [0m 
              |    2 |        396 |        396 | 0.027306 | 0.024263 | [32m   X    [0m 
              |    3 |        398 |        398 | 0.027301 | 0.024261 | [32m   X    [0m 
              |    4 |        400 |        397 | 0.017560 | 0.024254 | [31m   -    [0m 
              |    5 |        424 |        400 | 0.015243 | 0.015924 | [31m   -    [0m 
              |    6 |        409 |        424 | 0.011823 | 0.013950 | [31m   -    [0m 
              |      |            |            |          |          |          
 SA_OTU22995  |    1 |        737 |        737 | 0.368197 | 0.301284 | [32m   X    [0m 
              |    2 |        735 |        781 | 0.152591 | 0.176249 | [31m   -    [0m 
              |    3 |        781 |        735 | 0.143645 | 0.119904 | [31m   -    [0m 
              |    4 |        780 |        780 | 0.125990 | 0.100235 | [32m   X    [0m 
              |    5 |        497 |        497 | 0.096231 | 0.070150 | [32m   X    [0m 
              |    6 |        736 |        782 | 0.064350 | 0.053033 | [31m   -    [0m 
              |    7 |        782 |        430 | 0.048996 | 0.051102 | [31m   -    [0m 
              |      |            |            |          |          |          
 SA_OTU138743 |    1 |         19 |         19 | 0.887685 | 0.834085 | [32m   X    [0m 
              |    2 |         23 |         22 | 0.050445 | 0.056415 | [31m   -    [0m 
              |    3 |         17 |         23 | 0.030943 | 0.050349 | [31m   -    [0m 
              |    4 |         18 |         17 | 0.030927 | 0.029576 | [31m   -    [0m 
              |      |            |            |          |          |          
 TO_OTU23360  |    1 |        197 |        197 | 0.210313 | 0.151073 | [32m   X    [0m 
              |    2 |        198 |        208 | 0.179024 | 0.130845 | [31m   -    [0m 
              |    3 |        207 |        207 | 0.179000 | 0.130768 | [32m   X    [0m 
              |    4 |        208 |        198 | 0.178983 | 0.129970 | [31m   -    [0m 
              |    5 |        186 |        186 | 0.112567 | 0.079932 | [32m   X    [0m 
              |    6 |        199 |        199 | 0.072446 | 0.054345 | [32m   X    [0m 
              |    7 |        206 |        206 | 0.067667 | 0.051420 | [32m   X    [0m 
              |      |            |            |          |          |          
 SA_OTU174219 |    1 |        719 |        720 | 0.257165 | 0.213180 | [31m   -    [0m 
              |    2 |        720 |        718 | 0.256740 | 0.213136 | [31m   -    [0m 
              |    3 |        718 |        719 | 0.256215 | 0.213123 | [31m   -    [0m 
              |    4 |        721 |        721 | 0.090864 | 0.083527 | [32m   X    [0m 
              |    5 |        717 |        732 | 0.055974 | 0.069945 | [31m   -    [0m 
              |    6 |        723 |        733 | 0.043196 | 0.068219 | [31m   -    [0m 
              |    7 |        711 |        717 | 0.039846 | 0.048077 | [31m   -    [0m 
              |      |            |            |          |          |          
 TO_OTU31762  |    1 |        358 |        358 | 0.820510 | 0.630918 | [32m   X    [0m 
              |    2 |        360 |        359 | 0.049592 | 0.038746 | [31m   -    [0m 
              |    3 |        359 |        360 | 0.049569 | 0.037405 | [31m   -    [0m 
              |    4 |        362 |        362 | 0.041366 | 0.031975 | [32m   X    [0m 
              |    5 |        352 |        361 | 0.013040 | 0.031932 | [31m   -    [0m 
              |    6 |        356 |        306 | 0.012981 | 0.012651 | [31m   -    [0m 
              |    7 |        355 |        350 | 0.012942 | 0.011317 | [31m   -    [0m 
              |      |            |            |          |          |          
 SA_OTU158424 |    1 |        438 |        438 | 0.654698 | 0.553885 | [32m   X    [0m 
              |    2 |        437 |        437 | 0.119009 | 0.093958 | [32m   X    [0m 
              |    3 |        434 |        434 | 0.118980 | 0.093848 | [32m   X    [0m 
              |    4 |        464 |        464 | 0.092106 | 0.072480 | [32m   X    [0m 
              |    5 |        463 |        436 | 0.015207 | 0.070482 | [31m   -    [0m 
              |      |            |            |          |          |          
 SA_OTU165782 |    1 |        714 |        713 | 0.319352 | 0.313580 | [31m   -    [0m 
              |    2 |        713 |        714 | 0.319234 | 0.313339 | [31m   -    [0m 
              |    3 |        715 |        715 | 0.316952 | 0.313008 | [32m   X    [0m 
              |    4 |        716 |        712 | 0.015128 | 0.014823 | [31m   -    [0m 
              |    5 |        712 |        716 | 0.015123 | 0.014756 | [31m   -    [0m 
              |    6 |        717 |        711 | 0.014212 | 0.013767 | [31m   -    [0m 
              |      |            |            |          |          |          
 DSF_OTU4630  |    1 |        306 |        306 | 0.332363 | 0.253273 | [32m   X    [0m 
              |    2 |        368 |        367 | 0.153675 | 0.119332 | [31m   -    [0m 
              |    3 |        367 |        368 | 0.153653 | 0.118113 | [31m   -    [0m 
              |    4 |        319 |        319 | 0.111394 | 0.090175 | [32m   X    [0m 
              |    5 |        366 |        366 | 0.111375 | 0.089983 | [32m   X    [0m 
              |    6 |        326 |        326 | 0.073815 | 0.056583 | [32m   X    [0m 
              |    7 |        308 |        308 | 0.063726 | 0.051056 | [32m   X    [0m 
              |      |            |            |          |          |          
 TO_OTU53345  |    1 |        315 |        315 | 0.875630 | 0.606121 | [32m   X    [0m 
              |    2 |        372 |        306 | 0.033793 | 0.117740 | [31m   -    [0m 
              |    3 |        319 |        372 | 0.018131 | 0.025310 | [31m   -    [0m 
              |    4 |        366 |        375 | 0.018130 | 0.024420 | [31m   -    [0m 
              |    5 |        367 |        376 | 0.018130 | 0.024353 | [31m   -    [0m 
              |    6 |        318 |        366 | 0.018093 | 0.012360 | [31m   -    [0m 
              |    7 |        317 |        367 | 0.018092 | 0.012336 | [31m   -    [0m 
              |      |            |            |          |          |          
 SA_OTU2050   |    1 |        902 |        902 | 0.527956 | 0.504691 | [32m   X    [0m 
              |    2 |         25 |         25 | 0.226193 | 0.198903 | [32m   X    [0m 
              |    3 |        903 |        903 | 0.208317 | 0.183986 | [32m   X    [0m 
              |    4 |         24 |         11 | 0.037533 | 0.047937 | [31m   -    [0m 
              |      |            |            |          |          |          
 SA_OTU158753 |    1 |        737 |        737 | 0.422908 | 0.324059 | [32m   X    [0m 
              |    2 |        781 |        781 | 0.198955 | 0.237119 | [32m   X    [0m 
              |    3 |        497 |        497 | 0.159654 | 0.099842 | [32m   X    [0m 
              |    4 |        782 |        430 | 0.071921 | 0.072759 | [31m   -    [0m 
              |    5 |        465 |        782 | 0.059509 | 0.072580 | [31m   -    [0m 
              |    6 |        736 |        780 | 0.052863 | 0.039301 | [31m   -    [0m 
              |    7 |        735 |        465 | 0.034191 | 0.038069 | [31m   -    [0m 
              |      |            |            |          |          |          
 TO_OTU22567  |    1 |        201 |        201 | 0.393498 | 0.375432 | [32m   X    [0m 
              |    2 |        205 |        205 | 0.160548 | 0.159596 | [32m   X    [0m 
              |    3 |        200 |        202 | 0.108242 | 0.108356 | [31m   -    [0m 
              |    4 |        202 |        200 | 0.108241 | 0.107556 | [31m   -    [0m 
              |    5 |        204 |        203 | 0.100253 | 0.103406 | [31m   -    [0m 
              |    6 |        203 |        204 | 0.100240 | 0.103388 | [31m   -    [0m 
              |    7 |        206 |        206 | 0.028978 | 0.031436 | [32m   X    [0m 
              |      |            |            |          |          |          
 SA_OTU140943 |    1 |        718 |        718 | 0.881306 | 0.763304 | [32m   X    [0m 
              |    2 |        720 |        719 | 0.039606 | 0.155285 | [31m   -    [0m 
              |    3 |        719 |        720 | 0.039470 | 0.035773 | [31m   -    [0m 
              |    4 |        712 |        712 | 0.009966 | 0.008743 | [32m   X    [0m 
              |    5 |        716 |        715 | 0.009923 | 0.008705 | [31m   -    [0m 
              |    6 |        717 |        716 | 0.009881 | 0.008704 | [31m   -    [0m 
              |    7 |        715 |        717 | 0.009849 | 0.008685 | [31m   -    [0m 
              |      |            |            |          |          |          
 SA_OTU134293 |    1 |        850 |        850 | 0.322675 | 0.310677 | [32m   X    [0m 
              |    2 |        856 |        856 | 0.283179 | 0.276235 | [32m   X    [0m 
              |    3 |        855 |        855 | 0.283171 | 0.273353 | [32m   X    [0m 
              |    4 |        858 |        858 | 0.086862 | 0.089311 | [32m   X    [0m 
              |    5 |        857 |        849 | 0.024113 | 0.023064 | [31m   -    [0m 
              |      |            |            |          |          |          
 SA_OTU72850  |    1 |        409 |        408 | 0.546883 | 0.693157 | [31m   -    [0m 
              |    2 |        407 |        409 | 0.182849 | 0.159254 | [31m   -    [0m 
              |    3 |        423 |        407 | 0.158875 | 0.066741 | [31m   -    [0m 
              |    4 |        422 |        423 | 0.103358 | 0.045651 | [31m   -    [0m 
              |    5 |        421 |        422 | 0.008035 | 0.030287 | [31m   -    [0m 
              |      |            |            |          |          |          
 SA_OTU163070 |    1 |        719 |        720 | 0.249493 | 0.200220 | [31m   -    [0m 
              |    2 |        720 |        718 | 0.249093 | 0.200174 | [31m   -    [0m 
              |    3 |        718 |        719 | 0.248532 | 0.200165 | [31m   -    [0m 
              |    4 |        721 |        721 | 0.113492 | 0.102466 | [32m   X    [0m 
              |    5 |        717 |        732 | 0.052520 | 0.086511 | [31m   -    [0m 
              |    6 |        723 |        733 | 0.051117 | 0.084214 | [31m   -    [0m 
              |    7 |        711 |        717 | 0.035752 | 0.043848 | [31m   -    [0m 
              |      |            |            |          |          |          
 SA_OTU49507  |    1 |        409 |        408 | 0.554986 | 0.668040 | [31m   -    [0m 
              |    2 |        407 |        409 | 0.196505 | 0.175178 | [31m   -    [0m 
              |    3 |        423 |        407 | 0.156290 | 0.077163 | [31m   -    [0m 
              |    4 |        422 |        423 | 0.092219 | 0.048791 | [31m   -    [0m 
              |      |            |            |          |          |          
 BM_OTU1583   |    1 |        902 |        902 | 0.484332 | 0.464845 | [32m   X    [0m 
              |    2 |         46 |        901 | 0.257839 | 0.256259 | [31m   -    [0m 
              |    3 |        901 |         46 | 0.257830 | 0.255191 | [31m   -    [0m 
              |      |            |            |          |          |          
 SA_OTU138723 |    1 |         19 |         19 | 0.435288 | 0.429537 | [32m   X    [0m 
              |    2 |         23 |         22 | 0.282522 | 0.289241 | [31m   -    [0m 
              |    3 |         22 |         23 | 0.282190 | 0.280501 | [31m   -    [0m 
              |      |            |            |          |          |          
 BM_OTU640    |    1 |        902 |        902 | 0.656630 | 0.648904 | [32m   X    [0m 
              |    2 |         25 |        903 | 0.111041 | 0.107726 | [31m   -    [0m 
              |    3 |        903 |         25 | 0.110967 | 0.103927 | [31m   -    [0m 
              |    4 |        901 |        901 | 0.046926 | 0.050058 | [32m   X    [0m 
              |    5 |         46 |         46 | 0.046926 | 0.049841 | [32m   X    [0m 
              |    6 |         11 |         11 | 0.015132 | 0.014840 | [32m   X    [0m 
              |    7 |         24 |         24 | 0.012378 | 0.012093 | [32m   X    [0m 
              |      |            |            |          |          |          
 BM_OTU509    |    1 |        400 |        400 | 0.211935 | 0.172477 | [32m   X    [0m 
              |    2 |        424 |        423 | 0.175378 | 0.145153 | [31m   -    [0m 
              |    3 |        423 |        424 | 0.175349 | 0.145142 | [31m   -    [0m 
              |    4 |        398 |        398 | 0.129146 | 0.103995 | [32m   X    [0m 
              |    5 |        399 |        399 | 0.129118 | 0.103869 | [32m   X    [0m 
              |    6 |        397 |        396 | 0.104281 | 0.082454 | [31m   -    [0m 
              |    7 |        902 |        397 | 0.074794 | 0.082356 | [31m   -    [0m 
              |      |            |            |          |          |          
 TO_OTU86626  |    1 |        762 |        762 | 0.236495 | 0.195850 | [32m   X    [0m 
              |    2 |        742 |        742 | 0.154997 | 0.124922 | [32m   X    [0m 
              |    3 |        738 |        738 | 0.141383 | 0.113954 | [32m   X    [0m 
              |    4 |        761 |        761 | 0.139282 | 0.112693 | [32m   X    [0m 
              |    5 |        748 |        747 | 0.137010 | 0.112481 | [31m   -    [0m 
              |    6 |        749 |        748 | 0.095459 | 0.111967 | [31m   -    [0m 
              |    7 |        741 |        741 | 0.095374 | 0.077156 | [32m   X    [0m 
              |      |            |            |          |          |          
 SA_OTU52993  |    1 |        409 |        408 | 0.569200 | 0.773422 | [31m   -    [0m 
              |    2 |        407 |        409 | 0.198540 | 0.122256 | [31m   -    [0m 
              |    3 |        423 |        407 | 0.149384 | 0.053774 | [31m   -    [0m 
              |    4 |        422 |        423 | 0.082876 | 0.031712 | [31m   -    [0m 
              |      |            |            |          |          |          
 TO_OTU53393  |    1 |         12 |         12 | 0.199771 | 0.171440 | [32m   X    [0m 
              |    2 |         16 |         16 | 0.177257 | 0.150946 | [32m   X    [0m 
              |    3 |         23 |         23 | 0.177254 | 0.150654 | [32m   X    [0m 
              |    4 |         24 |         24 | 0.177207 | 0.150455 | [32m   X    [0m 
              |    5 |         17 |         18 | 0.089511 | 0.075100 | [31m   -    [0m 
              |    6 |         18 |         17 | 0.089500 | 0.075097 | [31m   -    [0m 
              |    7 |         19 |         19 | 0.089500 | 0.075091 | [32m   X    [0m 
              |      |            |            |          |          |          
 TO_OTU75478  |    1 |        760 |        760 | 0.865015 | 0.774103 | [32m   X    [0m 
              |    2 |        750 |        750 | 0.057916 | 0.059724 | [32m   X    [0m 
              |    3 |        759 |        759 | 0.015459 | 0.015914 | [32m   X    [0m 
              |    4 |        756 |        756 | 0.015459 | 0.015912 | [32m   X    [0m 
              |    5 |        758 |        751 | 0.015387 | 0.015867 | [31m   -    [0m 
              |    6 |        757 |        754 | 0.015387 | 0.015867 | [31m   -    [0m 
              |    7 |        755 |        755 | 0.015377 | 0.015854 | [32m   X    [0m 
              |      |            |            |          |          |          
 SA_OTU89698  |    1 |        782 |        781 | 0.257127 | 0.231148 | [31m   -    [0m 
              |    2 |        781 |        782 | 0.256968 | 0.216034 | [31m   -    [0m 
              |    3 |        500 |        430 | 0.238666 | 0.211107 | [31m   -    [0m 
              |    4 |        737 |        500 | 0.082747 | 0.156183 | [31m   -    [0m 
              |    5 |        735 |        737 | 0.065890 | 0.047776 | [31m   -    [0m 
              |    6 |        497 |        735 | 0.049304 | 0.039835 | [31m   -    [0m 
              |    7 |        736 |        497 | 0.049298 | 0.028552 | [31m   -    [0m 
              |      |            |            |          |          |          
 SA_OTU138750 |    1 |         19 |         19 | 0.793728 | 0.746023 | [32m   X    [0m 
              |    2 |         23 |         23 | 0.160597 | 0.156628 | [32m   X    [0m 
              |    3 |         17 |         22 | 0.022843 | 0.053785 | [31m   -    [0m 
              |    4 |         18 |         18 | 0.022831 | 0.021783 | [32m   X    [0m 
              |      |            |            |          |          |          
 SA_OTU4827   |    1 |        409 |        408 | 0.600919 | 0.945109 | [31m   -    [0m 
              |    2 |        407 |        409 | 0.204321 | 0.030980 | [31m   -    [0m 
              |    3 |        423 |        407 | 0.131499 | 0.013774 | [31m   -    [0m 
              |      |            |            |          |          |          
 TO_OTU22346  |    1 |        436 |        436 | 0.388455 | 0.379024 | [32m   X    [0m 
              |    2 |        437 |        435 | 0.284633 | 0.289647 | [31m   -    [0m 
              |    3 |        435 |        437 | 0.283219 | 0.284725 | [31m   -    [0m 
              |    4 |        434 |        434 | 0.021848 | 0.023632 | [32m   X    [0m 
              |    5 |        438 |        438 | 0.021845 | 0.022971 | [32m   X    [0m 
              |      |            |            |          |          |          
 SA_OTU48556  |    1 |         41 |         41 | 0.625958 | 0.618239 | [32m   X    [0m 
              |    2 |         43 |         43 | 0.156794 | 0.158552 | [32m   X    [0m 
              |    3 |         42 |         42 | 0.149028 | 0.151067 | [32m   X    [0m 
              |    4 |         44 |         45 | 0.034132 | 0.036691 | [31m   -    [0m 
              |    5 |         45 |         44 | 0.034088 | 0.035450 | [31m   -    [0m 
              |      |            |            |          |          |          
 SA_OTU138785 |    1 |         19 |         19 | 0.869597 | 0.842602 | [32m   X    [0m 
              |    2 |         23 |         22 | 0.059235 | 0.062164 | [31m   -    [0m 
              |    3 |         22 |         23 | 0.053272 | 0.060168 | [31m   -    [0m 
              |    4 |         18 |         18 | 0.017896 | 0.017534 | [32m   X    [0m 
              |      |            |            |          |          |          
 DSF_OTU4383  |    1 |        392 |        392 | 0.323613 | 0.323150 | [32m   X    [0m 
              |    2 |        394 |        393 | 0.171360 | 0.168810 | [31m   -    [0m 
              |    3 |        393 |        394 | 0.171258 | 0.168344 | [31m   -    [0m 
              |    4 |        395 |        389 | 0.166988 | 0.164490 | [31m   -    [0m 
              |    5 |        389 |        395 | 0.166781 | 0.163203 | [31m   -    [0m 
              |      |            |            |          |          |          
 SA_OTU2758   |    1 |        721 |        721 | 0.292502 | 0.233993 | [32m   X    [0m 
              |    2 |        732 |        732 | 0.225370 | 0.199594 | [32m   X    [0m 
              |    3 |        723 |        733 | 0.171207 | 0.194539 | [31m   -    [0m 
              |    4 |        717 |        723 | 0.112428 | 0.129536 | [31m   -    [0m 
              |    5 |        720 |        720 | 0.112306 | 0.082696 | [32m   X    [0m 
              |    6 |        711 |        717 | 0.078546 | 0.082691 | [31m   -    [0m 
              |    7 |        716 |        711 | 0.007641 | 0.054107 | [31m   -    [0m 
              |      |            |            |          |          |          
 BM_OTU133    |    1 |        755 |        754 | 0.156622 | 0.155493 | [31m   -    [0m 
              |    2 |        756 |        756 | 0.156435 | 0.155488 | [32m   X    [0m 
              |    3 |        750 |        750 | 0.156343 | 0.155480 | [32m   X    [0m 
              |    4 |        751 |        751 | 0.156316 | 0.155467 | [32m   X    [0m 
              |    5 |        754 |        755 | 0.156312 | 0.155390 | [31m   -    [0m 
              |    6 |        760 |        759 | 0.109083 | 0.110531 | [31m   -    [0m 
              |    7 |        759 |        760 | 0.108889 | 0.106966 | [31m   -    [0m 
              |      |            |            |          |          |          
 TO_OTU209392 |    1 |        198 |        208 | 0.187784 | 0.149236 | [31m   -    [0m 
              |    2 |        207 |        207 | 0.187389 | 0.149194 | [32m   X    [0m 
              |    3 |        208 |        198 | 0.187372 | 0.148504 | [31m   -    [0m 
              |    4 |        197 |        197 | 0.180173 | 0.140951 | [32m   X    [0m 
              |    5 |        186 |        186 | 0.114232 | 0.088858 | [32m   X    [0m 
              |    6 |        199 |        199 | 0.075138 | 0.060719 | [32m   X    [0m 
              |    7 |        206 |        206 | 0.067912 | 0.056292 | [32m   X    [0m 
              |      |            |            |          |          |          
 SA_OTU163663 |    1 |        719 |        720 | 0.247831 | 0.198707 | [31m   -    [0m 
              |    2 |        720 |        718 | 0.247434 | 0.198661 | [31m   -    [0m 
              |    3 |        718 |        719 | 0.246877 | 0.198652 | [31m   -    [0m 
              |    4 |        721 |        721 | 0.112786 | 0.101757 | [32m   X    [0m 
              |    5 |        723 |        732 | 0.057400 | 0.085915 | [31m   -    [0m 
              |    6 |        717 |        733 | 0.052168 | 0.083630 | [31m   -    [0m 
              |    7 |        711 |        723 | 0.035504 | 0.049282 | [31m   -    [0m 
              |      |            |            |          |          |          
 SA_OTU22475  |    1 |         19 |         19 | 0.632867 | 0.617055 | [32m   X    [0m 
              |    2 |         23 |         22 | 0.183582 | 0.196988 | [31m   -    [0m 
              |    3 |         22 |         23 | 0.183551 | 0.184466 | [31m   -    [0m 
              |      |            |            |          |          |          
 SA_OTU12718  |    1 |         18 |         17 | 0.333358 | 0.333205 | [31m   -    [0m 
              |    2 |         17 |         18 | 0.333354 | 0.333107 | [31m   -    [0m 
              |    3 |         19 |         19 | 0.333287 | 0.333088 | [32m   X    [0m 
              |      |            |            |          |          |          
 SA_OTU49040  |    1 |        902 |        902 | 0.840191 | 0.829124 | [32m   X    [0m 
              |    2 |        901 |        901 | 0.067154 | 0.074529 | [32m   X    [0m 
              |    3 |         46 |         46 | 0.050058 | 0.053625 | [32m   X    [0m 
              |    4 |         25 |        903 | 0.021457 | 0.019524 | [31m   -    [0m 
              |    5 |        903 |         25 | 0.021140 | 0.018304 | [31m   -    [0m 
              |      |            |            |          |          |          
 TO_OTU136572 |    1 |        746 |        745 | 0.203852 | 0.205057 | [31m   -    [0m 
              |    2 |        744 |        744 | 0.203812 | 0.203754 | [32m   X    [0m 
              |    3 |        745 |        746 | 0.203680 | 0.203224 | [31m   -    [0m 
              |    4 |        743 |        743 | 0.194414 | 0.194078 | [32m   X    [0m 
              |    5 |        747 |        747 | 0.194242 | 0.193532 | [32m   X    [0m 
              |      |            |            |          |          |          
 SA_OTU3697   |    1 |        902 |        902 | 0.671451 | 0.653412 | [32m   X    [0m 
              |    2 |         25 |        903 | 0.164357 | 0.155824 | [31m   -    [0m 
              |    3 |        903 |         25 | 0.164193 | 0.150950 | [31m   -    [0m 
              |      |            |            |          |          |          
 SA_OTU139200 |    1 |        733 |        733 | 0.596163 | 0.543868 | [32m   X    [0m 
              |    2 |        711 |        711 | 0.111750 | 0.089091 | [32m   X    [0m 
              |    3 |        712 |        712 | 0.064962 | 0.053454 | [32m   X    [0m 
              |    4 |        716 |        717 | 0.064864 | 0.053440 | [31m   -    [0m 
              |    5 |        717 |        716 | 0.064828 | 0.053406 | [31m   -    [0m 
              |    6 |        715 |        715 | 0.064481 | 0.053336 | [32m   X    [0m 
              |    7 |        713 |        713 | 0.032952 | 0.031893 | [32m   X    [0m 
              |      |            |            |          |          |          
 TO_OTU74442  |    1 |        119 |        119 | 0.284288 | 0.245259 | [32m   X    [0m 
              |    2 |        117 |        117 | 0.284271 | 0.245168 | [32m   X    [0m 
              |    3 |        118 |        118 | 0.284244 | 0.245164 | [32m   X    [0m 
              |    4 |        140 |        140 | 0.127333 | 0.117734 | [32m   X    [0m 
              |    5 |        142 |        141 | 0.006821 | 0.006232 | [31m   -    [0m 
              |    6 |        138 |        142 | 0.006592 | 0.006159 | [31m   -    [0m 
              |    7 |        139 |        138 | 0.006451 | 0.005888 | [31m   -    [0m 
              |      |            |            |          |          |          
 SA_OTU11027  |    1 |        719 |        720 | 0.254509 | 0.208924 | [31m   -    [0m 
              |    2 |        720 |        718 | 0.254092 | 0.208879 | [31m   -    [0m 
              |    3 |        718 |        719 | 0.253553 | 0.208868 | [31m   -    [0m 
              |    4 |        721 |        721 | 0.097693 | 0.089405 | [32m   X    [0m 
              |    5 |        717 |        732 | 0.054567 | 0.075178 | [31m   -    [0m 
              |    6 |        723 |        733 | 0.047402 | 0.073261 | [31m   -    [0m 
              |    7 |        711 |        717 | 0.038185 | 0.046476 | [31m   -    [0m 
              |      |            |            |          |          |          
 TO_OTU90340  |    1 |        205 |        205 | 0.921238 | 0.900665 | [32m   X    [0m 
              |    2 |        201 |        201 | 0.045140 | 0.043795 | [32m   X    [0m 
              |    3 |        203 |        203 | 0.012782 | 0.013196 | [32m   X    [0m 
              |    4 |        202 |        204 | 0.010909 | 0.011335 | [31m   -    [0m 
              |    5 |        200 |        202 | 0.009932 | 0.011053 | [31m   -    [0m 
              |      |            |            |          |          |          
 SA_OTU136519 |    1 |        408 |        408 | 0.571391 | 0.527740 | [32m   X    [0m 
              |    2 |        409 |        409 | 0.092228 | 0.084074 | [32m   X    [0m 
              |    3 |        421 |        421 | 0.092210 | 0.077054 | [32m   X    [0m 
              |    4 |        422 |        422 | 0.085360 | 0.074008 | [32m   X    [0m 
              |    5 |        416 |        407 | 0.057691 | 0.052205 | [31m   -    [0m 
              |    6 |        423 |        416 | 0.050599 | 0.049864 | [31m   -    [0m 
              |    7 |        420 |        423 | 0.050520 | 0.045718 | [31m   -    [0m 
              |      |            |            |          |          |          
 SA_OTU15717  |    1 |        724 |        733 | 0.432158 | 0.994161 | [31m   -    [0m 
              |      |            |            |          |          |          
 SA_OTU2315   |    1 |        853 |        852 | 0.333552 | 0.333437 | [31m   -    [0m 
              |    2 |        852 |        854 | 0.333552 | 0.333372 | [31m   -    [0m 
              |    3 |        854 |        853 | 0.332897 | 0.333191 | [31m   -    [0m 
              |      |            |            |          |          |          
 SA_OTU52075  |    1 |         19 |         19 | 0.898971 | 0.841894 | [32m   X    [0m 
              |    2 |         23 |         22 | 0.056385 | 0.060177 | [31m   -    [0m 
              |    3 |         17 |         23 | 0.022328 | 0.055507 | [31m   -    [0m 
              |    4 |         18 |         18 | 0.022316 | 0.021212 | [32m   X    [0m 
              |      |            |            |          |          |          
 SA_OTU48547  |    1 |        409 |        408 | 0.592797 | 0.607282 | [31m   -    [0m 
              |    2 |        407 |        409 | 0.200534 | 0.219613 | [31m   -    [0m 
              |    3 |        423 |        407 | 0.137833 | 0.095664 | [31m   -    [0m 
              |    4 |        422 |        423 | 0.068836 | 0.050414 | [31m   -    [0m 
              |      |            |            |          |          |          
 SA_OTU2521   |    1 |        723 |        723 | 0.925366 | 0.912709 | [32m   X    [0m 
              |    2 |        724 |        724 | 0.021374 | 0.023565 | [32m   X    [0m 
              |    3 |        714 |        713 | 0.017798 | 0.016690 | [31m   -    [0m 
              |    4 |        713 |        715 | 0.017793 | 0.016677 | [31m   -    [0m 
              |    5 |        715 |        714 | 0.017669 | 0.016677 | [31m   -    [0m 
              |      |            |            |          |          |          
 SA_OTU15875  |    1 |        780 |        780 | 0.517816 | 0.456936 | [32m   X    [0m 
              |    2 |        423 |        423 | 0.224596 | 0.223090 | [32m   X    [0m 
              |    3 |        735 |        735 | 0.106713 | 0.102820 | [32m   X    [0m 
              |    4 |        737 |        781 | 0.067204 | 0.080607 | [31m   -    [0m 
              |    5 |        781 |        737 | 0.059673 | 0.063625 | [31m   -    [0m 
              |    6 |        782 |        782 | 0.023998 | 0.028328 | [32m   X    [0m 
              |      |            |            |          |          |          
 TO_OTU27560  |    1 |        358 |        358 | 0.685268 | 0.660737 | [32m   X    [0m 
              |    2 |        359 |        359 | 0.095544 | 0.090645 | [32m   X    [0m 
              |    3 |        360 |        360 | 0.079778 | 0.077648 | [32m   X    [0m 
              |    4 |        361 |        362 | 0.058118 | 0.056805 | [31m   -    [0m 
              |    5 |        362 |        361 | 0.058100 | 0.056643 | [31m   -    [0m 
              |    6 |        337 |        337 | 0.023192 | 0.021755 | [32m   X    [0m 
              |      |            |            |          |          |          
 TO_OTU2091   |    1 |        119 |        119 | 0.291418 | 0.276103 | [32m   X    [0m 
              |    2 |        117 |        118 | 0.291390 | 0.275851 | [31m   -    [0m 
              |    3 |        118 |        117 | 0.291370 | 0.275762 | [31m   -    [0m 
              |    4 |        140 |        140 | 0.121604 | 0.124360 | [32m   X    [0m 
              |      |            |            |          |          |          
 SA_OTU158094 |    1 |        423 |        423 | 0.516991 | 0.510208 | [32m   X    [0m 
              |    2 |        397 |        398 | 0.106512 | 0.103109 | [31m   -    [0m 
              |    3 |        396 |        396 | 0.106509 | 0.102990 | [32m   X    [0m 
              |    4 |        398 |        397 | 0.106470 | 0.102837 | [31m   -    [0m 
              |    5 |        400 |        400 | 0.078477 | 0.072350 | [32m   X    [0m 
              |    6 |        424 |        424 | 0.055923 | 0.052057 | [32m   X    [0m 
              |    7 |        399 |        399 | 0.029118 | 0.028198 | [32m   X    [0m 
              |      |            |            |          |          |          
 SA_OTU23084  |    1 |        408 |        408 | 0.939265 | 0.924192 | [32m   X    [0m 
              |    2 |        409 |        409 | 0.047911 | 0.040466 | [32m   X    [0m 
              |    3 |        423 |        407 | 0.012824 | 0.018061 | [31m   -    [0m 
              |      |            |            |          |          |          
 TO_OTU6125   |    1 |        119 |        119 | 0.259324 | 0.175225 | [32m   X    [0m 
              |    2 |        118 |        118 | 0.243100 | 0.167284 | [32m   X    [0m 
              |    3 |        140 |        140 | 0.222083 | 0.158434 | [32m   X    [0m 
              |    4 |        117 |        117 | 0.188029 | 0.128227 | [32m   X    [0m 
              |    5 |        135 |        135 | 0.042629 | 0.030789 | [32m   X    [0m 
              |    6 |        142 |        142 | 0.022938 | 0.016262 | [32m   X    [0m 
              |    7 |        138 |        141 | 0.021897 | 0.016101 | [31m   -    [0m 
              |      |            |            |          |          |          
 SA_OTU5876   |    1 |        409 |        408 | 0.552889 | 0.652417 | [31m   -    [0m 
              |    2 |        407 |        409 | 0.196249 | 0.182816 | [31m   -    [0m 
              |    3 |        423 |        407 | 0.157230 | 0.080536 | [31m   -    [0m 
              |    4 |        422 |        423 | 0.093632 | 0.051429 | [31m   -    [0m 
              |      |            |            |          |          |          
 SA_OTU170952 |    1 |        719 |        719 | 0.334040 | 0.329335 | [32m   X    [0m 
              |    2 |        720 |        718 | 0.333296 | 0.329325 | [31m   -    [0m 
              |    3 |        718 |        720 | 0.332664 | 0.329322 | [31m   -    [0m 
              |      |            |            |          |          |          
 SA_OTU65548  |    1 |        423 |        408 | 0.531366 | 0.911885 | [31m   -    [0m 
              |    2 |        409 |        423 | 0.319849 | 0.044963 | [31m   -    [0m 
              |    3 |        407 |        409 | 0.107131 | 0.026328 | [31m   -    [0m 
              |    4 |        422 |        407 | 0.041654 | 0.013096 | [31m   -    [0m 
              |      |            |            |          |          |          
 SA_OTU158243 |    1 |        737 |        737 | 0.401317 | 0.317008 | [32m   X    [0m 
              |    2 |        781 |        781 | 0.195011 | 0.242495 | [32m   X    [0m 
              |    3 |        780 |        780 | 0.174137 | 0.132694 | [32m   X    [0m 
              |    4 |        735 |        735 | 0.117522 | 0.085804 | [32m   X    [0m 
              |    5 |        782 |        782 | 0.066455 | 0.069357 | [32m   X    [0m 
              |    6 |        736 |        430 | 0.040813 | 0.065456 | [31m   -    [0m 
              |    7 |        423 |        497 | 0.004745 | 0.031698 | [31m   -    [0m 
              |      |            |            |          |          |          
 SA_OTU136417 |    1 |        423 |        423 | 0.571414 | 0.532516 | [32m   X    [0m 
              |    2 |        782 |        782 | 0.162189 | 0.167299 | [32m   X    [0m 
              |    3 |        400 |        400 | 0.060668 | 0.051081 | [32m   X    [0m 
              |    4 |        396 |        398 | 0.053097 | 0.047369 | [31m   -    [0m 
              |    5 |        397 |        396 | 0.053076 | 0.047251 | [31m   -    [0m 
              |    6 |        398 |        397 | 0.053074 | 0.047125 | [31m   -    [0m 
              |    7 |        424 |        424 | 0.046482 | 0.039339 | [32m   X    [0m 
              |      |            |            |          |          |          
 SA_OTU265454 |    1 |        423 |        408 | 0.532367 | 0.847059 | [31m   -    [0m 
              |    2 |        409 |        423 | 0.319161 | 0.078152 | [31m   -    [0m 
              |    3 |        407 |        409 | 0.106632 | 0.045646 | [31m   -    [0m 
              |    4 |        422 |        407 | 0.041839 | 0.022653 | [31m   -    [0m 
              |      |            |            |          |          |          
 SA_OTU215042 |    1 |        719 |        720 | 0.252711 | 0.206113 | [31m   -    [0m 
              |    2 |        720 |        718 | 0.252299 | 0.206068 | [31m   -    [0m 
              |    3 |        718 |        719 | 0.251754 | 0.206058 | [31m   -    [0m 
              |    4 |        721 |        721 | 0.101910 | 0.092923 | [32m   X    [0m 
              |    5 |        717 |        732 | 0.053817 | 0.078306 | [31m   -    [0m 
              |    6 |        723 |        733 | 0.050172 | 0.076268 | [31m   -    [0m 
              |    7 |        711 |        717 | 0.037337 | 0.045578 | [31m   -    [0m 
              |      |            |            |          |          |          
 SA_OTU161174 |    1 |        409 |        408 | 0.586859 | 0.846147 | [31m   -    [0m 
              |    2 |        423 |        409 | 0.162783 | 0.085716 | [31m   -    [0m 
              |    3 |        407 |        407 | 0.160446 | 0.031084 | [32m   X    [0m 
              |    4 |        422 |        423 | 0.089913 | 0.023378 | [31m   -    [0m 
