# Supplementary material for: A global metabarcoding analysis expands molecular diversity of Platyhelminthes and reveals novel early-branching clades
Source: Biol Lett. 2019 Sep 11;15(9):20190182. doi: 10.1098/rsbl.2019.0182 (PMC6769146; doi:10.1098/rsbl.2019.0182)
Supplement: Reference tree alignment [file rsbl20190182supp3.phy]

455 1909
AJ012513_1_Fecampiidae_Kronborgia_isopodicola                                                                               taatgatacgctcgtttcaaagattaagccatgcaagtgtaagtgcatgtgtt-gtatgacaaaaccgcaaactgctcattaaatcagatataatttattggttcata----tttgttggataactgtagtaattctggagctaatacatacgaaaaagtcctatcgtc-------gtaggcgggtttattagatcaaaaccaatcttgaa------------tacgtttgctatgataactctggataaccat-actactcgca--tggcctcgtgtcggcggtttttccatcaagtatctgccctatcaacttt--atggtaggatataggcctaccatggtttttacgggtaacggggaatcagggttcgattccggagaggcagcctgagaaacggctactacatccaaggaaggcagcaggcgcgtaaattacccaatcacggatgggggaggtagtgacggaaagtaacaatacgggactcat-agaggctccgtaattggaatgaaaggacttcaaaaaggtttttgaaga-ctattggagggcaagtctggtgccagcagccgcggtaattccagctccaacagcgtatattaatgttgttgcagttaaaaagctcgtagttgattgttaggat------------------------------------------ttgaaaatgagtgcatc-----gatgtaacattatgatctgcc-----------------------------------ttacaatgacacattagatgatcttcgtcggttgtcttttgtagcggacagttttactgtgaaaaaattagagtgctcgaagcaggcaa--atgcttgtatattattgcatggaataataaaataggactttgtttctattttgttggctttcggaaatggagtaatgattaatagagacaggcgggggcatttgtatgctggcgttagaggtgaaattctgagatcgtcggcagacaaacaactgcgaaagcatttgtcaagaatgtcttcattaatcaagaacgaaagttagaggttcgaagacgatcagataccgtcctagttctgaccataaactctgccacctgacaattcgtgatggtat--tatatttccgcacgagcagtcaccgggaaacc--gaagtttgcgggttccgggggaagtatggttgcaaagctgaaacttaaaggaattgacggaagggcaccaccaggagtggagcttgcggcttaatttgactcaacacgggaaaactcacccggcccggacactgtgaggattgacagattaaaagctctttcttgattcggtggatggtggtgcatggccgttcttagttcgtggatcgatttgtctggttaattccgataacgaacgagactcattcctgctaattagggtgtcta-----------------------------------------------------------------ctagttgctacttcttagaggaataagtgatattttagtcatagagattgagcaataacaggtctgtgatgccctcagatgtccggggctgcacacgtgctacaatggcaatcccagcaagaa----ttcctatctcgaaagggatggggaatcttctgaatgattgtcgtgactggaactgatgattgaaattattcctcatgaacgaggaattcctagtaagggcaagtcattaccttgtgctgactatgtccctgccctttgtacacaccgcccgtcgctactaccgattgagtggttaagtgaggtaattagattgacaaagaaacattat---------ttttgcgttctgagaagatttccaaacttgattacttagaggaagtaaaagtcgtaacaaggtttccgt
AJ287546_1_Fecampiidae_Notentera_ivanovi                                                                                    tagtcatatgcttgtctcaaagattaagccatgcatgtctcagtacacgcttc-atatggtaaaaccgcgaatggctcattaaatcagctattatttattggatcgta----ctgttcggataactgtagtaattctagagctaatacgttcact-atgccctgacc-------gggaaggtggatttattagatcaaaatcaatcttt-------------------cgagtttgatgactctggataacttt-actgatcgca--caaccttgtgttggcgatttatccttcaagtgtctgccctatcaaccattgatggtaggctatagtcctatcatggtgataacgggtaacggggaatcagggttcgattccggagagttagcctgagaaacggctaccacatccaaggaaggcagcaggcacgcaaattacccactcccagcacggggaggtagtgacgaaaaataacaatgcgggactctttagaggctccgtaattggaatgagttcatattaaatccttgaacgaggatcaattggagggcaagcctggtgccagcagccgcggtaattccagctccaatagcgtatattaacgttgttgcagttaaaaagctcgtagttggatcattggat------------------------------------------tgacagcat-gtacatc-----gatgttactgtgctatcagc------------------------------------cagaattgcatcattagatgatcttcactgattgtcttttgtggcggacaagtttactttgaaaaaattagagtgcttaaagcaggcaa--ttgcctgaatactgttgcatggaataatgaaataggacttcgtttctattttattgg-tttaggaaacgtggtaatgattaaaagggacagacggggcattgtatgccgcgtt-----agagtgaaatcttagatc---gcgcagacaactactgcgaaagcatttgccaagtatgtcttcattaatcaagaacgaaagtcagaggttcgaagacgatcagataccgtcctagttctgaccataaacaatgccaactgataattcgtgatggtacg-aaattttccacacgagcagtctccgggaaacc--taagtctttgggttccgggggtagtatggttgcaaagctgaaacttaaaggaattgacggaagggcaccaccaggagtggagcctgcggcttaatttgactcaacacgggaaaacttacccggccaggacactgtgaggattgacagattgattgctctttcttgattcggtgggtggtggtgcatgtccgttcttagttggtggagcgatttgtctggttaattccggtaacgaacgagactgtaacctgctaactagtacgctcatac------------------------------------------------------------tgacggcgaatacttcttagagggacaagcggcgtttagccgcacgaaattgagcaataacaggtctgtgatgcccttagatgttcggggccgcacgcgcgctacactgacgatcacagcgagtata--gtccttacccgatagggttaggaaacctgttgaatggtcgtcgtgacagggattggggattgcaattattccccatgaacgaggaattcctagtaaggacaagtcattagcttgtgctgattatgtccctgccctttgtacacaccgcccgtcgctactaccgattgaatagtctagtgaggttattggattggtaaggtagtggaac---------tactttttcctgaaaagataatcaaacttgattatttagaggaagtaaaagtcgtaacaaggtttctgt
U70085_1_Urastomidae_Urastoma_sp                                                                                            tagtcatatgcttgtctcaaagattaagccatgcatgtctcagtacacgctta-tcatggtgaaaccgcgaattgctcattaaatcagctatcatttatttgatcaaa----caacacggataactgtagtaattctagagctaatacgttcaac-atgccttgacc---------gaaagtggatttattagatcaaaaccaatctgta------------------atgtattgatgactctggataacttt-actactcgag--cgac-actagttgtcgatgtatcattcaaatgtctgccctatcaactttcgatggtacgtgatatgcctaccatggttataacgggtaacggggaatcagggtttgattccggagaggcagcctgagaaacggctaccacatccaaggaaggcagcaggcgcgtaaattacccactcctagatcagggaggtagtgacgaaaaataacaatgcgggactctttagaggctccgtaattggaatgagtacagtttaaatcctttaactaggatcaattggagggcaagtctggtgccagcagccgcggtaattccagctccaatagcgtatattaaagttgttgcagttaaaaagctcgtagttggattatggaact-----------------------------------------tgagtgagtggtacatt-----aatgatactaccgactctgc------------------------------------ctatcatgcacttttgaatgatctttgttgattgttcttagtggccggcaagtttactttgaaaaaattagagtgctcaaagcaggcga--aagtctgaataatgttgcatggaataatgaaataggacttcgtttctattttgttggttttctgaaatgaggaaatgattaacagagacagtcgggggcatttgtatgctggcgttagaggtgaaattcttagatcgtcggcagacaatcaactgcgaaagcatttgccaagnnnnnnnnnnnnnnnnnnnnnnnnnnnnnnaaggttcgaagacgatcagataccgtcctagttctgaccgtaaactatgccaactgacgattcgtgatggtatt-aaactttcctcacgagcagtctccgcgaaasc---aagtttatsgtttccgggggaagtatggttgcaaatctggaacttaaaggaattgacggaagggcaccaccaggagtggagcctgc-gcttaatttgactcaacac-ggaaaactcacccgacccggacactgtaaggattgacagattaatagctctttcttgattcggtggatggtggtgcatggccgttcttagttggtggagcgatttgtctggttaattccgataacgaacgagactctagcctactaactagtacacctactt-----------------------------------------------------------tggctagtgaatacttcttagagga--caatcgcttttagccgaccgaaattgagcaataacaggtctgtgatgcccttagatgttcgggg-cgcacgcgcgctacactgacgttcacagcgagtaaa--atcctggttcgaaaggactggggaacctgctgaatggacgtcgtgacagggattggggattgcaattgttccccatgaacgaggaattcctagtaaggacaagtcatcagcttgtgctgattatgtccctgccctttgtacacaccgcccgtcgctactaccgattgaatggtttagtgaggttattggactgacgttgagttggaac---------ctcgacgttccgggaagataatcaaacttgatcatttagaga---------------------------
AF167422_1_Urastomidae_Urastoma_cyprinae                                                                                    ------------------------------atgcatgtctcagtacacgctta-tcatggtgaaaccgcgaattgctcattaaatcagctatcatttatttgatcaaa----caacacggataactgtagtaattctagagctaatacgttcaac-atgccttgacc---------gaaagtggatttattagatcaaaaccaatctgta------------------atgtattgatgactctggataacttt-actactcgaa--cgac-actagttgtcgatgtatcattcaagtgtctgccctatcaactttcgatggtagagtattggtctaccatggttataacgggtaacggggaatcagggtttgattccggagaggcagcctgagaaacggctaccacatccaaggaaggcagcaggcgcgtaaattacccactcctagatcagggaggtagtgacgaaaaataacaatgcgggactctttagaggctccgtaattggaatgagtacagtttaaatcctttaactaggatcaattggagggcaagtctggtgccagcagccgcggtaattccagctccaatagcgtatattaaagttgttgcagttaaaaagctcgtagttggattatggaact-----------------------------------------tgagtgagtggtacatt-----aatgatactaccgactctgc------------------------------------ctatcatgcacttttgaatgatctttgttgattgttcttagtggccggcaagtttactttgaaaaaattagagtgctcaaagcaggcga--aagtctgaataatgttgcatggaataatgaaataggacttcgtttctattttgttggttttctgaaatgaggaaatgattaacagagacagtcgggggcatttgtatgctggcgttagaggtgaaattcttagatcgtcggcagacaatcaactgcgaaagcatttgccaaggatgtcttcattaatcaagaacgaaagtcagaggttcgaagacgatcagataccgtcctagttctgaccgtaaactatgccaactgacgattcgtgatggtatt-aaactttcctcacgagcagtctccgcgaaagc--caagtttatcggttccgggggaagtatggttgcaaatctggaacttaaaggaattgacggaagggcaccaccaggagtggagcctgcgncttaatttgactcaacacgggaaaactcacccgacccggacactgtaaggattgacagattaatagctctttcttgattcggtggatggtggtgcatggccgttcttagttggtggagcgatttgtctggttaattccgataacgaacgagactctagcctactaactagtacacctactt-----------------------------------------------------------tggctagtgaatacttcttagagggacaa-tcgcttttagccgaccgaaattgagcaataacaggtctgtgatgcccttagatgttcgggg-cgcacgcgcgctacactgacgttcacagcgagtaaa--atcctggttcgaaaggactggggaacctgctgaatggacgtcgtgacagggattggggattgcaattgttccccatgaacgaggaattcctagtaaggacaagtcatcagcttgtgctgattatgtccctgccctttgtacacaccgcccgtcgctactaccgattgaatggtttagtgaggttattggactgacgttgagttggaac---------ctcgacgttccgggaagataatcaaacttgatcatttagaggaagtaaaagtcgtaacaaggttttcgt
AF167419_1_Prolecithophora_Proporata_Pseudostomidae_Protomonotresis_centrophora                                             --------------tctcaaagattaagccatgcatgcctaaatacagatgta-ttatgataaaatcgcaaatggctcattaaatcagctatcattcatttgatgat-----ttacagggatacctttggcaattctagagctaatatctgcact-atatcctgacc-------gggagggtggttttattagaacaaaatcaaccgactt----------------gtcgttttgttaactctggataacgac-gccgatcgta--cgaccttgtgttaatgatgcatcattcaaatgtctgacccatcaactattgacggtagggtagtggcctaccgcggtggtgacgggtaacggggaatcagggttcgattccggagaggaagcctgagaaacggctaccacatccaaggaaggcagcaggcgcgtaaattacccacttccggcacggggaggtagtgacgataaataacaatacgggactctttagaggctccgtaattggaatgagtgtagattaaatacttttacaagtatcaattggagggcaagtctggtgccagcagccgcggtaactccagctccaatagcgtatattaaagttgttgcagttaaaaagctcttggttgaattctgaaagat----------------------------------------tggttgtgt-gcttaac-----gtcg----------atctgt------------------------------------actgttgactaccattgatgatcttaatcggttgtctttgggaatcgacatgtttaccttgaagaaattgaagtgctcaacgcaggtcg--ttgccagtacagtgttgcatggaataatgaaataagacctcggtcttattttgttggttttagagatcgaagtaatgattaaatgggacaaacgggggcatctgtatggcagggggagaggtgaaattcttagatccttgccagacaatctactgcgaaagcatttgccaagaatgttttcattaatcaagaacgaaagtcagaggttcgaagacgatcagataccgtcctagttctgaccataaacgctgccatctgataatctgttgcaatagt-atattga--caacaggcgacccccgggaaacc---aagactttgggtccc-gggggagtatggtcgcaaggctgaaacttaaaggaattgacggaagggcaccaccaggagtggggcctgcggcttaatttgactcaacacgggaaaactcacccggcccggacatttatgagattgacagcatgaaagctctttcttgattctgtggatggtggtgcatggccgttcttagttcgtggagtgatttgtctggttaattccgataacgaacgagactctaatctgctaaatagacgacatactt-----------------------------------------------------------------gtggggtcttcttagaggtattaatggtgatcaaccacaggaaagagagcaataacaggtctgtaatgcccttagatgtccggggctgcacgcgcgctacaattgtggtctcagcagggctactttcctaatccgtaaggatcagggaacctgatgaataaccacaatgaccgggatcgttaggcgtaagta-ctaacgtgaacgaggaattcccagtaagtgcaagtcatcagcttgcactgattacgtccctgccctttgtacacaccgcccgtcgctactaccgattgaatggtttagtgaggttattggattgttagcgatgtgtcgc---------gttgctgggtgaagaagataatcgaacttgatcatttagaggaagtaaaagtcg---------------
AF065416_1_Prolecithophora_Proporata_Pseudostomidae_Cylindrostoma_gracilis                                                  tagtcatatgcttgtctcaaagattaagccatgcatgtctaagcctaaatctt-gaatggtgaagccgcgaatggctcattaaatcagctataattgattagatgttat---ctacaaggacaactgtagtaattctagagctaatacttgcaattatgtcccgacc-------tggagggcggttttattagaacaaaaccacccgcttcgg---------------ttattttgttgactctggataaaatt-actaatcgca--cgaccttgtgtcagcgatgtgtctttcaaatgtctgacctatcagctatcgacggtaggatattggcctaccgtggctataacgggtgacggggaatcagggttcgattccggagagggagcttgagaaacggctaccacatccaaggacggcagcaggcgcgcaaattacccact-ccggcacggggaggtagtgacaaaaaataacaatacgagactctttcgaggcttcgtaattggaatgagtgcagctcaaatacttttacaagtatcaattggagggcaagtctggtgccagcagccgcggtaattccagctccaatagcgtatattaaagttgttgcagttaaaaagctcgtagttgaattccaagcg------------------------------------------tggatggctggtttatc-----gatgtaactggctgtcctgc------------------------------------ttagaacgtgactttagatgatcttaaccgattgtcttttgtgatcggcatgtttactttgaaaaaattggagtgctcaaagcaggctg--atgcctgaacagtgttgcatggaataatgaaataagacttcggtcttattttgttggttttagagatcgaagtaatgattaaaaggaactgacgggggcatctgtataccagggttagaggtgaaattcttagatccttggtagacaaactactgcgaaagcatttgccaagaatgttttcattaatcaagaacgaaagtcagaggttcgaagacgatcagataccgtcctagttctgaccataaactataccatctagtcatctgtggcggtcat-ataataaccccacaggcaactcccgggaaacc---aagactttgggttctgggggtagtatggttgcaaagctgaaacttaaaggaattgacggaagggcaccaccaggagtggagcctgcggcttaatttgactcaacacgggaaaactcacccggcccggacactgggaggattaacagattgaaagctcttttttgattcggtggatggtggtgcatggccgttcttagttggtggagcgatttgtctggttaattccgataacgaacgagattctggtctgttaaatagtacactcgttt-------------------------------------------------------------gatggtgctgacttcttagagagataagcagcttttagctgattgaaaaagagcaataacaggtctgtgatgcccttagatgtccggggccgcacgcgcgctacaattgacgtctcagcgagtttg----ttctgttcgagaggatagataaaactgttgaaatacgtcaatgaccgggattgtggcatgtaatta-gtcacatgaacgaggaattcccagtaagggcacgtcatcagcgtgcgctgattacgtccctgccctttgtacacaccgcccgtcgctactaccgattgaatggtttagtgaggttgtcggattgttggtgatggggaac---------attactgagtggagaagacaatcgaacttgatcatttagaggaagtaaaagtcgtaacaaggtttccgt
AF051330_1_Prolecithophora_Proporata_Pseudostomidae_Cylindrostoma_fingalianum                                               tagtcatatgcttgtctcagagattaagccatgcatgtytaagcctaaatctt-gaatggtgaagccgcgaatggctcattaaatcagctataattgattagatgttat---tnacaaggacaactgtagtaattctagagctaatacttgcaattatgtcccgacc-------tggagggcggttttattagaacaaaaccacccgcttcgg---------------ttattttgttgactctggataaaatt-actaatcgca--cgaccttgtgtcagcgatgtgtctttcaaatgtctgacctatcagctatcgacggtaggatattggcctaccgtggctataacgggtgacggggaatcagggttcgattccggagagggagcttgagaaacggctaccacatccaaggacggcagcaggcgcgcaaattacccactcccggcacggggaggtagtgacaaaaaataacaatacgagactctttcgaggcttcgtaattggaatgagtgcagctcaaatacttttacaagtatcaattggagggcaagtctggtgccagcagccgcggtaattccagctccaatagcgtatattaaagttgttgcagttaaaaagctcgtagttgaattccaagcg------------------------------------------tggatggctggtttatc-----gatgtaactggctgtcctgc------------------------------------ttagaacgtgactttagatgatcttaaccgattgtcttttgtgatcggcatgtttactttgaaaaaattggagtgctcaaagcaggctg--atgcctgaacagtgttgcatggaataatgaaataagacttcggtcttattttgttggttttagagatcgaagtaatgattaaaaggaactgacgggggcatctgtataccagggttagaggtgaaattcttagatccttggtagacaaactactgcgaaagcatttgccaagaatgttttcattaatcaagaacgaaagtcagaggttcgaagacgatcagataccgtcctagttctgaccataaactataccatctagtcatctgtggcggtcat-ataataaccccacaggcaactcccgggaaacc---aagactttgggttctgggggtagtatggttgcaaagctgaaacttaaaggaattgacggaagggcaccaccaggagtggagcctgcggcttaatttgactcaacacgggaaaactcacccggcccggacactgggaggattaacagattgaaagctcttttttgattcggtggatggtggtgcatggccgttcttagttggtggagcgatttgtctggttaattccgataacgaacgagattctggtctgttaaatagtacactcgttt-------------------------------------------------------------gatggtgctgacttcttagagagataagcagcttttagctgcatgaaa-aanncaataacnggtctgtgatgcccttagatgtccggggccgcacgcgcgctacaattgacgtctcagcgagtttg----ttctgttcgagaggatagataaaactgttgaaatacgtcaatgaccgggattgtggcatgtaatta-gtcacatgaacgaggaattcccagtaagggcacgtcatcagcgtgcgctgattacgtccctgccctttgtacacaccgcccgtcgctactaccgattgaatggtttagtgaggttgtcggattgttggtgatggggaac---------attactgagtggagaagacaatcgaacttgatcatttagaggaagtaaaagtcgt--------------
AF065423_1_Prolecithophora_Proporata_Pseudostomidae_Pseudostomum_gracilis                                                   tagtcatatgcttgtctcamagattaagccatgcatgtctaagtgcaaatctt-gaatggtagaaccgcgaatggctcattaaatcagctatgattgattagaccctca---aaagatggataactgtagtaattctagagctaatacatgcaactatgtcctgccc-------tggaaggcggctttattagaacaaaatcaaccgtttcgg---------------cggttttgttgactcttgataaagtt-acagatcgca--cgaccttgtgtcagcgacgtgtctttcaaatgtctgacctatcagctttagtcggtaggatagtggcctaccgaggcgataacgggtgacggggaatcagggttcgattccggagagggagcctgagaaacggctactacatccaaggaaggcagcaggcgcgcaaattacccact-ccggcacggggaggtagtgacaaaaaataacaatacgagactcgatagaggcttcgtaattggaatgagtggagactaaatacttttacaagtatcaattggagggcaagtctggtgccagcagccgcggtaattccagctccaatagcgtatattaaagttgttgcagttaaaaagctcgtagttgaattcaaaacg------------------------------------------tggattgctggttcatc-----gatacaactggtggtcctgt------------------------------------ttaaaacgtgaccattgatgatcttaaccgattgtctttggtaatcggcaagtttactttgaaaaaattggagtgctcaaagcaggcta--atgcctgaacagtggtgcatggaataataaaataagacttcggtcttattttgttggttttagagatcgaagtaatgattaaaaggaactgacgggggcatctgtataccagggttagaggtgaaattcttagatccttggtagacaaactactgcgaaagcatttgccaagaatgttttcattaatcaagaacgaaagtcagaggttcgaagacgatcagataccgtcctagttctgaccataaactataccatctggtaatccgtggcggtaga-ttattaacgccatgggcagcccccgggaaacc---aagactttgggttccgggggtagtatggttgcaaagctgaaacttaaaggaattgacggaagggcaccaccaggagtggagcctgcggcttaatttgactcaacacgggaaacctcacccggcccggacactgggatgattaacagattgaaagctcttttttgattcggtggttggtggtgcatggccgttcttagttggtggagcgatttgtctggttaattccgataacgaacgagattctactctgctaactagtacacttgttt-------------------------------------------------------------aatggtgctgacttcttagagagataatcagtttttaactgaatgagaaagagcaataacaggtctgtgatgcccttagatgtccggggccgcacgcgcgctacaattgccgtatcagcgagttta----gcctgttcgaaaggataggaaaaactgttgaaatacagcaatgaccgggatcatggaatggaattg-tccatgtaaacgaggaatccctagtaagggcacgtaatcagcgtgcgctgattacgtcccngccctttgtacacaccgcccgtcgctactaccgattgaatggtttagtgaggttatcagattgttggtgatgtggaac---------attaccgggtggagaagataatcgaacttgatcatttagaggaagtaaaagtcgtaacaaggtttccgt
AF065424_1_Prolecithophora_Proporata_Pseudostomidae_Pseudostomum_klostermanni                                               ----------------------------ccatgcatgtctaagtacaattctt-gaatggtgaaaccgcgaatggctcattaaatcagctatgattgattggactctct---atacaaggataactgtagtaattctagagctaatacctgcaactatgtcctgacc-------tggaaggtggctttattagaacaaaactaaccgtttcgg---------------ctgtgatgttgactcttgataaagtt-actgatcgta--cgaccttgtgtcagcgacgtgtccttcaaatgtctgacctatcagctaaagacggtaggatattggcctaccgtggctataacgggtgacggggaatctgggttcgattccggagagggagcctgagaaacggctactacatccaaggaaggcagcaggcgcgtaaattacccact-ccggcacggggaggtagtgacaataaataacaatatgatactcgttagaggcatcataattggaatgagtgcagattaaatacttgtacaagtatcaattggagggcaagtctggtgccagcagccgcggtaattccagctccaatagcgtatattaacgttgttgcagttaaaaagctcgtagttgaattcaaaaca------------------------------------------tggattgccggttcacc-----ggtgcaactggtagttcagt------------------------------------ttacagcgtgaccttggatgatcttaatcggttgtctttggtgatcggcgcttttactttgaaaaaattggagtgcttaaagcaggcag--ttgcctgaacagtggtgcatggaataatgaaagaggacttcggtcttattttgttggttttagaaaccgaagtaatgattaaaagggactgacgggggcatctgtataccagggggagaggtgaaattcatagatccttggtagacaatctactgcgaaagcatttgccaagaatgttttcattaatcaagaacgaaagtyagaggttcgaagacgatcagataccgtcctagttctgaccataaactataccatctagtaatctgt-gtggcttt-ttaatgttcacacaggcagcctccgggaaacc---aagattttgggttccgggggtagtatggttgcaaagctgaaacttaaaggaattgacggaagggcaccaccaggagtggagcttgcggcttaatttgactcaacacgggaaaactcacccggcccggacactagaaggattaacagattgaaagctcttttttgatttggtggatggtggtgcatggccgttcttagttggtggagcgatttgtctggttaattccgataacgaacgagactctattctgctaattagtacgcctgtat-------------------------------------------------------------attggggatgacttcttagagagataagcagcttttagctgattgacaaagagcaataacaggtctgtgatgcccttagatgtccggggctgcacgcgtgctacaattgacgtatcagcgagtgta---tgtctgtccgagaga---gttaaaacttgtgaaatacgtcaatgaccgggattatggactgcaattg-ttcatataaacgaggaattcccagtaagggcacgtcatcagcgtgcgctgattacgtccctgccctttgtacacaccgcccgtcgctactaccgattgaatggtttagtgaggttatcggattgttggtggagtggaac---------atcgccgggtggrraagataatcgaacttgatcatttagaggaagtaaaagtcgtaacaaggtttcbgt
AF065425_1_Prolecithophora_Proporata_Pseudostomidae_Pseudostomum_quadrioculatum                                             tagtcatatgcttgtctcaaagattaagccatgcatgtctaagtacaattctt-gaatggtgaaaccgcgaatggctcattaaatcagctatgattgattggactctct---atacaaggataactgtagtaattctagagctaatacctgcaactatgtcctgact-------cggaaggtggctttattagaacaaaactaaccgtttcgg---------------ctgtgatgttgactcttgataaagtt-actgatcgta--cgaccttgtgtcagcgacgtgtccttcaaatgtctgacctatcagctaaagacggtaggatattggcctaccgtggctataacgggtgacggggaatctgggttcgattccggagagggagcctgagaaacggctactacatccaaggaaggcagcaggcgcgtaaattacccact-ccggcacggggaggtagtgacaataaataacaatatgatactcgttagaggcatcataattggaatgagtgcagattaaatacttgtacaagtatcaattggagggcaagtctggtgccagcagccgcggtaattccagctccaatagcgtatattaacgttgtygcagttaaaaagctcgtagttgaattcaaaaca------------------------------------------tggattgccggttcacc-----ggtgcaactggtagttcagt------------------------------------ttacagcgtgaccttggatgatcttaatcggttgtctttggtgatcggcgcttttactttgaaaaaattggagtgcttaaagcaggcag--ttgcctgaacagtggtgcatggaataatgaaagaggacttcggtcttattttgttggttttagaaaccgaagtaatgattaaaagggactgacgggggcatctgtataccagggggagaggtgaaattcatagatccttggtagacaatctactgcgaaagcatttgccaagaatgttttcattaatcaagaacgaaagttagaggttcgaagacgatcagataccgtcctagttctgaccataaactataccatctagtaatctgt-gtggcttt-ttaatgttcacacaggcagcntccgggaaacc---aagattttgggttccgggggtagtatggttgcaaagctgaaacttaaaggaattgacggaagggcaccaccaggagtggagcttgcggcttaatttgactcaacacgggaaaactcacccggcccggacactagaaggattaacagattgaaagctcttttttgatttggtggatggtggtgcatggccgttcttagttggtggagcgatttgtctggttaattccgataacgaacgagactctattctgctaattagtacgcctgtat-------------------------------------------------------------attggggatgacttcttagagagataagcagcttttagctsattgacaaagagcaataacaggtctgtgatgcccttagatgtccggggctgcacgcgtgctacaattgacgtatcagcgagtgta---tgtctgtccgagaggacagttaaaacttgtgaaatacgtcaatgaccgggattatggactgcaattg-ttcatataaacgaggaattcccagtaagggcacgtcatcagcgtgcgctgattacgtccctgccctttgtacacaccgcccgtcgctactaccgattgaatggtttagtgaggttatcggattgttggtggagtggaac---------atcgccgggtggaaaagataatcgvvsbtgatcatttagaggaagtaaaagtcgtaacaaggtttccgt
AJ312265_1_Prolecithophora_Proporata_Pseudostomidae_Allostoma_pallidum                                                      ----catatgcttgtctcaaagattaagccatgcatgcctaagtgcaagtctt-gaaacggtggaacgcgaatggctcattaaatcagctattattgattagatgatat---aaagaaggacaactgtagtaattctagagctaatacttgcaactatgtcctgacc-------gggaaggtggctttattagaacaaaatcatcctttgtggt----------tgtacagttttgttgactcttgataacgtt-acagatcgca--tgaccttgtgtcagcgatatgtctttcaaatgtctgacctatcagctttcgacggtaggatagtggcctaccgtggctataacgggtgacggggaatctgggttcgattccggagaggcagcctgagaaacggctaccacgtccaaggacagcagcaggcgcgcaaattacccactcctagctcagggaggtagtgacaaaaaataacaatgcgaaactcaatagaggcttcgtaattggaatgacttttgctcaaatactattagaagtatctattggagggcaagtctggtgccagcagccgcggtaattccagctccaatagcgtatattaacgttgttgcagttaaaaagctcgtagttgaattcaaaacg------------------------------------------tgagctgcttgctcatc-----gatgtaactagctgttctgt------------------------------------ttaaaacgtgatctttgatgatcttaaccggttgtcttagatgatcggcaagtttactttgaaaaaattggagtgctcaaagcaggcct--atgcctggacagtagtgcatggaataatgaaataggacttcggtcttattttgttggttttagagatcgaagtaatgattaaaaggaactgacgggggcatctgtataccagggggagaggtgaaattcgtagatccttggtagacaaactactgcgaaagcatttgccaagaatgttttcattaatcaagaacgaaagtcagaggttcgaagacgatcagataccgtcctagttctgaccataaactataccatctggcaatctgtggtgacagt-tttatagtctcacaggcagcccccgggaaacc---aagactttgggtcccgggggtagtatggttgcaaagctgaaacttaaaggaattgacggaagggcaccaccaggagtggagcctgcggcttaatttgactcaacacgggaaacctcacccggcccggatactggggtgattaacagattgaaagctcttttttgattcagtagatagtggtgcatggccgttcttagttggtggagcgatttgtctggttaattccgataacgaacgagattctaatctgctaactagtatgttagatc----------------------------------------------------------atttcttacacagacttcttagagagataatcagtgtatagctgaatgaaaaagagcaataacaggtctgtgatgcccttagatgtccggggccgcacgcgcgctacaattgtcgtatcagcgagtttt----gcccgttcgaaaggatgggaaaaactgttgaaactcgacaatgaccgggatcatggaacgcaattg-tccatgtgaacgaggaattcccagtaagggcacgtcatcagcgtgcgctgattacgtccctgccctttgtacacaccgcccgtcgctactaccgattgaatggtttagtgaggttattggattgttagtgatgtggaac---------attaccaggcggagaagataaccgaacttgatcatttagaggaagtaaaagtcgtaacaaggtttccgt
AF167418_1_Prolecithophora_Proporata_Pseudostomidae_Euxinia_baltica                                                         ----tatatgcttgtctcaaagattaagccatgcatgtctctgtacatacttg-gaatggtaaaaccgcgaatggctcattaaatcagctatcatttcttagactctct---ctacaaggataactgtagtaattctagagctaatacttgcaactatgcctggacc-------tggttggtggctttattagaacaaaatcaaccatttcgg---------------cgaatttgttgactctggataaagta-tcagatcgca--tggccttgtgtcagcgacatgtctttcaaatgtctgacctatcagctttcgacggtaggatagtggcctaccgtggctataacgggtgaaggggaatcagggttcgattccggagagggagcctgagaaacggctactacatccaaggatggcagcaggcgcgcaaattacccactcccggtacggggaggtagtgacaataaataacaatacgaggctcgcatgagttttcgtaattggaatgagctcagattaaatacttttacaagtatcaattggagggcaagtctggtgccagcagccgcggtaattccagctccaatagcgtatattaaagttgttgcagttaaaaagctcgtagttggatttaaaacg------------------------------------------tgtgttgtcggtttatt-----gataatatcggcaatactgt------------------------------------ttaacctgtgacttttgatgatcttaatcggttgtcattagtaagcaacatgtttactttgaaaaaattggagtgcttaaagcaggctt--gagcctgaacagtggtgcatggaatgatgaaataagacttcggtcttattttgttggttttagagatcgaagtaatgattaaaaggaactgacgggggcatctgtataccagggggagaggtgaaattcgaagatccttggtagacaaacaactgcgaaagcatttgccaagaatgttttcattaatcaagaacgaaagtcagaggttcgaagacgatcagataccgtcctagttttgaccataaacaataccatcttgtcatctgtggcagctaa-tctttaactccacaggcagcctccgggaaacc---aagactttgggttccgggggtagtatggttgcaaagctgaaacttaaaggaattgacggaagggcaccaccaggagtggagcctgc-gcttaatttgactcaacacgggaaaactcacccggcccggacactgggaggattaacaggttgaaagctcttttttaattcggtgattggtggtgcatggccgttcttagttggtggaacgatttgtctggttaattccgataacgaacgagactctattctgctaaatagtacacatgttt-------------------------------------------------------------aatggtgctgacttcttagagcgataagcagcgtctagctgcatgaaaaagagcaataacaggtctgtaatgcccttagatgtccggggccgcacgcgcgctacaattgatgtatcagcgagtttg---ctactgttcgaaaggatggtaaaaactggtgaaatacattaatgaccgggattatcagttggaatta-ttgatatgaacgaggaattcccagtaggtgcacgtcatcagcgtgcactgattacgtccctnccctttgtacacaccgcccgtcgctactaccgattgaatggtttagtgaggttatcggattgttggtgatgtggtgc---------gtgactgggtgaaaaagataatcggvsbtgatcatttagaggaagtaaaagtcgtaacaaggtttccgt
AF065427_1_Prolecithophora_Proporata_Pseudostomidae_Ulianinia_mollissima                                                    ----catatgcttgtcacaaagattaagccatgcatgtctaagtaaatatctt-gaatggtgaaaccgcgaatggctcattaaatcagctatcatacattagataatga---ctacatggacaactgtagaaattctagagctaatacctgcact-atatccggacc-------gggacggtggctttattagaacaaaatcaaccgtttcgs---------------cgattgcgttgactctggataaagtt-tctgatcgca--cgaccttgtgtcagcgacatgtctttctaatgtctgacctatcagctattgtcggtaggatagtggcctaccgaggctatgacgggtaacggggaatcagggttcgattccggagagggagcctgagaaacggctactacatccaaggatggcagcaggcgcgtaaattacccact-ccggcacgggraggtagtgacaacaaatgacaatacgatgcacatcagtgttttcgtaattggaatgagtaaagattaaatacttttacaagtatcaattggagggcaagtctggtgccagcagccgcggtaattccagctccaatagcgtatattaaagttgttgcagttaaaaagctcgtagttgaattcaaaaca------------------------------------------aaga-ggctggttcacc-----ggtgcaactggtccacaagt------------------------------------ttacaccgtgactcttggtgatcttaaccggttgtcttgagtaatcggcatgtttactttgaaaaaattggagtgcttaaagcaggctt--atgtctgtacagtggtgcatggaataatgaaataagacttcggttttattttgttggttttaaagatcgaagtaatgattaaaagagactgacgggggcatctgtataccagggggagaggtgaaattcttagatccttggtagacaaactactgcgaaagcatttgccaagaatgtctttattaatcaagaacgaaagtcagaggttcgaagacgatcagataccgtcctagttctgaccataaactataccatctagtaatctgt-acggtgtg-attttatccgaacaggcagcccccgggaaacc---aagactttgggttccgggggtagtatggttgcaaagctgaaacttaaaggaattgacggaagggcaccaccaggagtggagcctgcggcttaatttgactcaacacgggaaacctcacccggcccggacactaatatgatttacagattgaaagctctttattgatttggtggatggtggtgcatggccgttcttagttcgtggatcgatttgtctggttaattccgataacgaacgagactctagtctgctaaatagtacacttgtct------------------------------------------------------------tggtggtgaatgcttcttagagagataagcagcttttagctg-atgaaaaagagcaataacaggtctgtgatgcccttagatgtccggggccgcacgcgcgctacaattgacgtatcagcgagttcg---acccg---tacgagagtagttaaaactggtgaaatacgtcaatgaccgggatcatggattgcaatta-tccatgtaaacgaggaattcctagtaggtgcacgtcatcagcgagcactgattacgtccctgccctttgtacacaccgcccgtcgctactaccgattgaatggtttagtgaggttattggattgttagaaatgtggaac---------attgctaggtgggaaagataatcgaacttgatcatttagaggaagtaaaagtcgtaacaaggtttccgt
AF167423_1_Prolecithophora_Proporata_Pseudostomidae_Scleraulophorus_cephalatus                                              ---tcatatgcttgtctcaaagattaagccatgcatgtcwaagtacaaatctt-gaacggtaaaaccgcgaatggctcattaaatcagctatgatttattagattctaa---ctacaaggacaactgtagcaattctagagctaatacctgcaattatgcctggacc-------tggaaggtggctttattagaac-aaatcaaccggctcgt---------------cgattctgttgactcttgataacgtt-acagatcgca--cgaccttgtgtcagcgacacgtctttcaaatgtctgacctatcagcttttgacggtaggatagaggcctaccgtggctataacgggtaacggggaatcagggttcgattccggagagggagcctgagaaacggctactacatccaaggatggcagcaggcgcgcaaattactcact-ccggcacggggaagtagtgacaagaaataacaatacgaggctcaacagagtcttcgtaattggaatgagctcagcttaaatacttttacaagtatcaattggagggcaagtctggtgccagcagccgcggtaattccagctccaatagcgtatattaaagttgttgcagttaaaaagctcgtagttgaattcaaaacg------------------------------------------tggaaaactggttcatc-----ggtgaaactggttgtcttgt------------------------------------ttacatcgtgactttagatgatcttaatcggttgtctctagtaatcggcatgtttactttgaaaaaattggagtgctcaaagca-gcta--atgcctgaacagtggtgcatggaataatggaataagacttcggtcttattttgttggttttagagatcgatgtaatgattaaaagggactgccgggggcatctgtataacasggttagaggtgaaattcttagatccttggtagacaaacaactgcgaaavattttgycaagaatgttttcattaatcaagaacgaaagtcagaggttcgaagacgatcagataccgtcctagttctgaccataaactataccatctggtaatctgtggcggtatt-tcattaactccacaggcagcccccggaaaacc---aagactttgggttccgggggtagtatggttgcaaagctgaaacttaaaggaattgacggaagggcaccaccaggagtggagcctgcgcttaaatttgactcaacacgggaaaactcacccggcccggacactgggatgattaacagattgaaagctcttytttgattcggtggatggtggtgcatggccgttcttagttggtggatcgatttgtctggttaattccgataacgancgagattctggtctgttaaatagtacacttgttt-------------------------------------------------------------aatggtgctggcttcttagagagatagccgtttttgaaacgaatgaaaaagagcaataacaggtctgtgatgcccttagatgtccggggccgcacgcgcgctnnaattgatgtatcagcgagtttg---ccnctgtccgaaagrvnnnwaaanactggtgaaa-----caatgaccgggtttatggattggaatta-tccatataaacgaggaattcccagtaagtgcacgtcatcagcgtgcactgattacgtccctgccctttgtacacaccgcccgtcgctactaccgattgaatggtttagtgaggttatcggaytgcttgtgatgtgg-ac---------attactcagcggamaagataatcgaacttgatcatttagaggaagtaa---------------------
AJ287483_1_Prolecithophora_Separata_Baicalarctiidae_Baicalarctia_gulo                                                       tagtcatatgcttgtctcaaagattaagccatgcatgtctaagtactaatgtttgcacgataaaaccgcgaatggctcattaaatcagctattatttatttgattata----atacgaggacaactgtagtaattctagagctaatacttgccta-ttgtctcaacc-------gggagggcggttttattagaacaaaatcaatctccttg----------------gcgattagttgactctggataatgtt-acagatcgca--tgaccttgtgtcagcgatatgtcataaaaatgtctgccctatcaactttagacggtaggatattggcctaccgtggtgataacgggtaacggggaatctgggttcgattccggagagggagcctgagaaatggctaccacatccaaggaaggcagcaggcgcgcaaattacccactcccggtacggggaggtagtgacaaaaaataacaatgcggaactctttagaggctccgtaattggaatgagaacagattaaatactttaacaagtatcaattggagggcaagtctggtgccagcagccgcggtaattccagctccaatagcgtatattaacgttgttgcagttaaaaagctcgtagttgaaatcaaaacg------------------------------------------tgga-tactggttcttc-----gttgatactggtagtcctgt------------------------------------tttaaacgtgacttttgatgatcttaatcggttgtcataagtaatcggcaagtttactttgaaaaaattagagtgctaaaagcaggctt--ctgcctgaatagtgttgcatggaataatgaaataagacttcggttttattttgttggttttagagatcgaagtaatgattaaaagggacagacgggggcatttgtatgctggggttagaggtgaaattcttagatccctggcagacaatctactgcgaaagcatttgccaagaatgttttcattaatcaagaacgaaagtcagaggttcgaagacgatcagataccgtcctagttctgaccataaactatgccaactgacaatctgtgatggattt-taatttacctcacaggcagcccccgggaaacc--aaagtttttgggttccgggggtagtatggtcgcaaggctgaaacttaaaggaattgacggaagggcaccaccaggagtggagcctgcggcttaatttgactcaacacgggaaaactcacctggcccggacactgggatgattgacagattgacagctctttcttgattcggtggatggtggtgcatggccgttcttagttggtggagcgatttgtctggttaattccgataacgaacgagactctagcctgctaaatagtgaactcgtatttt-----------------------------------------------------------atggtgtttacttcttagagggataagtggcttatagccacacgagattgagcaataacaggtctgtgatgcccttagatgtccagggccgcacgtgggctacaattgaggtatcagcaagtgat---tcctggttcgaaaggatcggggaacctagtgaaataccttaatgaccgggatcgtggcttgtaaatcttccacgtgaacgaggaattcccagtaagtgcaagtcatcagcttgcactgattacgtccctgccctttgtacacaccgcccgtcgctactaccgattgaatggtttagtgaggttattggattgatagtgatgtggaac---------attaccggatgaaaaagataatcgaacttgatcatttagaggaagtaaaagtcgtaacaaggtttccgt
AJ287513_1_Prolecithophora_Separata_Baicalarctiidae_Friedmaniella_karlingi                                                  tagtcatatgcttgtctcaaagattaagccatgcatgtctaagtactaatgtttgcacgataaaaccgcgaatggctcattaaatcagctattatttatttgattata----atacgaggacaactgtagtaattctagagctaatacttgccta-ttgtctcaacc-------gggagggcggttttattagaacaaaatcaatctccttg----------------gcgattagttgactctggataatgtt-acagatcgca--tgaccttgtgtcagcgatatgtcataaaaatgtctgccctatcaactttagacggtaggatattggcctaccgtggtgataacgggtaacggggaatctgggttcgattccggagagggagcctgagaaatggctaccacatccaaggaaggcagcaggcgcgcaaattacccactcccggtacggggaggtagtgacaaaaaataacaatgcggaactctttagaggctccgtaattggaatgagaacagattaaatactttaacaagtatcaattggagggcaagtctggtgccagcagccgcggtaattccagctccaatagcgtatattaacgttgttgcagttaaaaagctcgtagttgaaatcaaaacg------------------------------------------tgga-cactggttcttc-----gttgatactggtagtcctgt------------------------------------tttaaacgtgacttttgatgatcttaatcggttgtcataagtaatcggcaagtttactttgaaaaaattagagtgctaaaagcaggctt--ctgcctgaatagtgttgcatggaataatgaaataagacttcggttttattttgttggttttagagatcgaagtaatgattaaaagggacagacgggggcatttgtatgctggggttagaggtgaaattcttagatccctggcagacaatctactgcgaaagcatttgccaagaatgttttcattaatcaagaacgaaagtcagaggttcgaagacgatcagataccgtcctagttctgaccataaactatgccaactgacaatctgtgatggattt-taatttacctcacaggcagcccccgggaaacc--aaagtttttgggttccgggggtagtatggtcgcaaggctgaaacttaaaggaattgacggaagggcaccaccaggagtggagcctgcggcttaatttgactcaacacgggaaaactcacctggcccggacactgggatgattgacagattgacagctctttcttgattcggtggatggtggtgcatggccgttcttagttggtggagcgatttgtctggttaattccgataacgaacgagactctagcctgctaaatagtgaactcgtatttt-----------------------------------------------------------atggtgtttacttcttagagggataagtggcttatagccacacgagattgagcaataacaggtctgtgatgcccttagatgtccagggccgcacgtgggctacaattgaggtatcagcaagtgat---tcctggttcgaaaggatcggggaacctagtgaaataccttaatgaccgggatcgtggcttgtaaatcttccacgtgaacgaggaattcccagtaagtgcaagtcatcagcttgcactgattacgtccctgccctttgtacacaccgcccgtcgctactaccgattgaatggtttagtgaggttattggattgatagtgatgtggaac---------attaccggatgaaaaagataatcgaacttgatcatttagaggaagtaaaagtcgtaacaaggtttccgt
AJ287512_1_Prolecithophora_Separata_Baicalarctiidae_Friedmaniella_cf_rufula                                                 tagtcatatgcttgtctcaaagattaagccatgcatgtctaagtactaatgttggcacgataaaaccgcgaatggctcattaaatcagctattatttatttgattata----atacatggacaactgtagtaattctagagctaatacttgccta-ttgtctcaacc-------tggagggcggttttattagaacaaaatcaatctccttg----------------gcgattagttgactctggataacgtt-acagatcgca--tgaccttgtgtcagcgatatgtcatagaaatgtctgccctatcaactttcgacggtaggatattggcctaccgtggtgataacgggtaacggggaatctgggttcgattccggagagggagcctgagaaatggctaccacatccaaggaaggcagcaggcgcgcaaattacccactcccggtacggggaggtagtgacaaaaaataacaatgcggaactctttagaggctccgtaattggaatgagcacagattaaatactttaacaagtatcaattggagggcaagtctggtgccagcagccgcggtaattccagctccaatagcgtatattaacgttgttgcagttaaaaagctcgtagttgaaatcaaaacg------------------------------------------tgga-tactagttcttc-----gttgttattggtagtcctgt------------------------------------tttaaacgtgccttttgatgatcttaaccggttgtcataagtaatcggcaagtttactttgaaaaaattagagtgctaaaagcaggctt--ctgcctgaatagtgttgcatggaataataaaataagacttcggttttattttgttggttttagagatcgaagtaatgattaaaagggacagacgggggcatttgtatgctggggttagaggtgaaattcttagatccctggcagacaatctactgcgaaagcatttgccaagaatgttttcattaatcaagaacgaaagtcagaggttcgaagacgatcagataccgtcctagttctgaccataaactatgccaactgacaatctgtgatggattt-taatttacctcacaggcagcccccgggaaacc--aaagtctttgggttccgggggtagtatggtcgcaaggctgaaacttaaaggaattgacggaagggcaccaccaggagtggagcctgcggcttaatttgactcaacacgggaaaactcacctggcccggacactgggatgattgacagattgacagctctttctcgattcggtggatggtggtgcatggcctttcttagttggtggagcgatttgtctggttaattccgataacgaacgagactctagcctgctaaatagtgaactcgtatttt-----------------------------------------------------------atggtgtttacttcttagagggataagtggcttatagccacacgagattgagcaataacaggtctgtgatgcccttagatgtccagggccgcacgtgggctacaattgaggtatcagcaagtgat---tcctggttcgaaaggatcggggaacctagtgaaataccttaatgaccgggatcgtggcttgtaaatcttccacgtgaacgaggaattcccagtaagtgcaagtcatcagcttgcactgattacgtccctgccctttgtacacaccgcccgtcgctactaccgattgaatggtttagtgaggttattggattgatagtgatttggaac---------attaccggatgaagaagataatcgaacttgatcatttagaggaagtaaaagtcgtaacaaggtttccgt
AF065426_1_Prolecithophora_Proporata_Pseudostomidae_Reisingeria_hexaoculata                                                 tagtcatatgcytgtctcaatgattaagccatgcatgtttanntacaggttctatgacaacgaaaccgcgaatggctcattaaatcagctattatttatttgactataa---taatatggacaactgtagtaattctagagctaatacctgcact-atatcttgatg-------tagtgagtggctttattagaacaaaatcaaccgtcta------------tttggaaggtttgttgactcttgataatcgt-acagttcgca--tga--ttttatcagcgatatgtcttaaaagtgtctgccctatcagctttcgacggtaggataatggcctaccgtggcgataacgggtgacggggaatcagggttcgattccggagaaggagcctgagaaacagctgctacatccaaggaaggcagcaggcgcgtaatttacccact-ccggcacggggaggtagagacaaataataacaatgcggtgcacttacgtgtattcgtaattggaatgagatgatattaaatactttgtcaagtatcaattggagggcaagtctggtgccagcagccgcggtaattccagctccaatagcatatattaaagttgctgcagttaaaaagctcgtagttgaattcaaattg------------------------------------------ta--ccgctggtttatc-----ggtatttctggtggaagtgt------------------------------------tttgttcgtgacttttgatgatcttaatcggttgtcatttgtaatcgacgggtttactttgatgaaattgaagtgctcaaagcaggcct--atgcctgtacagtgttgcatggaataatgaaataagacttcggttttattttgttggttttaaagactgatctaatgattaaaagggactgccgggggcatctgtataccagggggagaggtgaaattcgtagatccttggtagacaacctattgcgaaagcatttgcctagaatgttttcattaatcaagaacgaaagtcagaggttcgaagacgatcagataccgtcctagttctgaccataaactataccatcttgtaattacgaggagctgtc-------tctaagtggcagcccccggaaa----ctaagtttttgggttccgggggtagtatggttgcaaagctgaaacttaaaggaattgacggaagggcaccaccaggagtggagcccgc-gcttaatttgactcaacacgggaaaactcacccggtccggacactaagatgattgacagattgatagctctttcttgatttggtgaacagtggtgcatggtcgttcttagttggtggagcgatttgtctggttaattccgataacgaacgagactttaaccagctaaatagtatacttgttt--------------------------------------------------------------gtaggtgatacttcttagaggaataagcagcttttagctcgacgagattgagcaataacaggtctgtgatgcccttagatgtccggggccgcacgcgcgctacaattgctgtgtaacnatgtttt------------------atgggaaaagtttgtgaaaactagcaaaagccgggatcatggattgtaattattccmtgtaaacgaggaattcctagtaagagtacgtcatcagcgtgttctgattacgtccctgccctttgtacacaccgcccgtcgctactaccgattgaatggcttagtgaggttattggattgttggtgatgtggaac---------attactgaatggaaaagataatcgaacttggttatttagaggaagtaaaagtcgtaacaaggtttccgt
AF503516_1_Prolecithophora_Separata_Plagiostomidae_Acmostomum_dioicum                                                       ----catatgctcgtcacaaagattaagccatgcatgtctaagaacacgt-tgcgtaaggccactctgcggatggctcattaaatcagctattatcgatcatgtgac----agtacacggataactgtgccaattctagagctaatacgtgcacc-atgtctcgaac-------gggagagcggctacattagatcaaaaccaaccacttgtg--------------aatgtttttgtgactctggatgtatat-ggcgatcgca--taaccttgtgttggcgatacacttgacgaattgctgccctatcagctatagacggtaagatattggcttaccgtggctgtaacgggtaacggggaatcagcgttcgattccggagagggagcctgagaaatggctaccacatctaaggatggcagcaggcgcgtaacttatccactcctaattcagggagatagtgacgaaaaataacaaagccagaccaatc---ggtctgactattggaatgagtggagtttaaacaactccacaagtatcaattagagggcaagtctggtgccagcagccgcggtaattccagctctaatagcgtatattaaagttgttgcagttaaaaagctcgtagttgaattcaaagca------------------------------------------atgaggcac-gtttact-----gtgaacactgtcaa----gt------------------------------------ttggtgcgcattttatgatgctcttcaccgggtgtcataggtagccggcgagtttactttgaaaaaattagagtgctcaaagcaggcgt--atgcctgaatactgttgcatggaataatgaaataggacttcagttctattttgttggttttcggaagtgaagtaatgattaaaagggactgacgggggcatttgtatgaccgggggagaggtgaaattcgtagatcctggtcagacaatctactgcgaaagcatttgccaagaatgttttcattaatcaagaacgaaagtcagaggttcgaagacgatcagataccgtcctagttctgaccataaactatgccatctgataatccggagaggatt--gatctatctcgatgggcaacccccggaaacct--taagtttgtcggttccggggggagtatggttgcaaagctgaaacttaaaggaattgacggaagggcaccaccaggagtggagcctacggcttaatttgactcaacacgggaaaactcacttggcccggacactgagaggattgacagactgatagctctttcttgattcagtgaatggtggtgcatggccgttcttagttggtggatcagtttgtctggttaattccgataacgaacgagactcagtcctgctagttagtgcatgtatgt--------------------------------------------------------------gtacgttatgcttcttagagggacaaactggaattaactgtatgagattgagcaataacaggtctgtgatgcccttagatgtccaaggccgcacgtgggctacaatggcagtgccaatgagcaat--atccgacgctgagaggctgaggaaaactgttcaatcactgtcttgactgggattgtggtttgtaattattccacatgaacgaggaattcctagtaagtgcaagtcatcagcttgcgctgattacgtccctgccctttgtacacaccgcccgtcgctactaccgattgaatggcttagtgaggttattggattatctgtggagtggaaa--------ctttgtggtattaagaagataatcgaacttggtcatttagaggaagtaaaagtcgtaacaag--------
AF065418_1_Prolecithophora_Separata_Plagiostomidae_Plagiostomum_cinctum                                                     -----------------caaagattaagccatgcatgtctaagtgcacgtctgtgaacggcctaaccgcggatggctcattaaatcagctataattgatcagacaatg---gctaaacggataactgtagtaattctagagctaatacgtgcaattatgccctgatc-------ggaaaggtggctttattagaacaaaaccaaccggctctg---------------tggggatgttgactctggataactgt-actaatcgca--taacctcgtgttggcgatttgtctgacaaatgtctgccctatcaactagagacggtaggttagtagcctaccgtggtgataacgggtaacggggaatcagcgttcgattccggagagggagcctgagaaatggctaccacatccaaggaaggcagcaggcgcgcaaattacccattctcagttcgaggaggtagtgacgaaaaataacaaatggtatacacaaagtgtttaccatattggaatgagtgaagtttaaaacacttcacaagtaccaattagagggcaagtctggtgccagcagccgcggtaattccagctctaaaagcgtatattaaagttgttgcagttaaaaagctcgtagttgaattcaaatca------------------------------------------tggagggcaggtacttg-----caaggcactgtctaacatgt------------------------------------tttaaatgcatctgccgatgctttttaccgagtgtcggtggtggccaacaagtttactttgaaaaaattagagtgctcaaagcaggctt--aagcctgaatactgttgcatggaataataaaataggacttcggttctattttgttggttttacgaacagaagtaatgattaaaagggacagacgggggcatttgtatggctgggggaggggtgaaatccgtagatcctagccagacaaactactgcgaaagcatttgccaagaatgttttcattaatcaagaacgaaagtcagaggttcgaaggcgatcagatgccgccctagttctgaccataaactatgccatctggaggtctgtagtagacat-taagtctctctacaggaaacccccgggaaacc--taagtctttgggttccgggggtagtatggttgcaaggctgaaacttaaaggaattgacggaagggcaccaccaggagtggagcctgttgcttaatttgactcaacacgggaaaacttacccggcccggacactggaaggattgacagattgagagctctttcttgattcagtggatggtggtgcatggccgtttttagttggtggagtgatttgtctggttaattccgataacgaacgagactctgtcctgctaaatagtgaactgatat--------------------------------------------------------------agcagttatacttcttagagggacaagcggg-tttaaccgcatgaaaaagagcaaaaacaggtctgtgatgcccttagatgtccggggccgcaaacgcgctacactggcagtg-caacaagtaat--ttccaaagccgaaackg--agggaaccttatgaatcgctgtcgtgacagggatcgtggtttgtaattatcccacgtgaacgaggaattcccagtaagtgcaggtcatcagcttgcgctgattacgtccctgccctttgtacacaccgcccgtcgctactaccgattggatggtttagtgaggttattggattgtgcgtgaggtggaaa--------ccttactcagctgagaagataatcaaacttggcsatttagaggaagtaaaagtcgtaacaaggtttccgt
AF065422_1_Prolecithophora_Separata_Plagiostomidae_Plicastoma_cuticulata                                                    tagtcatvtgcttgtctcaaagattaagccatncatgthnnagtgca-ncytgygtacggccaaaccgcggatggctcattaaatcagctatgattgatcaaacaatg---gctaatcggataactttagtaattctagagctaatacgtgaaat-atgccctgatc-------ggaatggtggctttattagaacaaaaccgaccggctccg---------------ttgctttgttgactctggataactct-actaatcgca--tgacctcgtgtcggcgatatgtttgacaaatgtctgccctatcaactatagacggtaccatattgggttaccgtggttataacgggtgacggggaatcagcgttcgattccggagagggagcctgagaaatggctaccacatccaaggaaggcagcaggcgcgtaaattacccactctcagaacgaggaggtagtgacgaaaaataacaaatatcantasctatggctttgatatattggaatgagtgaagtttaaaacacttcacaagtatcaattggagggcaagtctggtgccagcagccgcggtaattccagctccaatggcgtatattaaagttgttgcagttaaaaagctcgtagttgaatccaaatca------------------------------------------tggagggcaggtgcgtg-----cacgttactgtctgaaatgt------------------------------------tttgaacgcactctttggtgctttttaccgagtgtcattgatggccaacaagtttactttgaaaaaattagagtgctcaaagcaggctt--tagcctggatactgttgcatggaataatgaaataggacttcggttctattttgttggttttcggaacagaagtaatgattaaaagggacagacgggggcatttgtatggcggggggagaggtgaaattcgaagatccttgccagacaaacaactgcgaaagcatttgccaagaatgttttcattaatcaagaacgaaagtcagaggttcgaaggcgatcagatgccgccctagttctgaccataaactatgccatctggtaatgtactttggaaat-tatatctccatgtacgcagcccccgggaaacc--gaagtctacgggttccgggggtagtatggttgcaaagttgaaacttaaaggaattgacggaagggcaccaccaggtgtggagcctgttgcttaatttgactcaacacgggaaaacttacccggcccggacattgaaaggattgacagattgagagctctttcttgattcgatgggtggtggtgcatggccgtttttagttggtggagtgatttgtctggttaattccgataacgaacgagactctgttctgctaactagtcatttgatac--------------------------------------------------------------cggtagatgacttcttagaggaaccggggca-gtgaagcccgtgaagaggagcaaaaacaggtctgtgatgcccttagatgtccggggccgcaaacgcgctacactggcagtgtcaacaagtaat--ttccaccgccgagagtggaggggaacctttgcaatcactgtcgtgacagggatcgtggtttgtaattatcccacgtgaacgaggaatacctagtaagtgcaggtcatcagcttgcgctgattacgtccctgccctttgtacacaccgcccgtcgctactaccgattggatggtttagtgagattattggactgctagtgaggtggaaa--------ccttaccgggctgggaagataatcaaacttggccatttagaggaagtaaaagtcgtaacaaggtttccgt
AJ312267_1_Prolecithophora_Separata_Plagiostomidae_Vorticeros_auriculatum                                                   ---tcatatgcttgtctctaagattaagccatgcatgtgtaagtacacgtctatgtaagacctaaccgcggatggctcattaaatcagctataatttgtcagtcgaa----gctaattggataactgtagtaattctagagctaatacatgcgaatatgtcctgttc-------ggatgggtggctttattagatcaaaactaaccggtgctg---------------tggttttggtgactctggataac-gt-acttatcgca--taaccttgtgttggcgatacgactggcgaattgctgccctatcaactatagacggtaggatagaggcctaccgtggttgtaacgggtaacggggaatcagcgtttgattccggagagggagcctgagaaatggctaccacatccaaggaaggcagcaggcgcgtaacttacccactcctggcttagggaggtagtgacaataaataaccaatactcactctttacggagtggtatatgggaatgagatgagtttaaaaaacttgtcgagtatcaactggagggcaagtctggtgccagcagccgcggtaattccagctccagtagcgtatattaaatttgttgcagttaaaaagctcgtggttgaattcaaaccc------------------------------------------aattcgggcggttaccc-----ggctatactgtctggttggt------------------------------------tttgatgatcccttgaggtgtccttaatcggatgccttaagtgaccaacgagtttactttgaaaaaattagagtgctcaaagcaggcta--tagcctgaattctgttgcatggaataatgaaataggacttcggtgctattttgttggttttacgtacagaagtaatgattaaaagggacagacgggggcattcgtatttgcgggggaggggtgaaatccgtagatcctgcaaagacgacctactgcgaaagcatttgccaagaatgttttcattaatcaagaacgaaagtcagaggttcgaaagcgcttagataccgctctagttctgaccataaactatgccaactaaccacctgaggggcag---ttgtgttctcttaaggaggtccccgggaaacc--aaagtttttgggttctgggggtagtatggttgcaatgttgaaacttaaaggaattgacggaagggcaccaccaggagtggagcctgttgcttaatttgactcaacacgggaaaacttacctggcccggacactttaaggattgacagactgagagctctttcttgattgagtggttggtggtgcatggccgtttttagttggtggagtgatttgtctggtttattccgataacgaacgagactccaacttactaaatagtggacggattg--------------------------------------------------------------ttccggttcacttcttagagggataattgtgttacactcaaatgaaaaggagctaaaacaggtctgtgatgcccttagatgtccagggccgctaacgcgctacactgacatggtcagcaagtgt---ttccgatgccggtaggctgaggtaaccttgtgcatccctgtcgtgaccgggatcgtggtttgtaattatcccacgtgaacgaggaattcccagtaagtgcaagtcattagcttgtgctgattacgtccctgccctttgtacacaccgcccgtcgctactaccgattggatggtttagtgaggttattggatcgctggtaaggtggaaa-------ccttgtcttcgctgagaagataatcaaacttggccatttagaggaagtaaaagtcgtaacaaggtttccgt
AF051331_1_Prolecithophora_Separata_Plagiostomidae_Plagiostoma_vittatum                                                     tagtcatatgcttgtctctaagattaagccatgcatgtgtaagtacacgcctgcgtaaggccaaaccgcggatggctcattaaatcagctatcatttatcagtcgca----gctattcggataactgtagtaattctagagctaatacgtgcaactatgtcctgttc-------ggacgggtggctttattagatcaaaaccaacccgtgctgg-------------ctggttttggtgactctggataac-gt-acttatcgca--tgaccttgtgtcggcgatacggctgacaaatgtctgccctatcaactatagacggtattatagaggattaccgtggttgtaacgggtaacggggaatcagcgttcgattccggagagggagcctgagaaatggccaccacatccaaggaaggcagcaggcgcgcaacttacccactcttggtttaaggaggtagtgacaaaaaataaccaataccggcttttt--aagccggtatatgggaatgaatgaagtttaaaaaacttcatgagtatccactggagggcaagtctggtgccarcacccgcggtaattccagctccagtagcgtatattaaagttgttgcagttaaaaagctcgtggttgaattccaagcc------------------------------------------atgttggccggttcgcc-----ggtgctactggctggctggt------------------------------------ttgttagaccccttaaagtgctcttcaccgggtgctttaggtgaccaatgagtttactttgaaaaaattagagtgctcaatgcaggctt--tagcctgtattctgttgcatggaataatgaaataggacttcggttctattttgttggtttaacggacagaagtaatgattaaaagggacagacgggggcattcgtatcgcggggggaggggtgaaatccgtagatccttgcaagacgaccaactgcgaaagcatttgccaagaatgttttcattaatcaagaacgaaagtcagaggttcgaaggcgcttagataccgccctagttctgaccataaactatgccatctaaccatctgcagagcat---ttatgtgtttctcaggaggtccccgggaaacc--taagttttcgggttccgggggtagtatggttgcaaggttgaaacttaaaggaattgacggaagggcaccaccaggagtggagcctgttgcttaatttgactcaacacgggaaaacttacccggcccggacactttaaggattgacagattgagagctctttcttgattaagtggatggtggtgcatggccgtttttagttggtggagtgatttgtctggtttattccgataacgaacgagactctggcctattaaatagtggacggattg--------------------------------------------------------------ttccggttcacttcttaaagggataatagat-gacaatctaatgagaaagagcaaaaacaggtctgtgatgcccttagatgtccggggccgctaacgcgctacactggcaaggtcaataagtta---ttccgatgccgaaaggctgaggtaaccttatgaatccttgtcgtgaccgggatcgtggtttgtaattatcccacgtgaacgaggaattcccagtaagtgcaagtcattagcttgcgctgattacgtccctgccctttgtacacaccgcccgtcgctactaccgattggatggtttagtgaggttattggatcgctgatgaggtggaaa-------ccttgtcgacgctgagaagataatcaaacttgatcatttagaggaagtaaaagtcgtaacaaggtttccgt
AF065419_1_Prolecithophora_Separata_Plagiostomidae_Plagiostomum_ochroleucum                                                 tagtcatatgcttgtctcaaagattaagccatgcacgtgcaagttt-cacctgcgtaaggccttaccgcggatggctcattaaatcagctttcgttggctagtcggca---gctaatcggataactgtagtaattctagagctaatacgtgctatcatgtcctgtac-------ggttgggtggctttattagatcaaaaccaatcagactcg---------------tggatttgatgactctggataactat-actaatcgca--taagctagtcttggcgatacgactggcaaatgtctgcccgattaactatagacggtaggacattggcctaccgtggttgccatcggtaacggggaatctgcgttcgattccggagagggagcctgagaaatggctaccacatccaaggaaggcagcaggcgcgtaacttacccactcccggcatggggaggtagtgacaataaataacaaataccctccatt---aggggggtatattggaatgattggagcttaaaatactccgagagtaccaactcgagggctagtctggtgccagcagccgcggtaattccagctcgagtagcgtatattaaagttgttgcagttaaaaagctcgtggttgaattcagaacc------------------------------------------tt--tggtcggtttgaa-----tttcttactggctagtcggt------------------------------------tttatagatcccttagggtgctcttcaccgggtgctctaggcggccaacgagtttactttgaaaaaattagagtgctcaaagcaggcta--tcgcctgaatactgtcgcatggaataatgaaataggactttggttctattttgttggttttctgaattgaagtaatgattaaaagggacagacgggggcattcgtatggccgggggaggggtgaaatccatagatcctggccagacgaccaactgcgaaagcatttgccaagaatgttttcattaatcaagaacgaaagtcagaggttcgaaagcgattagatgccgctctagttctgaccataaactatgccatctaacaacctacgagacaa---taacgtctttggtaggaggtccccgggaaacc--taagtttctgggttccgggggtagtatggttgcaaggttgaaacttaaaggaattgacggaagagcaccaccaggagtggagcctgttgcttaatttgactcaacacgggaaaacttacccggcccggacaatgtaaggattgacagattgagagctctttcttgattcattggatggtggtgcatggccgtttttagttggtggagtgatttgtctggttaattccgataacgaacgagactctaacctactaaatagtggaccggtta--------------------------------------------------------------ttcgggttcacttcttagagggataagcgatttttaatcacatgagaaagagctaaaacaggtctgtgatgcccttagatgtccggggccgcaaacgcgctacactggcaaggtcagcaagtgt---ctccaacgccgagacgtggagggaaccttatgaatccttgtcgtgaccgggatcgtggtttgtaattatcccacgtgaacgaggaattcccagtaagtgcaagtcattagcttgcgctgattacgtccctgctctttgtacacaccgcccgtcgctactaccgattggatggtttagtgaggttattggattgctggtgaggtggaaa-------ccttgctttcgctgagaagataatcaaacttggtcatttagaggaagtaaaagtcgtaacaaggtttccgt
D85094_1_Prolecithophora_Separata_Plagiostomidae_Vorticeros_ijimai                                                          -------------------------------------------------tctgcgtaaggcctaaccgcggatggctcattaaatcagctataattttccagtcgata---gttaattggataactgtagtaattctagagctaatacatgcgactatatcctgtcc-------tggtgggtgg-cttattagatcaaaaccaaccagctttg---------------tggttttggtgactctggataac-gt-acttatcgca--taaccttgtgttggcgatacgactggcgaattgctgccctatcaactatagacggtaggatagaggcctaccgtggttgtaacgggtaacggagaatcaggctttggttccggagagggggcctgagaaatggccaccacatccaaggaaggcagcaggcgcgtaacttacccactcttggcttaaggaggtagtgacaagaaataaccaatactctctccttacggggaggtatatgggaatgagatgagtttaaaaaacttgtcgagtatcaactggagggcaagtctggtgccagcagccgc-gtaattccagctccagtagcgtatataacaattgttgcagttaaaaagctcgtggttgatattcaaacc------------------------------------------caatcggtc-gttcact--------gttactggcaggttg----a---------------------------------gtttaaggctctctttagtgtccttaaccggatgccttta-ggaccagtgagtttactttgaaaaaattagagtgctcaaagcaggctt--tagctatatctctgttgcatggaataatgtaataggacttcggtgctattttgttggttttagcaccagaagtaatgattaaaagggacagacgggggcatcgattcggcggcgctagaggtgaaattcttgaccgtcgccagagcgacctactgcgaaagcatttgccaagaatgttttcactaatcaagaacgaaagtcagaggttcgaaagcgcttagataccgctctagttctgaccataaagtatgccaactaccacttgggaaaca---t-ttttgtggtaccaaaggaggctccggaaacgt--aag---cgtgtcttccgggggtagtatggttgcaatgttgaaacttaaaggaattgacggaagggcaccaccaggagtggag-ctgttgcttaatttgactcaacacgggaaaacttaccaggccaggacact-ttaggattgacagattgagagctctttcttgattgagtggttggtggtgcatggccgtttttagttggtggagtgatttgtctggtttattccgataacgaacgagactctaacctactaaatagtgacggattat--------------------------------------------------------------ttccggttcacttcttagaggataaatcaat-tacactcatgagagagagagcaaaaacaggtctgtgatgcccttagatgttctggg-----cacgcgctacactggcaaggtcagtaagtagt--ttccgatcgcgaaaggctgaggtaaccttgcgaatccttgtcgtgacc--gatcgtggtttgtaattatcccagctgaacgaggaattcccagtaagtgcaagtcattagcttgtgctg-ttacgtccctgccctttgtacaca-cgcccgtcgctactaccgattggatggtttagtgaggttattggatcgctggtaaggtggatc--------cttgccttcgctga--------------------------------------------------------
AF503517_1_Prolecithophora_Separata_Plagiostomidae_Torgea_phukettensis                                                      tag-catatgcttgtctcaaagattaagccatgcatgtgtaagtgcacgtctgcgtaagaccaaaccgcggatggctcattaaatcagctacgcatggtcggttgcca---gctactcggataactgtagtaattctagagctaatacgtgcaaatatgtgatgctc-------ggatgttcggctttattagatcaaaatcaaccggctctg---------------tgactttgatgactctggataacttcaactaatcgca--tgaccttgtgtcagcgatgcaactggcatatgcctgccctatcagttatcgacggtaccctagtgggctacggtgactgtaacgggtaacggggaatcagagtttgattccggagagggagcctgagaaatggctaccacatccaaggaaggcagcaggcgcgcaacttacccactcccagcatggggaggtagtgacaagtaataaccaatgttattgcatctgcatataacatatgggaatgaaaggtgtgcaaagaccaccttgagtaccaattggagggcaagtctggtgccagcagccgcggtaattccagctccaatagcatatactaaagttgttgcagttaaaaagctcgtagttgaaatcaaggtg------------------------------------------tcggcggcgggtcctgg-----gac-tggatagttgtcacat------------------------------------cttaatgattaccttagatgcgcttcattgtgtgtctatggcatccaacgagtttactttgaaaaaattagagtgctcaacacaggttt--acgcctgtatactgttgcatggaataataaaataggacttcggttctattttgttggttttctgaacagaagtaatgattaaaagggacggcggggggcattcgtatggctgggggagaggtgaaattcgtagatcctggccagacgacctactgcgaaagcatttgccaacaatgttttcattaatcaagaacgaaagtcagaggttcgaaagcgattagatgccgctctagttctgaccataaacgctatcatctcgtggcccgggagggcaat-ttaatttcttcttgggaggcctccggaaagcc--taagtctttcgattccgggggtagtatggttgcaaagtcgaaacttaaaggaattgacggaagggcaccaccaggagtggagcctgttgcttaatttgactcaacacgggaaaccttacccggcccggacactgggaggattgacagattgaaagctctttcttgattcagtggatggtggtgcatggccgtttttagttggtggagtgatttgtctggttaattccgataacgaacgagactctaacctactaaatagtaagccagttctgt-----------------------------------------------------------attggtatgacttcttagagggacaatcggataacatccagtcgaggtggagctaaaacaggtctgtgatgcccttagatgtccggggccgcaaacgcgctacaatggcagtgtcaataagtctt--ttccgatgccgcaaggctgagggaacctctttaatcactgtcgtgacagggatcgtggcttgtaattattccacgtgaacgaggaattcccagtaagcgctagtcattagctagtgctgattacgtccctgccctttgtacacaccgcccgtcgctactaccgattgaatggtttagtgaggttattggattgctggtgaggtggaaa--------ccttactgagctgagaagataatcaaacttgaccatttagaggaagtaaaagtcgtaacaaggtttcc--
JN009783_1_Tricladida_Maricola_Procerodoidea_Procerodidae_Procerodes_dohrni                                                 -------------------------tagccatgcatgcctaagtacacgtccttgtacgacgaaaccgtagactgctnnnnnnnccnnctattatttaagagag-------ataatcaggataactgtggcaattctagagctaatacatg-----ttatcacaacttg-------gagtgtggactttgcctataaagcctaccgttttc-------------gaacagcctttggtgactctagtaaatt--acctgatcgca--cagccttgtgctagcgacatatctcttaaatggctgacctatcaactttagatggtaagatcaaagcttaccatggttataacgggtaacggggaatcagggttcgattccggagagggagcctgagaaacggctaccacaactacggttggcagcaggcgcgcaacatacccattgctcgatgagtgaggttgcgaagataaataacaatatggaccc--ttttgggattcataattgaaatgagatcattttaaatactttagcgagtatcaattggagggcaagtctggtgccagcagccgcggtaattccagctccaatagcgtatattaaagttgttgcagttaaaaagctcgtagttgaaattgagaca------------------------------------------tgagggattgatctt-------gat-tgattgtct-gttcag------------------------------------tcttcctgtattttttggtttccttttttggctgtcagagataaccgacaagtttactttgaaaaaattagagtgcttaaagcaggctt--acgcttgaatattgttgcatggaataatagaataggacttttgttctattttgttggttttcggaacgaaagtaatgattaaaagagactgccgggggcatacgtatgctggtgttagaggtgaaattcaaagatcatcagcagacgacctactgcg-aagnnnnnnccaagaatgttttcattaatcaagaacgaaagtcagaggatcgaagacgatcagataccgtcctagttctgaccataaactatgccaactgatagttcgttgtggtatt-tatttcgcctaacgagagatcaccgggaaacc---aagtctatgggttccgggggaagtatggttgcaaagctgaaacttaaaggaattgacggaagggcaccaccaggagtggagcctgcggcttaatttgactcaacacgggaaatctcacccggtccggacactgcgaggattgacagattgatagctctttcttgattcggtgggtggtggtgcatggccgttcttagttggtggagtgatttgtctggttaattccgataacgaacgagactctagcctgctaaatagtatatgtgtat------------------------------------------------------------tcttgatacagacttcttagaggaattaatggcgtttagctaaatgagatggagcaataacaggtctgtgatgcccttagatgtccggggccgcacgcgcgctacaatgacagtatcaacgagtttacaatcctagctagaaatggctgggtaacctgctgaatcactgtcgtatcaggaatagtagattgcaattattctacttgaacgaggaattcctagtaagtgcaagtcactagcttgcgctgactatgtccctgccctttgtacacaccgcccgtcgctactacsgattgaatggtttaatgagattgtcggatttactataagaggg----------acttctaaggcgggagaagatactcaaa-ttgatcatt---------------------------------
Z99950_1_Tricladida_Maricola_Procerodoidea_Procerodidae_Procerodes_littoralis                                               tagtcatatgcttatctcgaagattaagccatgcatgcttaagtaccagttcttgaacgacgaaaccgtagacggctcattataacagctattatttaagagag-------ataatcaggataactgtggcaattctagagctaatacatg-----taatcatgacttc-------gaatgtggacttattgtataaagctaaacacccctcg-----------ggttgattcttggtgactctagataatt--acctgatcgca--tggccttgtgctagcgacatatctcttaaatggctgacctatcaactttcgatggtaagatcaatgcttaccatggttataacgggtaacggggaatcagtgttcgattccggagagggagcctgagaaacggctaccacaactacggttggcagcaggcgcgcaacatacccattgctcgatgagcgaggttgtgaaaataaataacaatatggaccc--ttttgggattcataattgaaatgagatcattttaaatactttagcgagtatcaattggagggcaagtctggtgccagcagccgcggtaattccagctccaatagcgtatattaaagttgttgcagttaaaaagctcgtagttgaaattgagaca------------------------------------------tgaatgatttatctt-------gat-agagaatct-tttcag------------------------------------tcttcctgtatttcttggtttccttttttggatgctcgggataaccgacaagtttactttgaaaaaattagagtgcttaaagcaggctt--acgcttgaatattgttgcatggaataatagaataggacttttgttctattttgttggttttcggaacgaaagtaatgattaaaagagactgccgggggcatacgtatgctagtgttagaggtgaaattcatagatcactagcagacgacctactgcgaaagcatttgccaagaatgttttcattaatcaagaacgaaagtcagaggatcgaagacgatcagataccgtcctagttctgaccataaactatgccaactggcaattcgttatagtatt-aatttcgcttaacgagaggtcaccgggaaacc---aagtctatgggttccgggggaagtatggttgcaaagctgaaacttaaaggaattgacggaagggcaccaccaggagtggagcctgcggcttaatttgactcaacacgggaaatctcacccggtccggacactgcgaggattgacagattgatagctctttcttgattcggtgggtggtggtgcatggccgttcttagttggtggagtgatttgtctggttaattccgataacgaacgagactctagcctgctaactagtatatatgtaa------------------------------------------------------------atatgatacagacttcttagaggaattaatagcg-ttagctaaatgagatggagcaataacaggtctgtgatgcccttagatgtccggggccgcacgcgcgctacaatgacagtatcaacgagttttcaatcctagctagaaatggctgggtaacctgctgaaacactgtcgtatcaggaatagtagattgtaatttttctacttgaacgaggaattcctagtaagtgcaagtcattagcttgcgctgactatgtccctgccctttgtacacaccgcccgtcgctactaccgattgaatggtttagtgagattgtcggatttactatgagatgg----------acttctaagacgggaaaagatactcaaacttgactatttagaggaagtaaaagtcgtaacaaggtttccgt
Z99948_1_Tricladida_Continenticola_Planarioidea_Planariidae_Phagocata_sibirica                                              tagtcatatgcttatctcaaagattaagccatgcatgtctaagtacacagactagtactctgaaaccgcggatggctcattataacagctatgatttgagagatttaa-----tgccaggataactgtggtaattctagagctaatattta-----atgccgtgacttg-------gagcgcggatttattagatcaaaatcaacctaccg--------------gtggtcttttgatgactctggataacta--actgatcgta--cagccttgtgttgacgacatatctcttaaatggctgacctatcaactttcgatggtaagatcaaagcttaccatggttgtaacgggtaacggggaatcagggttcgattccggagagggagcctgagaaacggctaccacatccacggaaggcagcaggcgcgtaaattacccaataccagctcggtgaggtagtgacaataaataacaatatgagcc---ctagtggtttcataattgcaatgagaacattttaaatactttatcaagtatcaattggagggcaagtctggtgccagcagccgcggtaattccagctccaatagcgtatattaaatttgttgcagttaaaaagctcgtagttgaatttgaggtt------------------------------------------tctgttggcggtctt-------gat-tgactgctgtatggat------------------------------------ccttcatgtcttattggatgctctttaatgggtgtctagtgtaaccggcaagtttactttgaaaaaattagagtgcttaaagcaggctt--ttgcttgtatattgttgcatggaataatagaataggacttcggttctattttgttggttttcggaactgaagtaatgattaaaagagactgccgggggcatatgtatgctggtgtgagaggtgaaattcatagatcatcagcagacaaactactgcgaaagcatttgccaagaatgttttcattaatcaagaacgaaagtcagaggatcgaagacgatcagataccgtcctagttctgaccataaactatgccaactgacagttagcgacggtatt-ttaatatccttgctagaagtcaccgggaaacc---aagtctatgggttccgggggaagtatggttgcaaagctgaaacttaaaggaattgacggaagggcaccaccaggagtggagcctgcggcttaatttgactcaacacgggaaatctcacccggtccggacactgtgaggattgacagattgatagctctttcttgattcggtgggtggtggtgcatggccgttcttagttggtggagcgatttgtctggttaattccgataacgaacgagactctagcctgctaaatagtacatttgtgt------------------------------------------------------------tttcgatgctgacttcttagaggaataaatagcgtttagctaaatgaaattgagcaataacaggtctgtgatgcccttagatgtccggggccgcacgcgcgctacaatggcagtatcaacgagtttta-ttcctggctagaaatggctgggcaacctgttgaaacactgtcgtgtcaggaatagtggattgaaattattccacttgaacgaggaattcctagtaagcgcaagtcactagcttgcgctgattacgtccctgccctttgtacacaccgcccgtcgctactaccgattgaatggtttagtgagattgctggattcgctatgaaatgg----------actactaagatgggagaagtcactcaaacttgatcatttagaggaagtaaaagtcgtaacaaggtttccg-
AF013149_1_Tricladida_Continenticola_Planarioidea_Planariidae_Phagocata_ullala                                              tagtcatatgcttatctcaaagattaagccatgcatgtctaagtacaaagactagtactctaaaaccgcggatggctcattataacagntatgatttgagagatttaa-----tgccaggataactgtggtaattctagagctaatactta-----atgccgtgactcc-------gagcgcggatttattagatcaaaatcaacctgtcg--------------gcggtcttttgatgactctggataacta--actgatcgta--cagccttgtgttgacgacatatctcttaaatggctgacctatcaactttcgatggtaagatcaaagcttaccatggttgtaacgggtaacggggaatcagggttcgattccggagagggagcctgagaaacggctaccacatccacggaaggcagcaggcgcgtaaattacccaataccggctcggtgaggtagtgacaataaataacaatatgagcc---ctagtagtttcataattgcaatgagaacattttaaatactttaccaagtatcaattggagggcaagtctggtgccagcagccgcggtaattccagctccaatagcgtatattaaatttgttgcagttaaaaagctcgtagttgaatttgaggca------------------------------------------tctgttaacggtctt-------gat-tgactgttgtatggat------------------------------------ccttcatgtattgttggatgctctttaatgggtgtctagcgtaaccggcaagtttactttgaaaaaattagagtgcttaaagcaggctt--acgcttgtatattgttgcatggaataatagaataggacttcggttctattttgttggttttcggaactgaagtaatgattaaaagagactgccgggggcatatgtatgctggtgtgagangtgaaattcatagatcatcancagacaaactactgcgaaagcatttgccaggaatgttttcattaatcaag-angaaagtcagaggatcgaagacgatcagataccgtcctagttctgaccataaactatgccaactgacagttagcgacggtatt-ttaatatccttgctagaagtcaccgggaaacc---aagtctatgggttccgggggaagtatggttgcaaagctgaaacttaaaggaattgacggaagggcaccaccaggagtggagcctgcggcttaatttgactcaacacgggaaatctcacccggtccggacactgtgaggattgacagattgatagctctttcttgattcggtgggtggtggtgcatggccgttcttagttggtggagcgatttgtctggttaattccgataacgaacgagactctagcctgctaaatagtacatttgtgt------------------------------------------------------------tatcgatgctgacttcttagaggaataaatagcgtttagctaaatgaaattgagcaataacaggtctgtgatgcccttaaatgtccggggccgcacgcgcgctacaatggcagtaacaacgagtttta-ttcctggctanaaatggctgggcaacctgttgaaacactgtcgtatcaggaatagtgggttgaaattatcccacttgaacgaggaattcctagtaagcgcaagtcactagcttgcgctgattacgtccctgccctttgtacacaccgcccgtcgctactaccgattgaatggtttagtgagattgttggattcgctatgaaatgg----------actactaagatgggagaagccactcacacttgatcatttagaggaagtagaagtcgtaacaaggtttccgt
AF013150_1_Tricladida_Continenticola_Planarioidea_Planariidae_Phagocata_sp                                                  tagtcatatgcttatttcaaagattaagccatgcatgtctaagtacaatgtcttgtacacagaaacggcggatggctcattataacagctattatttgagagatctaa-----tgccaggataactgtggcaattctagagctaatattta-----atgccgtgacttg-------gagcgcggatttattagatcaaaatcaacctgccg--------------gcggtcctttgatgactntggataactt--actgatcgaa--caaattaacgttgatgacatatctcttaaatggctgacctatcaactttcgatggtaagatcaangcttaccatggttgtaacgggtaacggggaatcagggttngattccggagagggagcctgagaaacggctaccacatccacggaaggcagcaggcgcgcaaattacccaataccggntcggtgaggtagtgacaataaataacaatatgagcc---nttacggtttcataattggaatgagaacattttaaatactttatcaagtatcaattggagggcaagtttggtgccagcagccgcggtaattccagctccaatagcgtatattaaatttgttgcagttaaaaagcttgtagttgaaattgaggtt------------------------------------------tctgtgtgcggtcttc------gac-tggctgccgtacggat------------------------------------ccttcttgtattgttggatgctctttaatgggtgtttaacgtaaccggcaagtttactttgaaaaaattagagtgcttaaagcaggctt--acgcttgcatattgctgcatggaataatagnataggacttcggttctattttgttggttttcggaactgaagtaatgattaaaagagactgccgggggcatatgtatgctggtgtgagtggtgaaattcatanatcatcagcagacaaactactgcgaaagcatttgccaagaatgttttcattaatcaagaacgaaagtcagaggatcgaagacgatcagataccgtcctagttctgaccataaactatgccatctgacagttagcgaaggtatt-taattatccttgctagaagtcaccgggaaacc---aagtctatgggttccgggggaagtatggttgcaaagctgaaacttaaaggaattgacggaagggcaccaccaggagtggagcctgcggcttaatttgactcaacacggggaatctcacccggtccggacactgtgaggattgacagattgatagctctttcttgattcggtgggtggtggtgcatggccgttcttagttggtggagcgatttgtctggttaattccgataacgaaggagactctagcctgctaaatagtacatctgtgt------------------------------------------------------------tgtcgatgctgacttcttagaggaataaatagcgtttagctaaatgaaattgagcaataacaggtctgngatgcccttagatgtccggggccgcacgcgcgatacaatggcggtatcaacgagtttta-ttcctggccagaaatggctggncaacctgttgaaacactgtcatgtcaggaatagtggattgaaattattccacttgaacgaggaattcctagtaagcgcaagtcactagcttgcgctgattacgtccctgccctttgtacacaccgcccgtcgctactaccgattgaatggtttagtgagattgttggatttgttatgaaatgg----------actactaaagtgggagaagccactcaaacttgatcatttagaggaagtaaaagtcgtaacaaggtttccgt
AF013151_1_Tricladida_Continenticola_Planarioidea_Planariidae_Polycelis_nigra                                               tagtcanatgcttgtctcaaagattaagccatgcatgtctaagtacaaagactcgtactcttaaaccgcggatggctcattataacagctataatttaagagatttaa------nccaggataactgtggtaattctagagctaatattaa-----atgccgtgacttg-------gagcgcggatttattagatcaaaatcaacctacta--------------gtggtcctttgatgactctggataacta--actgatcgta--cagccttgtgttgacgacatatctcttaaatggctgacctatcaactttcgatggtaagatcaaagcttaccatggttgtaacgggtaacggggaatcagggttcgattccggagagggagcctgagaaacggctaccacatccacggaaggcagcaggcgcgcaaattacccaataacagctcgttgaggtagtgacaataaataacaatatgggcc---ataacggtttcataattgcaatgagaacattctaaatactttatcgagtatcaattggagggcaagtctggtgccagcagccgcggtaattccagctccaatagcgtatattaaatttgttgcagttaaaaagctcgtagttgaatttgaggac------------------------------------------atgtatggtgttttt-------aatctgccttctg-ttacat------------------------------------ccttcatgtattgtttgatgctcttcattgagtgtcgaatgtaaccggcaagtttactttgaaaaaattagagtgcttaaagcaagctt--acgcttgaatattgttgcatggaataatagaataggactttggttctattttgttggttttcggaactaaagtaatgattaaaagaaactgccgggggcatatgtatgctggtgtgagaggtgaaattcatagatcatcagcagacaaactactgcgaaagcatttgccaagaatgttttcattaatcaagaacgaaagtcagaggttcgaagacgatcagataccgtcctagttctgaccataaactatgccaactgacagttagcacaggtatt-caaatctccttgctagaagtcaccgggaaacc---aagtctatgggttccgggggaagtatggttgcaaagctgaaacttaaaggaattgacggaagggcaccaccaggagtggagcctgcggcttaatttgactcaacacgggaaatctcacccggtccggacactgtgaggattgacagattgatagctctttcttaattcggtgggtggtggtgcatggccgttcttagttggtggagcgatttgtctggttaattccgataacgaacgagactctagcctgctaaatagtacatttgtgt------------------------------------------------------------tttcgatgctgacttcttagaggaataaatagcgtttagctaaatgaaattgagcaataacaggtctgtgatgcccttagatgtccggggccgcacgcgcgctacaatggcagtctcaacgagtattc-ttcctagccagaaatggccgggtaacctgttgaaacactgtcgtgtcaggaatagtggattgaaatttttccacttgaacgaggaattcctagtaagtgcaagtcattagcttgcgctgattacgtccctgccctttgtacacaccgcccgtcgctactaccgattgaatggtttagtgagattgttggattcgctaagcaatgg----------actactatgatgggaaaagacactcaaacttgatcatttagaggaagtaaaagtcgtaacaaggtttccgt
Z99949_1_Tricladida_Continenticola_Planarioidea_Planariidae_Polycelis_tenuis                                                -agtcatatgcttgtctcaaagattaagccatgcatgtctaagtacaaagactcgtactcttaaaccgcggatggctcattataacagctataatttaagagatttaa------accaggataactgtggtaattctagagctaatattaa-----atgccgtgacttg-------gagcgcggatttattagatcaaaatcaacctacta--------------gtggtcctttgatgactctggataacta--actgatcgta--cagccttgtgttgacgacatatctcttaaatggctgacctatcaactttcgatggtaagatcaaagcttaccatggttgtaacgggtaacggggaatcagggttcgattccggagagggagcctgagaaacggctaccacatccacggaaggcagcaggcgcgcaaattacccaataacagctcgttgaggtagtgacaataaataacaatatgggcc---ttaacggtttcataattgcaatgagaacattctaaatactttatcgagtatcaattggagggcaagtctggtgccagcagccgcggtaattccagctccaatagcgtatattaaatttgttgcagttaaaaagctcgtagttgaatttgaggac------------------------------------------atgtatggtgttttt-------aatctgccttctg-ttacat------------------------------------ccttcatgtattgtttgatgctcttcattgagtgtcgaatgtaaccggcaagtttactttgaaaaaattagagtgcttaaagcaagctt--acgcttgaatattgttgcatggaataatagaataggactttggttctattttgttggttttcggaactaaagtaatgattaaaagaaactgccgggggcatatgtatgctggtgtgagaggtgaaattcatagatcatcagcagacaaactactgcgaaagcatttgccaagaatgttttcattaatcaagaacgaaagtcagaggttcgaagacgatcagataccgtcctagttctgaccataaactatgccaactgacagttagcacaggtatt-caaatctccttgctagaagtcaccgggaaacc---aagtctatgggttccgggggaagtatggttgcaaagctgaaacttaaaggaattgacggaagggcaccaccaggagtggagcctgcggcttaatttgactcaacacgggaaatctcacccggtccggacactgtgaggattgacagattgatagctctttcttaattcggtgggtggtggtgcatggccgttcttagttggtggagcgatttgtctggttaattccgataacgaacgagactctagcctgctaaatagtacatttgtgt------------------------------------------------------------tttcgatgctgacttcttagaggaataaatagcgtttagctaaatgaaattgagcaataacaggtctgtgatgcccttagatgtccggggccgcacgcgcgctacaatggcagtctcaacgagtattc-ttcctagccagaaatggccgggtaacctgttgaaacactgtcgtgtcaggaatagtggattgaaatttttccacttgaacgaggaattcctagtaagtgcaagtcattagcttgcgctgattacgtccctgccctttgtacacaccgcccgtcgctactaccgattgaatggtttagtgagattgttggattcgctaagcaatgg----------actactatgatgggaaaagacactcaaacttgatcatttagaggaagtaaaagtcgtaacaaggtttcc--
DQ665996_1_Tricladida_Continenticola_Planarioidea_Planariidae_Polycelis_felina                                              ---tcatatgcttgtctcaaagattaagccatgcatgtctaagtacacagaccagtactctaaaaccgcggatggctcattataacagctataatttgagagatttaa------ttcaggataactgtggtaattctagagctaatattaa-----atgccgtgacttg-------gagcgcggatttattagatcaaaactaacccacta--------------gcggtcctttgatgactctggataacta--actgatcgta--cagccttgtgttgacgacatatctcttaaatggctgacctatcaactttcgatggtaagatcaaagcttaccatggttgtaacgggtaacggggaatcagggttcgattccggagagggagcctgagaaacggctaccacatccacggaaggcagcaggcgcgcaaattacccaataccggctcggtgaggtagtgacaataaataacaatatgggcc---ttctaggtttcataattgcaatgagaacattttaaatactttatcaagtatcaattggagggcaagtctggtgccagcagccgcggtaattccagctccaatagcgtatattaaatttgttgcagttaaaaagctcgtagttgaatttgaggac------------------------------------------attgatggtgttttt-------aatcttccctctg-tttgat------------------------------------ccttcatgttttgtttgatgctctttaatgggtgtcggatgtaaccggcaagtttactttgaaaaaattagggtgcttaaagcaggctt--acgcttgtatattgttgcatggaataatagaataggactttggttctattttgttggttttcggaactaaagtaatgattaaaagaaactgccgggggcatatgtatgctggtgtgagaggtgaaattcatagatcatcagcagacaaactactgcgaaagcatttgccaagaatgttttcattaatcaagaacgaaagtcagaggttcgaagacgatcagataccgtcctagttctgaccataaactatgccaactgacagttagcaaaggtatt-aaaatctccttgctagaagtcaccgggaaacc---aagtctatgggttccgggggaagtatggttgcaaagctgaaacttaaaggaattgacggaagggcaccaccaggagtggagcctgcggcttaatttgactcaacacgggaaatctcacccggtccggacactgtgaggattgacagattgatagctctttcttgattcggtgggtggtggtgcatggccgttcttagttggtggagcgatttgtctggttaattccgataacgaacgagactctagcctgctaaatagtacatctgtgt------------------------------------------------------------tttcgatgctgacttcttagaggaataaatagcgtttagctaaatgaaattgagcaataacaggtctgtgatgcccttagatgtccggggccgcacgcgcgctacaatggcagtatcaacgagtatta-ttcctagctagaaatggccgggtaacctgttgaaacactgtcgtgtcaggaatagtggtttgaaatttttccacttgaacgaggaattcctagtaagtgcaagtcattagcttgcgctgattacgtccctgccctttgtacacaccgcccgtcgctactaccgattgaatggtttagtgagattgttggattcgctaagcaatgg----------actactatgatgggaaaagacactcaaacttgatcattta-aggaagtaaaagtcgtaacaaggtttcc--
D85087_1_Tricladida_Continenticola_Planarioidea_Dendrocoelidae_Dendrocoelopsis_lactea                                       ------------------------------atgcatgtctaagtactcagactagtacctcgaaaccgcggatggctcattataacagctatgatttgagagatttaa------accaggataactgtggtaattctagagctaatactta-----atgccgtgactta-------gagcgcggatttattagatcaaaatcaacctacta--------------gtggttccttgatgactctggataactt--actgatcgta--cgaccttgtgttgacgacatatctcttaaatggctgacctatcaactttcgatggtaagatcaaagcttaccatggttgtaacgcgtaacggggaatcagggttcgattccggagagggagcctgagaaacggctagcacatccacggaaggcagcaggcgcgcaaattacccaataccggctcggtgaggtagtgacaataaataacaatatgggcc---ctagtggtttcataattgcaatgagaacattttaaatactttatcaagtatcaattggagggcaagtctggtgccagcagccgc-gtaattccagctccaatagcgtatattaaatttgttgcagttaaaaagctcgtagttgaaattgaagat------------------------------------------tagattggcgatctc-------gat-tgactgctatcatcgt------------------------------------ctttcatgtattgttcgatgctctttaatgggtgttggatgtaactggcaagtttactttgaaaaaattagagtgcttaaagcaggctt--acgcttgtatattgttgcatggaataatagaataggactttagttctattttgttggttttcggaactgaagtaatgattaaaagagactgccgggggcatatgtatgctggtgtgagaggtgaaattcatagatcatcagcagacaaactactgcgaaagcatttgccaagaatgttttcattaatcaagaacgaaagtcagaggatcgaagacgatcagataccgtcctagttctgaccataaactatgccaactgacagttagcgaaggtatt-acaatatccttgctagaagtcaccgggaaacc---aagtctatgggttccgggggaagtatggttgcaaagctgaaacttaaaggaattgacggaagggcaccaccaggagtggagcctgc-gcttaatttgactcaacacgggaaatctcacccggtccggacactgtgaggattgacagattgatagctctttcttgattcggtgggtggtggtgcatggccgttcttagttggtggagcgatttgtctggttaattccgataacgaacgagactctaacctgctaaatagtacatttgtgt------------------------------------------------------------tttgcatgctgacttcttagaggaat-aatagcgtttagctaaatgaaattgagcaataacaggtctgtgatgcccttagatgtccgggggcgcacgcgcgctacaatggcagtaacaacgagtattt-ttcctagctagaaatggccgggtaatctgttgaaacactgtcatgtcaggaatagtggattgaaattattccacttgaacgaggaattcctagtaagcgcaagtcactagcttgcgctgattacgtccctgccctttgtacacaccgcccgtcgctactaccgattgaatggtttagtgagattgttggatttgcta-attgtgg----------acagctatga-------------------------------------------------------------
AF050432_1_Tricladida_Continenticola_Geoplanoidea_Dugesiidae_Neppia_montana                                                 tagtcatatgcttatctcanagattaagccatgcatgtctaagtacaaagattagtactctaaaaccgcggatggctcattataacagctattatttgagagacctttc---ttttcaagataactgtggtaattctagagctaatattta-----atgccgtgactac-------gagcgcggatttattagatcaaaatcaacctgtat--------------acagaattttgatgactctggataattt--accgatcgta--cgaccttgtgttgacgacccatctcttaaatggctgacctatcaactttcgatggtaagataaaagcttaccatggttgtaacgggtaacggggaatcngtgttcgattccggagagggagcctgagaaacggctaccacatccacggatggcagcatgcgcgtaaattacccaataccggttcggtgaggtagtgacaaaaaataacaatatgggcc---ctagtggtttcataattgcaatgagaacattttaaatactttatcaagtatcaattggagggcaagtctggtgccagcagccgcggtaattccagctccaatagcgtatattaaatttgttgcagttaaaaagctcgtagttgaaattggggaa------------------------------------------ctgagtagcgatcta-------gat-cgatggctt-tcttgt------------------------------------ccttcaagtattctttgatgctctttaatgggtgttgtagatgactgacaagtttactttgaaaaaattagagtgcttaaagcaggctt--atgcttgcatattgttgcatggaataataaaataggacttcggttttattttgttggttttcataactgaagtaatgattaaaagagactgccgggggcatatgtatgctggtgttagaggtgaaattctaagatcactagcagacagtctactgcgaaagcatttgccaagaatgttttcattaatcaagaacgaaagtcagaggatcgaagacgatcagataccgtcctagttctgaccataaactatgccaactaacagctcactaaggaatc-tatatctccttgtgagaagttaccgggaaacc---aagtctatgggttccgggggaagtatggttgcaaagctgaaacttaaaggaattgacggaagggcaccaccaggagtggagcctgcggcttaatttgactcaacacggggaatctcacccggtccggacactgtgaggattgacagattgatagctctttcttgattcggtgggtggtggtgcatggccgttcttagttggtggagcgatttgtctggttaattccgttaacgaacgagactctcacctgctaaatagtacatttgtgt------------------------------------------------------------tatcgatgctgacttcttagaggaattaatagcgtttagctaaatgaaatggagcaataacaggtctgtgatgcccttagatgtccggggccgcacgcgcgctacaatggcagtaccagcgagtttttaatcctagctagaaatggccgggtaacctgctaaatcactgtcgtgttaggaatagtggtttgaaattttcccacttgaacgaggaattcctagtaagcgcaagtcaccaacttgcgctgattatgtccctgccctttgtacacaccgcccgtcgctactaccgattgaacggtttagtgagattgttggagtcgctaaaaaatgg----------acttttatgatggacaaagacactcaaacttgatcatttagaggaagtaaaagtcgtaacaaggtttccgt
AF013157_2_Tricladida_Continenticola_Geoplanoidea_Dugesiidae_Girardia_tigrina                                               ----cntatgcttatctcaaagattaagccatgcatgtctaagtacagagactattactctaaaaccgcggatggctcattataacagctatgatttgagagatttaat---ctttcaagataactgtggtaattctagagctaatattta-----atgccgtgactcc-------gagcgcggatttattagatcaaaatcaacctgtcg--------------gcgg--ttttgatgactctggataactt--actgatcgta--cgacctagtgttgacgacatntctcttaagtggctgacctatcaactttcgatggtaagatcaaagcttaccatggttgtaacgggtaacggggaatcagtgttcgattccggagagggagcctgagaaacggctaccacatccacggaaggcagcaggcgcgcaaattacccaataccggttcggtgaggtagtgacaaaaaataacaatatgggcc---ctagtggtttcataattgcaatgagaacattttaaatactttatcaagtatcaattggagggcaagtttggtgccagcagccgcggtaattccagctccaatagcgtatattaaagttgttgcagttaaaaagcttgtagttgaaattgaggaa-------------------------------------------aaagtgg-aatcta-------gat-tgatagcta-tcttgt------------------------------------ccttcgtgtattctttgatgctctttaatgggtgttgaggatgaccgacaagtttactttgaaaaaattagagtgcttaaagcaggctt--atgcttgcatattgttgcatggaataataaaataggacttcggttttattttgttggttttcgaaactgaagtaatgattaaaagagactgccgggggcatatgtatggtggtgctagaggtgaaattcttagatcatcaccagacaaacaactgcgaaagcatttgccaagaatgttttcattaatcaagaacgaaagtcagaggatcgaagacgatcagataccgtcctagttctgaccataaactatgccaactgacagttcgcgaaggtatt-caaatctccttgcgagaagtcaccgggaaa-c---taatctatgggttccgggggaagtatggttgcaaagctgaaacttaaaggaattgacggaagggcaccaccaggagtggagcctgcggcttaatttgactcaacacgggaaatctcacccggtccggacactgtgaggattgacagattgatagctctttcttgattcggtgggtggtggtgcatggccgttcttagttggtggagcgatttgtctggttaattccgttaacgaacgagactctcacctgctaaatagtacatttgtgt------------------------------------------------------------tatcgatgctgacttcttagaggaataaatagcgtttagctaaatgaaatggagcaataacaggtctgtgatgcccttagatgtccggggccgcacgcgcgctacaatggcagtaccagcgagtttta-ttcctagctagaaatggccgggtaacctgctgaatcactgtcgtgtcaggaataatggattgaaattatcccacttgaacgaggaattcctagtaagcgcaagtcactagcttgcgctgattacgtccctgccctttgtacacaccgcccgtcgctactaccgattgaatggtttagtgagatccttggatttgctaagaagtgg----------acttctatgatgggagaagacaatcaaacttgatcatttagaggaagtaaaagtcgtaac-----------
U31084_1_Tricladida_Continenticola_Geoplanoidea_Dugesiidae_Dugesia_mediterranea                                             tagtcatatgcttatctcaaagattaagccatgcatgtcttagtacacagactagtactctgaaaccgcggatggctcattataacagctatgatttgagagattttat---cattcaagataactgtggtaattctagagctaatattta-----atgccgtgactcc-------gagcgcggatttattagatcaaaatcaac-cgctg--------------gcggtattttgatgactctggataattt--actgatcgta--cgaccttgtgttgacgacatatctcttaagtggctgacctatcaactttcgatggtaagataaacgcttaccatggttgtaacgggtaacggggaatcagtgttcgattccggagagggagcctgagaaacggctaccacatccacggaaggcagcaggcgcgtaaattacccaataccggttcggtgaggtagtgacaaaaaataacaatatgggcc---ctagtggtttcataattgcaatgagaacattttaaatactttatcaagtatcaattggagggcaagtctggtgccagcagccgc-gtaattccagctccaatagcgtatattaaagttgttgcagttaaaaagctcgtagttgaaattgaggaa-------------------------------------------aaagtgg-aatcta-------gat-tgagagcta-tcttgt------------------------------------ccttcgtgtattctttgatgctctttaatgggtgttgaggatgaccgacaagtttactttgaaaaaattagagtgcttaaagcaggctt--acgcttgtatattgttgcatggaataataaaataggacttcggttttattttgttggttttcgaaactgaagtaatgattaaaagagactgccgggggcatatgtatgctggtgctagaggtgaaattcttagatcatcagcagacagtctactgcgaaagcatttgccaagaatgttttcattaatcaagnncgaaagtcagaggatcgaagacgatcagataccgtcctagttctgaccataaactatgccaactgacagttcgcgaaggtatt-caaatctccttgcgagaagtcaccgggaaacc---tagtctatgggttccgggggaagtatggttgcaaagctgaaacttaaaggaattgacggaagggcaccaccaggagtggagcctgc-gcttaatttgactcaacacgggaaatctcacccggtccggacactgtgaggattgacagattgatagctctttcttgattcggtgggtggtggtgcatggccgttcttagttggtggagcgatttgtctggttaattccgataacgaacgagactctaacctgctaaatagtacatttgtgt------------------------------------------------------------tcacgatgctgacttcttagaggaataaatagcgtttagctaaatgaaattgagcaataacaggtctgtgatgcccttagatgtccggggccgcacgcgcgctacaatggcagtaacagcgagtttta-ttcctagctagaaatggccgggtaacctgctaaatcactgtcgtgtcaggaatagtggattgaaattattccacttgaacgaggaattcctagtaagcgcaagtcactagcttgcgctgattacgtccctgccctttgtacacaccgcccgtcgctactaccgattgaatggtttagtgagatcgttggatttgttaaggaatgg----------acttctataatgggagaagacaatcaaacttgatcatttagaggaagtaaaagtcgtaacaaggtttccgt
AF013152_1_Tricladida_Continenticola_Geoplanoidea_Dugesiidae_Schmidtea_polychroa                                            tagtcatatgcttatctcaaagattaagccatgcatgtcttagtacacagactagtattctgaaaccgcggatggctcattataacagctatgatttgagagattttat---cattcaagataactgtggtaattctagagctaatattta-----atgccgtgactcc-------gagcgcggatttattagatcaaaatcaacccgttg--------------acggtattttgatgactctggataattt--actgatcgta--cgaccttgtgttgacgacatatctcttaagtggctgacctatcaactttcgatggtaagataaacgcttaccatggttgtaacgggtaacggggaatcagtgttcgattccggagagggagcctgagaaacggctaccacatccacggaaggcagcaggcgcgtaaattacccaataccggttcggtgaggtagtgacaaaaaataacaatatgggcc---ctagtggtttcataattgcaatgagaacattttaaatactttatcaagtatcaattggagggcaagtctggtgccancagccgc-gtaattccagctccaatagcgtatattaaagttgttgcagttaaaaagctcgtagttgaaattgaggaa-------------------------------------------aaagtgg-aatcta-------gat-tgaaagcta-tcttgt------------------------------------ccttcgtgtattctttgatgctctttaatgggtgttgaggatgaccgacaagtttactttgaaaaaattagagtgcttaaagcaggctt--acgcttgtatattgttgcatggaataatagaataagacttcggttttattttgttggttttcgaaactgaagtaatgattaaaagagactgccgggggcatatgtatgctggtgctagaggtgaaattcttagatcatcagcagacagtctactgcgaaagcatttgccaagaatgttttcattaatcaagaacgaaagtcagaggatcgaagacgatcagataccgtcctagttctgaccataaactatgccaactgacagttcgcgaaggtatt-caaatctccttgcgagaagtcaccgggaaacc---tagtctatgggttccgggggaagtatggttgcaaagctgaaacttaaaggaattgacggaagggcaccaccaggagtggagcctgcggcttaatttgactcaacacgggaaatctcacccggtccggacactgtgaggattgacagattgatagctctttcttgattcggtgggtggtggtgcatggccgttcttagttggtggagcgatttgtctggttaattccgttaacgaacgagactctaacctgctaaatagtacatttgtgt------------------------------------------------------------tcacgatgctgacttcttagaggaataaatagcgtttagctaaatgaaattgagcaataacaggtctgtgatgcccttagatgtccggggccgcacgcgcgctacaatggcagtaacagcgagtttaa-ttcctagctagaaatggccgggtaacctgctaaatcactgtcgtgtcaggaatagtggattgaaattattccacttgaacgagggattcctagtaagcgcaagtcactagcttgcgctgattacgtccctgccctttgtacacaccgcccgtcgctactaccgattgaatggtttagtgagatcgttggatttgttaaggaatgg----------acttctataatgggagaagacaatcaaacttgatcatttagaggaagtaaaagtcgtaacaaggtttccgt
AF033043_1_Tricladida_Continenticola_Geoplanoidea_Dugesiidae_Cura_pinguis                                                   tagtcatatgcttatctcaaagattaagccatgcatgtcttagtaaacagactagtactctgaaaccgcggatggctcattataacagctatgatttgagagattctat---cattcaagataactgtggtaattctagagctaatattta-----atgccgtgactcc-------gagcgcggatttattagatcaaaatcaacctgctg--------------gcggtactttgatgactctggataattt--actgatcgta--cgaccttgtgttgacgacatatctcttaaatggctgacctatcaactttcgatggtaagatcaaagcttaccatggttgtaacgggtaacggggaatcagtgttcgattccggagagggagcctgagaaacggctaccacatccacggaaggcagcaggcgcgtaaattacccaataccggttcggtgaggtagtgacaaaaaataacaatatgggcc---ctagtggtttcataattgcaatgagaacattttaaatactttatcaagtatcaattggagggcaagtctggtgccagcagccgcggtaattccagctccaatagcgtatattaaagttgttgcagttaaaaagctcgtagttgaaattgaggaa-------------------------------------------aaagtgg-aatctt-------gat-tgaaagcta-tcttgt------------------------------------ccttcgtgtattctttgatgctctttaatgggtgttgaggatgaccgacaagtttactttgaaaaaattagagtgcttaaagcaggctt--atgcttgcatattgttgcatggaataataaaataggacttcggttttattttgttggttttcgaaactgaagtaatgattaaaagagactgccgggggcatatgtatgctggtgctagaggtgaaattcttagatcatcagcagacagtctactgcgaaagca-ttgccaaggatgttttcattaatcaagaacganagtcagaggatcgaagacgatcagataccgtcctagttctgaccataaactatgccaactgacagttcgcgaaggtatt-caaatctccttgcgagaagtcaccgggaaacc---tagtctatgggttccgggggaagtatggttgcaaagctgaaacttaaaggaattgacggaagggcaccaccaggagtggagcctgcggcttaatttgactcaacacgggaaatctcacccggtccggacactgtgaggattgacagattgatagctctttcttgattcggtgggtggtggtgcatggccgttcttagttggtggagcgatttgtctggttaattccgttaacgaacgagactctaacctgctaaatagtacatttgtgt------------------------------------------------------------tatcgatgctgacttcttagaggaataaatagcgtttagctaaatgaaattgagcaataacaggtctgtgatgcccttagatgtccggggccgcacgcgcgctacaatggcagtaacagcgagtttaa-ttcctagctagaaatggccgggtaacctgctaaatcactgtcgtgtcaggaatagtggattgaaattattccacttgaacgaggaattcctagtaagcgcaagtcactagcttgcgctgattacgtccctgccctttgtacacaccgcccgtcgctactaccgattgaatggtttagtgagatcgttggatttgttaagaaatgg----------acttctataatgggaaaagacaatcaaacttgatcatttagaggaagtaaaagtcgtaacaaggtttccgt
AF033039_1_Tricladida_Continenticola_Geoplanoidea_Geoplanidae_Bipaliinae_Bipalium_kewense                                   tagtcatatgcttatatcaaagattaagccatgcatgtctaagtacacagaccagtactctgaaaccgcggatggctcattataacagctatgatttgagagatataat---cgttcaagataactgtggtaattttagagctaatattgg-----atgccgtgactcc-------gagcgcggatttattagatcaaaatcaacctgctg--------------gcggtgttttgatgactntggataactt--actgattgta--cgacctggcgttgacgacatatcttctaagtggctgacctatcaactgtcgatggtaagatcaaagcttaccatggttgtaacgggtaacggggaatcagtgtttgattccggagagggagcctgagaaacgg-taccacatccacggaaggcagcaggcgcgcaaattacccaataccggctcggtgaggtagtgacaaaaaataacaatatgggcc---ctagtggtttcataattgcaatgaggacattttaaatactttatcaagtatcaattggagggcaagtttggtgccagcagccgcggtaattccagctccaatagcgtatattaaagttgttgcagttaaaaagcttgtagttgaaattgaggaa-------------------------------------------aaagtgg-aatttt-------gat-tgatagcta-tcttgt------------------------------------ccttcgtgtatttgttgatgctctttgatgggtgttgacaatgaccgacaagtttactttgaaaaaattagagtgcttaaagcaggctt--atgcttgtanattgttgcatggaataatggaataagactttggttttattttgttggttttcgaaactggagtaatgattaaaagagactgccgggggcatatgtatgctggtgctagaggtgaaattcttagaccatcaccaaacaaactactgcgaaagcatttgccaagaatgttttcattaatcaagaacgaaagtcagaggatcgaagacgatcagataccgtcctagttctgaccataaactatgccaaccgacagttagctaaggaatt-catttctccttgctagaagtcaccgggaaacc---tagtctatgggttccgggggaagtatggttgcaaagctgaaacttaaaggaattgacggaagggcaccaccaggagtggagcctgcggcttaatttgactcaacacgggaaatctcacccggtccggacactgtgaggattgacagattgatagctctttcttgattcggtgggtggtggtgcatggccgttcttagttggtggagcgatttgtctggttaattccgttaacgaacgagattctcacctgctaaatagtacatttgtgt------------------------------------------------------------tatcgatgctgacttcttagaggaataaatagcgtttagctaaatgaaatggagcaataacaggtctgtgatgcccttagatgtccggggccgcacgcgcgctacaatggcagtaccaacgagtttta-ttcctagctagaaatggccgggtaacctgttgaatcactgtcgtgacaggaatagtggattgaaattattccacttgaacgaggaattcctagtaagtgcaagtcactagcttgcgctgattacgtccctgccctttgtacacaccgcccgtcgctactaccgattgaatggtttagtgagatcgttggattcgctaagaaatgg----------acttctatgatgggaaaagacaatcaaacttgatcatttagaggaa-taaaagtcgtaacaagtttc----
AF033042_1_Tricladida_Continenticola_Geoplanoidea_Geoplanidae_Microplaninae_Microplana_nana                                 tagtcatatgcttatntcaaagattaagccatgcatgtntaagtacagagantngtattttgaaaccgcggatggctcattataacagctatgatttgagagttgtaat---ctttcaagataactgtggtaattctagagctaatattta-----atgccgtgantcc-------gagcgcgaatttattagatcaaaatcaacctgcta--------------gcggaattttgatgaatttagataactt--actgatcgta--taacctggtgttgacgacatatnttttaagtggctgacctatcaactttcgatggtaagatcaaagcttaccatggttgtaac-ggtaacggggaatcagtgtttgattccggagagggagcctgagaaacgg-taccacatccacggaaggcagcaggcgcgtaaattacccaataccggctcggtgaggtagtgacaaaaaataacaatatgggcc---ctagtggtttcataattgcaatgagaacattctaaatactttatcgagtatcaattggagggcaagtctggtgccagcagccgcggtaattccagctccaatagcgtatattaaagttgttgcagttaaaaagctcgtagttgaaattgaggaa-------------------------------------------aaagtgg-aatcca-------gat-tgatagcta-tcttgt------------------------------------ccttcgtgtattctttgatgctctttaatgggtgttaaggaaaaccggcaagtttactttgaaaaaattagagtgcttaaagcaggctt--atgcttgcatattgttgcatggaataatgaaataagacttcggttttattttgttggttttcgaaactgaagtaatgattaaaagagactgccgggggcatatgtatgctggtgctagaggtgaaattcttanatcatcancanacnaactactgcnaaagcatttgccaagaatgttttcattaatcaagaacgaaagtcagaggatcgaagacgatcagataccgtcctagttctgaccataaactatgccaactgacagtttgcaaaggtatt-caaatctccttgcgagaagtcaccgggaaacc---tagtttatgggttccgggggaagtatggttgcaaagctgaaacttaaaggaattgacggaagggcaccaccaggagtggagcctgcggcttaatttgacccaacacgggaaatctcacccggtccggacactgtgaggattgacagattgatagctctttcttgattcggtgggtggtggtgcatggccgttcttagttggtggagcgatttgtctggttaattccgttaacgaacgagactcttacctgctaaatagtacatttgtgt------------------------------------------------------------tattgatgctgacttcttagaggaataaatagcgtttagctaaatgaaatggagcaataactggtctgtgatgcccttagatgtccggggccgcacgcgcgctacaatggcagtaacagcgagtttta-ttcctagctagaaatggccgggtaacctgctgaaacactgtcgtgtcaggaatagtggattgaaattttcccacttgaacgaggaattcctagtaagcgcaagtcactagcttgcgctgattagctccctgccctttgtacacaccgcccgtcgctactaccgattgaatggtttagtgagattgttggatttgctaagaaatgg----------acttctatgatgggaaaagccaatcaaacttgatcatttagaggaagtaaaagtcgtancaaggtttcng-
AF033038_1_Tricladida_Continenticola_Geoplanoidea_Geoplanidae_Caenoplaninae_Artioposthia_triangulata                        tagtcatatgcttatctcaaagattaagccatgcatgtctaagtacacagactcgtactctaaaaccgcggatggctcattataacagctatgatttgagagaaattgt----tttcaagataactgtggtaattctagagctaatattga-----atgccgtgactcc-------gagcgcggatttattagttcaaaatcaacctgctg--------------gcggtactttgatgactttggataacta--actgatcgta--cgacctagtgttgacgacatatctcttaaatggctgacctatcaactttcgatggtaagatcaaagcttaccatggttgtaacgggtaacggggaatcagtgttcgattccggagagggagcctgagaaacggctaccacatccacggaaggcagcaggcgcgcaaattacccaataccggttcggtgaggtagtgacaaaaaataacaatatgggcc---ctagtggtttcataattgcaatgagaacaatttaaatactttaacaagtatcaattggagggcaagtctggtgccagcagccgcggtaattccagctccaatagggtatattaaagttgttgcagttaaaaagctcgtagttgaaattgaggaa------------------------------------------aaaagtggtaatcta-------gat-tgatagcta-tcttgt------------------------------------ccttcgtgtatttctcgatgctctttaatgggtgttgagaatgaccgacaagtttactttgaaaaaattagagtgcttaaagcaggctt--tcgcttgcatattgttgcatggaataatgaaataagacttcggttttattttgttggttttcgaaactgaagtaatgattaaaagagactgcccggggcatatgtatgctggtgctagaggtgaaattcttanatcatcagcanacaaactactgcgaaagcatttgccaagaatgttttcattaatcaagaacgaaagtcagaggatcgaagacgatcagataccgtcctagttctgaccataaactatgccaactgacagttcgcaaaggtatt-caaatctccttgcgagaagtcaccgggaaacc---tagtctatgggttccgggggaagtatggttgcaaagctgaaacttaaaggaattgacggaagggcaccaccaggagtggagcctgcggcttaatttgactcaacacgggaaatctcacccggtccggacactgtgaggattgacagattgatagctctttcttgattcggtgggtggtggtgcatggccgttcttagttggtggagcgatttgtctggttaattccgttaacgaacgagactctaacctgctaaatagtacatttgtgt------------------------------------------------------------tatcgatgctgacttcttagaggaataaatagcgtttagctaaatgaaatggagcaataacaggtctgtgatgcccttagatgtccggggccgcacgcgcgctacaatggcagtaacagcgagtttta-ttcctagctagaaatggctgggtaacctgctgaatcactggtgtgtcaggaatagtggattgaaattgtcccacttgaacgaggaattcctagtaagcgcaagtcactagcttgcgctgattacgtccctgccctttgtacacaccgcccgtcgctactaccgattgaatggtttagtgagattgttggatttgctaagaagtgg----------acttctatgatgggaaaagacaatcaaacttgatcattnagaggaagtaaaagtcgtaacgcanaatcca-
AF033040_1_Tricladida_Continenticola_Geoplanoidea_Geoplanidae_Caenoplaninae_Caenoplana_caerulea                             tagtcatatgcttatctcaaagattaagccatgcatgactaagtacacagactcgtactctgaaaccgcggatggctcattataacagctatgatttgagagaaattgt----tttcaagataactgtggtaattntagagctaatattga-----aagccgtgactcc-------gagcgcggatttattagttcaaaatcaacctgctg--------------gcggttctttgatgactctggataacta--actgatngta--cgacctagtgttgacgacatatctcttaaatgggtgacctatcaactttcgatggtaagatcaaagcttaccatggttgtaacgggtaacggggaatcagtgtttgattccggagagggagcctgagaaacggctaccacatccacggaaggcagcaggcgcgcaaattacccaataccggttcggtgaggtagtgacaaaaaataacaatatgggcc---ctagtggtttcataattgcaatgagaacattttaaatactttatcaagtatcaattggagggcaagtctggtgccagcagccgcggtaattccagctccaatagcgtatattaaagttgttgcagttaaaaagctcgtagttgaaattgaggaa-------------------------------------------aaaggggtaatctt-------gat-tgatagctc-tcttgt------------------------------------ccttcgtgtattgttcgatgctctttaatgggtgttgaggatgaccgacaagtttactttgaaaaaattagagtgcttaaagcaggctt--tcgcttgcatattgttgcatggaataatgaaataggacttcggttttattttgttggttttcggaactgaagtaatgattaaaagagactgccgggggcatatgtatgctggtgctagaggtgaaattcttaaatcatcagcagacaanctactgcganagcatttgccaagaatgttttcattaatcaagaacgaaagtcagaggatcgaagacgatcagataccgtcctagttctgaccataaactatgccaactgacagttcgcaaaggtatt-caaatctccttgcgagaagtcaccgggaaacc---tagtctatgggttccgggggaagtatggttgcaaagctgaaacttaaaggaattgacggaagggcaccaccaggagtggagcctgcggcttaatttgactcaacacgggaaatctcacccggtccggacactgtgaggattgacagattgatagctctttcttgattcggtgggtggtggtgcatggccgttcttagttggtggagcgatttgtctggttaattccgttaacgaacgagactctaacctgctaaatagaacatttgtgt------------------------------------------------------------tatcgatgctgacttcttagaggaataaatagcgtttagctaaatgaaatggagcaataacaggtctgtgatgcccttagatgtccggggccgcacgcgcgctacaatggcagtaacagcgagtttta-ttcctagctagaaatggctgggtaacctgctgaatcactgtcgtgtcaggaatagtggattgaaattgtcccacttgaacgaggaattcgtagtaagcgcaagtcactagcttgcgctgattacgtccctgccctttgtacacaccgcccgtcgatactaccgattgaatggtttagtgagattgttggatttgctaagaaatgg----------acttctatgatgggaaaagacaatcaaacttgatcatttagaggaagtaaaagtcgtaacaaggtttc---
AF033041_1_Tricladida_Continenticola_Geoplanoidea_Geoplanidae_Caenoplaninae_Australoplana_sanguinea                         tagtcatatgcttatntcaaagattaagccatgcatgtctaagtacaaagactcgtactctgaaaccgcggatggctcattataacagctatgatttgagagaaattgt----tttcaagataactgtggtaattntagagctaatattga-----atgccgtgactcc-------gagcgcggatttattagttcaaaatcaacctgctg--------------gnggttctttgatgactttggataacta--actgattgta--cgacctagtgttgacgacatatctcttaaatggctgacctatcaactttcgatggtaagatcaaagcttaccatggttgtaacgggtaacggggaatcagtgttngattccggagagggagcctgagaaacggctaccacatccacggaaggcagcaggcgcgcaaattacccaataccggttcggtgaggtagtgacaaaaaataacaatatgggcc---ctagtggtttcataattgcaatgagaacattttaaatactttatcaagtatcaattggagggcaagtctggtgccagcagccgcggtaattccagctccaatagcgtatattaaagttgttgcagttaaaaagctcgtagttgaaattgaggaa-------------------------------------------aaagtggcaatnta-------gat-tgatagcta-tcttgt------------------------------------ccttcgtgtattgttcgatgctctttaatgggtgttgaggatgaccgacaagtttactttgaaaaaattagagtgcttaaagcaggctt--tcgcttgcatattgttgcatggaataatgaaataggactttggttttattttgttggttttcggaactgaagtaatgattaaaagagactgccgggggcatatgtatgctggtgctagaggtgaaattcttanatcatcancanacaaactactgcgaaaacatttgccaagaatgttttcattaatcaagaacgaaagtcagaggatcgaagacgatcagataccgtcctagttctgaccataaactatgccaactgacagttcgcaaaggtatt-caaatctccttgcgagaagtcaccgggaaacc---tagtctatgggttccgggggaagtatggttgcaaagctgaaacttaaaggaattgacggaagggcaccaccaggagtggagcctgcggcttaatttgacccaacacgggaaatctcacccggtccggacactgtgaggattgacagattgatagctctttcttgattcggtgggtggtggtgcatggccgttcttagttggtggagcgatttgtctggttaattccgttaacgaacgagactctaacctgctaaatagtacatttgtgt------------------------------------------------------------tttcgatgctgacttcttagaggaataaatagcgtttagctaaatgaaatggagcaataacaggtctgtgatgcccttagatgtccggggccgcacgcgcgntacaatggcagtaacagcgagtttta-ttcctagctagaaatggntgggtaacctgntgaatcactgtcgtgtcaggaatagtggattgaaattgtcccacttgaacgaggaattcctagtaagcgcaagtcactagcttgcgctgattacgtccctgccctttgtacacaccgcccgtcgctantaccgattgaatggtttagtgagattgttggatttgctaagaaatgg----------acttctatgatgggaaaagacactcaaacttgatcatttagaggaattataantcntaacanggtttcc--
DQ666007_1_Tricladida_Continenticola_Geoplanoidea_Dugesiidae_Spathula_sp                                                    -------------------aaagattaaccatgcatgtctaagtacaaagattaattttctaaaaccgcggatggctcattataacagctatgatttgagagacctaat---cttttaagataactgtggtaattctagagctaatattta-----atgccgtgacttc-------gagcgcggatttattagatcaaaatcaacctgccc----------------ggttatttgatgaatctggataactt--actgatcgaa--caacgttatgttggcgacatatctcttaaatggctgacctatcaactttcgatggtaagatcaaagcttaccatggttgtaacgggtaacggggaatcagggttcgattccggagagggagcctgagaaacggctaccacatccacggaaggcagcaggcgcgtaaattacccaataccggctcggtgaggtagtgacaaaaaataacaatatgggcc---ctagtggtttcataattgcaatgagaaaatcgtaaatactttatcaagtatcaattggagggcaagtctggtgccagcagccgcggtaattccagctccaaaagcgtatattaaagttgttgcagttaaaaagctcgtagttgaaattgaggac------------------------------------------cgatattgtaatctt-------gat-tgaaaatga-ttgtct------------------------------------ccttcatgtatttagtggtgagctttaatgcttgttgctaatgaccgacaagtttactttgaaaaaattagagtgcttaacgcaggctt--atgcttgtatattgttgcatggaataatagaataggacttcggttttattttgttggttttcgaaactgaagtaatgattaaaagagactgccgggggcatatgtatgctggtgttagaggtgaaattcttagatcatcagcagacaaactacagcgaaggcatttgccaagaatgttttcattaatcaagaacgaaagtcagaggatcgaagacgatcagataccgtcctagttctgaccgtaaactatgccaactgacagttagatatggtatt-taaa-aacccgtctagaagtcaccgggaaacc---tagtctatgggttccgggggaagtatggttgcaaagctgaaacttaaaggaattgacggaagggcaccaccaggagtggagcctgcggcttaatttgactcaacacgggaaatctcacccggtccggacactgtgaggattgacagattgatagctctttcttgatttggtgggtggtggtgcatggccgttcttagttggtggagcgatttgtctggttaattccgataacgaacgagactctgacctgctaaatagtacgcttgtgt------------------------------------------------------------tattggtgctgacttcttagaggaataaatagtgtttagctaaaagaaatggagcaataacaggtctgtgatgcccttagatgtccggggccgcacgcgcgctacaatggcggtatcaacaagttt---ttcctagcttgaaaaggccgggtaatcttgtgaaacaccgtcgtatcaggaatagtggattgcaattttcccacttgaacgaggaattcctagtaagcgcaggtcattaacctgcgctgattacgtccctgccctttgtacacaccgcccgtcgctactaccgattgaatggtttagtgagattgttggatttgctaagaaatgg----------acttctatgatgggaaaagacactcaaacttgatcatttagaggaagtaaaagtcgtaacaaggtttcc--
DQ666006_1_Tricladida_Continenticola_Geoplanoidea_Dugesiidae_Spathula_alba                                                  ---tcatatgcttatctcaaagattaagccatgcatgtctaagtacagagactttcagtctaaaaccgcggatggctcattataacagctatgatttgagagatgtaaa---cttttaagataactgtggtaattctagagctaatatttt-----atgccgtgactcc-------gagcgcggatttattagatcaaaatcaacctgttc----------------ggttaattgatgaatctggataactt--actgatcgca--taaccttgtgttggcgacgattctcttaaatggctgacctatcaactttcgatggtatgatcaaagcttaccatggttgtaacgggtaacggggaatcagtgttcgattccggagagggagcctgagaaacggctaccacatccacggaaggcagcaggcgcgtaaattacccaatgccggctcggtgaggtagtgacaaaaaataacaatatgggcc---ctagtggtttcataattgcaatgagaaaattttaaatactttatcaagtatcaattggagggcaagtctggtgccagcagccgcggtaattccagctccaaaagcgtatattaaagttgttgcagttaaaaagctcgtagttgaaattgaggat------------------------------------------ttgaacgattgtcta-------gac-tgatggttg-attcat------------------------------------ccttcatgtatttgtcgatgttctttaatggatgttggcaatgaccgacaagtttactttgaaaaaattagagtgcttaaagcaggctt--atgcttgtatattgttgcatggaataatagaataggacttcggttttattttgttggttttcgaaactgaagtaatgattaaaagagactgccgggggcatatgtatgctggtgttagaggtgaaattcttagatcatcagcagacaaactactgcgaaagcatttgccaagaatgttttcattaatcaagaacgaaagtcagaggatcgaagacgatcagataccgtcctagttctgaccgtaaactatgccaactgacagttagatatggtaat-taaatagcctttctagaagtcaccgggaaacc---tagtctatgggttccgggggaagtatggttgcaaagctgaaacttaaaggaattgacggaagggcaccaccaggagtggagcctgcggcttaatttgactcaacacgggaaatctcacccggtccggacactgtgaggattgacagattgatagctctttcatgatttggtgggtggtggtgcatggccgttcttagttggtggagcgatttgtctggttaattccgataacgaacgagactctagcctgctaaatagtatgtctgtgt------------------------------------------------------------tatcgatctatacttcttagaggaattaatagcgtttagctaaatgaaatggagcaataacaggtctgtgatgcccttagatgtccggggccgcacgcgcgctacaatggcgatatcaacgagttt---gtcctgactagaaatggttgggtaatctgttgaaacatcgtcgtgtcaggaatagtggattgcaattatcccacttgaacgaggaattcctagtaagcgcaagtcatcatcttgcgctgattacgtccctgccctttgtacacaccgcccgtcgctactaccgattgaatggtttagtgagattgttggatttgctaaaaaatgg----------acttttatgatgggaaaagacactcaaacttgatcatttagaggaagtaaaagtcgtaacaaggtttcc--
Z99951_1_Tricladida_Continenticola_Geoplanoidea_Dugesiidae_Romankenkius_lidinosus                                           tagtcatatgcttatctcaaagattaagccatgcatgtctaagtacagagatttatattctaaaaccgcggatggctcattataacagctatgatttgagagaactaat---ctttcaagataactgtggtaattctagagctaatattta-----atgccgtgactac-------gagcgcggatttattagatcaaaatcaaccaggct-------------gtcggtatattgatgaatctggataactt--actgatcaaa--cgaccttgtgtcgttgacgaatctcttaaatggctgacctatcaactttcgatggtaagatcaaagcttaccatggttgtaacgggtaacggggaatcagtgttcgattccggagagggagcctgagaaacggctaccacatccacggaaggcagcaggcgcgtaaattacccaataccggctcggtgaggtagtgacaaaaaataacaatatgggcc---ctagtggtttcataattgcaatgagaaaattttaaatactttatcaagtatcaattggagggcaagtctggtgccagcagccgcggtaattccagctccaaaagcgtatattaaagttgttgcagttaaaacgctcgtagttgaaattggggac------------------------------------------ttgcgctagaaccta-------ggt-tgatattgg-ttgttt------------------------------------ccttcgtgtattcgctgatgttctttaatggatgtcgtcaataaccgacaagtttactttgaaaaaattagagtgcttaaagcaggctt--acgcttgtatattgttgcatggaataatgaaataggacttcggttttattttgttggttttcgaaactgaagtaatgattaaaagagactgccgggggcatatgtatgctggcgttagaggtgaaattcttagatcgtcagcagacaaactactgcgaaagcatttgccaagaatgttttcattaatcaagaacgaaagtcagaggatcgaagacgatcagataccgtcctagttctgaccgtaaactatgccaactgacagttagctaaggtatt-caaatctcctttctagaagtcaccgggaaacc---tagtctatgggttccgggggaagtatggttgcaaagctgaaacttaaaggaattgacggaagggcaccaccaggagtggagcctgcggcttaatttgactcaacacgggaaatctcacccggtccggacactgtgaggattgacagattgatagctctttcatgatttggtgggtggtggtgcatggccgttcttagttggtggagcgatttgtctggttaattccgataacgaacgagactctgacctgctaaatagtaaatttgtgt------------------------------------------------------------tttcgatctttacttcttagaggaataaatagcgtttagctaaatgaaatggagcaataacaggtctgtgatgcccttagatgtccggggccgcacgcgcgctacaatggcggtaacaacaagttt---gtcctggctagaaatggttgggtaatcttgtgaatcaccgtcgtgtctggaatagtggatagcaattttcccacttgaacgaggaattcctagtaagcgcaagtcatcaacttgcgctgattacgtccctgccctttgtacacaccgcccgtcgctactaccgattgaatggtttagtgagattgttggatttgctaagaaatgg----------acttctatgatgggaaaagacactcaaacttgatcatttagaggaagtaaaagtcgtaacaaggtgtccgt
M58345_1_Tricladida_Continenticola_Planarioidea_Planariidae_Crenobia_alpina                                                 tagtca-nngcttatgtcaaagattaagccatgcntgtctaagtacaaagactagtactctgaaaccgcggatggctcattataacagctataatttgagagatttaa-----tgccaggataactgtggtaattctagagctaata-tta-----atgccgtgacttg-------gagcgtngatttattagatcaaaatcnacccactg--------------gtngtcttttggtgactctggataacta--actgatcgta--cagcctagtgctgacgacatatctcttaaatggctgacctatcaactttcgatggtaagatcaaagcttaccatggttataacgggtaacggggaatca-ggttcgattccgganagggagcctgagaaacggctnccacatccacggaaggcagcaggcgcgtaaattacccaataccggctcggtgaggtagtgacaataaataacaatatgagcc---ctttgggtttcgtaattgcaatgagaacatcttaaatactttatcaagtatcaattggagggcaagt---------------------attccagctccaatagcgtatattaaatttgttgcagttaaaaagctcgtagttgaaattgaggaa------------------------------------------ctgagtggcaatctt-------gat-taatagcgt-cctcat------------------------------------ccttcatgtattgtttgatgctctttaatgggtgttggatgtagccggcaagtttactttg-aaaaattagagtgcttaaagcaggctt--atgcttgtatattgttgcatggaataatagaataggactttggttctattttgttggttttcggaactgaagtaatgattaaaagagactgccgggggcatatgtatgctggtgtgagaggtgaaattcatagatcatcagcagacaaactactgcgaaagcatttgccaagaatgttttcattaatcaagaacgaaagtcagaggatcgaagacgatcagataccgtcctagttctgaccataaactatgccaactgacagttagcaaaggtatt-aacatatccttgctagaagtcaccgggaaacc---aagtcnatgggntcngg--------------------------------------------------------------------------------------------------------------------------------------------------------------------------------------------------------------------------cgagactctagcctgctaaatagtacatttgtgt------------------------------------------------------------tttcgat-ctgacttcttagagggataaatggcgtttagccgaaagaaattgagcaataacaggtctgtgatgcccttagatgtccggggccgcacgcgcgctacaatggcagtatcaacgagtattt-ttcctggctagaaatggctgggtaatctgttgaaacactgtcgtgtcaggaatagtggattgaaatttttccacttgaacgaggaattcctagtaagcgcaagtca------------------------------------------------------------------------------------------------------------------------------------------------------------------------------------
Z99946_1_Tricladida_Continenticola_Planarioidea_Dendrocoelidae_Baikalobia_guttata                                           -agtcatatgcttatgtcaaagattaagccatgcatgtctaagtacaaagtctcgtacactgaaaccgcggatggctcattataacagctatgatttgagagatttaaa-----cacaggctaactgtggtaattctagagctaatactaa-----atgtcgtgacaag------agagcgcggatttattagatcaaaatcaactggctggcg----------catggttccttgatgactctggataactt--actgatcgta--cgaccttgtgttgacgacgtatctcttaaatggctgacctatcaactttcgatggtaagatcattgcttaccatggttgtaacgggtaacggggaatcagggttcgattccggagagggagcctgagaaacggctaccacatccacggaaggcagcaggcgcgcaaattacccaataccggctcggtgaggtagtgacaataaataacaatatgagccg--tttacggtttcataattgcaatgagaacattttaaatactttatcaagtatcaattggagggcaagtctggtgccagcagccgcggtaattccagctccaatagcgtatattaaatttgctgcagttaaaaagctcgtagttgaaattgaggat------------------------------------------tcagattgtagtctt-------ggctgaattggca-gatcat------------------------------------ccttcatgtattggtagttgttcttaattgagtgaccactgtaaccggcaagtttactttgaaaaaattagagtgcttaaagcaggctt--acgcttgtatattgttgcatggaataatagaataggacttcggttctattttgttggttttcggaactgaagtaatgattaaaagagactgccgggggcatatgtatgctggtgggagaggtgaaattcatagatcaccagcagacaaactactgcgaaagcatttgccaagaatgttttcattaatcaagaacgaaagtcagaggatcgaagacgatcagataccgtcctagttctgaccataaactatgccaactgacagttagccaaggtata-aacatatccttgctagaagtcaccgggaaacc---aagtctatgggttccgggggaagtatggttgcaaagctgaaacttaaaggaattgacggaagggcaccaccaggagtggagcctgcggcttaatttgactcaacacgggaaatctcacccggtccggacactgtgaggattgacagattgatagctctttcttgattcggtgggtggtggtgcatggccgttcttagttggtggagcgatttgtctggttaattccgataacgaacgagactctaacctgctaaatagtacatgggtgt------------------------------------------------------------tctcgatgctgacttcttagaggaataaatagcgtttagctaaatgaaattgagcaataacaggtctgtgatgcccttagatgtccggggccgcacgcgcgctacaatggcagtatcaacgagttttt-ttcctagctagaaatggccgggtaatctgttgaaacactgtcgtgtcaggaattgtggattgaaatttttccacatgaacgaggaattcctagtaagcgcaagtcactagcttgcgctgattacgtccctgccctttgtacacaccgcccgtcgctactaccgattgaatgttttagtgagtttgttggattagctaagttgtgga--------cacagctatgatttgagaagacaatcaaacttgatcatttagaggaagtaaaagtcgtaacaaggctttccg
AJ312271_1_Tricladida_Continenticola_Planarioidea_Dendrocoelidae_Dendrocoelum_lacteum                                       ----------cttatgtcaaagattaagccatgcatgtctaagtacaaagactcgtactctaaaaccgcggatggctcattataacagctatgatttgagagatttaaa-----cacaggctaactgtggtaattctagagctaatactaa-----atgtcgtgacaag------agagcgcggatttattagatcaaaatcaactgactgtgg----------catggttctttgatgactctggataacttagactgatcgta--cgaccttgtgttgacgacatatctcttaaatggctgacctatcaactttcgatggtaagatcattgcttaccatggttgtaacgggtaacggggaatcagggttcgattccggagagggagcctgagaaacggctaccacatccacggaaggcagcaggcgcgcaaattacccaataccggctcggtgaggtagtgacaataaataacaatatgagccg--tttacggtttcataattgcaatgagaacattttaaatactttatcaagtatcaattggagggcaagtctggtgccagcagccgcggtaattccagctccaatagcgtatattaaatttgctgcagttaaaaagctcgtagttgaaattgaggat------------------------------------------tcagacgacagtttt-------gactgagttggca-ggtcat------------------------------------ccttcatgtatctgtagatgctcttcattgagtgtcaatagtaaccggcaagtttactttgaaaaaattagagtgcttaaagcagcgtt--acgcttgtatattgttgcatggaataatagaataggacttcggttctattttgttggttttcggaactgaagtaatgattaaaagagactgccgggggcatatgtatgctggtgggagaggtgaaattcatggatcaccagcagacaaactactgcgaaagcatctgccaagaatgttttcattaatcaagaacgaaagtcagaggatcgaagacgatcagataccgtcctagttctgaccataaactatgccaactgacagttagccaaggtata-aacatatccttgctagaagtcaccgggaaacc---aagtctatgggttccgggggaagtatggttgcaaagctgaaacttaaaggaattgacggaagggcaccaccaggagtggagcctgcggcttaatttgactcaacacgggaaatctcacccggtccggacactgtgaggattgacagattgatagctctttcttgattcggtgggtggtggtgcatggccgttcttagttggtggagcgatttgtctggttaattccgataacgaacgagactctaacctgctaaatagtacattggtgt------------------------------------------------------------tttcgatgctgacttcttagaggaataaatagcgtttagctaaatgaaattgagcaataacaggtctgtgatgcccttagatgtccggggccgcacgcgcgctacaatggcagtatcaacgagttttt-ttcctagctagaaatggccgggtaacctgttgaaacactgtcgtgtcaggaattgtggattgaaatttttccacatgaacgaggaattcctagtaagcgcaagtcactagcttgcgctgattacgtccctgccctttgtacacaccgcccgtcgctactaccgattgaatggtttagtgagattgttggatttgctaagttgtgga--------cacagctatgatgtgagaagacactcaaacttgatcatttagaggaagtaaaagtcgtaacaag--------
AF050433_1_Tricladida_Continenticola_Geoplanoidea_Dugesiidae_Dugesia_ryukyuensis                                            tngtcatatgcttatctcaaagattaagccatgcatgtctaagtacacagtctcataaactgaaaccgcggatggctcattataacagctactatttaagagacataa----tctttgggataactgtggtaattctagagctaatattta-----atgccgtgactcc-------gagcgcggatttattagatcaaaactaacctgtcc----------------agcattttgatgactctggataactt--actgatcgta--caacgctatgttgacgacgaatctcttaagtgtctgacctatcaactttcgatggtnagatcaaagcttaccatggttatnacgggttacggggaatcnntgttcgattccggagagggagcctgagaaacggctaccacatccacggaaggcagcaggcgcgaaaattacccactgccggttcggcgaggtagtgacaaaaaataacaatatggacc---ctagtggtttcataattgcaatgagaacattttaaatactttatcaagtatcaattggagggcaagtctggtgccagcagccgcggtaattccagctccaaaagcgtatattaaagttgttgcagttaaaaagctcgtagttgaaattgaggaa------------------------------------------tcgttgta-aagctt-------ggc-tgaaatact-gattgt------------------------------------cctttytgtatttcttgagtcactyaattgagatttttgaataaccgacaagtttactttgaaaaaattagagtgcttaaagcaggctt--atgcttgtatattgttgcatggaataatagaataagacttcggttttattttgttggttttcgaaactgaagtaatgattaaaagagactgccgggggcatatgtatgctggtgctagaggtgaaattctgagaccatcagcagacaatctactgcgaaagcatttgccnagaatgttttcattaatcwggaacgaaagtctgaggatcgaagacgatcagataccgtcctagttctgaccataaactatgccaactgacagttagcaaagatatt-tatttcatcttgctagaagtcaccgggaaacc---tagtctttgggttccgggggaagtatggttgcaaagctgaaacttaaaggaattgacggaagggcaccaccaggagtggagcctgcggcttaatttgactcaacacgggaaatctcacccggtccggacactgtgaggattgacagattgatagctctttcttgattcggtgggtggtggtgcatggccgttcttagttggtggagcgatttgtcaggttaattccgataacgaacgagactctgacttgctaaatagtggatctattt------------------------------------------------------------taacgatgatcacttcttagaagaataaatagcgtttagctaaatgaagaagagcaataacaggtctgtgatgccctaagatgtcsgggcccacacgcgcgnnacantggcagtaacaaggagttat--gtccttactagaaatngttgggttatcttgttaaacactgtcgtaacaggaattgtgaattgaaattatttcacataaacgaggaattcctagtaagcgcaagtcactagcttgcgctgawtacgtccctgcccttwgtacacaccgcccgtcgstactaccgattgaatggtttagtgagattgttggatttgctaagaaatgg----------acttctatgatgggaaaagacacccaaacttgatcatttagaggaagttaaantcgtaacnaggtttccgt
AF013155_1_Tricladida_Continenticola_Geoplanoidea_Dugesiidae_Dugesia_subtentaculata                                         -------atgcttatctcaaaaattaagccatgcatgtctaattacacantntngtanactgaaaccgcggatggctcattataacagctatgatttgaaaaatanaat---ctnttnnnataactgtggtaattctagagctaatattta-----atgccgtgactac-------aancgtggatttattaaatcaaaactancctgtcc----------------agtantttgatnacnctggataacta--nctgattaca-----acttttgttnacaacaaatctcttaaatggnngacctatcanctttcgatggtaaaatcaaaccttaccatggttntaacgggtancggggaatcattnttcgattccggagagggggcctgggaaacggctaccaaatccacggaaggcagcaggcgcgaaaattacccaataccggttcggtgaggtagtgacaataaataacaatatgggcc---ctagtggtttcataattgcaatgagaatattttaaatactttatcaagtatcaattggagggcaagtctggtgccagcagccgcggtaattccagctccaaaagcgtatattaaatttgttgcagttaaaaagctcgtagttgaaattgaggaa------------------------------------------ctatcattaggtctt-------gat-tgcattttg-gatttt------------------------------------ccttcatgtatttgattaatcactttattgggattttttaataaccgacaagtttactttgaaaaaattagagtgcttaaagcaggctg--atgcttgtatattgttgcatggaataatgaaataagacttcggttttattttgttggttttcgaaactgaagtaatgattaaaagagactgccgggggcatatgtatgctggtgctagaggtgaaattctgagancatcagcagacaaactactgcgaaagcatttgccaagaatgttttcattaatcaagaacgaaagtcagaggatcgaagacgatcagataccgtcctagttctgaccataaactatgccaactgacagttagcgatgatat--tttatcatcttgctagaagtcaccgggaaacc---aagtctttgggttccgggggaagtatggttgcaaagctgaaacttaaaggaattgacggaagggcaccaccaggagtggagcctgcggcttaatttgactcaacacgggaaatctcacccggtccggacactgtgaggattgacagattgatagctctttcttgattcggtgggtggtggtgcatggccgttcttagttggtggagcgatttgtcaggttaattccgataacgaacgagactctgacttactaaatagtggatttattt------------------------------------------------------------tatcgataatcacttcttaaaagaataaatagcgtttagctaaatgaaaaagagcaataacaggtctgtgatgcccttagatgtccggggccgcacgcccgctacaatggcagttccagcgagta----ttcctaactagaaatggtcgggtaatcttgtcaaacactgtcgtatcagggattgtgaattgaaattatttcacctgaacgaggaattcctactaagcgcaagtcactagcttgcgctgattacgtccctgccctttgtacacaccgcccgtcgctactaccgattgaatggtttagtgagattgttggatttgctaagaaatgg----------acttctatgatgggaaaagacactcaaacttgatcatttagaggaagtaaaagtcgtaacaaggttnccgt
D83382_1_Tricladida_Continenticola_Geoplanoidea_Dugesiidae_Dugesia_japonica                                                 -----------------------------------------------------------ctgaaaccgcggatggctcattataacagccatgatttaagagatataat---ctatcaagataactgtggtaattctagagctaatattta-----atgccgtgactac-------gagcgtggatttattagatcaaaactaacctgtcc-----------------agactttgatgactctggataactt--actgatcgta--cgaccttatgtcgacgacaaatctcttaagtggctgacctatcaactttcgatggtaagatcaaagcttaccatggttgtaacgggtaacggggaatcagtgttcgattccggagagggagcctgagaaacggctaccacatccacggaaggcagcaggcgcgtaacttacccaataccggatc-gtgaggtagtgacaataaataacaatatgggcc---ctagtggtttcataattgcaatgagaacattttaaatactttatcaagtatcaattggagggcaagtctggtgccagcagccgc-gtaattccagctccaatagcgtatattaaagttgttgcagttaaaaagctcgtagttgaaattgaggaa------------------------------------------atgattataagttta-------gac-tgattatcgagatctt------------------------------------ccttcttgtatcgttaagtgcactttattgggcttttacaataaccgacaagtttactttgaaaaaattagagtgcttaaagcgggctt--atgcttgcatattcttgcatggaataatgaaataagacttcggttttattttgttggttttcgaaactgaagtaatgattaaaagagacagtcgggggcatatgtatgctggtgctagaggtgaaattctgagaccatcagcagacaaactactgcgaaagcatttgccaagaatgttttcattaatcaagaacgaaagtcagaggatcgaagacgatcagataccgtcctagttctgaccataaactatgccatctgacagttagcgaaggatt--ttaatcatcttgctagaagtcaccgggaaacc---aagtctatgggttccgggggaagtatggttgcaaagctgaaacttaaaggaattgacggaagggcaccaccaggagtgagctgc---gcttaatttgactcaacacgggaaatttcccccggtccggacactgtgaggattgacagattgatagctctttcttgattcggtgggtggtggtgcatggccgttcttagttggtggagcgatttgtcaggttaattccgataacgaacgagactctaacttgctaaatagtgtatttattt------------------------------------------------------------tatcgataatcccttcttagaagaataaatagcgtctacgtaaatgaaaaagagcaataacaggtctgtgatgcccatagatgtccgggggcgcacgcgcgctacaatggcagttccaacgagtaata-ccttaacctagaaatagttgggcaatcttgtgaaacactgtcgtaacagggattgtgaattgtaattattccccgtgaacgaggaattcctagtagcagcaagtcactcagttgcgctgattacgtccctgccctttgtacacaccgcccgtcgctactaccgattgaatggtttagtgagattgttggatttgctaagaaatgg----------agttctatggtgggaaaagacactcaaactt----------------------------------------
Z99947_1_Tricladida_Maricola_Bdellouroidea_Bdellouridae_Bdellourinae_Bdelloura_candida                                      -agtcatatgcttatctccaagattaagccatgcatgcctaagttcaaactcttgaaaggttaaaccgtgaatggctcattataacagctacgatttaagagac-------gcaattaggataactgtggtaattctagagctaatacaa------atagtgcgactcc-------gagcatggatttattagttcaaaaccaatcagtcg--------------actgcgttttgatgactctggataact--acctaatcgca--tgaccttgtgttggcgattcatctcttaagtggctgacctatcaactatcgttggtaagttaacagcttaccatggtgataacgggtaacggggaatcagggttcgattccggagagggagcctgagaaacggctaccacatccacggatggcagcaggcgcgtaacatgcccactgctcgatgagcgaggctgtgacgataaataacaatatgagcc---cttgtggtttcataattggaatgagataactttaaatactttaacgagtaacaattggagggcaagtctggtgccagcagccgcggtaattccagctccaatagcgtatattaaagttgttgcagttaaaaagctcgtagttgaaattgaggtg------------------------------------------ttaattttctgcctt-------ggt-tagtagctg-aaaacg------------------------------------ccttcttgtaccttctgatgcccttcatttggtgttggaagagaccgacaactttactttgaaaaaattagagtgcttaaagcagacta--ttgtctgaatattgttgcatggaataatagaataggacttcggttctattttgttggttttcggaactgaagtaatgattgaaagagactgccgggggcatatgtatgctgttaggagaggtgaaattctaggattaacagcagacaacctactgcgaaagcatttgccaagaatgttttcattaatcaagaacgaaagtcagaggatcgaagacgatcagataccgtcctagttctgaccataaactatgccaactgacgattcgctcaggcaca-tatattgccttgcgagcagtcaccgggaaacc---aagtctttgggttccgggggaagtatggttgcaaagctgaaacttaaaggaattgacggaagggcaccaccaggagtggagcctgcggcttaatttgactcaacacgggaaatctcacccggtccggacactgtgaggattgacagattgatagctctttcttgattcagtgggtggtggtgcatggccgttcttagttggtggagtgatctgtctggttgattccgataacgaacgagactctaacctgctaactagtacatgtgtgt-----------------------------------------------------------ttatagatgctgacttcttagaggaattactggcgtttagccaaatgaaaaggagcaataacaggtctgtgatgcccttagatgtccggggccgcacgcgcgctacaatggcagtcccagcgagtgtacaatcctagcctgaaagggctgggtaacctgctaaatgactgtcgtatctggaatagtggtttgaaatttttccacttgaaccaggaattcctagtaagtgcaagtcactagcttgcgctgattacgtccctgccctttgtacacaccgcccgtcgctactaccgattgaatggtttagtgagattgttggatttactaagaagcgtac--------gcttctatggctgaagaagacactcaaacttgatcatttagaggaagtaaaagtcgtaacaagctttcc--
AF013148_1_Tricladida_Maricola_Bdellouroidea_Uteriporidae_Uteriporinae_Uterioporus_sp                                       tagtcatatgcttatctcgaagattaagccatgcatgcctaagttcaaacacttgaattgtaaaaccgtgaatggctcattataacagctataacctaagaga---------ctttttggataactgtggcaattctagagctaatactgt-----atgccgcgacttg-------gagcgtgaacttattaatttaaaaccaatccttcg--------------ggtggttttagatgactctggataatttt--ctgttcgaa--tggccttgtgctgtcgatctttctcttaggtggctgacctatcaaccttcgttggtaacataatcgcttaccaaggtgataacgggtaacggggaatcagggttcgattccggagagggagcctgagaaacggctaccacatccacggagggcagcaggcgcgtaacatacccaatgctcgaagagcgaggttgtgaggataaataataatatggct----attatttagtcataattacaatgagatcattttaaatactttaacgagtaacaattggagggcaagtctggtgccagcagccgcggtaattccagctccaatagcgtatattaaagttgttgcagttaaaaagctcgtagttgaaattgagatc------------------------------------------tgtattgttgatcta-------gat-ctagaacta-atcgga------------------------------------ccttattgtactttttgatgtccttt-ttgggtgttggaaatgaccggcaactttactttgaataaattagagtgcttaaagcacgt---tacgccggcatatttttgcatggaataatagaataggacttcggttctattttgttggttttcggaactgaagtaatgattaaaagagactgccgggggcatacgtatgctggtgggagaggtgaaattctaagatcatcagcagacgacctactgcgaaagcatttgccaa-aannnnnnnnnnnnncannnacgaaagtcagaggatcgaagacgatcagataccgtcctagttctgaccataaactatgccaactgacaattcgcacaggcatt-tcgatagcttggcgagaagtcaccgggaaacc---tagtctatgggttccgggggaagtatggttgcaaagctgaaacttaaaggaattgacggaagggcaccaccaggagtggagcctgc-gcttaatttgactcaacacgggaaatctcacccggtccggacactgtgaggattgacagattgatagctctttcttgattcggtgggtggtggtgcatggtcgttcttagttcgtaacgtgagtcgccaggtttattccgataacaagcgagactctagcctgctaaatagtacatgtgtga------------------------------------------------------------taaagatgctgacttcttagaggtattaatggcgtatagcta-atgagattgagcaataacaggtctgtgatgcccttagatgtccgggg-cgcacgcgcgctacaatggcattaccagcgagtattaaatcctagcctgaaagggctgggtaacctgctgaattgatgtcgtaacaggaatagtggattgcaattattcctcttgaacgaggaattcctagtaagtacaagtcactagcttgtgctgactacgtccctgccctttgtacacaccgcccg---------------------------------------------------------------------------------------------------------------------------------------
D85088_1_Tricladida_Maricola_Bdellouroidea_Uteriporidae_Ectoplaninae_Ectoplana_limuli                                       ccat-------------------------------catctaagtacacgtactagtattacgaaaccgtatacggctcattataacagctattatttagggatgtaagc------catggataactgtggtaattctagagctaatacatt-----aaactgtgactac-------gggcatggatttattagaacaaaaccaatagtctc------------tcgcgactgttagatgactctaaataact----ctaatcgta--tggccttgcgctggcgatgcttcccttaagtggctgacctatcaactatcgttggtaagttaaaggcttaccatggttataacgggtaacggggaatcagtgttcgattccggagagggagccttagaaacggctaccacatctacggatggcagcaggcgcgtaacatgcccaatgcttgaaaagcgaggctgtgaggataaataacaatatgagcccatc----ggtatcataattgcaatgagatcagtgtaaatactttaccgagtaacaattggagggcaagtatggtgccagcagccgc-gtaattccatctccaatagcgtatattaaagttgttgcagttaaaaagctcgtagtcgaaattggggtc------------------------------------------tgaatcatgggtcattg-------------------------------------------------------------tacctctgtacttgtcggtg-tcttcgttagctgccgatggtgaccggcaagtttactttgaataaattagagtgcttaaagcaggctt--ttgcttgtatattgttgcatggaataatagaataggacttcaggactattttgttgg-ttaaagaactgaagtaatgattgatagagacagtcgggggcat-cgtacgctgatgtgagaggtgaaattctaagatcatcagcagacgaacaactgcgaaagcacttgccaagtatgttttcattgatcaagaacgaaagtcagaggatcgaagacgatcagataccgtcctagttctgaccataaactatgccaactgacagttcgctaaggcacattttcaagccttgcgagaggtcaccgggaaacc---tagtctatgggttccgggggaagtatggttgcaaagctgaaacttaaaggaattgacgg-agggcaccaccaggagtgtagcctgc-gcttaatttgactcaacacgggaaatctcacccggtccggacactgtgaggaatgacagattgatagctctttcatgattcggtgggtggtggtgcatggccgttcttag-tggtggattgatttgtctggttaattccgataacgaacgagactctaacctactaattagtacgtacgtct-----------------------------------------------------------atggcgcgccggacttcttagaggaattagcg------cgtttaatgatatggagcaataacaggtctgtgatgcccttagatgtccggggc--cacgcgcgctacaatggcagtaccagcgagttttc-atcctagcctgaaatggtcgggtacact-gaaaattactgtcatatctggaatagtggtttgcaattattccacttgaacgaggaattcctagt-agtacaagtcactaacttgtgctg-ttacgtccctgccctttgtacaca-cgcccgtcgctactaccgattgaatgcttaagtgagattgttggattggctaagttacttgagtca---------------------------------------------------------------------------
DQ666008_2_Tricladida_Maricola_Bdellouroidea_Bdellouridae_Palombiellinae_Palombiella_stephensoni                            -------------------------tagccatgcatgcctaagaacacgtactagtattacgaatccgtatacggctcnccannncngctattatttaaggga-------agctaaatggataactgtggtaattctagagctaatacata-----aaactgtaactcc-------gagcatggatttatta-atcaaaaccaatctgttt------------cggcagtattttgatgactcagagtaact--acctaatcgta--tagccttgtgctggcgatactacccttaagtggctgacctatcaactttcgatggtaagttaaaagcttaccatggttataacgggtaacggggaatcagggttcgattccggagagggagcctgagaaacggctaccacatctacggatggcagcaggcacgtaacatgcccaatgcttgaaaagcgaggctgtgaagataaataacaatatgagct---ctttgagtatcataattgcaatgagatcagtgtaaataatttaccgagtaacaattggagggcaagtctggtgccagcagccgcsgtaattccagctccaatagtgtatattaaagttgttgcagttaaaaagctcgtagtcgaaattggggtt------------------------------------------tgagtaattgctccgcg-------------------------------------------------------------accttctgtacctgttgatgtccttcatagggtgttgacagcgaccgacaagtttactttgaaaaaattagagtgcttaaagcaggctt--ttgcttgaataatgttgcatggaataatggaataggactttggttctattttgttggttttcggaaccgaagtaatgatgagaagagacagcggagggtatgcgtacgctggtgtgagaggtgaaattctaagatcatcagcagacgaacaacagcgaaagcatttgcctacaatgttttcattgatcaagaacgaaagtcagaggatcgaagacgatcagataccgtcctagttctgaccataaactatgccaactgacggttcgctaaggcact-tgttgagccttgcgagcagtcaccgggaaact---aagtctatgggttccgggggaagtatggttgcaaagctgaaacttaaaggaattgacggaagggcaccaccaggagtggagcctgcggcttaatttgactcaacacgggaaatctcacccggtccggacactgcgaggakkgacagattgatagctctttcttgattcggtgggtggtggtgcatggccgttcttagtgggtggattgatttgtctggttaattccgataacgaacgagactctaacctactaactagtacatgtgttt--------------------------------------------------------------tctatgctgacttcttagaggaattagtgacatatcaatgaaaaggac------aatacgcgtctgtgatgcccccagatgtccggggccgcangcgcgctncaatggnagtaccagcnagttttt-ttcctancctganagggncgggcaacct-gctaattgctgtcatatcnggaatantggtttgaaatttttccacttgaacgaggaattcctagnaagngcaagtcactaacttgtgctgaatacgnccctgccctttgtacanaccgcccgtcgctnctaccgatcgaatgagttancgagattgnccnattgactaagtaacttgnn------nnntantatgattggagaaaatactcaaactngctctattagaagccaagcaaaacgaaacanggnnnccct
U95947_1_Catenulida_Stenostomidae_Stenostomum_sp_Aguinaldo1997                                                              tagtcatatgcttgtctcaaagattaagccatgcatgtctaagtacaggctttggtacagcgaaaccgcgaatggctcattaaatcagctataatttattagattgt---tcttacttggataactgtgggaattctagagctaatacatgcgcaaaagctccgacctt---ggggaggagtgcagttattagaccaaaaccagccgagtt-----------------cgggtttggtgactctggataacgacagcggatcgca--tggccttgtgccggcgacatatctttcaagtgtctgacctatcaactgacgatggtacgcgatatgcctaccatggtgataacgggtaacggagaataagggttcgactccggagagggagcctgagaaatggctaccacatccaaggatggcagcaggcgcgcaaattacccactctcagcacgaggaggtagtgacgaaaaataacaatgcgggactc-tatgaggcctcgcaattggaatgagcgcactttaaatcgttcgacgaggatctattggagggcaagtctggtgccagcagccgcggtaattccagctccaatagcgtatattaaagttgttgcagttaaaaagctcgtagttggatctggggtt------------------------------------------cgggtcggcggtttgc-actctgtggctactgccgtgctcac--------------------------tc---ttactagctggtgcgtctcgtcgtgttcttcactgagtgcggcgagagcctagcatgtttactttgaaaaaattagagtgctcaaagcaggcgtctacgcctgaatagtgttgcatggaataatggaataggacctcggttctattttgttggttttcggaactgaggtaatgattaagagggacggtcgggggcattcgtatttcggtgttagaggtgaaattcttggatcgctgaaagacggacaaatgcgaaagcatctgccaagaacgtctccattaatcaagaacgaaagtcagaggttcgaagacgatcagacaccgtcctagttctgaccataaacgatgccaactagcgatccgcagtggttgcttaaacgactctgcgagcagcttccgggaaacc--aaagtgtttgggttccgggggaagtatggttgcaaagctgaaacttaaaggaattgacggaagggcaccaccaggagtggagcctgcggcttaatttgactcaacacggggaaactcacccggtccggacaccgtaaggattgacaggtcgagagctctttcttgattcggtggatggtggtgcatggccgttcttagttggtggagtgatttgtctggttaattccgataacgaacgagactctagcctgctaactagttgcgccgtgttcattc--------------------------------------------------------gggctgtagacttcttagagggacagatggcgtttagccatacgaaattgagcaataacaggtctgtgatgcccttagatgtccggggccgcacgcgcgctacactgaaggagtcagcgtgtgct--atccgcgctcggaagagctcggtaacccgttgaaactccttcgtgcttgggattgtggcttgtaattatcgcgcatgaacgaggaattcccagtaagtgcaagtcatcagcttgcgctgactacgtccctgccctttgtacacaccgcccgtcgctactaccgattgaatggtttagcaaggtactcggattggtctcggtcttgtgc-------gcatgaccgagtcgagaagaaggccaaacttgatcatttagaggaagtaaaagtcgtaacaaggtttccgt
AB665114_1_Catenulida_Stenostomidae_Stenostomum_saliens                                                                     ---------------------------------------------------------------------------------------------------------------------tggataactgtgggaattctagagctaatacatgcgcaaaagctccgacctt---ggggaggagtgcagttattagaccaaaaccagccgagtt-----------------cgggtttggtgactctggataacgacagcggatcgca--tggccttgtgccggcgacatatctttcaagtgtctgacctatcaactgacgatggtacgcgatatgcctaccatggtgataacgggtaacggagaataagggttcgactccggagagggagcctgagaaatggctaccacatccaaggatggcagcaggcgcgcaaattacccactctcagcacgaggaggtagtgacgaaaaataacaatgcgggactc-tatgaggcctcgcaattggaatgagcgcactttaaatcgttcgacgaggatctattggagggcaagtctggtgccagcagccgcggtaattccagctccaatagcgtatattaaagttgttgcagttaaaaagctcgtagttggatctggggtt------------------------------------------cgggtcggcggtttgc-actctgtggctactgccgtgctcac--------------------------tc---ttactagctggtgcgtctcttggtattcttcactgagtgccacgagagcctagcatgtttactttgaaaaaattagagtgctcaaagcaggcgtctacgcctgaatagtgttgcatggaataatggaataggacctcggttctattttgttggttttcggaactgaggtaatgattaagagggacggtcgggggcattcgtatttcggtgttagaggtgaaattcttggatcgctgaaagacggacaaatgcgaaagcatctgccaagaacgtctccattaatcaagaacgaaagtcagaggttcgaagacgatcagacaccgtcctagttctgaccataaacgatgccaactagcgatccgcagtggttgcttaaacgactctgcgagcagcttccgggaaacc--aaagtgtttgggttccgggggaagtatggttgcaaagctgaaacttaaaggaattgacggaagggcaccaccaggagtggagcctgcggcttaatttgactcaacacggggaaactcacccggtccggacaccgtaaggattgacaggtcgagagctctttcttgattcggtggatggtggtgcatggccgttcttagttggtggagtgatttgtctggttaattccgataacgaacgagactctagcctgctaactagttgcgccgtgttcattc--------------------------------------------------------gggctgtagacttcttagagggacagatggcgtttagccatacgaaactgagcaataacaggtctgtgatgcccttagatgtccggggccgcacgcgcgctacactgaaggagtcagcgtgtgct--atccgcgctcggaagagctcggtaacccgttgaaactccttcgtgcttgggattgtggcttgtaattatcgcgcatgaacgaggaattcccagtaagtgcaagtcatcagcttgcgctgactacgtccctgccctttgtacacaccgcccgtcgctactaccgattgaatggtttagcaag--actcggattggtctcggtcttgtgc-------gcatgaccga-tcgaga------------------------------------------------------
AB665113_1_Catenulida_Stenostomidae_Stenostomum_tuberculosum                                                                -----------------------------------------------------------------------------------------tataatttattagattgt---tcttacttggataactgtgggaattctagagctaatacatgcgcaaaagctccgacttt---gggaaggagtgcagttattagaccaaaaccagccgagtt-----------------cgggtttggtgactctggataacgacagcggatcgca--tggccttgtgccggcgacatatctttcaagtgtctgacctatcaactgacgatggtacgcgatatgcctaccatggtgataacgggtaacggagaataagggttcgactccggagagggagcctgagaaatggctaccacatccaaggatggcagcaggcgcgcaaattacccactctcagcacgaggaggtagtgacgaaaaataacaatgcgggactc-tatgaggcctcgcaattggaatgagcgcactttaaatcgttcgacgaggatctattggagggcaagtctggtgccagcagccgcggtaattccagctccaatagcgtatattaaagttgttgcagttaaaaagctcgtagttggatctggggtt------------------------------------------cgggtcggcggtttgc-gctctgcggctactgccgtgctcac--------------------------tc---ttactagctggtgcgtctcgcggttctcttaactgagtgccacgagagcctagcatgtttactttgaaaaaattagagtgctcaaagcaggcgtctacgcctgaatagtgttgcatggaataatggaataggacctcggttctattttgttggttttcggaactgaggtaatgattaagagggacggtcgggggcattcgtatttcggtgttagaggtgaaattcttggatcgctgaaagacggacaaatgcgaaagcatctgccaagaacgtctccattaatcaagaacgaaagtcagaggttcgaagacgatcagacaccgtcctagttctgaccataaacgatgccaactagcgatccgcagtggttgcttaaacgactctgcgagcagcttccgggaaacc--aaagtgtttgggttccgggggaagtatggttgcaaagctgaaacttaaaggaattgacggaagggcaccaccaggagtggagcctgcggcttaatttgactcaacacggggaaactcacccggtccggacaccgtaaggattgacaggtcgagagctctttcttgattcggtggatggtggtgcatggccgttcttagttggtggagtgatttgtctggttaattccgataacgaacgagactctagcctgctaactagttgcgccgtgttcattc--------------------------------------------------------gggctgtagacttcttagagggacagatggcgtttagccatacgaaactgagcaataacaggtctgtgatgcccttagatgtccggggccgcacgcgcgctacactgaaggagtcagcgtgtgct--atccgcgctcggaagagctcggtaacccgttgaaactccttcgtgcttgggattgtggcttgtaattatcgcgcatgaacgaggaattcccagtaagtgcaagtcatcagcttgcgctgactacgtccctgccctttgtacagaccgcccgtcgctactaccgattgaa---------------------------------------------------------------------------------------------------------------------
AJ012519_1_Catenulida_Stenostomidae_Stenostomum_leucops_aquariorum_                                                         -agtcatatgcttgtctcaaagattaagccatgcatgtctaagtacaggctttggtacagcgaaaccgcgaatggctcattaaatcagctataatttattagattgt---tcttacttggataactgtgggaattctagagctaatacatgcgcaaaagctccgacctt---gggcaggagtgcagttattagaccaaaaccagccgagtt-----------------cgggtttggtgactctggataacgacagcggatcgca--tggccttgtgccggcgacatatctttcaagtgtctgacctatcaactgacgatggtacgtgatatgcctaccatggtgataacgggtaacggagaataagggttcgactccggaga-ggagcctgagaaatggctaccacatccaaggatggcagcaggcgcgcaaattacccactctcagtacgaggaggtagtgacgaaaaataacaatgcgggactc-tatgaggcctcgcaattggaatgagcgcactttaaatcgttcgacgaggatctattggagggcaagtctggtgccagcagccgcggtaattccagctccaatagcgtatattaaagttgttgcagttaaaaagctcgtagttggatctggggtt------------------------------------------cgggtcggtggtttgc-gctctgcggctactgccgtgctcac--------------------------tc---ttactagccggtgcgtctcttggtgctcttcactgagtgccacgagagcctggcatgtttactttgaaaaaattagagtgctcaaagcaggcgcttgcgcctgaatagtgttgcatggaataatggaataggacctcggttctattttgttggttttcggaactgaggtaatgattaagagggacggtcgggggcattcgtatttcggtgttagaggtgaaattcttggatcgctgaaagacggacaaatgcgaaagcatctgccaagaacgtctccattaatcaagaacgaaagtcagaggttcgaagacgatcagacaccgtcctagttctgaccataaacgatgccaactagcgatccgcagtggttgcttaaacgactctgcgagcagcttccgggaaacc--aaagtgtttgggttccgggggaagtatggttgcaaagctgaaacttaaaggaattgacggaagggcaccaccaggagtggagcctgcggcttaatttgactcaacacggggaaactcacccggtccggacaccgtaaggattgacagatcgagagctctttcttgattcggtggatggtggtgcatggccgttcttagttggtggagtgatttgtctggttaattccgataacgaacgagactctagcctgctaactagttgcgccgtgttcattc--------------------------------------------------------gggctgtagacttcttagagggacagatggcgtttagccatacgaaattgagcaataacaggtctgtgatgcccttagatgtccggggccgcacgcgcgctacactgaaggagtcagcgtgtgct--atccgtgctcggaagagctcggtaacccgttgaaactccttcgtgcttgggattgtggcttgtaattatcgcgcatgaacgaggaattcccagtaagtgcaagtcatcagcttgcgctgactacgtccctgccctttgtacacaccgcccgtcgctactaccgattgaatggtttagcaaggtactcagattggtctcgatcttgcac-------gcgtgatcgacgcgagaagaaggccaaacttgatcatttagaggaagtaaaagtcgtaacaaggtttcc--
AB665104_1_Catenulida_Stenostomidae_Stenostomum_grande                                                                      -----------------------------------------------------------------ccgcgaatggctcattaaatcagctataatttattagattgc---tcttacttggataactgtgggaattctagagctaatacatgcgcaaaagctccgacctt---gggcaggagtgcagttattagaccaaaaccagccgagtt-----------------cgggtttggtgactctggataacgacagcggatcgca--tggccttgtgccggcgacatatctttcaagtgtctgacctatcaactgacgatggtacgtgatatgcctaccatggtgataacgggtaacggagaataagggttcgactccggagagggagcctgagaaatggctaccacatccaaggatggcagcaggcgcgcaaattacccactctcagtacgaggaggtagtgacgaaaaataacaatgcgggactc-tatgaggcctcgcaattggaatgagcgcactttaaatcgttcgacgaggatctattggagggcaagtctggtgccagcagccgcggtaattccagctccaatagcgtatattaaagttgttgcagttaaaaagctcgtagttggatctggggtt------------------------------------------cgggtcggtggtttgc-gctctgcggctactgccgtgctcac--------------------------tc---ttactagccggtgcgtctcttggtgctcttcattgagtgccacgagagcctggcatgtttactttgaaaaaattagagtgctcaaagcaggcgcttgcgcctgaatagtgttgcatggaataatggaataggacctcggttctattttgttggttttcggaactgaggtaatgattaagagggacggtcgggggcattcgtatttcggtgttagaggtgaaattcttggatcgctgaaagacggacaaatgcgaaagcatctgccaagaacgtctccattaatcaagaacgaaagtcagaggttcgaagacgatcagacaccgtcctagttctgaccataaacgatgccaactagcgatccgcagtggttgcttaaacgactctgcgagcagcttccgggaaacc--aaagtgtttgggttccgggggaagtatggttgcaaagctgaaacttaaaggaattgacggaagggcaccaccaggagtggagcctgcggcttaatttgactcaacacggggaaactcacccggtccggacaccgtaaggattgacagatcgagagctctttcttgattcggtggatggtggtgcatggccgttcttagttggtggagtgatttgtctggttaattccgataacgaacgagactctagcctgctaactagttgcgccgtgttcattc--------------------------------------------------------gggctgtagacttcttagagggacagatggcgtttagccatacgaaattgagcaataacaggtctgtgatgcccttagatgtccggggccgcacgcgcgctacactgaaggagtcagcgtgtgct--atccgtgctcggaagagctcggtaacccgttgaaactccttcgtgcttgggattgtggcttgtaattatcgcgcatgaacgaggaattcccagtaagtgcaagtcatcagcttgcgctgactacgtccctgccctttgtacacaccgcccgtcgctactaccgattgaatggtttagcaaggtactcagattggtctcgatcttgcac-------gcgtgatcgacgcgagaagaaggcc----------------------------------------------
FJ384820_1_Catenulida_Stenostomidae_Stenostomum_grabbskogense                                                               ------tttgtttgtctcaaagattaagccatgcatgtctaagtacaggctttggtacagcgaaaccgcgaatggctcattaaatcagctataatttattagattgt---tcttacttggataactgtgggaattctagagctaatacatgcgcaaaagctccgacctt---ggggaggagtgcagttattagaccaaaaccagccgagtt-----------------cgggtttggtgactctggataacgatagcggatcgca--tggccttgtgccggcgacatatctttcaagtgtctgacctatcaactgacgatggtacgcgatatgcctaccatggtgataacgggtaacggagaataagggttcgactccggagagggagcctgagaaatggctaccacatccaaggatggcagcaggcgcgcaaattacccactctcagtacgaggaggtagtgacgaaaaataacaatgcgggactc-tatgaggcctcgcaattggaatgagcgcactttaaatcgttcgacgaggatctattggagggcaagtctggtgccagcagccgcggtaattccagctccaatagcgtatattaaagttgttgcagttaaaaagctcgtagttggatctggggtt------------------------------------------cgggtcggtggtttgc-gctctgcggctactgccgtgctcac--------------------------tc---ttactagccggtgcgtctcgtggtgctcttcattgagtgccacgagagcctggcatgtttactttgaaaaaattagagtgctcaaagcaggcgcttgcgcctgaatagtgttgcatggaataatggaataggacctcggttctattttgttggttttcggaactgaggtaatgattaagagggacggtcgggggcattcgtatttcggtgttagaggtgaaattcttggatcgctgaaagacggacaaatgcgaaagcatctgccaagaacgtctccattaatcaagaacgaaagtcagaggttcgaagacgatcagacaccgtcctagttctgaccataaacgatgccaactagcgatccgcagtggttgcttaaacgactctgcgagcagcttccgggaaacc--aaagtgtttgggttccgggggaagtatggttgcaaagctgaaacttaaaggaattgacggaagggcaccaccaggagtggagcctgcggcttaatttgactcaacacggggaaactcacccggtccggacaccgtaaggattgacagatcgagagctctttcttgattcggtggatggtggtgcatggccgttcttagttggtggagtgatttgtctggttaattccgataacgaacgagactctagcctgctaactagttgcgccgtgttcattc--------------------------------------------------------gggctgtagacttcttagagggacagatggcgtttagccatacgaaattgagcaataacaggtctgtgatgcccttagatgtccggggccgcacgcgcgctacactgaaggagtcagcgtgtgct--atccgggctcggaagagctcggtaacccgttgaaactccttcgtgcttgggattgtggcttgtaattatcgcgcatgaacgaggaattcccagtaagtgcaagtcatcagcttgcgctgactacgtccctgccctttgtacacaccgcccgtcgctactaccgattgaatggtttagcaaggtactcagattggtctcgatcttgcac-------gcgtgatcgatgcgagaagaaggccaaacttgatcatttagaggaagtaaaagtcgtaacaagga------
FJ384833_1_Catenulida_Stenostomidae_Stenostomum_arevaloi                                                                    ------tttgcttgtctcaaagattaagccatgcatgtctaagtacaggctttggtacagcgaaaccgcgaatggctcattaaatcagctataatttattagattgt---tcttacttggataactgtgggaattctagagctaatacatgcgcaaaagctccgacctt---ggggaggagtgcagttattagaccaaaaccagccgagtt-----------------cgggtttggtgactctggataacgatagcggatcgca--tggccttgcgccggcgacatatctttcaagtgtctgacctatcaactgacgatggtacgcgatatgcctaccatggtgataacgggtaacggagaataagggttcgactccggagagggagcctgagaaatggctaccacatccaaggatggcagcaggcgcgcaaattacccattctcagtacgaggaggtagtgacgaaaaataacaatgcgggactc-tatgaggcctcgcaattggaatgagcgcactttaaatcgttcgacgaggatctattggagggcaagtctggtgccagcagccgcggtaattccagctccaatagcgtatattaaagttgttgcagttaaaaagctcgtagttggatctggggtt------------------------------------------cgggtcggtggtttgc-gcttcgcggctactgccgtgctcac--------------------------tc---ttactagccggtgcgtctcgtggtgctcttcattgagtgcctcgagagcctggcatgtttactttgaaaaaattagagtgctcaaagcaggcgcttgcgcctgaatagtgttgcatggaataatggaataggacctcggttctattttgttggttttcggaactgaggtaatgattaagagggacggtcgggggcattcgtatttcggtgttagaggtgaaattcttggatcgctgaaagacggacaaatgcgaaagcatctgccaagaacgtctccattaatcaagaacgaaagtcagaggttcgaagacgatcagacaccgtcctagttctgaccataaacgatgccaactagcgatccgcagtggttgcttaaacgactctgcgagcagcttccgggaaacc--aaagtgtttgggttccgggggaagtatggttgcaaagctgaaacttaaaggaattgacggaagggcaccaccaggagtggagcctgcggcttaatttgactcaacacggggaaactcacccggtccggacaccgtaaggattgacagatcgagagctctttcttgattcggtggatggtggtgcatggccgttcttagttggtggagtgatttgtctggttaattccgataacgaacgagactctagcctgctaactagttgcgccgtgttcattc--------------------------------------------------------gggctgtagacttcttagagggacagatggcgtttagccatacgaaattgagcaataacaggtctgtgatgcccttagatgtccggggccgcacgcgcgctacactgaaggagtcagcgtgtgct--atccgggctcggaagagctcggtaacccgttgaaactccttcgtgcttgggattgtggcttgtaattatcgcgcatgaacgaggaattcccagtaagtgcaagtcatcagcttgcgctgactacgtccctgccctttgtacacaccgcccgtcgctactaccgattgaatggtttagcaaggtactcggattgatcccgatcttgcgc-------gcgtgatcgacgcgagaagaaggccaaacttgatcatttagaggaagtaaaagtcgtaacaagg-------
FJ196319_1_Catenulida_Stenostomidae_Stenostomum_bryophilum                                                                  ---------gcttgtctcaaagattaagccatgcatgtctaagtacaggctttggtacagcgaaaccgcgaatggctcattaaatcagctataatttattagattgt---tcttacttggataactgtgggaattctagagctaatacatgcgcaaaagctccgacctt---ggggaggagtgcagttattagaccaaaaccagccgagtt-----------------cgggtttggtgactctggataacgatagcggatcgca--tggccttgtgccggcgacatatctttcaagtgtctgacctatcaactgacgatggtacgcgatatgcctaccatggtgataacgggtaacggagaataagggttcgactccggagagggagcctgagaaatggctaccacatccaaggatggcagcaggcgcgcaaattacccactctcagtacgaggaggtagtgacgaaaaataacaatgcgggactc-tatgaggcctcgcaattggaatgagcgcactttaaatcgttcgacgaggatctattggagggcaagtctggtgccagcagccgcggtaattccagctccaatagcgtatattaaagttgttgcagttaaaaagctcgtagttggatctggggtt------------------------------------------cgggtcggtggtttgc-gctctgcggctactgccgtgctcac--------------------------tc---ttactagccggtgcgtctcgcggtgctcttcattgagtgccacgagagcctggcatgtttactttgaaaaaattagagtgctcaaagcaggcgcttgcgcctgaatagtgttgcatggaataatggaataggacctcggttctattttgttggttttcggaactgaggtaatgattaagagggacggtcgggggcattcgtatttcggtgttagaggtgaaattcttggatcgctgaaagacggacaaatgcgaaagcatctgccaagaacgtctccattaatcaagaacgaaagtcagaggttcgaagacgatcagacaccgtcctagttctgaccataaacgatgccaactagcgatccgcagtggttgcttaaacgactctgcgagcagcttccgggaaacc--aaagtgtttgggttccgggggaagtatggttgcaaagctgaaacttaaaggaattgacggaagggcaccaccaggagtggagcctgcggcttaatttgactcaacacggggaaactcacccggtccggacaccgtaaggattgacagatcgagagctctttcttgattcggtggatggtggtgcatggccgttcttagttggtggagtgatttgtctggttaattccgataacgaacgagactctagcctgctaactagttgcgccgtgttcattc--------------------------------------------------------gggctgtagacttcttagagggacagatggcgtttagccatacgaaattgagcaataacaggtctgtgatgcccttagatgtccggggccgcacgcgcgctacactgaaggagtcagcgtgtgct--atccgggctcggaagagctcggtaacccgttgaaactccttcgtgcttgggattgtggcttgtaattatcgcgcatgaacgaggaattcccagtaagtgcaagtcatcagcttgcgctgactacgtccctgccctttgtacacaccgcccgtcgctactaccgattgaatggtttagcaaggtactcagattggtctcgatcttgcac-------gcgtgatcgatgcgagaagaaggccaaacttgatcatttagaggaagtaaaa-------------------
FJ196331_1_Catenulida_Stenostomidae_Stenostomum_sp_smallpit                                                                 ----------------------------------atgtctaagtacaggctttggtacagcgaaaccgcgaatggctcattaaatcagctataatttattagattgt---ctctacttggataactgtgggaattctagagctaatacatgcgcaaaagctccgacctt---ggggaggagtgcagttattagaccaaaaccagccgagtt-----------------cgggtttggtgactctggataacgatagcggatcgca--tggccttgtgccggcgacatatctttcaagtgtctgacctatcaactgacgatggtacgtgatatgcctaccatggtgataacgggtaacggagaataagggttcgactccggagagggagcctgagaaatggctaccacatccaaggatggcagcaggcgcgcaaattacccactctcagtacgaggaggtagtgacgaaaaataacaatgcgggactc-tatgaggcctcgcaattggaatgagcgcactttaaatcgttcgtcgaggatctattggagggcaagtctggttccagcagccgccgtaattccagctccaatagcgtatattaaagttgttgcagttaaaaagctcgtagttggatctggggtt------------------------------------------cgggtcggcggtttgc-gctctgcggctactgccgtgctcac--------------------------tc---ttactagctggtgcgtctcgcggtactcttaactgagtgccacgagagcctagcatgtttactttgaaaaaattagagtgctcaaagcaggcgttcacgcctgaatagtgttgcatggaataatggaataggacctcggttctattttgttggttttcggaactgaggtaatgattaagagggacggtcgggggcattcgtatttcggtgttagaggtgaaattcttggatcgctgaaagacggacaaatgcgaaagcatctgccaagaacgtctccattaatcaagaacgaaagtcagaggttcgaagacgatcagacaccgtcctagttctgaccataaacgatgccaactagcgatccgcagtggttgcttaaacgactctgcgagcagcttccgggaaacc--aaagtgtttgggttccgggggaagtatggttgcaaagctgaaacttaaaggaattgacggaagggcaccaccaggagtggagcctgcggcttaatttgactcaacacggggaaactcacccggtccggacaccgtaaggattgacagatcgagagctctttcttgattcggtggatggtggtgcatggccgttcttagttggtggagtgatttgtctggttaattccgataacgaacgagactctagcctgctaactagttgcgccgtgttcattc--------------------------------------------------------gggctgtagacttcttagagggacagatggcgtttagccatacgaaattgagcaataacaggtctgtgatgcccttagatgtccggggccgcacgcgcgctacactgaaggagtcagcgtgtgct--atccgcgctcggaagagctcggtaacccgttgaaactccttcgtgcttgggattgtggcttgtaattatcgcgcatgaacgaggaattcccagtaagtgcaagtcatcagcttgcgctgactacgtccctgccctttgtacacaccgcccgtcgctactaccgattgaatggtttagcaaggtactcggattggtctcggtcttgcac-------gcgcgtccgagtcgagaagaaggccaaacttgatcatttagaggaagtaagt-------------------
FJ384816_1_Catenulida_Stenostomidae_Stenostomum_sp_longpit                                                                  gaagannttgtttgtctcaaagagtaagccacgcacgtctaagtacaggcttaggtacagagaagccgagaatggctcattcaatcagctataatttattagattgt---tatttcttggataactgtgggaattctactgttaatacatgagcaaaagctccgacctc---ggggaggagtggatttattaaaccaaaaccagacgacct-----------------cgggtttggtgactctggataactatagcggatcgca--tggccttgtgccggcgacatatctttcaagtgtctgacctatcaactgacgatggtacgagatatgcctaccatggtgataacgggtaacggagaataagggttcgactccggagagggagcctgagaaatggctaccacatccaaggatggcagcaggcgcgcaaattacccactctcagtacgaggaggtagtgacgaaaaataacaatgcgggactc-tatgaggcctcgcaattggaatgagcgcactttatctcttacgacgaagatctattggagggcaagtctggcgccagcagccgcggtaattccagctccaatagcgtatattaaagttgttgcagttaaaaagctcgtagttggatctggggtt------------------------------------------cgggtcggcggtttgc-gctctgcggctactgccgtgctcac--------------------------tc---ttactagccggtgcgtctcgtggtgctcttcattgagtgcctcgagagcctggcatgtttactttgaaaaaattagagtgctcaaagcaggcgcttccgcctgaatagtgttgcatggaataatggaataggacctcggttctattttgttggttttcggaactgaggtaatgattaagagggacggtcgggggcattcgtatttcggtgttagaggtgaaattcttggatcgctgaaagacggacaaatgcgaaagcatctgccaagaacgtctccattaatcaagaacgaaagtcagaggttcgaagacgatcagacaccgtcctagttctgaccataaacgatgccaactagcgatccgcagtggttgcttaaacgactctgcgagcagcttccgggaaacc--aaagtgtttgggttccgggggaagtatggttgcaaagctgaaacttaaaggaattgacggaagggcaccaccaggagtggagcctgcggcttaatttgactcaacacggggaaactcacccggtccggacaccgtaaggattgacagatcgagagctctttcttgattcggtggatggtggtgcatggccgttcttagttggtggagtgatttgtctggttaattccgataacgaacgagactctagcctgctaactagttgcgccgtgttcattc--------------------------------------------------------gggctgtagacttcttagagggacagatggcgtttagccatacgaaactgagcaataacaggtctgtgatgcccttagatgtccggggccgcacgcgcgctacactgaaggagtcagcgtgtgct--atccgggctcggaagagctcggtaacccgttgaaactccttcgtgcttgggattgtggcttgtaattatcgcgcatgaacgaggaattcccagtaagtgcaagtcatcagcttgcgctgactacgtccctgccctttgtacacaccgcccgtcgctactaccgattgaatggtttagcaaggtactcggattggtctctgtcttgcac-------gcgcgactgggtcgagaagaaggccaaacttgatcatttagaggaagtaaaagtcgtaacaagga------
FJ384831_1_Catenulida_Stenostomidae_Stenostomum_sp_bigmouth                                                                 -------atgtttgtgtctaagagtaagccacgcacgtctaagtgcaggctttggttcagcgaaaccgcgaatgaatcattcaatcaatcataattaattagattgt---tgtttcttggatcactgtgggaattctagagttaatacatgagcaaaagctccgacctt---ggggtggagagcagttatttgtccaaaaccaaccgactt-----------------ggggtttggtgactctggataacgatagcggatcgca--tggccttgtgccggcgacatatctttcaagtgtctgccctatcaactgacgatggtacgtgatatgcctaccatggtgttaacgggtaacggagaataagggttcgattccggagagggagcctgagaaatggctaccacatccaaggatggcagcaggcgcgcaaattacccactctcagtacgaggaggtagtgacgaaaaataacaatgcgggactc-tatgaggtctcgcaattggaatgagcgcactttatctctttcgacgaaaatctattggagggcaactctggtgccagcaccggcggtaattccatctccaatagcgtatattaaagttgttgcagttaaaaaactcgtagttggatctggggtt------------------------------------------cgggtcggcggtttgc-gctctgcggctactgccgtgctcac--------------------------tc---ttactagctggtgcgtctcgcggttctcttaactgagtgccacgagagcctagcatgtttactttgaaaaaattagagtgctcaaagcaggcgttcacgcctgaatagtgttgcatggaataatggaataggacctcggttctattttgttggttttcggaactgaggtaatgattaagagggacggtcgggggcattcgtatttcggtgttagaggtgaaattcttggatcgctgaaagacggacaaatgcgaaagcatctgccaagaacgtctccattaatcaagaacgaaagtcagaggttcgaagacgatcagacaccgtcctagttctgaccataaacgatgccaactagcgatccgcagtggttgcttaaacgactctgcgagcagcttccgggaaacc--aaagtgtttgggttccgggggaagtatggttgcaaagctgaaacttaaaggaattgacggaagggcaccaccaggagtggagcctgcggcttaatttgactcaacacggggaaactcacccggtccggacaccgtaaggattgacagatcgagagctctttcttgattcggtggatggtggtgcatggccgttcttagttggtggagtgatttgtctggttaattccgataacgaacgagactctagcctgctaactagttgcgccgtgttcattc--------------------------------------------------------gggctgtagacttcttagagggacagatggcgtttagccatacgaaattgagcaataacaggtctgtgatgcccttagatgtccggggccgcacgcgcgctacactgaaggagtcagcgtgtgct--atccgcgctcggaagagctcggtaacccgttgaaactccttcgtgcttgggattgtggcttgtaattatcgcgcatgaacgaggaattcccagtaagtgcaagtcatcagcttgcgctgactacgtccctgccctttgtacacaccgcccgtcgctactaccgattgaatggtttagcaaggtactcggattggtctcggtcttgcac-------gcgtgaccgagtcgagaagaaggccaaacttgatcatttagaggaagtaaaagtcgtaacaagg-------
FJ384821_1_Catenulida_Stenostomidae_Stenostomum_sp_mountain                                                                 ------ttttgttgtttcaaggattaagccagccaggtctagtacgaggcattggtacagggaaaccgcgaatggctccttaaatcaggtataatttattagattgt---tattactagtagaatagcgggagttctagaggaaatacatgggcaaaagatccgacctt---ggggaggagggcggttttttggacaaaaccatccgagtt-----------------ctggtttggtgactttggataacgataacggatcgca--tggccttgtgccggcgacatatctttcaagtgtctgacctatcaactgtcgatggtacggaatgtgcctaccatggtgataacgggtaacggagaataagggttcgactccggagagggagcctgagaaatggctaccacatccaaggaaggcagcaggcgcgcaaattacccactctctgaaccaggaggtagtgacgaaaaataacaatgcggggctc-tatgaggtctcgcaattggaatgagcgcacttcaaatcc-ttgacgaagatctcttggagggcaagtctggtgccagcagccgcggtaattccagctccaatagcgtatattaaagttgttgcagttaaaaagctcgtagttggatctggggtt------------------------------------------cgggtcggtggtttgc-gctctgcggctactgccgtgctcac--------------------------tc---ttactagccggtgcgtctcgcagtgctcttcattgagtgctacgagagcctggcatgtttactttgaaaaaattagagtgctcaaagcaggcgcttgcgcctgaatagtgttgcatggaataatggaataggacctcggttctattttgttggttttcggaactgaggtaatgattaagagggacggtcgggggcattcgtatttcggtgttagaggtgaaattcttggatcgctgaaagacggacaaatgcgaaagcatctgccaagaacgtctccattaatcaagaacgaaagtcagaggttcgaagacgatcagacaccgtcctagttctgaccataaacgatgccaactagcgatccgcagtggttgcttaaacgactctgcgagcagcttccgggaaacc--aaagtgtttgggttccgggggaagtatggttgcaaagctgaaacttaaaggaattgacggaagggcaccaccaggagtggagcctgcggcttaatttgactcaacacggggaaactcacccggtccggacaccgtaaggattgacagatcgagagctctttcttgattcggtggatggtggtgcatggccgttcttagttggtggagtgatttgtctggttaattccgataacgaacgagactctagcctgctaactagttgcgccgtgttcattc--------------------------------------------------------gggctgtagacttcttagagggacagatggcgtttagccatacgaaattgagcaataacaggtctgtgatgcccttagatgtccggggccgcacgcgcgctacactgaaggagtcagcgtgtgct--atccgggctcggaagagctcggtaacccgttgaaactccttcgtgcttgggattgtggcttgtaattatcgcgcatgaacgaggaattcccagtaagtgcaagtcatcagcttgcgctgactacgtccctgccctttgtacacaccgcccgtcgctactaccgattgaatggtttagcaaggtactcagattggtctcgatcttgcac-------gcgtgatcgatgcgagaagaaggccaaacttgatcatttagaggaagtaaaagtcgtaacaagggaa----
FJ384798_1_Catenulida_Catenulidae_Catenula_turgida                                                                          -------------------aagattaagccatgcatgcctaagtacacactttggtaaagtgaaaccgcgaatggctcattaaatcagctacaatttattagatcgtaactgttacttggataactgtgggaattctagagctaatacatgccgagagtctctgccacc-cgctggcagagcgcagttattagaccaaaaccagccgtgc---ttc------------gggttttggtgactctggataaccttagttgatcgca--tggccttgtgccggcgacgtatctttcaagtgtctgccctatcaactttcgatggtacgttatatgcctaccatggtgataacgggtaacggggaatcagggttcggttccggagagggagcctgagaaatggctaccacatccaaggatggcagcaggcgcgcaaattacccactcccagttcggggaggtagtgacgaaaaataacaatgcgggactc-taagaggccccgcaattggaatgagtacaccttaaatcgtttaacgagtatcaattggagggcaagtctggtgccagcagccgcggtaattccagctccaatagcgtatattaaagttgctgcagttaaaaagctcgtagttggatctggggct------------------------------------------cgggttcgctgtcgac-gtgtaaacgtgatggtgaaacccgc--------------------------t----ctgcttgccgttgtctgctgtagtgctcttcactgaacgctacagtagcacggcacgtttactttgaaaaaattagagtgctcaaagcaggct-tgtcgcctgaatagtgttgcatggaataatggaataggacctcggttctattttgttggttttcggagctgaggtaatgattaagagggacggacgggggcattcgtattgcggtgttagaggtgaaattcttggatcgccgcaagacggactactgcgaaagcatttgccaagaacgctttcattaattaagaacgaaagtcagaggttcgaagacgatcagacaccgtcctagttctgaccataaacgatgccaactagcgatccgtagtggttgct-tcatgaccctacgggcagcctccgggaaacc--aaagtatttgggttccgggggaagtatggttgcaaagctgaaacttaaaggaattgacggaagggca-caccaggagtggagcctgcggcttaatttgactcaacacgggaaaactcacccggtccggacaccgtaaggattgacagaccgatagctctttcttgattcggtggatggtggtgcatggccgttcttagttggtggagtgatttgtctggttaattccgataacgaacgagactctagcctgctaactagtgagctcccttta------------------------------------------------------------accggagttacttcttagagggacaagtggcgtttagccacgcgaaattgagcaataacaggtctgtgatgcccttagatgtccggggccgcacgcgcgctacactggtggagccaacgtgtatt--atccaagcccggaagggttgggtaatccgttgaaactccatcgtgcttgggattgtggcttggaattcttccacatgaacgaggaattcctagtaaatgcaagtcataagcttgcgttgattacgtccctgccctttgtacacaccgcccgtcgctactaccgattgaatggtttagcgaggtcctcggatcgttgccgtagtggggc-------gctccgatggtacgagaagacgaccaaacttgatcatttagaggaagtaaaagtcgtaacaagg-----ga
HQ689063_1_Catenulida_Retronectidae_Paracatenula_sp_longnose                                                                -------------------aagattaagccatgcatgtctaagtccgcactttggtaaagtgaaaccgcaaatggctcattaaatcagctacaatttattagatcgtaactgttacttggataactgtgggaattctagagctaatacatgccacgagtctctggcctc---cggtcagagcgcacttattagaccaaaaccatccgtgc---tt-------------cgggtttggtgactctggataaccttagttgatcgca--tggccttgtgccggcgacgtatctttcaagtgtctgccctatcaactttcgatggtaggatagaggcctaccatggtgataacgggtaacggggaatcagggttcgattccggagagggagcccgagaaatggctaccacatccaaggatggcagcaggcgcgcaaattacccactcccagatcggggaggtagtgacgaaaaataacaatgcgggactc-ttagaggccccgcaattggaatgagtacaccttaactcgtttaacgagtatctattggagggcaagtctggtgccagcagccgcggtaattccagctccaatagcgtatattaaagttgttgcagttaaaaagctcgtagttggatctggagcg------------------------------------------tatgtatatggtcgtc-gtggatacgaggctgtgt-gcatgc--------------------------t----ctacttgccggtgtctgctgtggtgttcttaactgagcgctgtagtggaacggcacgcttactttgaaaaaattagagtgctcaaagcaagca-gtttgcttgaatagtgttgcatggaataatggaataggacctcggttctattttgttggttttcgaatttgaggtaatgattaagagagacgaacgggggcattcgtattgcggtgttagaggtgaaattcttggatcgccgcaagacggactactgcgaaagcatttgccaagaacgctttcattaattaagaacgaaagtcagaggttcgaagacgatcagacaccgtcctagttctgaccataaacgatgccaactagcgatccgcagtggttgct-tcttgaccctgcgggaagcctccgggaaacc--aaagtgtttgggttccgggggaagtatggttgcaaagctgaaacttaaaggaattgacggaagggca-caccaggagtggagcctgcggcttaatttgactcaacacgggaaaactcactcggtccggacaccgtaaggattgacagactgacagctctttcttgattcagt-gatggtggtgcatggccgttcttagttggtggagtgatttgtctggttaattccgataacgaacgagactctagccggctaactagtaaaccagttcga------------------------------------------------------------gaggctggtacttcttagagtgacaagtggcgtttagccacgcgaaattgtgcaataacaggtctgtgatgcccttagatgtccggggctgcacgcgcgctacaatgaaggagacagcgtgtt----atccgagcccgtgagggctgggtaacccgttgaaactctttcgtgattgggattgtggcttgtaattattctacatgaacgaggaattcctagtaagcgtaagtcataagcttgcgttgattacgtccctgccctttgtacacaccgcccgtcgctgctaccgattgaatggtttagcgaggtcctcggattgctttcggagtgacat-------ctgttgccgctgtgagaagacgaccaaactgaaacatttagaggaagtaaaagtcgtaacaagg-------
HQ689060_1_Catenulida_Retronectidae_Paracatenula_sp_frankfurter                                                             -------------------aagactaagccatgcatgtctaagtccgcactttggtaaagtgaaaccgcgaatggctcattaaatcagctacaatttattagatcgtaacttttacttggataactgtgggaattctagagctaatacatgccacgagtctctggcctt---gggtaagagcgcacttattagaccaaaaccttccgtgc---tt-------------cgggtttggtgactctggataaccttagttgatcgca--tggcctcgcgccggcgacgtatctttcaagtgtctgccctatcaactttcgatggtaggagagatgcctaccatggtgataacgggtaacggggaatcagggttcgattccggagagggagcctgagaaatggctaccacatccaaggatggcagcaggcgcgcaaattacccactcccagatcggggaggtagtgacgaaaaataacaatgcgggactc-aaagaggccccgcaattggaatgagtacaccttaactcgtttaacgagtatctattggagggcaagtctggtgccagcagccgcggtaattccagctccaatagcgtatattaaagttgttgcagttaaaaagctcgtagttggatctggagcg------------------------------------------catgcatgctgtgttc-gtggacacgaggcagtgc-gcatgc--------------------------t----ctacttgccggtatctgctgtggtgttcttaactgagcgctgcagtgggacggcacgtttactttgaaaaaattagagtgctcaaagcaggca-gcttgcctggatagtgttgcatggaataatggaataggacctcggttctattttgttggttttcgagtttgaggtaatgattaagagagacgaacgggggcattcgtattgcggtgttagaggtgaaattcttggatcgccgcaagacggactactgcgaaagcatttgccaagaacgctttcattaattaagaacgaaagtcagaggttcgaagacgatcagacaccgtcctagttctgaccataaacgatgccgactagcgatccgcagtggttgct-tcttgaccctgcgggaagcctccgggaaacc--aaagtgtttgggttccgggggaagtatggttgcaaagctgaaacttaaaggaattgacggaagggca-caccaggagtggagcctgcggcttaatttgactcaacacgggaaaactcactcggtccggacaccgtaaggattgacagactgacagctctttcttgattcagtggatggtggtgcatggccgttcttagttggtggagtgatttgtctggttaattccgataacgaacgagactctagcctgctaaatagtggcactgttcga------------------------------------------------------------gatgcagtgacttcttagagggacaagtggcgtatagccacgcgaaattgtgcaataacaggtctgtgatgcccttagatgtccggggctgcacgcgcgctacaatgaaggagacagcgtgtt----gtccgagcccgtgagggctgggtaacccgttgaaactctttcgtgattgggattgtggcttgtaattattctacatgaacgaggaattcctagtaagcgtaagtcataagcttgcgttgattacgtccctgccctttgtacacaccgcccgtcgctgctaccgattgaatggtttagcaaggtcctcggattgctttcgaagtggcat-------ttgcggtcgggttgagaagacgaccaaacttgaacatttagaggaagcaaaagtcgtaacaagg-------
HQ689108_1_Catenulida_Retronectidae_Paracatenula_sp_dahabsche                                                               -------------------aagattaagccatgcatgtctaagtccgcactttggtaaagtgaaaccgcgaatggctcattaaatcagctacaatttattagatcgtaactgttacttggataactgtgggaattctagagctaatacatgccacgagtctctgacctt---gggttagagcgcacttattagaccaaaaccttccgtac---tt-------------cgggtttggtgactctggataaccttggttgatcgca--tggcctcgcgccggcgacgtatctttcaagtgtctgccctatcaactttcgatggtaggagagatgcctaccatggtgataacgggtaacggggaatcagggttcgattccggagagggagcctgagaaatggctaccacatccaaggatggcagcaggcgcgcaaattacccactcccagatcggggaggtagtgacgaaaaataacaatgcgggactc-acagaggccccgcaattggaatgagtacaccttaactcgtttaacgagtatctatt-gagggcaagtctggtgccagcagccgcggtaattccagctccaatagcgtatattaaagttgttgcagttaaaaagctcgtagttggatctggagcg------------------------------------------tatgtatgctgtggtc-gtggacacgaggcagtgt-gcatgc--------------------------t----ctacttgccggtatctgctgtggtgttcttaactgagcgctgcagtgggacggcacgtttactttgaaaaaattagagtgctcaaagcaggca-gcttgcctggatagtgttgcatggaataatggaataggacctcggttctattttgttggttttcgagttcgaggtaatgattaagagagacgaacgggggcattcgtattgcggtgttagaggtgaaattcttggatcgccgcaagacggactactgcgaaagcatttgccaagaacgctttcattaattaagaacgaaagtcagaggttcgaagacgatcagacaccgtcctagttctgaccataaacgatgccgactagcgatccgcagtggttgct-tcttgaccctgcgggaagcctccgggaaacc--aaagtgtttgggttccgggggaagtatggttgcaaagctgaaacttaaaggaattgacggaagggca-caccaggagtggagcctgcggcttaatttgactcaacacgggaaaactcactcggtccggacaccgtaaggattgacagactgacagctctttcttgattcagtggatggtggtgcatggccgttcttagttggtggagtgatttgtctggttaattccgataacgaacgagactctagcctgctaactagtgacactgttcga------------------------------------------------------------gatgcagtgacttcttagagggacaagtggcgtatagccacgcgaaattgtgcaataacaggtctgtgatgcccttagatgtccggggctgcacgcgcgctacaatgaaggagacagcgtgtt----gtccgagcccgcgagggctgggtaacccgttgaaactctttcgtgattgggattgtggcttgtaattattctacatgaacgaggaattcctagtaagcgtaagtcataagcttgcgttgattacgtccctgccctttgtacacaccgcccgtcgctgctaccgattgaatggtttagcaaggtcctcggattgctgtcgaagagacat-------ctgccgtcggtttgagaagacgaccaaacttgaacatttagaggaagcaaaagtcgtaacaagg-------
HQ689103_1_Catenulida_Retronectidae_Paracatenula_cf_polyhymnia                                                              ---------------------------gccatgcatgtctaagtccgcactttggtaaagtgaaaccgcgaatggctcattaaatccgctacaatttattagatcgtaactgttacttggataactgtgggaattctagagctaatacatgccacgagtctctgatctt---gggttagagcgcacttattagaccaaaaccttccgtac---tt-------------cgggtttggtgactctggataaccttggttgatcgca--tggcctcgtgccggcgacgtatctttcaagtgtctgacctatcaactttcgatggtaggagagatgcctaccatggtgataacgggtaacggggaatcagggttcgattccggagagggagcctgagaaatggctaccacatccaaggatggcagcaggcgcgcaaattacccactcccagatcggggaggtagtgacgaaaaataacaatgcgggactc-acagaggccccgcaattggaatgagtacaccttaactcgtttaacgagtatctattggagggcaagtctggtgccagcagccgcggtaattccagctccaatagcgtatattaaagttgttgcagttaaaaagctcgtagttggatctggagcg------------------------------------------tatgtatgctgtcgtc-gtggacacgaggcagtgt-gcatgc--------------------------t----ctacttgccggtgtctgctgtggtgttcttaactgagcgctgcagtgggacggcacgtttactttgaaaaaattagagtgctcaaagcaggca-gcttgcctggatactgttgcatggaataatggaataggacctcggttctattttgttggttttcgagttcgaggtaatgattaagagagacgaacgggggcattcgtattgcggtgttagaggtgaaattcttggatcgccgcaagacggactactgcgaaagcatttgccaagaacgctttcattaattaagaacgaaagtcagaggttcgaagacgatcagacaccgtcctagttctgaccataaacgatgccgactagcgatccgcagtggttgct-tcttgaccctgcgggaagcctccgggaaacc--aaagtgtttgggttccgggggaagtatggttgcaaagctgaaacttaaaggaattgacggaagggca-caccaggagtggagcctgcggcttaatttgactcaacacgggaaaactcactcggtccggacaccgtaaggattgacagactgacagctctttcttgattcagtggatggtggtgcatggccgttcttagttggtggagtgatttgtctggttaattccgataacgaacgagactctagcctgctaactagtgacactgttcga------------------------------------------------------------gatgcagtgacttcttagagggacaagtggcgtatagccacgcgaaattgtgcaataacaggtctgtgatgcccttagatgtccggggctgcacgcgcgctacaatgaaggagacagcgtgtt----gtccgagcccgtgagggctgggtaacccgttgaaactctttcgtgattgggattgtggcttgtaattgttctacatgaacgaggaattcctagtaagcgtaagtcataagcttgcgttgattacgtccctgccctttgtacacaccgcccgtcgctgctaccgattgaatggtttagcaaggtcctcggattgctgtsgaagagacat-------ctgccgtcggtttgagaagacgaccaaact-----------------------------------------
HQ689065_1_Catenulida_Retronectidae_Paracatenula_sp_ruetzleri                                                               -------------------aagattaagccatgcatgtctaagtccacgctttggtaaagcgaaaccgcgaatggctcattaaatcagctacaatttattagatcgtaactgttacttggataactgtgggaattctagagctaatacatgccacgagtctctgacttt---gggttagagcgcacttattagaccaaaaccttccgtac---ta-------------cgggtttggtgactctggataacctttgttgatcgca--tggccttgcgccggcgacgtatctttcaagtgtctgccctatcaactttcgatggtaggagagatgcctaccatggtgataacgggtaacggggaatcagggttcgattccggagagggagcctgagaaatggctaccacatccaaggatggcagcaggcgcgcaaattacccactcccagatcggggaggtagtgacgaaaaataacaatgcgggactc-taagaggccccgcaattggaatgagtacaccttaactcgtttaacgagtatctattggagggcaagtctggtgccagcagccgcggtaattccagctccaatagcgtatattaaagttgttgcagttaaaaagctcgtagttggatctggagcg------------------------------------------tatgtatgctgtcgtc-gtggacacgaggcggtgt-acgtgc--------------------------t----ctacttgccggtgtctgctgcggtgttcttaactgagcgctgcagtgggacggcacgtttactttgaaaaaattagagtgctcaaagcaggca-gaatgcctggatagtgttgcatggaataatggaataggacctcggttctattttgttggttttcgagtttgaggtaatgattaagagagacgaacgggggcattcgtattgcggtgttagaggtgaaattcttggatcgccgcaagacggactactgcgaaagcatttgccaagaacgctttcattaattaagaacgaaagtcagaggttcgaagacgatcagacaccgtcctagttctgaccataaacgatgccgactagcgatccgcagtggttgct-tcttgaccctgcgggaagcctccgggaaacc--aaagtgtttgggttccgggggaagtatggttgcaaagctgaaacttaaaggaattgacggaagggca-caccaggagtggagcctgcggcttaatttgactcaacacgggaaaactcactcggtccggacaccgtaaggattgacagactgacagctctttcttgattcagtggatggtggtgcatggccgttcttagttggtggagtgatttgtctggttaattccgataacgaacgagactctagcctgctaactagtaacactgttcga------------------------------------------------------------gatgcagtgacttcttagagggacaagtggcgtatagccacgcgaaattgtgcaataacaggtctgtgatgcccttagatgtccggggctgcacgcgcgctacaatgaaggagacagcgtgtt----gtccgagcccgctagggctgggtaacccgttgaaactccttcgtgattgggattgtggcttgtaattattctacatgaacgaggaattcctagtaagcgcaagtcataagcttgcgttgattacgtccctgccctttgtacacaccgcccgtcgctgctaccgattgaatggtttagcaaggtcctcggattgcttaggaagtggcat-------ctgtcgtcgctgtgagaagacgaccaaacttgaacatttagaggaagcaaaagtcgtaacaagg-------
HQ689125_1_Catenulida_Retronectidae_Paracatenula_sp_standrea                                                                -------------------aagattaagccatgcatgtctaagtccacgctttggtaaagtgaaaccgcgaatggctcattaaatcagctacaatttattagatcgtaactgttacttggataactgtgggaattctagagctaatacatgccacgagtctctgacttc---gggttagagcgcacttattagaccaaaaccttccgtgc---tt-------------cgggtttggtgactctggataacttctgttgatcgca--tggccttgtgccggcgacgtatctttcaagtgtctgccctatcaactttcgatggtaggagagatgcctaccatggtgataacgggtaacggggaatcagggttcgattccggagagggagcctgagaaatggctaccacatccaaggatggcagcaggcgcgcaaattacccactcccagatcggggaggtagtgacgaaaaataacaatgcgggactc-aaagaggccccgcaattggaatgagtacaccttaactcgtttaacgagtatctattggagggcaagtctggtgccagcagccgcggtaattccagctccaatagcgtatattaaagttgttgcagttaaaaagctcgtagttggatctggagcg------------------------------------------tatgtatgctgtcgtc-gtggacacgaggcagtgt-acatgc--------------------------t----cttcttgccggtgtctgctgtggtgttcttaactgagcgctgcagtgggacggcacgtttactttgaaaaaattagagtgctcaaagcaggca-gaatgcctggatagtgttgcatggaataatggaataggacctcggttctattttgttggtttttgagtttgaggtaatgattaagagagacgaacgggggcattcgtattgcggtgttagaggtgaaattcttggatcgccgcaagacggactactgcgaaagcatttgccaagaacgctttcattaattaagaacgaaagtcagaggttcgaagacgatcagacaccgtcctagttctgaccataaacgatgccgactagcgatccgcagtggttgct-tcttgaccctgcgggaagcctccgggaaacc--aaagtgtttgggttccgggggaagtatggttgcaaagctgaaacttaaaggaattgacggaagggca-caccaggagtggagcctgcggcttaatttgactcaacacgggaaaactcactcggtccggacaccgtaaggattgacagactgacagctctttcttgattcagtggatggtggtgcatggccgttcttagttggtggagtgatttgtctggttaattccgataacgaacgagactctagcctgctaactagtgacactgttcga------------------------------------------------------------gatgcagtgacttcttagagggacaagtggcgtatagccacgcgaaattgtgcaataacaggtctgtgatgcccttagatgtccggggctgcacgcgcgctacaatgaaggagacagcgtgtt----atccgagcccgctagggctgggtaacccgttgaaactccttcgtgattgggattgtggtttgtaattatcctacatgaacgaggaattcctagtaagcgcaagtcataagcttgcgttgactacgtccctgccctttgtacacaccgcccgtcgctgctaccgattgaatggtttagcaaggtcctcggattgctttcgttgaggcgc-------ttgtcgtcgctatgagaagacgaccaaacttgaacatttagaggaagcaaaagtcgtaacaagg-------
HQ689130_1_Catenulida_Retronectidae_Paracatenula_sp_galateia                                                                -------------------aagattaagccatgcatgtctgagtacacactttggtaaagtgaaaccgcgaatggctcattaaatcagctacaatttattagatcgtaaaagttacttggataactgtgggaattctagagctaatacatgccacgagtctctgacctt---gggaaagagcgcagttattagaccaaaaccatccgtgc---tt-------------cggatttggtgactctggataaccttaggtgatcgca--tggcctagtgccggcgacgtatctttcaagtgtctgccctatcaactttcgatggtaggagagatgcctaccatggtgataacgggtaacggggaatcagggttcgattccggagagggagcctgagaaatggctaccacatccaaggatggcagcaggcgcgcaaattacccactcccagatcggggaggtagtgacgaaaaataacaatgcgggactc-ttagaggccccgcaattggaatgagtacaccttaaatcgtttaacgagtatcaattggagggcaagtctggtgccagcagccgcggtaattccagctccaatagcgtatattaaagttgttgcagttaaaaagctcgtagttggatctggagcg------------------------------------------tgtgtatgctgtcgtc-gtggacacgaggcggtgt-acacgc--------------------------t----ctacttgccggtgtctgctgtggtgttcttaactgagcgctgcagtggaacggcacgtttactttgaaaaaattagagtgctcaaggcaggca-ggttgcctgcatagtgttgcatggaataatggaataggacctcggttctattttgttggttttcgagtttgaggtaatgattaaaagagacgaacgggggcattcgtattgcggtgttagaggtgaaattcttggatcgccgcaagacgaactactgcgaaagcatttgccaagaacgctttcattaattaagaacgaaagtcagaggttcgaagacgatcagacaccgtcctagttctgaccataaacgatgccgactagcgatccgcagtggttgct-tcttgaccctgcgggaagcctccgggaaacc--aaagtatttgggttccgggggaagtatggttgcaaagctgaaacttaaaggaattgacggaagggca-caccaggagtggagcctgcggcttaatttgactcaacacgggaaaactcactcggtccggacaccgtaaggattgacagactgacagctctttcttgattcggtggatggtggtgcatggccgttcttagttggtggagtgatttgtctggttaattccgataacgaacgagactctagcctactaactagttgtattgttttaac----------------------------------------------------------agcgcaatgacttcttagagggacaagtggcgcttagccacgcgaaattgagcaataacaggtctgtgatgcccttagatgtccgaggctgcacgcgcgctacactgaaggagacagcgtgtgtt--atccgagcccgtgagggctgggtaacccgttgaaactccttcgtgatagggattgtggcttgtaattattctacatgaacgaggaattcctagtaaacgcaagtcataagcttgcgttgattacgtccctgccctttgtacacaccgcccgtcgctgctaccgattgaatggtttagcaaggtcctcggattgctgccgaaagggtgt-------gcgccctcggtatgagaagacgaccaaacttgagcatttagaggaagcaaaagtcgtaacaagg-------
HQ689133_1_Catenulida_Retronectidae_Paracatenula_sp_rolli                                                                   -------------------------------tgcatgcctaagtacacactttggtaaagtgaaaccgcgaatggctcattaaatcaactacaatttattagatcgtaactgttacttggataactgtgggaattctagagctaatacatgccacgagtccctggcctc---gggtcagggcgcacttattagaccaaaaccctccgtac---tt-------------cgggtttggtgactctggataaccttagcagatcgca--tggcctagtgccggcgacgtatctttcaagtgtctgccctatcaactttcgatggtaggagagatgcctaccatggtgataacgggtaacggggaatcagggttcgattccggagagggagcctgagaaatggctaccacatccaaggatggcagcaggcgcgcaaattacccactcccagatcggggaggtagtgacgaaaaataacaatgcgggactc-taagaggccccgcaattggaatgagtacaccttaactcgtttaactagtatcaattggagggcaagtctggtgccagcagccgcggtaattccagctccaatagcgtatattaaagttgttgcagttaaaaagctcgtagttggatctggagcg------------------------------------------tacatacgctgttgtc-gtggatacgaggcagtgt-gtgtgc--------------------------t----ctgcttgccgctgtctgccatggtgttcttaattgagcgccatggtggaacggcacgtttactttgaaaaaattagagtgctcaaagcaggca-tgatgcctggataatattgcatggaataatggaataggacctcggttctattttgttggtttttgga-ttgaggtaatgattaagagagacgaacgggggcattcgtattgcggtgttagaggtgaaattcttggatcgccgcaagacggactactgcgaaagcatttgccaagaacgctttcattaattaagaacgaaagtcagaggttcgaagacgatcagacaccgtcctagttctgaccataaacgatgccgactagcgatccgcagtggttgct-ttatgaccctgcgggcagcctccgggaaacc--aaagtgtttgggttccgggggaagtatggttgcaaagctgaaacttaaaggaattgacggaagggca-caccaggagtggagcctgcggcttaatttgactcaacacgggaaaactcactcggtccggacaccgtaaggattgacagactgacagctctttcttgattcagtggatggtggtgcatggccgttcttagttggtggagtgatttgtctggttaattccgataacgaacgagactctaacctgctaagtagtgacactcttcga------------------------------------------------------------gatggagtgacttcttagagggacaagtggcgtatagctacgcgaaattgtgcaataacaggtctgtgatgcccttagatgtccggggctgcacgcgcgctacaatgaaggagacagcgtgtt----atccgagtccggaaggactgggtaatccgttgaaactccttcgtgactgggattgtagtttgtaactatcgtacatgaacgaggaattcctagtaatcgcaagtcataagcttgcgttgattacgtccctgccctttgtacacaccgcccgtcgctactaccgattgaatggtttagcaaggtcttcggattgcttccgtagtggcat-------ttgctgtcggtataaaaagatgaccaaactgaagcatt---------------------------------
FJ196321_1_Catenulida_Catenulidae_Catenula_sp                                                                               ------tttttttttttnnaaaagtaagccatgcatgcctaagtacacactttggtaaagtgaaaccgcgaatggctcattaaatcagctacaatttattagatcgta--tgttacttggataactgtgggaattctagagctaatacatgccacgagtatctgcctt--cacgggcagagcgcagttattagaccaaaaaccagccttctgg--c------------aatatttggtgactctggataaccttagtggatcgca--tggccttgtgccggcgacgtatctttcaagtgtctgccctatcaactgtcgatggtaggttagtagcctaccatggtgataacgggtaacggggaatcagggttcgattccggagagggagcctgagaaatggctaccacatccaaggatggcagcaggcgcgcaaattacccactcccagcttggggaggtagtgacgaaaaataacaatgctggactc-tcagaggcccagtaattggaatgagtacaccttaaatcgtttaacgagtatcaattggagggcaagtctggtgccagcagccgcggtaattccagctccaatagcgtatattaaagttgctgcagttaaaaagctcgtagttggatctggggct------------------------------------------cgggttcgttgtccac-gcgacagtgtgacggcgaaacccgc--------------------------t----ctccttgccggtgactgatgcaatgctcttcattgagcgctgtagcagcacggcacgtttactttgaaaaaattagagtgctaaaagcaggca-tgtcgcctgaataatgttgcatggaataatggaataggacctcggttctattttgttggttttcggagctgaggtaatgattaagagggacggacgggggcattcgtattgcggtgttagaggtgaaattcttggatcgccgcaagacggactactgcgaaagcatttgccaagaacgctttcattaattaagaacgaaagtcagaggttcgaagacgatcagacaccgtcctagttctgaccataaacgatgccaaccagcgatccgtagtggttgct-ttgagaccctacgggcagcctccgggaaacc--aaagtatttgggttccgggggaagtatggttgcaaagctgaaacttaaaggaattgacggaagggca-caccaggagtggagcctgctgcttaatttgactcaacacgggaaaactcacccggtccggacaccgtaaggattgacagactaaaagctctttcttgattcggtggatggtggtgcatggccgttcttagttggtggagtgatttgtctggttaattccgataacgaacgagactctgtcctgctaactagtggagttgttagt------------------------------------------------------------gctgcaactacttcttagagggacaagtggcggatagccacgcgaaatggagcaataacaggtctgtgatgcccttagatgtccggggccgcacgcgcgctacaatggagcagtcaacgggtctt--atccaaacccgagagggctgggtaatcc-tggaaactgcttcgtgactgggattgtggcttgtaactcttccacatgaacaaggaattcctagtaaatgcaagtcataagcttgcgttgattacgtccctgccctttgtacacaccgcccgtcgctactaccgattgaatgttttagcgaggtcctcggatcgctgccaaggtggggc-------gctctgtcggtacgaaaagacgaccaaacttgagcatttagaggaagtaaaa------------------t
KC869785_1_Lecithoepitheliata_Gnosonesimida_Gnosonesima_cf_mediterranea                                                     ---tcatatgcttgtctcaaagattaagccatgcatgtctaagtacacatcattttacgatgaaaccgcgaatggctcattatatcagacatagtttattagatcatatctactacatggataactgtagtaattctagagctaatacatgcaacaaagcccctacct--tcgggtaggggcgcagttattagatcaagaccaaccgagg---cttg------cctcgttgttttgatgactctggataacatt--aggatcgca--tgaccctgcgtcggcgacggatctttcaaatgtctgacctatcaactttcgatggtaggtgatatgcctaccatggttgtaacgggtaacggggaatcagggttcgattccggagagggagcctgagaaatagctaccacatccaaggaaggcagcaggcgcgtaaattacccactcccggcacggggaggtagtgacgaaaaataacgatacgggactctttcgaggccccgtaattggaatgagacgacattaaatactatgtcga-aatctattggagggcaagtctggtgccagcagccgcggtaactccagctccaatagcgtatattaaagttgttgcagttaaaaagctcgtagttggatctgaggatg-----------------------------------------taagcgtttggttcat-ccttgggtgctaccacgacgcttgc--------------------------c----tacattgccggtg-gttttacagtgttcttaattgaacgctataaatacccggcttgtttactttgaaaaaattagagtgctcaaagcagac--taacgtctgaatatatgtgcatggaataatagaatagggcttcggtccagttctgttggtctcatgaaccgaagtaatgattaacagagacagacgggggcattcgtattgcggcgttagaggtgaaattcatggatcgtcgcaagacgaacaactgcgaaagcatttgccaagaatgtcttcattaatcaagaacgaaagtcagaggttcgaagacgatcagataccgtcctagttctgaccataaacgatgccaactgacgatccgtggtgattgcttcgtcgatcccgcggggagtctccgggaaacc--aaagtctttgggttccgggggaagtatggttgcaaagctggaacttaaaggaattgacggaagggca-caccagaagtggagcctgcggcttaatttgactcaacacgggaaaactcacccggcccggacaccgtgaggattgacagattgaaagctctttcatgattcggtgggtggtggtgcatggccgttcgtagttggtggagcgatttgtctggttaattccgataacgagcgagactcacacctgctaaatagtacactcgtattt-------------------------------------------------------gttagcgagtgctgacttcttagagggacaagcggcgcatagtcgcacgaaattgagcaataacaggtctgtgatgcccttagatgtccggggccgcacgcgcgctacactgagtggagcaacgagtac---atcctggtccgaaaggattgggtaacctgttgaatcccactcgtgacagggatcggggcttgtaattattccccgtgaacgaggaattcctcgtaagcgcaagtcataagcttgcgctgattacgtccctgccctttgtacacaccgcccgtcgctactaccgattgaatggcttagcgaggtgctcggattgctgtcgac-------------------tggttggcgagaagagcatcaaacttggtcatttagaggaagtaaaagtcgtaacaaggtttcc--
KC869783_1_Lecithoepitheliata_Gnosonesimida_Gnosonesima_sp_IV                                                               ---tcatatgcttgtctcaaagattaagccatgcatgtctcagtacacatctttatacgatgaaaccgcgaatggctcattatatcagacatagtttattagatcatataagctacatggataactgtagtaattctagagctaatacatgcaacaaagcctttacct--tcgggtaaaggcgcagttattagatcaagaccatccgaag---cttg------cttcgttgttttgatgactctggataacatt--cagatcgca--tgaccctgtgtcggcgacgtatctttcaaatgtctgacctatcaactttcgatggtaggtgatatgcctaccatggttgtaacgggtaacggggaatcagggttcgattccggagagggagcctgagaaatagctaccacatccaaggaaggcagcaggcgcgtaaattacccactcccggtacggggaggtagtgacgaaaaataacgatacgggactctttcgaggccccgtaattggaatgagacgacattaaacactatgtcga-aatctattggagggcaagtctggtgccagcagccgcggtaactccagctccaatagcgtatattaaagttgttgcagttaaaaagctcgtagttggatctgaggatg-----------------------------------------taagtgtttggttca--ccttgggtgttaccactacgcttgc--------------------------c----tacattgccggtg-gttttacagtgttcttaattgaacgctatagatacccggcttgtttactttgaaaaaattagagtgcttaaagcagac--aattgtctgaatatatctgcatggaataatggaataggacttcggtccagttttgttggtcttatgaaccgaagtaatgattaacagagacagacgggggcattcgtattgcggtgttagaggtgaaattcatggatcgccgcaagacgaacaactgcgaaagcatttgccaagaatgtcttcattaatcaagaacgaaagtcagaggttcgaagacgatcagataccgtcctagttctgaccataaacgatgccaactgacgacccgtggcgattgcttggtcgatcctgcggggagtctccgggaaacc--aaagtctttgggttccgggggaagtatggttgcaaagctggaacttaaaggaattgacggaagggca-caccagaagtggagcctgcggcttaatttgactcaacacgggaaaactcacccggcccggacactgtaaggattgacagattgaaagctctttcttgattcggtgggtggtggtgcatggccgttcgtagttggtggagcgatttgtctggttaattccgataacgagcgagactcacacctgctaaatagtacactcgtattt-------------------------------------------------------gtttgcgagtgctgacttcttagagggacaagcggcgcttagtcgcacgaaattgagcaataacaggtctgtgatgcccttagatgtccggggccgcacgcgcgctacactgagtggagcaacgagtac---gtcctggttcgaaagaattgggtaacctgttgaatcccactcgtgacagggatcggggcttgtaattattccccgtgaacgaggaattcctagtaagcgcaagtcataagcttgcgttgattacgtccctgccctttgtacacaccgcccgtcgctactaccgattgaatggcttagcgaggtattcggattgctttcgac-------------------cggttggcgagaagagtatcaaacttggtcatttagaggaagtaaaagtcgtaacaag--------
KC869784_1_Lecithoepitheliata_Gnosonesimida_Gnosonesima_sp_I                                                                ---tcatatgcttgtctcaaagattaagccatgcatgtctaagtacacatcattttacgatgaaaccgcgaatggctcattatatcagacatagtttactagatcatattaactacttggataactgtagtaattctagagctaatacatgcactaaagcccttactt--tctggtaagagcgcagttattagatcaagaccaaccgaag---ctcg------cttcgttgttttgatgactctggataacatt--ctgatcgca--tgagcttgtctcggcgacgtatctttcaaatgtctgacctatcaactttcgatggtaggtgatatgcctaccatggttgtaacgggtaacggggaatcagggttcgattccggagagggagcctgagaaatagctaccacatccaaggaaggcagcaggcgcgtaaattacccactcccggcacggggaggtagtgacgaaaaataacgatacgggactctttcgaggccccgtaattggaatgagacgacattaaacactatgtcga-aatctattggagggcaagtctggtgccagcagccgcggtaactccagctccaatagcgtatattaaagttgttgcagttaaaaagctcgtagttggatctgaggatg-----------------------------------------taagcgtttagttga--cccgcggttttacctaaacgcttgc--------------------------c----tacatagccggtg-gttttacagtgttcttaactgaacgctataaatacccggcatttttactttgaaaaaattagagtgctcaaagcagac--ttatgtctgaatacatctgcatggaataatagaataggacttcgatccagttctgttggtcttatgaatcgaagtaatgattaacagagacagacgggggcattcgtattgcggtgttagaggtgaaattcatggatcgccgcaagacgaacaactgcgaaagcatttgccaagaatgtcttcattaatcaagaacgaaagtcagaggttcgaagacgatcagataccgtcctagttctgaccataaacgatgccaactgacgatccgtggtgattgcttggtcgatcccgcggggagtctccgggaaacc--aaagtctttgggttccgggggaagtatggttgcaaagctggaacttaaaggaattgacggaagggca-caccagaagtggagcctgcggcttaatttgactcaacacgggaaaactcacccggcccggacactgtgaggattgacagattgaaagctctttcttgattcggtgggtggtggtgcatggccgttcgtagttggtggagcgatttgtctggttaattccgataacgagcgagactcacacctgctaaatagtacactcgtattt--------------------------------------------------------acagcgagtgcagacttcttagagggacaagcggcgcttagtcgcacgaaattgagcaataacaggtctgtgatgcccttagatgtccggggccgcacgcgcgctacactgagtggagcaacgagttt---ctcctggttcgaaagaattgggtaacctgttgaatcccactcgtgacagggatcggggcttgtaattattccccgtgaacgaggaattcctagtaagcgcaagtcataagcttgcgctgattgcgtccctgccctttgtacacaccgcccgtcgctactaccgattgaatggcttagcgaggtcttcggattgttttcgac-------------------tggctgacgagaagaagatcaaacttggtcatttagaggaagtaaaagtcgtaacaaggtttcc--
AJ228786_1_Polycladida_Acotylea_Leptoplanoidea_Notoplanidae_Notoplana_australis                                             ---------gcttgtctcaaagactaagccatgcatgtctcagtacacatcatcttacgatgaaaccgcgaatggctcattaaatcagctatggttccttggatcgtgtcatttacatggataactgtgggaattctagagctaatacatgcaccaaagccatgaccg--caagggaatggcgcatttattagatcaaaaccaaccgggt---ttcg-----gcctgtg-ttgttgatgactctggataaacttagctgatcgca--tggccatgagccggcgacgtatctttcaaatgtctgccctatcaacttacgttggtaggttacctgcctaccatggtgataacgggtaacggggaatcagggttcgattccggagagggagcatgagaaacagctaccagaactacggtttgcagcaggcgcgcaaattacccactcccggcacggggaggtagtgacgaaaaataacaatacgggtctttttataggccccgtaattggaatgagtacaccttaaaaccattaacgagtaccaattggagggcaagtctggtgccagcagccgcggtaattccagctccaatagcgtatattaaagttgttgcagttaaaaagctcgtagttggatctgaggatt-----------------------------------------agagccccaggttggc---cgtggctacacttgtggctcagc--------------------------c----tgcatagtcggt--gatttttggtgctcttaattgagtgccttaactgcccggcacgtttactttgaaaaaattggagtgctcaaatcaggcc-caatgcctgaacagatgtgcatggaataatggaaaaggacttcggttctattttgttggttttcggaactgaagtaatgattaagagggacagacgggggcattcgtattgcggtgggagaggtgaaattcttggatcatcgcaagacgccctacagcgaaagcatttgccaagaatgtttccattaatcaagaacgaaagtcagaggttcgaagacgatcagataccgtcctagttctgaccataaacgatgccaactggcaatccgttgcgattgcaagttcgatccaacgggcagcctccgggaaacc--aaagtctttgggttccgggggaagtatggttgcaaagctgaaacttaaaggaattgacggaaaggcaccacaa-gagtggagcctgcggcttaatttgactcaacacgggaaaactcacccggcccggacactgtgaggattgacagattgaaagctctttcttgattcggtgggtggtggtgcatggccgttcttagttggtggagcgatttgtctggttaattccgataacgaacgagactctagcctactaaatagtacactcatcc-------------------------------------------------------tgttgtgtgagtgccgacttcttagggggacaagtggcattcagccatacgaaattgagcaataacaggtctgtgatgcccttagatgtccggggccgcacgcgcgctacactgaatagcgtaacgagttatt-ctcctgatccgcaagggtcgggcaacctgttgaaacctattcgtgacagggatcggggcttgtaattattccccgtgaacgaggaattcctagtaagcgcaagtcataaacttgcgttgattacgtccctgccttttgtacacaccgcccgtcgctactaccgattgaatggtttagcaaggtcttcggattggcgtctgacagtt----------ccgattggtgtcgagaagatgatcaaacttgatcatttagaggaagtaaaagtcgtaacaaggtttccgt
AF342801_1_Polycladida_Acotylea_Stylochoidea_Stylochidae_Stylochus_zebra                                                    -agtcatatgcttgtctcaaagactaagccatgcatgtctcagtacacatcatcttacgatgaaaccgcgaatggctcattaaatcagctatggttccttggatcgtgtcaattacatggataactgtgggaattctagagctaatacatgcatcaaagccaatgcct--tacggtaatggcgcatttattagatcaaaaccaacctggc---ttcg-----gcctgtg-ttgttgatgactctggataaacttagcagatcgca--tggccatgagccggcgacgtatctttcaaatgtctgccctatcaacttacgttggtaggttacctgcctaccatggtgataacgggtaacggggaatcagggttcgattccggagagggagcatgagaaacggctaccagaactacggtttgcagcaggcgcgcaaattacccactcccggcacggggaggtagtgacgaaaaataacaatacgggtctttttataggccccgtaattggaatgagtacaccttaaaaccattaacgagtaccaattggagggcaagtctggtgccagcagccgcggtaattccagctccaatagcgtatattaaagttgttgcagttaaaaagctcgtagttggatctgaggatt-----------------------------------------agagccacaggttggc---cgtggctacacttgtggctcagc--------------------------c----tgcatagtcggt--gatttttggtgctcttaactgagtgccttaattgcccggcacgtttactttgaaaaaattggagtgctcaaatcaggcc-caatgcctgaacagatgtgcatggaataatggaaaaggacttcggttctattttgttggttttcggaaccgaagtaatgattaagagggacagacgggggcattcgtattgcggtgggagaggtgaaattcttggatcatcgcaagacgccctacagcgaaagcatttgccaagaatgtttccattaatcaagaacgaaagtcagaggttcgaagacgatcagataccgtcctagttctgaccataaacgatgccaactggcaatccgttgcgattgcatgttcgatccaacgggcagcctccgggaaacc--aaagtctttgggttccgggggaagtatggttgcaaagctgaaacttaaaggaattgacggaaaggcaccacaaggagtggagcctgcggcttaatttgactcaacacgggaaaactcacccggcccggacactgtgaggattgacagattgaaagctctttcttgattcggtgggtggtggtgcatggccgttcttagttggtggagcgatttgtctggttaattccgataacgaacgagactctagcctactaaatagtacactcatcc--------------------------------------------------------attgtgtgagtgccgacttcttagggggacaagtggcattcagccatacgaaattgagcaataacaggtctgtgatgcccttagatgtccggggccgcacgcgcgctacactgaatagcgtaacgagttatt-ctcctgatccgaaagggtcgggcaacctgttgaaacctattcgtgacagggatcggggcttgtaattattccccgtgaacgaggaattcctagtaagcgcaagtcataaacttgcgttgattacgtccctgccttttgtacacaccgcccgtcgctactaccgattgaatggtttagcaaggtcttcggattggcgcctgactgtt----------tcggttggtgtcgagaagatgatcaaacttgatcatttagaggaagtaaaagtcgtaacaaggtttccgt
KC869796_1_Polycladida_Acotylea_Stylochoidea_Planoceridae_Paraplanocera_oligoglena                                          ---tcatatgcttgtctcaaagactaagccatgcatgtctcagtacacatcatcttacgatgaaaccgcgaatggctcattaaatcagctatggttccttggatcgtgtcaattacatggataactgtgggaattctagagctaatacatgcctcaaagccatgaccg--taagggaatggcgcatttattagatcaaaaccaaccgggt---ttcg-----gcctgtg-ttgttgatgactctggataaacttagcagatcgca--tggccatgagccggcgacgtatctttcaaatgtctgccctatcaacttacgttggtaggttacctgcctaccatggtgataacgggtaacggggaatcagggttcgattccggagagggagcatgagaaacggctaccagaactacggtttgcagcaggcgcgcaaattacccactcccggcacggggaggtagtgacgaaaaataacaatacgggtctttttataggccccgtaattggaatgagtacaccttaaaaccattaacgagtaccaattggagggcaagtctggtgccagcagccgcggtaattccagctccaatagcgtatattaaagttgttgcagttaaaaagctcgtagttggatctgaggatt-----------------------------------------agagccacaggttggc---cgtggctacacttgtggctcagc--------------------------c----tgcatagtcggt--gatttttggtgctcttaactgagtgccttaattgcccggcacgtttactttgaaaaaattggagtgctcaaatcaggcc-caatgcctgaacagatgtgcatggaataatggaaaaggacttcggttctattttgttggttttcggaactgaagtaatgattaagagggacagacgggggcattcgtattgcggtgggagaggtgaaattcttggatcatcgcaagacgccctacagcgaaagcatttgccaagaatgtttccattaatcaagaacgaaagtcagaggttcgaagacgatcagataccgtcctagttctgaccataaacgatgccaactggcaatccgttgcgattgcaagttcgatccaacgggcagcctccgggaaacc--aaagtctttgggttccgggggaagtatggttgcaaagctgaaacttaaaggaattgacggaaaggcaccacaaggagtggagcctgcggcttaatttgactcaacacgggaaaactcacccggcccggacactgtgaggattgacagattgaaagctctttcttgattcggtgggtggtggtgcatggccgttcttagttggtggagcgatttgtctggttaattccgataacgaacgagactctagcctactaaatagtacactcatcc--------------------------------------------------------attgtgtgagtgccgacttcttagggggacaagtggcattcagccatacgaaattgagcaataacaggtctgtgatgcccttagatgtccggggccgcacgcgcgctacactgaatagcgtaacgagttatt-ctcctgatccgaaagggtcgggcaacctgttgaaacctattcgtgacagggatcggggcttgtaattattccccgtgaacgaggaattcctagtaagcgcaagtcataaacttgcgttgattacgtccctgccttttgtacacaccgcccgtcgctactaccgattgaatggtttagcaaggtcttcggattggcgcctgactgtt----------tcggttggtgtcgagaagatgatcaaacttgatcatttagaggaagtaaaagtcgtaacaaggttycc--
KC869797_1_Polycladida_Acotylea_Leptoplanoidea_Leptoplanidae_Hoploplana_californica                                         ---tcatatgc-tgtctcaaagactaagccatgcatgtctcagtacacatcatcttacgatgaaaccgcgaatggctcattaaatcagctatggttccttggatcgtgtcaattacatggataactgtgggaattctagagctaatacatgcaccaaagccatgcccg--caagggaatggcgcatttattagatcaaaaccaaccggac---ttcg-----gtctga--ttgttgatgactctggataaacttagcagatcgca--tggccatgagccggcgacgtatctttcaaatgtctgccctatcaacttacgttggtaggttacctgcctaccatggtgataacgggtaacggggaatcagggttcgattccggagagggagcatgagaaacggctaccagaactacggtttgcagcaggcgcgcaaattacccactcccggcacggggaggtagtgacgaaaaataacaatacgggacttctaataggccccgtaattggaatgagtacaccttaaaaccattaacgagtaccaattggagggcaagtctggtgccagcagccgcggtaattccagctccaatagcgtatattaaagttgttgcagttaaaaagctcgtagttggatctgaggatt-----------------------------------------agagccacaggttggt---cgtggctacacttgtggctcagc--------------------------c----tacatagtcggt--gatttttggttctcttcgttgagtgccttaattgcccggcacgtttactttgaaaaaattggagtgctcaaatcaggcc-cattgcctgaacagatgtgcatggaataatggaaaaggacttcggttctattttgttggttttcggaaccgaagtaatgattaagagggacagacgggggcattcgtattgcggtgggagaggtgaaattcttggatcatcgcaagacgccctacagcgaaagcatttgccaagaatgtttccattaatcaagaacgaaagtcagaggttcgaagacgatcagataccgtcctagttctgaccataaacgatgccaactggcaatccgtttcgattgcatgttcgatcaaacgggcagcctccgggaaacc--aaagtctttgggttccgggggaagtatggttgcaaagctgaaacttaaaggaattgacggaaaggcaccacaaggagtggagcctgcggcttaatttgactcaacacgggaaaactcacccggcccggacactgtgaggattgacagattgaaagctctttcttgattcggtgggtggtggtgcatggccgttcttagttggtggagcgatttgtctggttaattccgataacgaacgagactctagcctactaaatagtacactcatcc--------------------------------------------------------attgtgtgagtgctgacttcttagggggacaagtggcattcagccatacgaaattgagcaataacaggtctgtgatgcccttagatgtccggggccgcacgcgcgctacactgaatagcgtaacgagttatt-aacctgatccgaaagggtcgggtaacctgttgaaacctattcgtgacagggatcggggcttgtaattattccccgtgaacgaggaattcctagtaagcgcaagtcataaacttgcgttgattacgtccctgccttttgtacacaccgcccgtcgctactaccgattgaatggtttagcaaggtcttcggattggcgcctgactgtt----------tcggttggttgtaagaagatgatcaaacttgatcatttagaggaagtaaaagtcgtaacaaggtttcc--
KC869793_1_Polycladida_Cotylea_Boniniidae_Boninia_divae                                                                     ---tcatatgcttgtctcaaagactaagccatgcatgtctaagtacacatcatctgacgatgaaaccgcgaatggctcattaaatcagctatggttccttggatcgtgtcttctacatggataactgtgggaattctagagctaatacatgcaccaaagccgtgaccg--caagggaacggcgcatttattagatcaaaaccaaccggac---ttcg-----gtctgagttgtttgatgactctggataaacttagcagatcgca--tggccatgcgccggcgacgtatccttcaaatgtctgccctatcaacttacgttggtaggttacctgcctaccatggtgatcacgggtaacggggaatcagggttcgattccggagagggagcatgagaaacggctaccagaactacggtttgcagcaggcgcgcaaattacccactcccggtacggggaggtagtgacgaaaaataacaatacgggtctttttataggccccgtaattggaatgagtacaccttaaaaccattaacgagtaccaattggagggcaagtctggtgccagcagccgcggtaattccagctccaatagcgtatattaaagttgttgcagttaaaaagctcgtagttggatctgaggagt-----------------------------------------agagccagtggttggt---cgtgactacactgttggctcggc--------------------------c----tacatagtcggt--gatttttggtgctcttaattgagtgccttaattgcccggcacgtttactttgaaaaaattggagtgctcaaatcaggcc-caatgcctggacagatgtgcatggaataatggaaaaggacttcggttctattttgttggttttcggaactgaagtaatgattaagagggacagacgggggcattcgtattgcggtgggagaggtgaaattcttggatcatcgcaagacgccctacagcgaaagcatttgccaagaatgtttccattaatcaagaacgaaagtcagaggttcgaagacgatcagataccgtcctagttctgaccataaacgatgccaaccggcaatccgttgcgattgcaagttcgatccaacgggcagcctccgggaaacc--aaagtctttgggttccgggggaagtatggttgcaaagctgaaacttaaaggaattgacggaaaggcaccacaaggagtggagcctgcggcttaatttgactcaacacgggaaaactcacccggcccggacactgtgaggattgacagattgaaagctctttcttgattcggtgggtggtggtgcatggccgttcttagttggtggagcgatttgtctggttaattccgataacgaacgagactctagcctactaaatagtacactcatcc--------------------------------------------------------attgtgtgagtgcagacttcttagggggacaagtggcattcagccatacgaaattgagcaataacaggtctgtgatgcccttagatgtccggggccgcacgcgcgctacactgaatagcgtaacgagtttct-ctcctggtccgaaagggccgggcaacctgatgaaacctattcgtgacagggatcggggcttgtaattcttccccgtgaacgaggaattcctagtaagcgcaagtcataaacttgcgttgattacgtccctgccttttgtacacaccgcccgtcgctactaccgattgaatggtttagcaaggtcttcggattggcgcctgagcggt----------tcgctcggtgtcgagaagatgatcaaacttgatcatttagaggaagtaaaagtcgtaacaaggtttcc--
KC869795_1_Polycladida_Cotylea_Amyellidae_Chromyella_sp                                                                     ---tcatatgcttgtctcaaagactaagccatgcatgtctaagtacacatcatctgacgatgaaaccgcgaatggctcattaaatcagctatggttccttggatcgtgtcttctacatggataactgtgggaattctagagctaatacatgcaacaaagccgtgaccg--caagggaacggcgcatttattagatcaaaaccaaccgggc---ttcg-----gcctgagttgtttgatgactctggataaacttagcagatcgca--tggccatgcgccggcgacgtatccttcaaatgtctgccctatcaacttacgttggtaggttacctgcctaccatggtgatcacgggtaacggggaatcagggttcgattccggagagggagcatgagaaacggctaccagaactacggtttgcagcaggcgcgcaaattacccactcccagcacggggaggtagtgacgaaaaataacaatacgggtcttcttataggccccgtaattggaatgagtacaccttaaaaccattaacgagtaccaattggagggcaagtctggtgccagcagccgcggtaattccagctccaatagcgtatattaaagttgttgcagttaaaaagctcgtagttggatctgaggagt-----------------------------------------agagccaatggttggt---cacgactacactgttggctcggc--------------------------c----tacatagtcggt--gatttttggtgctcttaattgagtgccttaattgcccggcacgtttactttgaaaaaattggagtgctcaaatcaggcc-cactgcctgaacagatgtgcatggaataatggaaaaggacttcggttctattttgttggttttcggaactgaagtaatgattaagagggacagacgggggcattcgtattgcggtgggagaggtgaaattcttagatcatcgcaagacgccctacagcgaaagcatttgccaagaatgtttccattaatcaagaacgaaagtcagaggttcgaagacgatcagataccgtcctagttctgaccataaacgatgccaaccggcaatccgttgcgattgcaagttcgatccaacgggcagcctccgggaaacc--aaagtctttgggttccgggggaagtatggttgcaaagctgaaacttaaaggaattgacggaaaggcaccacaaggagtggagcctgcggcttaatttgactcaacacgggaaaactcacccggcccggacactgtgaggattgacagattgaaagctctttcttgattcggtgggtggtggtgcatggccgttcttagttggtggagcgatttgtctggttaattccgataacgaacgagactctggcctactaaatagtacactcatcc--------------------------------------------------------agtgtgtgggtgctgacttcttagggggacaagtggcattcagccatacgaaattgagcaataacaggtctgtgatgcccttagatgtccggggccgcacgcgcgctacactgaatagcgtaacgagtttct-ctcctggtccgaaagggccgggcaacctgatgaaacctattcgtgacagggatcggggcttgtaattcttccccgtgaacgaggaattcctagtaagcgcaagtcataaacttgcgttgattacgtccctgccttttgtacacaccgcccgtcgctactaccgattgaatggtttagcaaggtcttcggattggcgcctcagcggt----------tcgcttggtgtcgagaagatgatcaaacttgatcatttagaggaagtaaaagtcgtaacaaggtttcc--
JN711499_1_Polycladida_Cotylea_Prosthiostomidae_Amakusaplana_acroporae                                                      ---------------------------------------------------------------------------------------------gttccttggatcgtgtatctaacatggataactgtgggaattctagagctaatacatgcatcaaagccatgaccg--caagggaacggcgcatttattagatcaaaaccaaccgggc---ttcg-----gcctgagtgatttgatgactctggataaacttagcagatcgca--tggcctcgagccggcgacgtatccttcaaatgtctgccctatcaacttacgttggtaggttacctgcctaccatggtgatcacgggtaacggggaatcagggttcgattccggagagggagcatgagaaacggctaccagaactacggtttgcagcaggcgcgcaaattacccactcccggtacggggaggtagtgacgaaaaataacaatacgggtctttttataggccccgtaattggaatgagtacaccttaaaaccattaacgagtaccaattggagggcaagtctggtgccagcagccgcggtaattccagctccaatagcgtatattaaagttgttgcagttaaaaagctcgtagttggatctgaggagt-----------------------------------------ggagccaatggttggt---cgtgactacactgttggctcggc--------------------------c----tacatagtcggt--gatttttggtgctcttaattgagtgccttaattacccggcacgtttactttgaaaaaattggagtgctcaaatcaggcc-tactgcctgaacagatgtgcatggaataatggaaaaggactt-ggttctattttgttggttttcggaactgaagtaatgattaagagggacagacgggggcattcgtattgcggtgggagaggtgaaattcttagatcatcgcaagacgccctacagcgaaagcatttgccaagaatgtttccattaatcaagaacgaaagtcagaggttcgaagacgatcagataccgtcctagttctgaccataaacgatgccaactggcaatccgttgcgattgcaagttcgatccaacgggcagcctccgggaaacc--aaagtctttgggttccgggggaagtatggttgcaaagctgaaacttaaaggaattgacggaaaggcaccacaaggagtggagcctgcggcttaatttgactcaacacgggaaaactcacccggcccggacactgtgaggattgacagattgaaagctctttcttgattcggtgggtggtggtgcatggccgttcttagttggtggagcgatttgtctggttaattccgataacgaacgagactctagcctactaaatagcacgctcatcc--------------------------------------------------------attgtgtgagtgcttgcttcttagggggataaatggtattcaaccatacgaaattgagcaataacaggtctgtgatgcccttagatgtccggggccgcacgcgcgctacactgaatagcgtaacgagtttct-ctcctggtccgaaaggtccgggcaacctgttgaaacctattcgtgacagggatcggggcttgtaattcttccccgtgaacgaggaattcctagtaagcgcaagtcataaacttgcgttgattacgtccctgccttttgtacacaccgcccgtcgctactaccgattgaatggtttagcaaggtcttcggattggcgcctgagtggt----------tctctcggtgacgagaagatgatcaaacttgatcatttagaggaagtaaaagtcgtaacaagg-------
AJ312272_1_Polycladida_Cotylea_Euryleptidae_Prostheceraeus_vittatus                                                         tagtcatatgcttgtctcaaagactaagccatgcatgtctaagtacacatc-tcttacgatgaaaccgcgaatggctcattaaatcagctatggttccttggatcgtgtatctaacatggataactgtgggaattctagagctaatacatgcatcaaagccatgaccg--caa-ggaacggcgcatttattagatcaaaaccaaccgggc---ttcg-----gcctgagttttttgatgactctggataaacttagcagatcgca--tggccttgagccggcgacgtatccttcaaatgtctgccctatcaacttacgttggtaggttacctgcctaccatggtgatcacgggtaacggggaatcagggttcgattccggagagggagcatgagaaacggctaccagaactacggtttgcagcaggcgcgcaaattacccactcccagtacggggaggtagtgacgaaaaataacaatacgggtctttttataggccccgtaattggaatgagtacaccttataaccattaacgagtaccaattggagggcaagtctggtgccagcagccgcggtaattccagctccaatagcgtatattaaagttgttgcagttaaaaagctcgtagttggatctgaggagt-----------------------------------------agagccagtggttggt---cacgaccatactgctggctcggc--------------------------c----tacatagtcggt--gatttttggtgctcttaattgagtgccttaattgcccggcacgtttactttgaaaaaattggagtgctcaaatcaggcc-cactgcctgaacagatatgcatggaataatggaaaaggacttcggttctattttgttggttttcggaactgaagtaatgattaagagggacagacgggggcattcgtattgcggtgggagaggtgaaattcttagatcatcgcaagacggccaacagcgaaagcatttgccaagaatgtttccattaatcaagaacgaaagtcagaggttcgaagacgatcagataccgtcctagttctgaccataaacgatgccaaccggtaatccgttgcgattgcaagttcgatccaacgggcagcctccgggaaacc--aaagtctttatgttccgggggaagtatggttgcaaagctgaaacttaaaggaattgacggaaaggcaccacaaggagtggagcctgcggcttaatttgactcaacacgggaaaactcacccggcccggacactggtatgattgacagattgaaagctctttcttgattcggtgggtggtggtgcatggccgttcttagttggtggagcgatttgtctggttaattccgataacgaacgagactctagcctactaaatagtacactcatcc--------------------------------------------------------attgtgtgagtgccgacttcttagggggacaagtggcattcagccatacgaaattgagcaataacaggtctgtgatgcccttagatgtccggggccgcacgcgcgctacactgaatagcgtaacgagttttt-ctcctggtccgaaa-ggtcgggcaacctgatgaaacctattcgtgacagggatcggggcttgtaattcttccccgtgaacgaggaattcctagtaagcgcaagtcataaacttgcgttgattacgtccctgccttttgtacacaccgcccgtcgctactaccgattgaatggtttagcaagatcttcggattggcgcctgagtagt----------tcgcttggtgtcgagaagatgatcaaacttgatcatttagaggaagtaaaagtcgtaacaaggtttccgt
KC869794_1_Polycladida_Cotylea_Chromoplanidae_Chromoplana_sp                                                                ---tcatatgcttgtctcaaagattaagccatgcatgtctaagtacacatcatattacgatgaaaccgcgaatggctcattaaatcagctatggttccttggatcgtgtaactaacatggataactgtgggaattctagagctaatacatgcatcaaagccatgacct--tacgggaatggcgcatttattagatcaaaaccaaccaggc---ttcg----cgcctgtgtgatttgatgactctggataaacttagcagatcgta--tggccttgagccgacgacgtatccttcaaatgtctgccctatcaacttacgttggtaggttacctgcctaccatggtgatcacgggtaacggggaatcagggttcgattccggagagggagcatgagaaacggctaccagaactacggtttgcagcaggcgcgcaaattacccactcccggtacggggaggtagtgacgaaaaataacaatacgggtctttctataggccccgtaattggaatgagtacaccttaaaagcattaacgagtagcaattggagggcaagtctggtgccagcagccgcggtaattccagctccaatagcgtatattaaagttgttgcagttaaaaagctcgtagttggatctgaggagt-----------------------------------------agagtcaagggttggt---ctcgactacactgttggctcagc--------------------------c----tacatagtcggt--gatttttggtgctcttaactgagtgccttaacagcccggcacgtttactttgaaaaaattggagtgctcaaatcaggcg-caatgcctgaacagatgtgcatggaataatgaaaaaggacctcggttctattttgttggttttcggaactgaggtaatgattaagagggacagacgggggcattcgtattgcggtgggagaggtgaaattcttggatcatcgcaagacgccctacagcgaaagcatttgccaagaatgtttccattaatcaagaacgaaagtcagaggttcgaagacgatcagataccgtcctagttctgaccataaacgatgccaactggcaatccgttgtgattgcatgctcgatccaacgggcagcctccgggaaacc--aaagtttatcggttccgggggaagtatggttgcaaagctgaaacttaaaggaattgacggaaaggcaccacaaggagtggagcctgcggcttaatttgactcaacacgggaaaactcacccggcccggacactgtgaggattgacagattgaaagctctttcttgattcggtgggtggtggtgcatggccgttcttagttggtggagtgatttgtctggttaattccgataacgaacgagactctagcctgctaaatagtacactcatcc--------------------------------------------------------catgtgtgagtgccgacttcttagagggataagtagcattcagctatacgaaattgagcaataacaggtctgtgatgcccttagatgtccggggccgcacgcgcgctacactgaatggcgtagcgagtttct-ctcctgaaccgaaaggttcgggcaacctggtgaaacccattcgtgacagggatcggggcttgcaattattccccgtgaacgaggaattcctagtaagcgcaagtcataaacttgcgttgattacgtccctgccttttgtacacaccgcccgtcgctactaccgattgaatggtttagcaaggtcttcggattggcgcctgagtggt----------tttctcggtgtcgagaagatgatcaaacttgatcatttagaggaagt-aaagtcgtaacaaggtttcc--
D83383_1_Polycladida_Acotylea_Stylochoidea_Planoceridae_Planocera_multitentaculata                                          ------------------------------------gtctcagtacacatcatcttacgatgaaaccgcgaatggctcattaaatcagctatggttccttggatcgtgtcaattacatggataactgtgggaattctagagctaatacatgcaccaaagccatgaccg--caagggaatggcgcatttattagatcaaaaccaacc-ggc---ttcg-----gcctgt--ttgttgatgactctggataaacttagcagatcgca--tggccatgagccggcgacgtatctttcaaatgtctgccctatcaacttacgttggtaggttacctgcctaccatggtgataacgggtaacggggaatcagggttcgattccggagagggagcatgagaaacggctaccagaactacggtttgcagcaggcgcgcaaattacccact--cggcacggggaggtagtgacgaaaaataacaatacgggtctttttataggccccgtaattggaatgagtacaccttaaacccattaacgagtaccaattggagggcaagtctggtgccagcagccgc-gtaattccagctccaatagcgtatattaaagttgttgcagttaaaaagctcgtagttggatctgaggatt-----------------------------------------agagccacaggttggc---cgtggctacacttgtggctcagc--------------------------c----tgcatagtcggt--gatttttggtgctcttaattgagtgccttaattgcccggcacgtttactttgaaaaaaattgagtgctcaaatcaggcc-caatg-ctgaacagatgtgcatggaataatggaaaaggacttcggttctattttgttggttttcggaactgaagtaatgattaagagggacagacgggggcattcgtattgcggtgggagaggtgaaattcttggatcatcgcaaga-gccctacagcgaaagcatttgccaagaatgtttccattaatcaagaacgaaagtcagaggttcgaagacgatcagataccgtcctagttctgaccataaacgatgccaactggcaatccgttgcgattgcgagttcgatccaacgggcagcctccgggaaacc--aaagtctttgggttccgggggaagtatggttgcaaagctgaaacttaaaggaattgacggaaaggca-cacaaggagtggagcctgcggcttaatttgactcaacacgggaaaactcacccggcccggacactgtgaggattgacagattgaaagctctttcttgattcggtgggtggtggtgcatggccgttcttagttggtggagcgatttgtctggttaattccgataacgaacgagactctagcctactaaatagtacactcatcc--------------------------------------------------------attgtgtgagtgccgacttcttagggggacaagtggcattcagccatacgaaattgagcaataacaggtctgtgatgcccttagatgtccggggccgcacgcgcgctacactgaatagcgtaacgagttatt-ctcctgatccgaaagggtcgggcaacctgttgaaacctattcgtgacagggatcggggcttgtaattattccccgtgaacgaggaattcctagtaagcgcaagtcataaacttgcgttgattacgtccctgccctttgtacacaccgcccgtcgctactaccgattgaatggtttag-aaggtcttcggattggcgcctgactgtt----------tcggttggtgt-----------------------------------------------------------
D85097_1_Polycladida_Acotylea_Leptoplanoidea_Notoplanidae_Notoplana_koreana                                                 ----------------------------gcatgcatgtctcagtacacatcatcttacgatgaaaccgcgaatggctcattaaatcagctatggttccttggatcgtgtcaattacatggataactgtgggaattctagagctaatacatgcaccaaagccatgaccg--taaggagcctg---atttattagatcaaaaccaaccggct------g-----cnntggtgtgtttgatgactctggataaacttagctgatcgca--tggccatgagccgccgacgtatctttcaaatgtctgccctatcaacttacgttggtaggttacctgcctaccatggtgataacgggtaacggggaatcagggttcgattccggagagggagcatgagaaacagctaccagaactacggtttgcagcaggcgcgcaacttacccactcccggcac-gggaggtagtgacgaaaaataacaatacgggtctttttataggccccgtaattggaatgagtacaccttaaaaccattaacgagtaccaattggagggcaagtctggtgccagcagccgc-gtaattccagctccaatagcgtatattaaagttgttgcagttaaaaagctcgtagttggatctgaggatt-----------------------------------------agagccccaggttggc---cgtggctacacttgtggctcagc--------------------------c----tgcatagtcggt--gatttttggtgctcttaattgagtgccttaactgcccggcacgtttactttgaaaaaattggagtgctcaaatcaggcc-caatgcctgaacagatgtgcatggaataatggaaaaggagttcggttctattttgttggttttcggaactgaagtaatgattaagagggacagacgggggcattcgtattgcggtgggagaggtgaaattcttggatcatcgcaagacgccctacagcgaaagcatttgccaagaatgtttccattaatcaagaacgaaagtcagaggttcgaagacgatcagataccgtcctagttctgaccataaacgatgccaactggcaatccgttgcgattgcaagttcgatccaacgggcagcctccgggaaacc--aaagtctttgggttccgggggaagtatggttgcaaagctgaaacttaaaggaattgacggaaaggcaccacaaggagtggagcctgcggcttaatttgactcaacacgggaaaactcacccggcccggacactgtgaggattgacagattgaaagctctttcttgattcggtgggtggtggtgcatggccgttcttagtt-gtggagcgatttgtctggttaattccgataacgaacgagactctagcctactaaatagtacactcatcc-------------------------------------------------------tgttgtgtgagtgccgacttcttagggggacaactccgattcagccatacgaaattgagcaataacaggtctgtgatgcccttagatgtccggggccgcacgcgcgctacactgaatagcgtaacgagttatt-ctcctgatccgcaagggtcgggcaacctgttgaaacctattcgtgacagggatcggggcttgtaattattccccgtgaacgaggaattcctagtaagcgcaagtcataaacttggcttgattacgtccctgccctttgtacacaccgcccgtcgctactaccgattgaatggtttagcaaggtcttcggattggcacctgacagtt----------tcgattggtgtcgagaagatgat-----------------------------------------------
AJ228794_1_Polycladida_Cotylea_Pseudocerotidae_Pseudoceros_tritriatus                                                       -agtcatatgcttgtctcaaagactaagccatgcatgtctaagtactcgtcatcttacgtcgaaaccgcgaatggctcattaaatcagctatggttccttggatcgtgtatgtaacatggataactgtgggaattctagagctaatacatgcatcaaagccgtgaccg--aaagggaccggcgcatttattagatcaaaaccttccaggc---ttca----cggcctgtctggttgatgactctggataaacttagcagatcgca--tggcctcgagctggcgacgtatccttcaagtgtctgccctatcaacttacgttggtaggttacctgcctaccacggtgatcacgggtaacggggaatcagggttcgattccggagagggagcatgagaaacggctaccagaactacggtttgcagcaggcgcgcaaattacccactcccagcacggggaggtagtgacgaaaaataacaatacgggtcttttaataggccccgtaattggaatgagtacaccttaaaagcattaacgagtaccaattggagggcaagtctggtgccagcagccgcggtaattccagctccaatagcgtatattaaagttgttgcagttaaaaagctcgtagttggatctgaggaat-----------------------------------------agagctagtggttggt---cgtgactatactgctggttcagc--------------------------c----tacatagtcggt--gacttttggtgttcttaattgagtgccttaattgcccggcacgtttactttgaaaaaattggagtgctcaaatcaggcc--actgcctgaacagatatgcatggaataatggaaaaggacttcggttctattttgttggtttacggaattgaagtaatgattaagagggacagccgggggcattcgtattgcggtgggagaggtaaaattcttagatcatcgcaagacgcccaacagcgaaagcatttgccaagaatgtttccattaatcaagaacgaaagtcagaggttcgaagacgatcagataccgtcctagttctgaccataaacgatgccatctggtaatccgttgggattgcaagctcgatccaacgggcagcttccgggaaacc--aaagacc---ggtcccgggggaagtatggttgcaaagccgaaacttaaaggaattgacggaaaggcaccacaaggagtggagcctgcggcttaatttgactcaacacgggaaaactcacccggcccggacactgggatgattgactgattgaaagctctttcttgattcggtgggtggtggtgcatggccgttcttagttggtggagcgatttgtctggttaattccgataacgaacgagactctagcctactaaatagtacacctatcc--------------------------------------------------------agagagtaggtgccgacttcttagggggaaaaatggcattcagccatacgaaactgagcaataacaggtctgtgatgcccttagatgtccggggccgcacgcgcgctacactgaatagcgcaacgagtttgt-ctcctggtccgaaagggccgggcaacctgttgaaacctattcgtgacagggattgggggttgtaattctcccccgtgaacgaggaattcctagtaagcgcaggtcataaacttgtgttgattctgtccctgccttttgtacacaccgcccgtcgctactaccgattgaatggtttagcaagagcttcggattggcgcctgagtagt----------tctcttggtgtcgagaagatgatcgaacttgatgatttagaggaagtaaaagtcgtaacaaggtttcc--
D85096_1_Polycladida_Cotylea_Pseudocerotidae_Thysanozoon_brocchii                                                           -----------------------ctaagccatgcatgtctaagtacacatcatcttacgatgaaaccgcgaatggctcattaaatcagctatggttccttggatcgtgtatctaacatggataactgtgggaattctagagctaatacatgcatcaaagccatgaccg--ca--agaacggcgcatttattagatcaaaaccaaccggct---tc--------ggctgtttgtttgatgactctggataaacttagcagatcgca--tggcctagagccggcgacgtatccttcaagtgtctgccctatcaacttacgttggtaggttacctgcctaccatggtgatcacgggtaacggggaatcagggttcgattccggagagggagcatgagaaacggctaccagaactacggtttgcagcaggcgcgcaaattacccactcccagtacggggaggtagtgacgaaaaataacaatccgggtctttttataggccccgtaattggaatgagtacaccttaaaaccattaacgagtaccaattggagggcaagtctggtgccagcagccgc-gtaattccagctccaatagcgtatattaaagttgttgcagttaaaaagctcgtagttggatctgaggagt-----------------------------------------agagccagtggttggt---cgcgact--actgctggctcggc-------------------------------tacatagtcggt--gatttttggtgctcttagttgagtgccttaattgcccggcacgtttactttgaaaaaattggagtgctcaaatcaggcc-cactgcctgaacagatatgcatggaataatggaaaaggacttcggttctattttgttggttttcggaactgaactaatgattaagagggacagacgggggcattcgtattgcggtgggagaggtgaaattcttagatcatcgcaagacggccaacagcgaaagcatttgccaagaatgtttccattaatcaagaacgaaagtcagaggttcgaagacgatcagataccgtcctagttctgaccataaacgactgcaaccgcgaatccgttgcgattgcaagttcgatccaacgggcagcctccgggaaacc--aaagtctttatgttccgggggaagtatggttgcaaagctgaaacttaaaggaattgacggaaaggcaccacaaggagtgag---ctggccttaatttgactcaacacgggaaaactcacccggccc-gacactgggatgattgacagattgaaagctctttcttgattcggtgggtggtggtgcatggccgttcttagttggtggagcgatttgtctggttaattccgataacgaacgagactctagcctactaaatagtacacctatcc--------------------------------------------------------atcgagtaggtgccgacttcttagggggacaaagtggcatcagccatacgaaattgacgaataacaggtctgtgatgcccttagatgaccggg---ggacgcgcgctacactgaatagcgtaacgagtttct-ctcctggtccgaaagggccgggcaacctgatgaaacctattcgtgacagggatcggggcttgtaattattccccgtgaacgaggaattcccagtaagcgcaagtcataaacttgcgttgattacgtccctgccctttgtacaca-cgcccgtcgctactaccgattgaatggtttagcaagatcttcggattggctcctgagtagt----------tctc------------------------------------------------------------------
AJ012509_1_Lecithoepitheliata_Prorhynchidae_Geocentrophora_wagini                                                           cgatcatatgcttgtctcaaagattaagccatgcatgtctaagtacacacctttacacggtgagactgcgaaaggctcattaaatcagctattgtttcttagatcata----ttacatggataactgtggtaattctagagctaatacatgaaacaaagccttgacct--caagggaaaggcgcttttattagatcaaaaccaaccgagg---ctc-----------gtacgtttggtgactctggataacttttgcagatcgca--agaccttgcgtcggcgacgtatctttcaaatgtctgacctatcaactgtcgttggtaggtgatatgcctaccatggtgataacgggtaacggggaatcagggttcgattccggagagggagcctgagaaacggctaccacatctaaggaaggcagcaggcgcgcaaattacccaatcccgacacggggaggtagtgacgaaaaataacgatgcgggtcttttatgaggccccgtaattggaatgagtacactttaaatccttaagcaaggatcaattggagggcaagtctggtgccagcagccgcggtaattccagcttcaatagcgtatattaaagttgttgcagttaaaaagctcgtagttggatctcaggagt-----------------------------------------tgagagaacggttcgc-tcttcagtgttaccgttttctct---------------------------------tatctagtcggagtccgtcttggtgctcttcactgagcgccttgatagcccgacatgtttactttgaacaaattagagtgcttaaagcaagcc-ttgcgcttgcatagtcgtgcatggaataatagaataggactttagttctattttgttggtttacggaactaaagtaatgattaaaagggacaggcgggggcattcgtattgtggcgggagaggtgaaattcggagatcgccgcaagacgacctactgcgaaagcatttgccaagtatgttttcgttaatcaagaacgaaagtcagaggttcgaagacgattagataccgtcctagttctgaccataaacgatactaactggtcatccgaggccgttgcttgttcgatccctcgggcgacctccgggaaacc--aaagtctatgggttccgggggaagtatggttgcaaagccgaaacttaaaggaattgacggaagggcaccaccatgagtggagcctgcggcttaatttgactcaacacgggaaatctcacccggtccggacactgtgaggattgacagattgatagctctttcttgattcagtgggtggtggtgcatggccgttcttagttggtggagcgatttgtctggttaattccgataactaacgagactctagcctgctaaatagtacaccggtca--------------------------------------------------------aattagccggtgcatacttcttagagggacaagcggcgcttagtcgcacgaaattgagcaataacaggtctgtgatgcccttagatgtccggggccgcacgcgcgctacaatgacaagatcaactagtat---ttcctgactcgaaagggtcgggtaacctggtaaattcttatcatgacagggattgggctttgcaattatcgcccatgaacgaggaattcccagtaagcacaagtcataagcttgtgctgattacgtccctgccctttgtacacaccgcccgtcgctactactgattgaatggtttagtgaggtcctcggattggttccggctagtggc------gctaatcggatatcgagaagaagatcaaacttgatcatttagaagaagtaaaagtcgtaacaaggtttctct
KC869809_1_Lecithoepitheliata_Prorhynchidae_Geocentrophora_applanata                                                        ---tcatatgcttgtctcaaagattaagccatgcatgtctaagtacacaccttcacatggtgagactgcgaaaggctcattaaatcagctatggtttcttagatcata----ttacatggataactgtggtaattctagagctaatacatgaaacaaagccttgacct--cacgggaaaggcgcatttattagatcaaaaccaaccgagg---ctc-----------gttgttttggtgactctggataacttttgcagatcgta--tgaccttgcgtcgacgacgtatctttcaaatgtctgacctatcaactgtcgacggtaggtgatatgcctaccatggtgataacgggtaacggggaatcagggttcgattccggagagggagcctgagaaacggctaccacatctaaggaaggcagcaggcgcgcaaattacccaatcccgacacggggaggtagtgacgaaaaataacgatgcgggtcttttatgaggccccgcaattggaatgagtacactttaaatcctttaacaaggatcaattggagggcaagtctggtgccagcagccgcggtaattccagcttcaatagcgtatattaaagttgttgcagttaaaaagctcgtagttggatctcaggagt-----------------------------------------tgagagaatggttcgc-ctttcggtgttactgttctttct---------------------------------tatctagtcggagtccgtcttggtgctcttcactgagcgccttgatagcccgacatgtttactttgaacaaattagagtgcttaaagcaagcc-ttgcgcttgtatagtcttgcatggaataatggaataggactttagttctattttgttggtttacggaactaaagtaatgattaaaagggacaggcgggggcattcgtattgtggcgggagaggtgaaattcggagatcgccgcaagacgacctactgcgaaagcatttgccaagtatgttttcgttaatcaagaacgaaagtcagaggttcgaagacgattagataccgtcctagttctgaccataaacgataccaactggtcatccgaggctgttgcttgttcgatccctcgggcgacctccgggaaacc--aaagtctatgggttccgggggaagtatggttgcaaagctgaaacttaaaggaattgacggaagggcaccaccaggagtggagcctgcggcttaatttgactcaacacgggaaatctcacccggtccggacactgtgaggattgacagattgatagctctttcttgattcagtgggtggtggtgcatggccgttcttagttggtggagcgatttgtctggttaattccgataacgaacgagactctagcctgctaaatagtacaccggtca--------------------------------------------------------aattagccggtgcatacttcttagagggacaagcggcgcttagtcgcacgaaattgagcaataacaggtctgtgatgcccttagatgtccggggccgcacgcgcgctacaatgacaagagcaactagtgt---ttcctgactcgaaagggttgggtaacctggtaaattcttatcatgacagggattgggctttgcaattatcgcccatgaacgaggaattcccagtaagcacaagtcataagcttgtgctgattacgtccctgccctttgtacacaccgcccgtcgctactactgattgaatggtttagtgaggtcctcggattggttccggctggcggc------gctaatcggatatcgaaaagaagatcaaacttgatcatttagaagaagtaaaagtcgtaacaaggtttcc--
KC869808_1_Lecithoepitheliata_Prorhynchidae_Geocentrophora_sphyrocephala                                                    ---tcatatgcttgtctcaaagattaagccatgcatgtctaagtacacaccttaacatggtgagactgcgaaaggctcattaaatcagctatggtttcttagatcata----ttacttggataactgtggtaattctagagctaatacatgaaacaaagccttga-ct--tatggtcaaggcgcatttattagatcaaaaccaaccgggg---ccc-----------gctgttttggtgactctggataacttttgcagatcgca--tgaccttgcgtcggcgacgtatctttcaaatgtctgacctatcaactgtcgacggtaggtgatatgcctaccatggtgataacgggtaacggggaatcagggttcgattccggagagggagcctgagaaacggctaccacatctaaggaaggcagcaggcgcgcaaattacccaatcccgacacggggaggtagtgacgaaaaataacgatgcgggtcttttatgaggccccgtaattggaatgagtacactttaaatcctttaacaaggatcaattggagggcaagtctggtgccagcagccgcggtaattccagcttcaatagcgtatattaaagttgttgcagttaaaaagctcgtagttggatctcaggagt-----------------------------------------tgagggagtggttcgc-ctttcggtgttactattctctct---------------------------------tatctagtcggagtccgtcttggtgctctttactgagcgccttgatagcccgacatgtttactttgaacaaattagagtgcttaaagcaagcc-ttgcgcttgtatagtcatgcatggaataatggaataggactttagttctattttgttggtttacggaactaaagtaatgattaaaagggacagtcgggggcattcgtattgtggcgggagaggtgaaattcggagatcgccgcaagacgacctactgcgaaagcatttgccaagtatgttttcgttaatcaagaacgaaagtcagaggttcgaagacgattagataccgtcctagttctgaccataaacgataccaactggtcatccgaggccgttgcttgttcgatccctcgggcgacctccgggaaacc--aaagtctatgggttccgggggaagtatggttgcaaagctgaaacttaaaggaattgacggaagggcaccaccaggagtggagcctgcggcttaatttgactcaacacgggaaatctcacccggtccggacactgtgaggattgacagattgatagctctttcttgattcagtgggtggtggtgcatggccgttcttagttggtggagcgatttgtctggttaattccgataacgaacgagactctagcctgctaaatagtacaccggtca--------------------------------------------------------ttttagccggtgcatacttcttagagggacaagcggcgcttagtcgcacgaaattgagcaataacaggtctgtgatgcccttagatgtccggggccgcacgcgcgctacaatgacaagagcaactagtgt---ttcctgactcgaaagggttgggtaacctggtaaattcttatcatgacagggattgggctttgcaattatcgcccatgaacgaggaattcccagtaagcacaagtcataagcttgtgctgattacgtccctgccctttgtacacaccgcccgtcgctactactgattgaatggtttagtgaggtcctcggattggttccggctagtgtc------gctaatcggatatcgagaagaagatcaaacttgatcatttagaagaagtaaaagtcgtaacaaggtttcc--
AF167421_1_Lecithoepitheliata_Prorhynchidae_Geocentrophora_baltica                                                          ---tcatatgcttgtctcaaagattaagccatgcatgtctaagtacacacctttatacggtgagactgcgaaaggctcattaaatcagctattgtttcttagatcata----ttacatggataactgtggtaattctagagctaatacatgaaacaaagccttgacnt--cacggttaaggcgcatttattagattaaaaccaaccgagg---ctc-----------gancgtttggtgactctggataacttttgcagatcgca--ggaccttgcgtcggcgacgtatctttcaaatgtctgacctatcaactgtcgatggtaggtgatatgcctaccatggtgataacgggtaacggggaatcagggttcgattccggagagggagcctgagaaacggctaccacatctaaggaaggcagcaggcgcgcaaattacccaat-ccgacacggggaggtagtgacgaaaaataacgatgcgggacttttatgaggccccgtaattggaatgagtacactttaaatccttaagcaaggatcaattggagggcaagtctggtgccagcagccgcggtaattccagcttcaatagcgtatattaaagttgttgcagttaaaaagctcgtagttggatctcaggagt-----------------------------------------cgagtgaacggttcgc-ttaccagtgttaccattctctct---------------------------------tatctagtcggagtccgttttggtgctctttattgagcgccttgatagcccgacatgtttactttgaacaaattagagtgcttaaagcaagcc-ttgtgcttgtatagtcgtgcatggaataatagaataggactttagttctattttgttggtttacggaactaaagtaatgattaaaagggacaggcgggggcattcgtattgtggcgggagaggtgaaattcsgagatcgccgcaagacgacctactgcgaaagcatttgccaagtatgttttcgttaatcaagaacgaaagtcagaggttcgaagacgattagataccgtcctagttctgaccataaacgatnncvvnnggtcatccgaggccgttgcttgttcgatctctcgggcga-ctccgggaaacc--aaagtctatgggttccggggnaagtatggttgcaaagccgaaacttaaaggaattgacggaagggcaccaccaggagtgg-vctgcnggcttaatttgactcaacacgggaaatctcacccggtccggacactgtgaggattgacagattgatagctctttcttgattcagtgggtggtggtgcatggccgttcttagttggtggagcgatttgtctggttaattccgataacgaacgagactctagcctgctaaatagtacactggtca--------------------------------------------------------aacatgccggtgcatacttcttagagggacaagcggcgcttagtcgcacgaaattgwgcaataacaggtctgtgatgcccttagatgtccgggg-cgcacgcgcgctacaatgacaagatcaactagtat---ttcctgactcgaaagggtcgggtaacctggtaaattcttatcatgacagggattgggctttgcaattatcgcccatgaacgaggaattcccagtaagcacaagtcataagcttgtgctgattacgtccctgccctttgtacacaccgcccgtcgctactactgattgaatggtttagtgaggtcctcggattggttccggttagtgga------gctgatcggatatcgagaagaagatcaaacttgatcatttagaagaagtaaaagtcgtaacaaggtttccgt
U70079_1_Lecithoepitheliata_Prorhynchidae_Geocentrophora_sp                                                                 tagtcatatgcttgtctcaaagattaagccatgcatgtctaagtacacacctttatacggtgagactgcgaaaggctcattagatcagctattgtttcttagatcata----ttacatggataactgtggtaattctagagctaatacatgaaacaaagccttgacct--cacggttaaggcgcatttattagattaaaaccaaccgagg---ctc-----------gtacgtttggtgactctggataacttttgcagatcgca--ggaccttgcgtcggcgacgtatctttcaaatgtctgacctatcaactgtcgatggtaggtgatatgcctaccatggtgataacgggtaacggggaatcagggttcgattccggagagggagcctgagaaacggctaccacatctaaggaaggcagcaggcgcgcaaattacccaatcccgacacggggaggtagtgacgaaaaataacgatgcgggacttttatgaggccccgtaattggaatgagtacactttaaatccttaagcaaggatcaattggagggcaagtctggtgccagcagccgc-gtaattccagcttcaatagcgtatattaaagttgttgcagttaaaaagctcgtagttggatctcaggagt-----------------------------------------cgagtgaacggttcgc-ttatcagtgttaccattctctct---------------------------------tatctagtcggagtccgttttggtgctctttattgagcgccttag----ccgacatgtttactttgaacaaattagagtgcttaaagcaagc--ttgtgcttgtatagtcgtgcatggaataatagaataggactttagttctattttgttggtttacggatctaaagtaatgattaaaagggacaggcgggggcattcgtattgtggcgggagaggtgaatnnnnnnnnnnnnnnnnnnnnnnnnnnnngcgaaacgatttgc--aagaatgtttcgttaatcaagaacgaaagtcagaggttcga--acgattagataccgtcctagttctgaccataaacgataccaactggtcatccgaggccgttgcttgttcgatctctcgggcgacctccgggaaacc--aaagtctatgggttccgggggaagtatggttgcaaagccgaaacttaaaggaattggcggaagggcaccaccaggagtggagcctgc-gcttaatttgactcaacacgggaaatctcacccggtccggacactgtgaggattgacagattgatagctctttcttgattcagtgggtggtggtgcatggccgttcttagttggtggagcgatttgtctggttaattccgataacgaacgagactctagcctgctaaatagtacactggtca--------------------------------------------------------aacatgccggtgcatacttcttagagggacaagcggcgcttagtcgcacgaaattgagcaataacaggtctgtgatgccttaagatgtccggggccgcacgcgcgctacaatgacaagatcaactagtat---ttcctgactcgaaagggtcgggtaacctggtaaattcttatcatgacagggattgggctttgcaattatcgcccatgaacgaggaattcccagtaagcacaagtcataagcttgtgctgattacgtccctgccctttgtacacaccgcccgtcgctactactgattgaatggtttagtgaggtcctcggattggttccggttagtgga------gctgatcggatatcgagaagaagatcaaacttgatcatttagaagaagtaaaagtcgtaacaaggtttcc--
KC869804_1_Lecithoepitheliata_Prorhynchidae_Hofstenioplesia_haswelli                                                        ---tcatatgcttgtctcaaagattaagccatgcatgtctaagtacaaacctctatacggtgatactgcgaaaggctcattaaatcagctatggttccttagatcgta----ttacatggataactgtggtaattctagagctaatacatgcaacaatgccttgaccg--taagggagaggcgcagttattagaccaaaaccatccgggg---ctc-----------ggtgatttggtgactctggataactcttgcagatcgca--tgacctcgtgtcggcgacgaatctttcaagtgactgacctatcaactttcgatggtaggtaatacgcctaccatggttataacgggtaacggggaatcagggttcgattccggagagggagccttagaaatggctaccacatccaaggaaggcagcaggcgcgcaaattacccaatcccgacacggggaggtagtgacgaaaaataacgatacgggactttaatgaggccccgtaattggaatgagtacaatttaaatcctttaacgaggatcaattggagggcaagtctggtgccagcagccgcggtaattccagctccaatagcgtatattaaagttgttgcagttaaaaagctcgtagttggatctgaggagt-----------------------------------------agagttgatggtgcgc-ctttcggtgatactgtttgctca---------------------------------taccaagccggtgaccgtctcggtgctcttaattgagcgctttgatagcccgacatgtttactttgaacaaattagagtgcttaaagcaggct-tcaggcttgtatattagtgcatggaataatggaataggactttagttctattttgttggtttacggaacctaagtaatgattaaaagggacagtcgggggcattcgtattgtgccgggagaggtgaaattcgaagatcggcgcaagacgacctactgcgaaagcatttgccaagtatgttttcgttaatcaagaacgaaagtcagaggttcgaagacgattagataccgtcctagttctgaccataaacgataccacctgatcatccgaggttgttgctagttcgatccttcgggcgatctccgggaaacc--aaagctttttggttccgggggaagtatggttgcaaatccgaaacttaaaggaattgacggaagggcaccaccaggagtggagcctgcggcttaatttgactcaacacgggaaagctcacccggtccggacactgtgaggattgacagattgatagctctttcttgattcagtgggtggtggtgcatggccgttcttagttggtggagcgatttgtctggttaattccgataacgaacgagactctagcctgctaaatagtacactcatca--------------------------------------------------------caagtgtgggtgcttgcttcttagagggacaggcggcgcatagtcgcacgaaattgagcaataacaggtctgtgatgcccttagatgtccggggccgcacgcgcgctacaatgacaaggtcaactagtgt---ttcctggcccgaaagggttgggtaacctaataaattcttgtcatgacagggattgggttttgaaattgtcgcccatgaacgaggaattcccagtaagtgcaagtcataaacttgcgctgattacgtccctgccctttgtacacaccgcccgtcgctactactgattgaatggtttagtgaggtcctcggattggttccggttagtggc------gctagtcggctgccgaaaagaaggtcaaacttgatcatttagaagaagtaaaagtcgtaacaaggtttccgt
KC869805_1_Lecithoepitheliata_Prorhynchidae_Prorhynchus_putealis                                                            ---tcatatgc-tgtctcaaagattaagccatgcatgtctaagtacaaacctttatacggtgatactgcgaaaggctcattaaatcagctatggttccttagatcgta----gtacatggataactgtggtaattctagagctaatacatgcaacaatgccttgaccg--caaggaagaggcgcagttattagaccaaaaccatccgggg---ctc-----------gatgatttggtgactctggataacttttgcagatcgca--tgacctcgtgtcggcgacgaatctttcaagtgactgacctatcaactttcgatggtaggtaatacgcctaccatggttataacgggtaacggggaatcagggttcgattccggagagggagccttagaaatggctaccacatccaaggaaggcagcaggcgcgcaaattacccaatcccaacacggggaggtagtgacgaaaaataacgatacgggactttaatgaggccccgtaattggaatgagtacaatttaaatcctttaacgaggatcaattggagggcaagtctggtgccagcagccgcggtaattccagctccaatagcgtatattaaagttgttgcagttaaaaagctcgtagttggatctgaggagt-----------------------------------------agagtcgatggtgcgc-ctttcggtgatactgtttgctca---------------------------------tacctagccggtgaccgtcttggtgctcttcactgagtgccttgatagcccggcatgtttactttgaacaaattagagtgcttaaagcaggct-tcaggcttgtatattagtgcatggaataatggaataggactttagttctattttgttggtttacggaacctaagtaatgattaaaagggacaggcgggggcattcgtattgtgccgggagaggtgaaattcgaagatcggcgcaagacgacctactgcgaaagcatttgccaagtatgttttcgttaatcaagaacgaaagtcagaggttcgaagacgattagataccgtcctagttctgaccataaacgataccacctgatcatctgaggttgttgctagttcgatccttcgggcgatctccgggaaacc--aaagttttttggttccgggggaagtatggttgcaaatccgaaacttaaaggaattgacggaagggcaccaccaggagtggagcctgcggcttaatttgactcaacacgggaaagctcacccggtccggacactgtgaggattgacagattgatagctctttcttgattcagtgggtggtggtgcatggccgttcttagttggtggagcgatttgtctggttaattccgataacgaacgagactctagcctgctaaatagtacactcatca--------------------------------------------------------caagtgtgggtgcttacttcttagagggacaggcggcgcatagtcgcacgaaattgagcaataacaggtctgtgatgcccttagatgtccggggccgcacgcgcgctacaatgacaaggtcaactagtgt---ctcctggcccgaaagggttgggtaacctaataaattcttgtcatgacagggattgggttttgaaattatcgcccatgaacgaggaattcccagtaagtgcaagtcataaacttgcgctgattacgtccctgccctttgtacacaccgcccgtcgctactactgattgaatgttttagtgaggtcctcggattggttccgattggtggc------gctagtcggttgccgaaaagaaggtcaaacttgatcatttagaagaagtaaaagtcgtaacaaggtttcc--
KC869806_1_Lecithoepitheliata_Prorhynchidae_Prorhynchus_alpinus                                                             ---tcatatgcttgtctcaaagattaagccatgcatgtgtaagtgcacgcctttatacggtaaaactgcgaaaggctcattaaatcagctatggttccttagatcgta----gtacacggataactgtggtaattctagagctaatacatgcaaaaatgccttgaccg--caagggaaaggtgcaattattagaccaaaaccatccgagg---ctc-----------gttgttttggtgactctggataactattgctgatcgca--tgacctcgagtcggcgacgtatctttcaagtgtctgacctatcaactgtcgatggtaggtaatatgcctaccatggttataacgggtaacggggaatcagggttcgattccggagagggagccttagaaacggctaccacatccaaggaaggcagcaggcgcgcaaattacccaatcccgacacggggaggtagtgacgaaaaataacgatacgggacttttatgaggccccgtaattggaatgagtacactttaaatcctttaacgaggatctattggagggcaagtctggtgccagcagccgcggtaattccagctccaatagcgtatattaaagttgttgcagttaaaaagctcgtagttggatctgaggagc-----------------------------------------agagtagacggtgcag-cttttgttgttactgtttgctca---------------------------------tacctagtcggtgaccgtcttggtgctcttaactgagtgccttggcagctcggcatgtttactttgaacaaattagagtgcttaaagcaggct-ttgtgcttgtatagtcgtgcatggaataatagaataggactttagttctattttgttggtttgcggaactaaagtaatgattaaaggggacagtcgggggcattcgtattgtgccgggagaggtgaaattcgaagatcggcgcaagacgacctactgcgaaagcatttgccaagtatgttttcgttaatcaagaacgaaagtcagaggttcgaagacgattagataccgtcctagttctgaccataaacgattacatcttgttctccgaggttgtcgcatgttcgatccttcgggtgacccccgggaaacc--aaagtttacggtatccgggggaagtatggttgcaaagctgaaacttaaaggaattgacggaagggcaccaccaggagtggagcctgcggcttaatttgactcaacacgggaaagctcacccggtccggacactgtaaggattgacagattgatagctctttcttgattcagtgggtggtggtgcatggccgttcttagttggtggagcgatttgtctggttaattccgataacgaacgagactctagcctgctaaatagaacacacgtca--------------------------------------------------------tatcagcgtgtgcaagcttcttagaggcacaagcggcgactagtcgcacgaaattgagcaataacaggtctgtgatgcccttagatgtccggggccgcacgcgcgctacaatgacaaggtcaacaagtgt---ttcctggcccgaaagggttgggtaaccttataaattcttgtcatgacagggattgggttttgaaattatcgcccatgaacgaggaattcccagtaagcgtaagtcataaacttgcgttgattacgtccctgccctttgtacacaccgcccgtcgctactactgattgaatggtttagtgaggtcctcggattggttccggatggcgga------gctagccgggggtcgagaagaagatcaaacttgatcatttagaagaagtaaaagtcgtaacaaggtttcc--
KC869813_1_Lecithoepitheliata_Prorhynchidae_Xenoprorhynchus_sp_I                                                            ---tcatatgcttgtctcaaagattaagccatgcatgtctaagtacacatcttcatacggtaagactgcgaaaagctcattaaatcagctatggttcattagatcgta----acacacggataactgtggtaattctagagctaatacgtgcaacaaa-ccttgacct--tgaggaagaggtgcatttattagatcaaaaccaaccgagg---ctc-----------ggccttttgatgactctggataacttttgcggatcgca--tgaccttgagtcggcgacgtatctttcaaatgtctgacctatcaactgtcgatggtaggtaatttgcctaccatggtagcaacgggtaacggggaatcagggttcgattccggagagggagccttagagacggctaccacatccaaggaaggcagcaggcgcgcaaattacccaatcccgacacggggaggtagtgacgaaaaataacgatacgggtctt-tatgaggccccgtaattggaatgagaacaatttaaatcctttaacgaggatcaattggagggcaagtctggtgccagcagccgcggtaattccagctccaatagcgtatattaaagttgttgcagttaaaaagctcgtagttggatctggggagt-----------------------------------------tgggtgaatggttcgc-ctcttggtgttactgttcattca---------------------------------taaccagttggtgtccgtcttggtgctctttactgagtgctttgacagcccagcatgtttactttgaacaaattagagtgcttaaagcaagcc-ttgagcttgaatatcagtgcatagaataatggaataggacttcgg-tctattttgttggtttacggaactgaagtaatgattaaaagggacaggcgggggcattcgtattgtggcgggagaggtgaaattcggagatcgccgcaagacgacctactgcgaaagcatttgccaagtatgttttcgttaatcaagaacgaaagtcagaggttcgaagacgattagataccgtcctagttctgaccataaacgataccatctggtcatccgatgttgttgctcgttcgatctgtcgggcgacctccgggaaacc--aaagtctatgggttccgggggaagtatggttgcaaatctaaaacttaaaggaattgacggaagggcaccaccaggagtggagcctgcggcttaatttgactcaacacgggaaagctcacccggtccggacactgtgaggattgacagattgatagctctttcttgattcagtgggtggtggtgcatggccgttcttagttggtggagcgatttgtctggttaattccgataacgaacgagactctagcctgttaaatagtaaacccgtca--------------------------------------------------------atcaagcgggcagctacttcttagagggacaagcggcaactagtcgcacgaaattgagcaataacaggtctgtgatgcccttagatgtccggggccgcacgcgcgctacaatgataaggtcaactagtgt---ctcctaacccgaaagggtcgggtaacctgataaattcttgtcatgacagggattgggctttgaaattatcgcccatgaacgaggaattcctagtaagcgtaagtcataaacttgcgctgattacgtccctgccctttgtacacaccgcccgtcgctactactgattgaatggtttagtgaggtcctcggattggttccgatttggtgg-------ctaatcggcagtcgagaagaagatcaaacttgatcatttagaagaagtaaaagtcgtaacaaggtttcc--
KC869787_1_Macrostomorpha_Haplopharyngida_Haplopharyngidae_Haplopharynx_sp                                                  ---tcatatgcttgtctcaaagattaagccatgcatgtctaagtacacactttaatacagtgaaaccgcgaatggctcattaaatccactatggttccttagatcgta----atacttggataactgtagtaattctagagctaatacatgcaacaaaaccctgacct--tgcgggaagggtgcgtttattagatcaaaactaatacagc---ttc-------ggctgttcgtttggtgactctggataacttttgtggatcgca--tggccttgtgccggcgacgtatctttcaaatgtctgccctatcaactttcgatggtaggtgacatgcctaccatggttataacgggtaacggggaatcagggttcgattccggagagggagcctgagaaacggctaccacatccaaggaaggcagcaggcgcgcaaattacccactcccggcacggggaggtagtgacgaaaaataacgatacggaactcttatgaggctccgtaattggaatgagcacactttaaatcctttcgcgaggatccattggagggcaagtctggtgccagcagccgcggtaattccagctccaatagcgtatattaacgatgttgcggttaaaaagctcgtagttggatctcaggact-----------------------------------------agaatttgtggtttac-ctttcggtatgactacaagttctgc--------------------------c----tacccagttggtgttgctcttggtgatcttcatcggttgccttgggtgcccaacgcgtttactttgaaaaaattagagtgcttaaagcaggcc-atgagcctgaatagtccagcatggaataatagaataggacttcggttctattttgttggttttcagaactgaggtaatgattaagagagacagacgggggcattcgtattgtggtgttagaggtgaaattcttggatcgccgcaagacgaacaactgcgaaagcatttgccaagaatgttttcattaatcaagaacgaaagtcagaggttcgaagacgatcagataccgtcctagttctgaccataaacgatgccaactggcgatccgtggtggttgtttctacgaccccgcgggcagcctccgggaaacc--aaagtctttgggttccgggggaagtatggttgcaaagctgaaacttaaaggaattgacggaagggcaccaccaggagtggagcctgcggcttaatttgactcaacacgggaaaactcacccggcccggacactgtgaggattgacagattgaaagctctttcttgattcggtgggtggtggtgcatggccgttcttagttggtggagcgatttgtctggttaattccgataacgaacgagactctagcctgctaaatagtacgcccatatca-------------------------------------------------------attcgtgggtgctgacttcttagagggacaaacggcgcctagccgcacgagattgagcaataacaggtctgtgatgcccttagatgttcggggccgcacgcgcgctacactgaagggatcaacgagtttt--ttccttgtccgataggactgggtaacctgttgaatccccttcgtgacagggatcggagcttgcaatttttctccgtgaacgaggaattcccagtaagcgcaagtcataagcttgcgttgattacgtccctgccctttgtacacaccgcccgtcgctactaccgattgaatggtttagcaaggtcctcggattggtattgaccgagttt---gcgcttagtcaaataccgagaagacgatcaaacttgatcatttagaggaagtaaaagtcgtaacaaggtttcc--
U70080_1_Macrostomorpha_Macrostomida_Macrostomidae_Macrostomum_tuba                                                         tagtcatatgcttgtctcaaagattaagccatgcatgtctaagtacaaaccttcatacggtgaaacnrcgaatggctcattaaatcagctatggttccttagatcgtc----ctactcggataactgtggaaaatctagagctaatacgtgcttacaagccctgaccg--ca-agaaggggcgcatttattagatcaaaaccaatcgggg---cttg------ctccgtctgcttggtgactctggataacttttr-tgatcgca--tggccttgcgctggcgacgtatctttcaagtgtctgccctatcaacttacgatggtaggtgatatgcctaccatggttataacgggtaacggggaaatcaggttcgattccggagagggagcctgagaaacggctaccacatctaaggaaggcagcaggcgcgcaaattacccactcccagcacggggaggtagtgacgaaaaataacgatacgggactcttttgaggccccgtaattggaatgagtacactttaaatccgttaacaagtatctattggagggcaagtctggtgccagcagccgc-gtaattccagctccaatagcgtatattaatgttgctgcagttaaaaagctcgtagttggatctgaggact-----------------------------------------cgaaytggtggtgcag-caaacgctgttactgctgattcggc--------------------------c----tacctagtcggtgtcgctcttggtgttcttaattgaatgccctgagtgcccgacaagtttactttgaaaaaattagagtgctcaaagcaggcc-attagccggaatacttcagcatggaataatggaataggamttcggttctattttgttggttttcggaaccgaggtaatgattaagagagacagacgggggcattcgtactgcggtgttagaggtgaaattcttggatcgccgcaagacgaacaactgcgaaagcatttgccaagaatgttttcattaatcaagaacgaaagtcagaggttcgaagacgatcagataccgtcctagttctgaccataaacgatgccaactggcgatccgagatcgtttgctttttgacctctcgggcagcctccgggaaacc--aaagtctttaggttccgggggaagtatggttgcaaagctggaacttaaaggaattgacggaagggcaccaccaggagtggagcctgc-gcttaatttgactcaacacgggaaaactcacccggcccggacactgt--ggattgacagattgagagctctttcttgattcggtgggtggtggtgcatggccgttcttagttggtggagcgatttgtctggttaattccgataacgaacgagactctagcctgctaaatagtacgccgatacct-------------------------------------------------------tttcgtcggtgctgacttcttagagggacaannnncttgaagacgcacgagattgagcaataacaggtctgtgatgcccttagatgttcggggccgcacgcgcgctacactgaaggggacrgcgagttt---ttcctggtttgaaagaaccgggtaatctgttgaattcccttcgtgacagggatcggggcttgcaattattccccgtgaacgaggaattcccagtaagcgcaagtcatcggcttgcgttgattacgtccctgccctttgtacacaccgcccgtcgctactaccgattgaatggtttagcaaggtcctcggattggtgccgactaggtggcaa-cacttggtcggatgctgagaagaagatcaaayttgatcatttagaggaagtaaaagtcgtaacaaggtttcc--
KX771198_1_Macrostomorpha_Macrostomida_Macrostomidae_Macrostomum_zhujiangensis                                              tagttatatgcttgtctcaaagattaagccatgcatgtctaagtacaaaccttaatacggtgaaaccgcgaatggctcattaaatcagctatggttccttagatcgtc----ctactcggataactgtggaaaatctagagctaatacgtgcttacaagccctgacct--cgcgggaggggcgcatttattagatcaaaaccaatcgggg---cttg------ctccgtctgcttggtgactctggataacttttgctgatcgca--tggccttgcgctggcgacgtatctttcaagtgtctgccctatcaacttacgatggtaggtgatatgcctaccatggttataacgggtaacggggaatcagggttcgattccggagagggagcctgagaaacggctaccacatctaaggaaggcagcaggcgcgcaaattacccactcccggcacggggaggtagtgacgaaaaataacgatacgggactcttttgaggccccgtaattggaatgagtacactttaaatccgttaacgagtatctattggagggcaagtctggtgccagcagccgcggtaattccagctccaatagcgtatattaatgttgctgcagttaaaaagctcgtagttggatctgaggact-----------------------------------------cgaattggtggtgcac-catacggtgttactgctgattcggc--------------------------c----tacctagtcggtgtcgctcttggtgttcttaattgaatgccctgagtgcccggcaagtttactttgaaaaaattagagtgctcaaagcaggcc-attagccggaatacttcagcatggaataatggaataggacttcggttctattttgttggttttcggaaccgaggtaatgattaagagagacagacgggggcattcgtactgcggtgttagaggtgaaattcttggatcgccgcaagacgaacaactgcgaaagcatttgccaagaatgttttcattaatcaagaacgaaagtcagaggttcgaagacgatcagataccgtcctagttctgaccataaacgatgccaactggcgatccgagatcgtttgcttattgacctctcgggcagcctccgggaaacc--aaagtctttaggttccgggggaagtatggttgcaaagctggaacttaaaggaattgacggaagggcaccaccaggagtggagcctgcggcttaatttgactcaacacgggaaaactcacccggcccggacactgttaggattgacagattgagagctctttcttgattcggtgggtggtggtgcatggccgttcttagttggtggagcgatttgtctggttaattccgataacgaacgagactctagcctgctaaatagtacgccgatacct-------------------------------------------------------tttcgtcggtgctgacttcttagagggacaagcgtcttgaagacgcacgagattgagcaataacaggtctgtgatgcccttagatgttcggggccgcacgcgcgctacactgaaggggacagcgagttt---ttcctggtttgaaagaaccgggtaatctgttgaattcccttcgtgacagggatcggggcttgcaattattccccgtgaacgaggaattcccagtaagcgcaagtcatcagcttgcgttgattacgtccctgccctttgtacacaccgcccgtcgctactaccgattgaatggtttagcaaggtcctcggattggtgccgacttgatggcaa-cattaggtcggatactgagaagaagatcaaacttgatcatttagaggaagtaaaagtcg---------------
FJ715303_1_Macrostomorpha_Macrostomida_Macrostomidae_Macrostomum_hystrix                                                    -------------------------------------------------------------------gcgaatggctcattaaatcagctatggttccttagatcgtc----ccactcggataactgtggaaaatctagagctaatacgtgcttacaagccctgacct--cgcgggaggggcgcatttattagatcaaaaccaatcgggg---cttg------ctccgtctgtttggtgactctggataacttttgctgatcgca--tggccttgcgctggcgacgtatctttcaagtgtctgccctatcaacttacgatggtaggtgatatgcctaccatggttataacgggtaacggggaatcagggttcgattccggagagggagcctgagaaacggctaccacatctaaggaaggcagcaggcgcgcaaattacccactcccggcacggggaggtagtgacgaaaaataacgatacgggactcttttgaggccccgtaattggaatgagtacactttaaatccgttaacaagtatctattggagggcaagtctggtgccagcagccgcggtaattccagctccaatagcgtatattaatgttgctgcagttaaaaagctcgtagttggatctgaggact-----------------------------------------cgaattggtggtgcac-catacggtgttactgctgattcggc--------------------------c----tacctagtcggtgtcgctcttggtgttcttaattgaatgccctgagtgcccggcaagtttactttgaaaaaattagagtgctcaaagcaggcc-attagccggaatacttcagcatggaataatggaataggacttcggttctattttgttggttttcggaaccgaggtaatgattaagagagacagacgggggcattcgtactgcggtgttagaggtgaaattcttggatcgccgcaagacgaacaactgcgaaagcatttgccaagaatgttttcattaatcaagaacgaaagtcagaggttcgaagacgatcagataccgtcctagttctgaccataaacgatgccaactggcgatccgagatcgtttgcttattgacctctcgggcagcctccgggaaacc--aaagtctttaggttccgggggaagtatggttgcaaagctggaacttaaaggaattgacggaagggcaccaccaggagtggagcctgcggcttaatttgactcaacacgggaaaactcacccggcccggacactgttaggattgacagattgagagctctttcttgattcggtgggtggtggtgcatggccgttcttagttggtggagcgatttgtctggttaattccgataacgaacgagactctagcctgctaaatagtacgccgatacct-------------------------------------------------------tttcgtcggtgctgacttcttagagggacaagcgtcttgaagacgcacgagattgagcaataacaggtctgtgatgcccttagatgttcggggccgcacgcgcgctacactgaaggggacagcgagttt---ttcctggttcgaaagaatcgggtaatctgttgaattcccttcgtgacagggatcggggcttgcaattattccccgtgaacgaggaattcccagtaagcgcaagtcatcagcttgcgttgattacgtccctgccctttgtacacaccgcccgtcgctactaccgattgaatggtttagcaaggtcctcggattggtgccgacctgatggaaa-cattaggtcggatgctgagaagaagatcaaacttgatcatttagaggaagtaaaagtcgtaacaag--------
FJ715304_1_Macrostomorpha_Macrostomida_Macrostomidae_Macrostomum_clavituba                                                  -------------------------------------------------------------------gcgaatggctcattaaatcagctatggttccttagatcgtc----ctactcggataactgtggaaaatctagagctaatacgtgcttacaagccctgacct--cacgggaggggcgcatttattagatcaaaaccaatcgggg---tttg------ccccgtctgcttggtgactctggataacttttgctgatcgca--tggccttgcgctggcgacgtatctttcaagtgtctgccctatcaacttacgatggtaggtgatatgcctaccatggttataacgggtaacggggaatcagggttcgattccggagagggagcctgagaaacggctaccacatctaaggaaggcagcaggcgcgcaaattacccactcccggcacggggaggtagtgacgaaaaataacgatacgggactcttttgaggccccgtaattggaatgagtacactttaaatccgttaacgagtatctattggagggcaagtctggtgccagcagccgcggtaattccagctccaatagcgtatattaatgttgctgcagttaaaaagctcgtagttggatctgaggact-----------------------------------------cgaattggtggtgcag-catacgctgttactgccgattcggc--------------------------c----tacctagtcggtgtcgctcttggtgttcttaattgaatgccctgagtgcccgacatgtttactttgaaaaaattagagtgctcaaagcaggcc-attagccggaatacttcagcatggaataatggaataggacttcggttctattttgttggttttcggaaccgaggtaatgattaagagagacagacgggggcattcgtactgcggtgttagaggtgaaattcttggatcgccgcaagacgaacaactgcgaaagcatttgccaagaatgttttcattaatcaagaacgaaagtcagaggttcgaagacgatcagataccgtcctagttctgaccataaacgatgccaactggcgatccgagatcgtttgctttttgacctctcgggcagcctccgggaaacc--aaagtctttaggttccgggggaagtatggttgcaaagctggaacttaaaggaattgacggaagggcaccaccaggagtggagcctgcggcttaatttgactcaacacgggaaaactcacccggcccggacactgttaggattgacagattgagagctctttcttgattcggtgggtggtggtgcatggccgttcttagttggtggagcgatttgtctggttaattccgataacgaacgagactctagcctgctaaatagtacgccgatatct-------------------------------------------------------tctagtcggtgctgacttcttagagggacaagcgtcttgaagacgcacgagattgagcaataacaggtctgtgatgcccttagatgttcggggccgcacgcgcgctacactgaaggggacagcgagttt---ttcctggttcgaaagaaccgggtaatctgttgaattcccttcgtgacagggatcggggcttgcaattattccccgtgaacgaggaattcccagtaagcgcaagtcatcagcttgcgttgattacgtccctgccctttgtacacaccgcccgtcgctactaccgattgaatggtttagcaaggtcctcggattggtgccgactaggtggcaa-cacctggtcggatactgaaaagaagatcaaacttgatcatttagaggaagtaaaagtcgtaacaag--------
KC869789_1_Macrostomorpha_Macrostomida_Macrostomidae_Macrostomum_rubrocinctum                                               ---tcatatgc-tgtctcaaaga-taagccatgcatgtctaagtacaaacctttacacggtgaaaccgcgaatggctcattaaatcagctatggttccttagatcgtc----ctactcggataactgtggaaaatctagagctaatacgtgcttacaagccctgacct--cgcgggaggggcgcatttattagatcaaaaccaatcgagg---cttg------cctcgtctgcttggtgactctggataacttttgctgatcgca--tggccttgcgccggcgacgtatctttcaagtgtctgccctatcaacttacgatggtaggtgatatgcctaccatggttataacgggtaacggggaatcagggttcgattccggagagggagcctgagaaacggctaccacatctaaggaaggcagcaggcgcgcaaattacccactcccggcacggggaggtagtgacgaaaaataacgatacgggactcttttgaggccccgtaattggaatgagtacactttaaatccgttaacgagaatctattggagggcaagtctggtgccagcagccgcggtaattccagctccaatagcgtatattaatgttgttgcagttaaaaagctcgtagttggatctgaggact-----------------------------------------cgaatcgtcggtgcag-tcaacgctgttactgttgattcggc--------------------------c----tacctagtcggtgtcgctcttggtgttcttaattgaatgccctgagtgcccgacatgtttactttgaaaaaattagagtgctcaaagcaggcc-attagccggaatacttcagcatggaataatggaataggacttcggttctattttgttggttttcggaaccgaggtaatgattaagagagacagacgggggcattcgtactgcggtgttagaggtgaaattcttggatcgccgcaagacgaacaactgcgaaagcatttgccaagaatgttttcattaatcaagaacgaaagtcagaggttcgaagacgatcagataccgtcctagttctgaccataaacgatgccaactggcgatccgagatcgtttgctatttgacctctcgggcagcctccgggaaacc--aaagtctttaggttccgggggaagtatggttgcaaagctggaacttaaaggaattgacggaagggcaccaccaggagtggagcctgcggcttaatttgactcaacacgggaaaactcacccggcccggacactgttaggattgacagattgagagctctttcttgattcggtgggtggtggtgcatggccgttcttagttggtggagcgatttgtctggttaattccgataacgaacgagactctagcctgctaaatagtacgccgatatca-------------------------------------------------------ttttgtcggtgccgacttcttagagggacaagcgtcttgaagacgcacgagattgagcaataacaggtctgtgatgcccttagatgttcggggccgcacgcgcgctacactgaaggggacagcgagttt---ttcctggtttgaaaaaaccgggtaatctgttgaattcccttcgtgacagggatcggggcttgcaattattccccgtgaacgaggaattcccagtaagcgcaagtcatcagcttgcgttgattacgtccctgccctttgtacacaccgcccgtcgctactaccgattgaatggtttagcaaggtcctcggattggtgccaactaggtggtaa-cacttggtcggatactgaaaagaagatcaaacttgatcatttagaggaagtaaaagtcgtaacaaggtttcc--
AF051329_1_Macrostomorpha_Macrostomida_Macrostomidae_Macrostomum_hystricinum                                                ----------------------------ctaagcatttctaattacaaccctttacacggtgaaaccgcgaatggctcattaaatcagctatggttccttagatcgtc----ctactcggataactgtggaaaatctagagctaatacgtgcttacaaaccctgacct--cacgggaggggtgcatttattagatcaaaaccaatcgggg---cttg------ccccgtctgcttggtgactctggataacttttgctgatcgca--tggccttgcgccggcgacgtatctttcaagtgtctgccctatcaacttacgatggtaggtgatatgcctaccatggttataacgggtaacggggaatcagggttcgattccggagagggagcctgagaaacggctaccacatctaaggaaggcagcaggcgcgcaaattacccactcccggcacggggaggtagtgacgaaaaataacgatacgggactcatttgaggccccgtaattggaatgagtacactttaaatccgttaacgagaatctattggagggcaagtctggtgccagcagccgcggtaattccagctccaatagcgtatattaatgttgttgcagttaaaaagctcgtagttggatctgaggatt-----------------------------------------cgaattggtggtgcag-tcaacgctgttactgccgattcggc--------------------------c----tacctagtcggtgtcgctcttggtgttcttaattgaatgccctgagtgcccgacatgttttcattggaaaaattagggtgctcaaagcaggcc-attacccggaatacttcagcatgggataatggaataggacttcggttctattttgttggttttcggaaccgaggtaatgattaagagagacagacgggggcattcgtactgcggtgttagaggtgaaattcttggatcgccgcaagacgaacaactgcgaaagcatttgccaagaatgttttcattaatcaagaacgaaagtcagaggttcgaagacgatcagataccgtcctagttctgaccataaacgatgccaactggcgatccgagatcgtttgctatttgacctctcgggcagcctccgggaaacc--aaagtctttaggttccgggggaagtatggttgcaaagctggaacttaaaggaattgacggaagggcaccaccaggagtggagcctgcggcttaatttgactcaacacgggaaaactcacccggcccggacactgttaggattgacagattgagagctctttcttgattcggtgggtggtggtgcatggccgttcttagttggtggagcgatttgtctggttaattccgataacgaacgagactctagcctgctaaatagtacgtcgatatct-------------------------------------------------------tcttgtcggcgctgacttcttagagggacaagcgtcttgaagacgcacgagattgagcaataacaggtctgtgatgcccttagatgttcggggccgcacgcgcgctacactgaaggggacagcgagttt---ttcctggtttgaaaaaaccgggtaatctgttgaattcccttcgtgacagggatcggggcttgcaattattccccgtgaacgaggaattcccagtaagcgcaagtcatcagcttgcgttgattacgtccctgccctttgtacacaccgcccgtcgctactaccgattgaatggtttagcaaggtcctcggattggtgccgactaggtggcaa-cacttggtcggatactgagaagaagatcaaacttgatcatttagaagaagtaaaagtcgtaacaaggtttccgt
FJ715311_1_Macrostomorpha_Macrostomida_Macrostomidae_Macrostomum_hystricinum_marinum                                        -------------------------------------------------------------------gcgaatggctcattaaatcagctatggttccttagatcgtc----ctactcggataactgtggaaaatctagagctaatacgtgcttacaaaccctgacct--cacgggaggggtgcatttattagatcaaaaccaatcgggg---cttg------ccccgtctgcttggtgactctggataacttttgctgatcgca--tggccttgcgccggcgacgtatctttcaagtgtctgccctatcaacttacgatggtaggtgatatgcctaccatggttataacgggtaacggagaatcagggttcgattccggagagggagcctgagaaacggctaccacatctaaggaaggcagcaggcgcgcaaattacccactcccggcacggggaggtagtgacgaaaaataacgatacgggactcatttgaggccccgtaattggaatgagtacactttaaatccgttaacgagaatctattggagggcaagtctggtgccagcagccgcggtaattccagctccaatagcgtatattaatgttgttgcagttaaaaagctcgtagttggatctgaggatt-----------------------------------------cgaattggtggtgcag-tcaacgctgttactgccgattcggc--------------------------c----tacctagtcggtgtcgctcttggtgttcttaattgaatgccctgagtgcccgacatgtttactttgaaaaaattagagtgctcaaagcaggcc-attagccggaatacttcagcatggaataatggaataggacttcggttctattttgttggttttcggaaccgaggtaatgattaagagagacagacgggggcattcgtactgcggtgttagaggtgaaattcttggatcgccgcaagacgaacaactgcgaaagcatttgccaagaatgttttcattaatcaagaacgaaagtcagaggttcgaagacgatcagataccgtcctagttctgaccataaacgatgccaactggcgatccgagatcgtttgctttttgacctctcgggcagcctccgggaaacc--aaagtctttaggttccgggggaagtatggttgcaaagctggaacttaaaggaattgacggaagggcaccaccaggagtggagcctgcggcttaatttgactcaacacgggaaaactcacccggcccggacactgttaggattgacagattgagagctctttcttgattcggtgggtggtggtgcatggccgttcttagttggtggagcgatttgtctggttaattccgataacgaacgagactctagcctgctaaatagtacggcgatatct-------------------------------------------------------ttttgtcgccgctgacttcttagagggacaagcgtcttgaagacgcacgagattgagcaataacaggtctgtgatgcccttagatgttcggggccgcacgcgcgctacactgaaggggacagcgagttt---ttcctggtttgaaaaaaccgggtaatctgttgaattcccttcgtgacagggatcggggcttgcaattattccccgtgaacgaggaattcccagtaagcgcaagtcatcagcttgcgttgattacgtccctgccctttgtacacaccgcccgtcgctactaccgattgaatggtttagcaaggtcctcggattggtgccgactaggtggtaa-cacttggtcggatactgagaagaagatcaaacttgatcatttagaggaagtaaaagtcgtaacaag--------
FJ715313_1_Macrostomorpha_Macrostomida_Macrostomidae_Macrostomum_pusillum                                                   -------------------------------------------------------------------gcgaatggctcattaaatcagctatggttccttagatcgtc----ctactcggataactgtggaaaatctagagctaatacgtgcttacaagccctgacct--cacgggaggggcgcatttattagatcaaaaccaatcgggg---cttg------ctccgtctgcttggtgactctggataacttttgctgatcgca--tggccttgcgccggcgacgtatctttcaagtgtctgccctatcaacttacgatggtaggtgatatgcctaccatggttataacgggtaacggggaatcagggttcgattccggagagggagcctgagaaacggctaccacatctaaggaaggcagcaggcgcgcaaattacccactcccggcacggggaggtagtgacgaaaaataacgatatgggactcattagaggccccataattggaatgagtacactttaaatccgttaacgagaatctattggagggcaagtctggtgccagcagccgcggtaattccagctccaatagcgtatattaatgttgttgcagttaaaaagctcgtagttggatctgaggatt-----------------------------------------cgaattggtggtgcag-tcaacgctgttactgctgattcggc--------------------------c----tacctagtcggagtcgctcttggtgttcttaattgaatgccctgagtgcccgacatgtttactttgaaaaaattagagtgctcaaagcaggcc-attagccggaatacttcagcatggaataatggaataggacttcggttctattttgttggttttcggaaccgaggtaatgattaagagagacagacgggggcattcgtactgcggtgttagaggtgaaattcttggatcgccgcaagacgaacaactgcgaaagcatttgccaagaatgttttcattaatcaagaacgaaagtcagaggttcgaagacgatcagataccgtcctagttctgaccataaacgatgccaactggcgatccgagatcgtttgcaatttgacctctcgggcagcctccgggaaacc--aaagtctataggttccgggggaagtatggttgcaaagctggaacttaaaggaattgacggaagggcaccaccaggagtggagcctgcggcttaatttgactcaacacgggaaaactcacccggcccggacactgttaggattgacagattgagagctctttcttgattcggtgggtggtggtgcatggccgttcttagttggtggagcgatttgtctggttaattccgataacgaacgagactctagcctgctaaatagtacgccgatatct-------------------------------------------------------ttttgtcggtgctgacttcttagagggacaagcgtcttgaagacgcacgagattgagcaataacaggtctgtgatgcccttagatgttcggggccgcacgcgcgctacactggagggtacagcgagttt---ctcctggtttgaaaaaaccgggtaatctgttgaattcccttcgtgacagggatcggggcttgcaattattccccgtgaacgaggaattcccagtaagcgcaagtcatcagcttgcgttgattacgtccctgccctttgtacacaccgcccgtcgctactaccgattgaatggtttagcaaggtcctcggattggtgccaactaggtggcaa-cacctggtcggatgctgagaagaagatcaaacttgatcatttagaggaagtaaaagtcgtaacaag--------
KX755246_1_Macrostomorpha_Macrostomida_Macrostomidae_Macrostomum_heyuanensis                                                taatgatatccttgtctcaaagattaagccatgcatgtctaagtacaaaccttcatacggtgaaactgcgaatggctcattaaatcagctatggttccttagatcgtc----ctactcggataactgtggaaaatctagagctaatacgtgcttacaagccctgacct--cacgggaggggcgcatttattagatcaaaaccaatcgggg---cttg------ctccgtctgcttggtgactctggataacttttgctgatcgca--tggccttgcgctggcgacgtatctttcaagtgtctgccctatcaacttacgatggtaggtgatatgcctaccatggttataacgggtaacggggaatcagggttcgattccggagagggagcctgagaaacggctaccacatctaaggaaggcagcaggcgcgcaaattacccactcccggcacggggaggtagtgacgaaaaataacgatacgggactcttttgaggccccgtaattggaatgagtacactttaaatccgttaacaagtatctattggagggcaagtctggtgccagcagccgcggtaattccagctccaatagcgtatattaatgttgctgcagttaaaaagctcgtagttggatctgaggact-----------------------------------------cgaatcggtggtgcag-caaacgctgttactgctgattcggc--------------------------c----tacctagccggtgtcgctcttggtgttcttaattgaatgccctgagtgcccggcaagtttactttgaaaaaattagagtgctcaaagcaggcc-attagccggaatacttcagcatggaataatggaataggacttcggttctattttgttggttttcggaaccgaggtaatgattaagagagacagacgggggcattcgtactgcggtgttagaggtgaaattcttggatcgccgcaagacgaacaactgcgaaagcatttgccaagaatgttttcattaatcaagaacgaaagtcagaggttcgaagacgatcagataccgtcctagttctgaccataaacgatgccaactggcgatccgcgatcgtttgctttttgacctcgcgggcagcctccgggaaacc--aaagtctttaggttccgggggaagtatggttgcaaagctggaacttaaaggaattgacggaagggcaccaccaggagtggagcctgcggcttaatttgactcaacacgggaaaactcacccggcccggacactgttaggattgacagattgagagctctttcttgattcggtgggtggtggtgcatggccgttcttagttggtggagcgatttgtctggttaattccgataacgaacgagactctagcctgctaaatagtacgccgatacct-------------------------------------------------------tttagtcggtgctgacttcttagagggacaagcgtcttgaagacgcacgagattgagcaataacaggtctgtgatgcccttagatgttcggggccgcacgcgcgctacactgaagaggacagcgagttt---ttcctggtttgaaagaaccgggtaatctgttgaattctcttcgtgacagggatcggggcttgcaattattccccgtgaacgaggaattcccagtaagcgcaagtcatcagcttgcgttgattacgtccctgccctttgtacacaccgcccgtcgctactaccgattgaatggtttagcaaggtcctcggattggtgccgactaggtggcaa-cacttggtcggatgctgagaagaagatcaa--------------------------------------------
KY579351_1_Macrostomorpha_Macrostomida_Macrostomidae_Macrostomum_acus                                                       -------------------------------------------------------------------------gattgatcctgccagctatggttccttagatcgtc----ctactcggataactgtggaaaatctagagctaatacgtgcttacaagccctgaccg--caaggaaggggcgcatttattagatcaaaaccaatcgggg---cttg------ctccgtctgcttggtgactctggataacttttgctgatcgca--tggccttgcgctggcgacgtatctttcaagtgtctgccctatcaacttacgatggtaggtgatatgcctaccatggttataacgggtaacggggaatcagggttcgattccggagagggagcctgagaaacggctaccacatctaaggaaggcagcaggcgcgcaaattacccactcccagcacggggaggtagtggcgaaaaataacgatacgggactcttttgaggccccgcaattggaatgagtacactttaaatccgttaacaagtatctattggagggcaagtctggtgccagcagccgcggtaattccagctccaatagcgtatattaatgttgctgcagttaaaaagctcgtagttggatctgaggact-----------------------------------------cgaattggtggtgcag-caaatgctgttactgccgattcggc--------------------------c----tacctagtcggtgtcgctcttggtgttcttaattgaatgccctgagtgcccgacaagtttactttgaaaaaattagagtgctcaaagcaggcc-attagccggaatacttcagcatggaataatggaataggacttcggttctattttgttggttttcggaaccgaggtgatgattaagagagacagacgggggcattcgtactgcggtgttagaggtgaaattcttggatcgccgcaagacgaacaactgcgaaagcatttgccaagaatgttttcattaatcaagaacgaaagtcagaggttcgaagacgatcagataccgtcctagttctgaccataaacgatgccaactggcgatccgagatcgtttgctttttgacctctcgggcagcctccgggaaacc--aaagtctttaggttccgggggaagtatggttgcaaagctggaacttaaaggaattgacggaagggcaccaccaggagtggagcctgcggcttaatttgactcaacacgggaaaactcacccggcccggacactgttaggattgacagattgagagctctttcttgattcggtgggtggtggtgcatggccgttcttagttggtggagcgatttgtctggttaattccgataacgaacgagactctagcctgctaaatagtacgccgatacct-------------------------------------------------------tttcgtcggtgctgacttcttagagggacaagcgtcttgaagacgcacgagattgagcaataacaggtctgtgatgcccttagatgttcggggccgcacgcgcgctacactgaaggggacagcgagttt---ttcctggtttgaaagaaccgggtaatctgttgaattcccttcgtgacagggatcggggcttgcaattattccccgtgaacgaggaattcccagtaagcgcaagtcatcagcttgcgttgattacgtccctgccctttgtacacaccgcccgtcgctactaccgattgaatggtttagcaaggtcctcggattggtgccgactaggtggcaa-cacttggtcggatgctgagaagaagatcaaacttgatcatttagaggaagtaaaagtcgtaacaaggtttctgt
KY579354_1_Macrostomorpha_Macrostomida_Macrostomidae_Macrostomum_sinensis                                                   --------------------------------------------------------------------agaatggctcattaaatcagctatggttccttagatcgtc----ctactcggataactgtggaaaatctagagctaatacgtgcttacaagccctgaccg--taagggaggggcgcatttattagatcaaaaccaatcgggg---cttg------ctccgtcttgttggtgactctggataacttttgctgatcgca--tggccttgcgctggcgacgtatctttcaagtgtctgccctatcaacttacgatggtaggtgatatgcctaccatggttataacgggtaacggggaatcagggttcgattccggagagggagcctgagaaacggctaccacatctaaggaaggcagcaggcgcgcaaattacccactcccggcacggggaggtagtgacgaaaaataacgatacgggactcttttgaggccccgtaattggaatgagtacactttaaatccgttaacaagtatctattggagggcaagtctggtgccagcggccgcggtaattccagctccaatagcgtatattaatgttgctgcagttaaaaagctcgtagttggatctgaggact-----------------------------------------cgaattgatggtgcag-caaacgctgttactgttgattcggc--------------------------c----tacctagccggtgtcgctcttggtgttcttaattgaatgccctgagtgcccggcaagtttactttgaaaaaattagagtgctcaaagcaggcc-attagccggaatacttcagcatggaataatggaataggacttcggttctattttgttggttttcggaaccgaggtaatgattaagagagacagacgggggcattcgtactgcggtgttagaggtgaaattcttggatcgccgcaagacgaacaactgcgaaagcatttgccaagaatgttttcattaatcaagaacgaaagtcagaggttcgaagacgatcagataccgtcctagttctgaccataaacgatgccaactggcgatccgagatcgtttgctttttgacctctcgggcagcctccgggaaacc--aaagtccttaggttccgggggaagtatggttgcaaagctggaacttaaaggaattgacggaagggcaccaccaggagtggagcctgcggcttaatttgactcaacacgggaaaactcacccggcccggacactgttaggattgacagattgagagctctttcttgattcggtgggtggtggtgcatggccgttcttagttggtggagcgatttgtctggttaattccgataacgaacgagactctagcctgctaaatagtacgccgatacct-------------------------------------------------------tttagtcggtgctgacttcttagagggacaagcgtcttgaagacgcacgagattgagcaataacaggtctgtgatgcccttagatgttcggggccgcacgcgcgccacactgaagaggacagcgagttt---ttcctggtttgaaagaaccgggtaatctgttgaattctcttcgtgacagggatcggggcttgcaattattccccgtgaacgaggaattcccagtaagcgcaagtcatcagcttgcgttgattacgtccctgccctttgtacacaccgcccgtcgctactaccgattgaatggtttagcaaggtcctcggattggtgccgactaggtggcaa-catttggtcggatgctgagaagaagatcaaacttgatcatttagaggaagtaaaagtcgtaacaaggtttctgt
KP730481_1_Macrostomorpha_Macrostomida_Macrostomidae_Psammomacrostomum_sp_2                                                 -------------------------------------------------------------------gcgaatggctcattaaatcagctatggttccttagatcgtc----ctactcggataactgtggaaaatctagagctaatacgtgcttacaagctccaacct--tacgggaagagcgcatttattagatcaaaaccaatcgggt---tct-------gcccgtcgatttggtgactctggataacttttgctgatcgca--tggccttgcgccggcgacgtatctttcaagtgtctgccctatcaacttacgatggtaggtgatatgcctaccatggttataacgggtaacggggaatcagggttcgattccggagagggagcctgagaaacggctaccacatctaaggaaggcagcaggcgcgcaaattacccactcccagaacggggaggtagtgacgaaaaataacgatacgggactcaaatgaggccccgtaattggaatgagtacactttaaatcctttaacgagaatctattggagggcaagtctggtgccagcagccgcggtaattccagctccaatagcgtatattaacgttgttgcagttaaaaagctcgtagttggatctgaggaca-----------------------------------------cgagatggcggtgcgc-taaacggcgttactgttagctcggc--------------------------c----tacctagtcggtgtcgctcttggtcttcttcattgaatgccctgagtgcccgacacgtttactttgaaaaaattagagtgctcaaagcaggcc-atgagcctgaatagttcagcatggaataatggaataggaccctggttctattttgttggttttcggaaccaaggtaatgattaagagagacagacgggggcattcgtactgcggtgttagaggtgaaattcttggatcgccgcaagacgaacaactgcgaaagcatttgccaagaatgttttcattaatcaagaacgaaagtcagaggttcgaagacgatcagataccgtcctagttctgaccataaacgatgccaactggcgatccgaggtggtttgctttttgaccccttgggcagcctccgggaaacc--aaagtctttaggttccgggggaagtatggttgcaaagctggaacttaaaggaattgacggaagggcaccaccaggagtggagcctgcggcttaatttgactcaacacgggaaaactcacccggcccggacactgttaggattgacagattgagagctctttcttgattcggtgggtggtggtgcatggccgttcttagttggtggagtgatttgtctggttaattccgataacgaacgagactctagcctgctaaatagtacgttgatatcc-------------------------------------------------------ttttgtcaacgctgacttcttagagggacaagcgacataaagtcgcacgagattgagcaataacaggtctgtgatgcccttagatgttcggggccgcacgcgcgctacactgaagggtacagcgagttt---ttcctggcttgaaaaggccgggtaatctgttgaattcccttcgtgacagggatcggggcttgcaattattccccgtgaacgaggaattcccagtaagcgcaagtcataagcttgcgttgattacgtccctgccctttgtacacaccgcccgtcgctactaccgattgaatggtttagcaaggtcctcggattggtgccgacaaggtgttcg-cacctggtcggatgccgagaagacgatcaaacttgatcatttagaggaagtaaaagtcgtaacaag--------
KP730508_1_Macrostomorpha_Macrostomida_Macrostomidae_Psammomacrostomum_sp_1                                                 ----------------------------------------------------------------------------------------------------------------------------------------------taatacgtgctgacaagctctgaccg--taagggaagagcgcatttattagatcaagaccaatcgggt---tct-------gcccgtcgatttggtgactctggataacttttgctgatcgca--tggcctcgcgccggcgacgtatctttcaagtgtctgccctatcaacttacgatggtaggtgatatgcctaccatggttataacgggtaacggggaatcagggttcgattccggagagggagcctgagaaacggctaccacatctaaggaaggcagcaggcgcgcaaattacccactcccagaacggggaggtagtgacgaaaaataacgatacgggactcaaatgaggccccgtaattggaatgagcacattttaaatcctttagcgagaatctattggagggcaagtctggtgccagcagccgcggtaattccagctccaatagcgtatattaacgttgttgcagttaaaaagctcgtagttggatctgaggaca-----------------------------------------cgagttggcggtgcgc-tatctggcgttactgttaactcggc--------------------------c----tacctagtcggtgtcgctcttggtcttcttcattgaatgccttgagtgcccgacacgtttactttgaaaaaattagagtgctcaaagcaggcc-atgagcctgaatagttcagcatggaataatggaataggaccctggttctattttgttggttttcggaaccaaggtaatgattaagagagacagacgggggcattcgtactgcggtgttagaggtgaaattcttggatcgccgcaagacgaacaactgcgaaagcatttgccaagaatgttttcattaatcaagaacgaaagtcagaggttcgaagacgatcagataccgtcctagttctgaccataaacgatgccaactggcgatccgaggtggtttgctttttgaccccttgggcagcctccgggaaacc--aaagtctttaggttccgggggaagtatggttgcaaagctggaacttaaaggaattgacggaagggcaccaccaggagtggagcmtgcggcttaatttgactcaacacgggaaaactcacccggcccggacactgttaggattgacagattgagagctctttcttgattcggtgggtggtggtgcatggccgttcttagttggtggagtgatttgtctggttaattccgataacgaacgagactctagcctgctaaatagtacgttgatatcc-------------------------------------------------------ttttgtcaacgctgacttyttagagggacaagcgacataaagtcgcacgagattgagcaataacaggtctgtgatgccctyagatgttcggggccgcacgcgcgctacactgaagggtacagcgagttt---ttcctggcttgaaaaagccgggtaatctgttgaattcccttcgtgacagggatcggggcttgcaattattccccgtgaacgaggaattcccagtaagcgcaagtcataagcwtgcgttgattacgtccctgccctttgtacacaccgccygtcgctactaccgattgaatggwttagcaaggtcctcggattggtcccgagc------------------------------------------------------------------------------------
KP730500_1_Macrostomorpha_Macrostomida_Macrostomidae_Psammomacrostomum_sp_3                                                 ------------------------------------------------------------------------------------------------------------------------gatactgt-ggaaatctagagctaatacgtgctgacaagctctgacct--tgcgggaagagcgcatttattagatcaaaaccaatcgggt---tc--------gcccgtcgatttggtgactctggataacttttgctgatcgca--tggccttgcgccggcgacgtatctttcaagtgtctgccctatcaacttacgatggtaggtgatatgcctaccatggttataacgggtaacggggaatcagggttcgattccggagagggagcctgagaaacggctaccacatctaaggaaggcagcaggcgcgcaaattacccactcccagaacggggaggtagtgacgaaaaataacgatacgggactcaaatgaggccccgtaattggaatgagtacactttaaatcctttaacgagaatctattggagggcaagtctggtgccagcagccgcggtaattccagctccaatagcgtatattaacgttgttgcagttaaaaagctcgtagttggatctgaggatt-----------------------------------------cgagctggcggtgcgc-tttgtggcgttactgttaactcggc--------------------------c----tacctagtcggtgtcgctcttggtcttcttcattgaatgccttgagtgcccgacacgtttactttgaaaaaattagagtgctcaaagcaggcc-atgagcctgaatattacagcatggaataatggaataggaccctggttctattttgttggttttcggaaccaaggtaatgattaagagagacagacgggggcattcgtactgcggtgttagaggtgaaattcttggatcgccgcaagacgaacaactgcgaaagcatttgccaagaatgttttcattaatcaagaacgaaagtcagaggttcgaagacgatcagataccgtcctagttctgaccataaacaatgccaactggcgatccgaggtggtttgctttttgaccccttgggcagcctccgggaaacc--aaagtctttaggttccgggggaagtatggttgcaaagctggaacttaaaggaattgacggaagggcaccaccaggagtggagcctgcggcttaatttgactcaacacgggaaaactcacccggcccggacactgttaggattgacagattgagagctctttcttgattcggtgggtggtggtgcatggccgttcttagttggtggagtgatttgtctggttaattccgataacgaacgagactctagcctgctaaatagtacgtcgatatct-------------------------------------------------------ttgtgtcgacgctgacttcttagagggacaagcgacctcaagtcgcacgagattgagcaataacaggtctgtgatgcccttagatgttcggggccgcacgcgcgctacactgatgggtacagcgagttt---ttcctggcttgaaaaagccgggtaatctgttgaattcccctcgtgacagggatcggggcttgcaattattccccgtgaacgaggaattcccagtaagcgcaagtcattagcttgcgttgattacgtccctgccctttgtacacaccgcccgtcgctactaccgattgaatggtttagcaaggtcctcggattggcgccgacaaggtgttcg-catctggtcggatgctgagaagacgatcaaacttgatcatttagaggaagtaaaa-------------------
KP730513_1_Macrostomorpha_Macrostomida_Macrostomidae_Psammomacrostomum_sp_5                                                 -----------------------------------------------------------------------------------------------------------------------------------aaatctagagctaatacgtgcttcaaagctctgacct--tgcgggaagagcgcatttattagatcaaaaccaatcgagt---gctc------actcgttgatttggtgactctggataacttttgctgatcgca--tggcctagtgccggcgacgtatctttcaagtgtctgacctatcaacttacgatggtaggtgatatgcctaccatggttataacgggtaacggggaatcagggttcgattccggagagggagcctgagaaacggctaccacatctaaggaaggcagcaggcgcgcaaattacccactcccagaacggggaggtagtgacgaaaaataacgatacgggactcaaatgaggccccgtaattggaatgagtacactttaaatcctttaacaagaatctattggagggcaagtctggtgccagcagccgcggtaattccagctccaatagcgtatattaacgttgttgcagttaaaaagctcgtagttggatctgaggatt-----------------------------------------cgagttggcggtgcac-tgtgtagtgttactgttaactcggc--------------------------c----tacctagtcggtgtcgcttatggtcttcttcattgaatgccttaagtgcccgacacgtttactttgaaaaaattagagtgctcaaagcaggcc-gtgagcctgaatatttcagcatggaataatggaataggaccctggttctattttgttggttttcggaaccaaggtaatgattaagagagacagacgggggcattcgtactgcggtgttagaggtgaaattcttggatcgccgcaagacgaacaactgcgaaagcatttgccaagaatgttttcattaatcaagaacgaaagtcagaggttcgaagacgatcagataccgtcctagttctgaccataaacgatgccaactggcgatccgaggtggtttgctttttgaccccttgggcagcctccgggaaacc--aaagtctttaggttccgggggaagtatggttgcaaagctggaacttaaaggaattgacggaagggcaccaccaggagtggagcctgcggcttaatttgactcaacacgggaaaactcacccggcccggacactgttaggattgacagattgagagctctttcttgattcggtgggtggtggtgcatggccgttcttagttggtggagtgatttgtctggttaattccgataacgaacgagactctagcctactaaatagtacgttgatatct-------------------------------------------------------atttgtcaacgctgacttcttagagggacaagcgacataaagtcgcacgagattgagcaataacaggtctgtgatgccctttgatgttcggggccgcacgcgcgctacattgaggggtacagcgagtat---ttcctggtttgaaaaaaccgggtaatctgttgaattcccctcgtgacagggatcggggcttgcaattattccccgtgaacgaggaattcccagtaagcgcaagtcataagcttgcgttgattacgtccctgccctttgtacacaccgcccgtcgctactaccgattgaatggtttagcaaggtcctcggattggcgccgacgaggtgttcg-catctggtcggatgccgagaagacgatcaaacttgatcatttagaggaagtaaaa-------------------
FJ715298_1_Macrostomorpha_Macrostomida_Macrostomidae_Bradynectes_sterreri                                                   -------------------------------------------------------------------gcgaatggctcattaaatcagctatggttccttagatcgta----ctacttggataactgtagcaattctagagctaatacatgcaaccaagccctgacct--tgcgggaggggcgcatttattagatcaaaaccaaccggac---tt--------gtccgtttgtttgatgactctggataactt-tgctgatcgca--tggcctagtgccggcgacgtatctttcaaatgtctgccctatcaactttcgatggtaggtgatatgcctaccatggttataacgggtaacggggaatcagggttcgattccggagagggagcctgagaaacggctaccacatccaaggaaggcagcaggcgcgcaaattacccactcccggcacggggaggtagtgacgaaaaataacgatacgggactcttttgaggccccgtaattggaatgagtacactttaaatcctttaacgaggatccattggagggcaagtctggtgccagcagccgcggtaattccagctccaatagcgtataccaatgttgctgcagttaaaaagctcgtagttggatctgaggata-----------------------------------------tgagttggtggttctt-cacacgaagttactgccaattctgc--------------------------c----tacgcagtcggtgttgtccctcgtgctcttaactgagtgcgttggatgcccgatgagtttactttgaaaaaattagagtgcttaaagcaagct-ctttgcttgaatagtgttgcatggaataatggaataggacttcggttctattttgttggttttcggaaccgaggtaatgattaagagagacagacgggggcattcgtattgtggtgttagaggtgaaattcttggatcgccgcaagacgaacaactgcgaaagcatttgccaagcatgccttcattaatcaagaacgaaagtcagaggttcgaagacgatcagataccgtcctagttctgaccataaacgatgccaactggcgatccgtggtggttgtactatcgaccccgcgggcagcctccgggaaacc--aaagtctttgggttctggggggaatatggttgcaaagctgaaacttaaaggaattgacggaagggcaccaccaggagtggagcctgcggcttaatttgactcaacacgggaaaactcacccggcccggacactgttaggattgacagattgagagctctttcttgattcggtgggtggtggtgcatggccgttcttagttggtggagcgatttgtctggttaattccgataacgaacgagactctagcctgctaaatagtacatccatatct-------------------------------------------------------atttgtgggtgctgacttcttagagggacaagcggcaactagtcgcacgagattgagcaataacaggtctgtgatgcccttagatgttcggggccgcacgcgcgctacactgaagggagcaacgagtct---atccttacccgaaagggtcggggaacctgttgaaaccccttcgtgacagggatcggggcttgcaattcttccccgtgaacgaggaattcctagtaagcgcaagtcataagcttgcgttgattacgtccctgccctttgtacacaccgcccgtcgctactaccgattgaatggtttagcgaggtcctcggatcggcgccgacctagtgtttcacattcggtcggaggctgagaagacgatcaaacttgatcatttagaggaagtaaaagtcgtaacaag--------
U70082_1_Macrostomorpha_Macrostomida_Microstomidae_Microstomum_lineare                                                      tagtcatatgcttgtctcaaagattaagccatgcatgtctaagtacacgcctttatacggcgaaaccgcgaatggctcattaaatcagctatggtttattggatcttt----ttactcggataactgcagtaattctggagctaatacgtgcaactaagcctagacctt-catggaatgggcgcatttattagatcaaaaccaaccacac---ttcg------gtgtgccttgttgatgagngtggataactt-tgctgatcgca--tggcctagagcgggcgacgtatctttcaaatgtctgccctatcaacttacgatggtaggtgatatgcctaccatggttgtaacgggtaacgggggaatcangttcgattccgnagagggagnntgagaaacggctaccacatctaaggaaggcagcaggcncgcaaattacccactcccggcacggggaggtagtgacgaaaaataacgatacggaactcttttgaggctccgtaattggaatgagtacaatttaaatcctttaacgaggatccattggagggcaagtctggtgccagcagccgc-gtaattccagctccaatagcgtatattaaagttgttgcagttaaaaagctcgtagttggatctgaggact-----------------------------------------agagataatggtgcga--taacttcgttactgttatttctgc--------------------------c----taaaaagacagtgtaggcattggtgctcttaattgagtncttttnctgcctgtcaagtttactttgaaaaaattagnnnnctcaaannannnn-ctttncctgaatagtngtgcatggaataatggaatnnnnnnnnnnnnnnnnnnnnnnnnnnnnnnnnnnnnnnnnnnnnnnnnnnnnnnnnnnnnnnnnnnnnnnnnnnnnnnnnnnnnnnnnnnnnnnnnnnnnnnnnnnnnnnnnnnnnnnnnngcgaaagcatttgccaagaatgttttcattaatcaagaacgaaagtcagaggttcgaagacgatcagataccgtcctagttctgaccataaacgatgccagctggcgatccgcggtggttgttttttcgaccccgcgggcagcctccgggaaacc--aaagcctttgggttccgggggaagtatgattgcaaagtcgaaacttaaaggaattgacggaagggcaccaccaggagtggagcctgc-gcttaatttgactcaacacgggaaaactcacccggcccggacactgttaggattgacagattgaaagctctttctcgattcggtgggtggtggtgcatggccgttcttagttggtggagcgatttgtctggttaattccgataacgaacgagactctagcctgctaaatagtcgggtcgtttta-------------------------------------------------------tttagcgacttttgacttcttagagggacaagcggcaactagtcgcacgagattgagcaataacaggtctgtgatgcccttagatgttcggggccgcacgcgcgctacactgaagggaacaacgagtagtt-ttcctggcccgaatgggtcgggtaacctgttgaatacccttcgtgacagggatcggggcttgcaattattccccgtgaacgaggaattcccagtaagcgcaagtcataagcttgcgttgattacgtccctgccctttgtacacaccgcccgtcgctactaccgattgaatgttctggtgaaatcatcagagtggtgccgatggggtggtccctccccnattggaaactgcaaagacgcttaaacctgagcatttagaggaagtaaaagtcgtaacaaggtttcc--
FJ715296_1_Macrostomorpha_Macrostomida_Microstomidae_Microstomum_papillosum                                                 -------------------------------------------------------------------gcgaatggctcattaaatcagctatggtttattggatcttt----ttactcggataactgcagtaattctggagctaatacgtgcaactaagcctagacctt-tacggaatgggcgcatttattagatcaaaaccaaccacac---ttcg------gtgtgccttgttgatgactctggataactt-tgctgatcgca--tggcctagcgccggcgacgtatctttcaaatgtctgccctatcaacttaagatggtaggtaatatgcctaccatggtgatcacgggtaacggggaatcagggttcgattccggagagggagcctgagaaacggctaccacatctaaggaaggcagcaggcgcgcaaattacccactcccggcacggggaggtagtgacgaaaaataacgatgcggaactcttttgaggctccgcaattggaatgagtacaatttaaatcctttaacaaggatccattggagggcaagtctggtgccagcagccgcggtaattccagctccaatagcgtatattaaagttgttgcagttaaaaagctcgtagttggatctgaggact-----------------------------------------agagataatggtgcga--taacttcgtaactgttatttctgc--------------------------c----taaaaagacggtgtaggctttggtgctcttaactgagtgcctctgctgcccgtcaagtttactttgaaaaaattagagtgctcaaagcaggcg-ctttgcctgaatagtggtgcatggaataatggaataagacttcggatctattttgttggttttcggaaccgaggtaatgattaagagagacagacgggggcattcgtattgtggtgttagaggtgaaattcttggatcgccgcaagacgaacaactgcgaaagcatttgccaagcatgttttcattaatcaagaacgaaagtcagaggttcgaagacgatcagataccgtcctagttctgaccataaacgatgccagctggcgatccgcggtggttgttttttcgaccccgcgggcagcctccgggaaacc--aaagcctttgggttccgggggaagtatgattgcaaagtcgaaacttaaaggaattgacggaagggcaccaccaggagtggagcctgcggcttaatttgactcaacacgggaaaactcacccggcccggacactgtgaggattgacagattgaaagctctttcttgattcggtgggtggtggtgcatggccgttcttagttggtggagcgatttgtctggttaattccgataacgaacgagactctagcctgctaaatagtcgggtcgtattc-------------------------------------------------------tttagcgtcctttgacttcttagagggacaagcggcaactagtcgcacgagattgagcaataacaggtctgtgatgcccttagatgttcggggccgcacgcgcgctacactgaagggaacaacgagtagtt-ttcctggcccgaatgggtcgggtaacctgttgaatacccttcgtgacagggatcggggcttgcaattattccccgtgaacgaggaattcccagtaagcgcaagtcataagcttgcgttgattacgtccctgccctttgtacacaccgcccgtcgctactaccgattgaatgttctggtgaaatcatcagagtggtgccgatggagtggtctccactccatgggaaactgcgaagacgcttaaacctgagcatttagaggaagtaaaagtcgtaacaag--------
KC869791_1_Macrostomorpha_Macrostomida_Microstomidae_Microstomum_lineare                                                    ---tcatatgc-tgtctcaaagattaagccatgcatgtctaagtacacgcctttatacggcgaaaccgcgaatggctcattaaatcagctatagtttattggatcttt----ttactcggataactgcagtaattctggagctaatacgtgcaactaagcctagacctt-catggaatgggcgcatttattagatcaaaaccaaccacac---ctcg------gtgtgccttgttgatgactctggataactt-tgctgatcgca--tggcctcgagccggcgacgtatctttcaaatgtctgccctatcaacttacgatggtaggtgatatgcctaccatggttgtaacgggtaacggggaatcagggttcgattccggagagggagcctgagaaacggctaccacatctaaggaaggcagcaggcgcgcaaattacccactcccggcacggggaggtagtgacgaaaaataacgatacggaactcttatgaggctccgtaattggaatgagtacaatttaaatcctttaacgaggatccattggagggcaagtctggtgccagcagccgcggtaattccagctccaatagcgtatattaaagttgttgcagttaaaaagctcgtagttggatctgaggact-----------------------------------------agagataatggtgcga--taacttcgttactgttatttctgc--------------------------c----taaaaagacagtgtaggcattggtgctcttaattgagtgcttttgctgcctgtcaagtttactttgaaaaaattagagtgctcaaagcaggcg-ctttgcctgaatagtggtgcatggaataatggaataagacttcggatctattttgttggttttcggaaccgaggtaatgattaagagagacagacgggggcattcgtattgtggtgttagaggtgaaattcttggatcgccgcaagacgaacaactgcgaaagcatttgccaagcatgttttcattaatcaagaacgaaagtcagaggttcgaagacgatcagataccgtcctagttctgaccataaacgatgccagctggcgatccgcggtggttgttttttcgaccccgcgggcagcctccgggaaacc--aaagcctttgggttccgggggaagtatgattgcaaagtcgaaacttaaaggaattgacggaagggcaccaccaggagtggagcctgcggcttaatttgactcaacacgggaaaactcacccggcccggacactgttaggattgacagattgaaagctctttctcgattcggtgggtggtggtgcatggccgttcttagttggtggagcgatttgtctggttaattccgataacgaacgagactctagcctgctaaatagtcgggtcgtatta-------------------------------------------------------tttagcgacttttgacttcttagagggacaagcggcaactagtcgcacgagattgagcaataacaggtctgtgatgcccttagatgttcggggccgcacgcgcgctacactgaagggaacaacgagtagtt-ttcctggcccgaatgggtcgggtaacctgttgaatacccttcgtgacagggatcggggcttgcaattattccccgtgaacgaggaattcccagtaagcgcaagtcataagcttgcgttgattacgtccctgccctttgtacacaccgcccgtcgctactaccgattgaatgttctggtgaaatcatcagagtggtgctgatggggtggtctccactccattggaaactgcaaagacgcttaaactgaagcatttagaggaagtaaaagtcgtaacaaggtttccc-
KP730494_1_Macrostomorpha_Macrostomida_Microstomidae_Microstomum_sp                                                         -------------------------------------------------------------gaaaccgcgaatggctcattaaatcagctatggtttattggatcttt----ttactcggataactgcagtaattctggagctaatacgtgcaactaagcctagacctt-tacggaatgggcgcatttattagatcaaaaccaaccacac---ttcg------gtgtgccttgttgatgactctggataactt-tgctgatcgca--tggcctagcgccggcgacgtatctttcaaatgtctgccctatcaacttacgatggtaggtgatatgcctaccatggttgtaacgggtaacggggaatcagggttcgattccggagagggagcctgagaaacggctaccacatctaaggaaggcagcaggcgcgcaaattacccactcccggcacggggaggtagtgacgaaaaataacgatacggaactcttttgaggctccgtaattggaatgagtacaatttaaatcctttaacaaggatccattggagggcaagtctggtgccagcagccgcggtaattccagctccaatagcgtatattaaagttgttgcagttaaaaagctcgtagttggatctgaggact-----------------------------------------agagataatggtgcga--taacttcgtaactgttatttctgc--------------------------c----taaaaagacggtgtaggctttggtgctcttaactgagtgcctctgctgcccgtcaagtttactttgaaaaaattagagtgctcaaagcaggcg-ctttgcctgaatagtggtgcatggaataatggaataagacttcggatctattttgttggttttcggaaccgaggtaatgattaagagagacagacgggggcattcgtattgtggtgttagaggtgaaattcttggatcgccgcaagacgaacaactgcgaaagcatttgccaagcatgttttcattaatcaagaacgaaagtcagaggttcgaagacgatcagataccgtcctagttctgaccataaacgatgccagctggcgatccgcggtggttgttttttcgaccccgcgggcagcnnnnnnnnnnnn--nnnnnnnnnnnnnnnnnnnnnnnnnnnnnnnnnnnnnnnnnnnnnnnnnnnnnnnnnnnnnnnnnnnnnnnnnnnnnnnnnnnnnnnnnnnnnnnnnnnctc-acacgggaaaactcacccggcccggacactgtgaggattgacagattgaaagctctttctcgattcggtgggtggtggtgcatggccgttcttagttggtggagcgatttgtctggttaattccgataacgaacgagactctagcctgctaaatagtcgggtcgtattc-------------------------------------------------------tttagcgtcctttgacttcttagagggacaagcggcaactagtcgcacgagattgagcaataacaggtctgtgatgcccttagatgttcggggccgcacgcgcgctacactgaagggaacaacgagtagtt-ttcctggcccgaatgggtcgggtaacctgttgaatacccttcgtgacagggatcggggcttgcaattattccccgtgaacgaggaattcccagtaagcgcaagtcataagcttgcgttgattacgtccctgccctttgtacacaccgcccgtcgctactaccgattgaatgttctggtgaaatcattagagtggtgccgatggagtggtctccactccatgggaaactgcgaagacacttaaacctgagcatttagaggaagtaaaagtcgtaacaaggtttccgt
KP730504_1_Macrostomorpha_Macrostomida_Dolichomacrostomidae_Dolichomacrostominae_Paromalostomum_fusculum                    -------------------------------------------------------------------gcgaatggctcattaaatcagctatggtttattggatcttt----ttactcggataactgcagcaattctggagctaatacgtgcaacaaagccctgacct--tccgggaagggcgcatttattagatcaaaaccagccacgc---ttcg------gcgtgccttgttgatgactctggataactt-tgctgatcgca--tggccttgagccggcgacgtatctttcaaatgtctgccctatcaacttacgatggtaggtaatatgcctaccatggttttaacgggtaacggggaatcagggttcgattccggagagggagcctgagaaacggctaccacatctaaggaaggcagcaggcgcgcaaattacccactcccggcacggggaggtagtgacgaaaaataacgatacggaactctattgaggctccgtaattggaatgagtacaatttaaatcctttaacgaggatccattggagggcaagtctggtgccagcagccgcggtaattccagctccaatagcgtatattaaagttgttgcagttaaaaagctcgtagttggatgtgaggact-----------------------------------------agagttagtggtgcga--tcctatcgtcactgctgactctgc--------------------------c----tacatagatggtgctggttctggtgctcttaattgagtgccttaactgcccgtcaagtttactttgaaaaaattagagtgctcaaagcaggcg-ttttgtctgaatagtggtgcatggaataatggaataggacttctgttctattttgttggttttcggaatagaagtaatgattaaaagagacagtcgggggcattcgtattgtggtgttagaggtgaaattcttggatcgccgcaagacgaacaactgcgaaagcatttgccaagcatgttttcattaatcaagaacgaaagtcagaggttcgaagacgatcagataccgtcctagttctgaccataaacgatgtcaactggcgatccgtggcggttgttttctcgacctcacgggcagcctccgggaaacc--aaagtctttggattccgggggaagtatggttgcaaatctgaaacttaaaggaattgacggaagggcaccaccaggagtggagcctgcggcttaatttgactcaacacgggaaaactcacccggcccggacactgtgaggattgacagattgaaagctctttctcgattcggtgggtggtggtgcatggccgttcttagttggtggagcgatttgtctggttaattccgataacgaacgagactctagcctgctaaatagttgggtcgtattc-------------------------------------------------------tttggcggcctccgacttcttagagggacaagcggcaactagtcgcacgagattgagcaataacaggtctgtgatgcccttagatgttcggggccgcacgcgcgctacactgaaaggaacaacgagtagtt-ctcctggcctgaaaaggtcgggtaacctgttaaatacctttcgtgacagggatcgtggcttgcaattattccacgtgaacgaggaattcccagtaagcgcaagtcataagcttgcgttgattacgtccctgccctttgtacacaccgcccgtcgctactaccgattgaatgttctggtgaaatcattgaagtgatgcttatcgggtggtctccactcgataggatgttgcgaagaggcttaaacctgagcatttagaggaagtaaaagtcgtaacaag--------
KP730506_1_Macrostomorpha_Macrostomida_Dolichomacrostomidae_Dolichomacrostominae_Paromalostomum_massiliensis                -----------------------------------------------------------------------------cattaaatcagctatggtttattggatcttt----ttactcggataactgcagc-attctggagctaatacgtgcaacaaagccctgacct--tccgggaagggcgcatttattagatcaaaaccagccacgc---ctcg------gcgtgcctagttgatgactctggataactt-tgctgatcgca--tggccttgagccggcgacgtatctttcaaatgtctgccctatcaacttacgatggtaggtaatatgcctaccatggtttttacgggtaacggggaatcagggttcgattccggagagggagcctgagaaacggctaccacatctaaggaaggcagcaggcgcgcaaattacccactcccggcacggggaggtagtgacgaaaaataacgatacggaactctattgaggctccgtaattggaatgagtacaatttaaatcctttaacgaggatccattggagggcaagtctggtgccagcagccgcggtaattccagctccaatagcgtatattaaagttgttgcagttaaaaagctcgtagttggatgtgaggact-----------------------------------------agagttggtggtgcga--tcctatcgttactgctyactctgc--------------------------c----tacatagatggtgctggttctggtgctcttaattgagtgccttaactgcccgtcaagtttactttgaaaaaattagagtgctcaaagcaggcg-ttttgtctgaatagtggtgcatggaataatggaataggacttctgttctattttgttggttttcggaatggaagtaatgattaaaagagacagtcgggggcattcgtattgtggtgttagaggtgaaattcttggatcgccgcaagacgaacaactgcgaaagcatttgccaagcatgttttcattaatcaagaacgaaagtcagaggttcgaagacgatcagataccgtcctagttctgaccataaacgatgtcaactggcgatccgtggcggttgttttctcgacctcacgggcagcctccgggaaacc--aaagtctttggattccgggggaagtatagttgcaaatccgaaacttaaaggaattgacggaagggcaccaccaggagtggagcctgcggcttaatttgactcaacacgggaaaactcacccggcccggacactgtgaggattgacagattgaaagctctttctcgattcggtgggtggtggtgcatggccgttcttagttggtggagcgatttgtctggttaattccgataacgaacgagactctagcctgctaaatagtcgggtcgtattc-------------------------------------------------------tttggcggcctccgacttcttagagggacaagcggcaactagtcgcacgagattgagcaataacaggtctgtgatgcccttagatgttcggggccgcacgcgcgctacactgaaaggaacaacgagtagtt-ctcctggcctgaaaaggtcgggtaacctgttaaatacctttcgtgacagggatcgtggcttgcaattattccacgtgaacgaggaattcccagtaagcgcaagtcataagcttgcgttgattacgtccctgccctttgtacacaccgcccgtcgctactaccgattgaatgttctggtgaaatcattgaagtgatgcttatcgggtggtctccactcgatcggatgtcgcgaagaggcttaaacctgagcatttagaggaagtaaaa-------------------
KP730512_1_Macrostomorpha_Macrostomida_Dolichomacrostomidae_Dolichomacrostominae_Paromalostomum_cf_minutum                  ------------------------------------------------------------------------------attaaatcagctatggtttattggatcttt----ttactcggataactgcagcaattctggagctaatacgtgcaaaaaagccctgacct--tccggaaagggcgcatttattagatcaaaaccagccacgc---ttcg------gcgtgccttgttgatgactctggataactt-tgctgatcgca--tggcctagcgccggcgacgcatctttcaaatgtctgccctatcaacttacgatggtaggtaatatgcctaccatggttttaacgggtaacggggaatcagggttcgattccggagagggagcctgagaaacggctaccacatctaaggaaggcagcaggcgcgtaaattacccactcccggcacggggaggtagtgacgaaaaataacgatacggaactcttttgaggctccgtaattggaatgagtacaatttaaatcctttaacgaggatccattggagggcaagtctggtgccagcagccgcggtaattccagctccaatagcgtatattaaagttgttgcagttaaaaagctcgtagttggatgtgaggact-----------------------------------------agtgtcagcggtgcga--tcctatcgtcactgctgattctgc--------------------------c----tacatagatggtgctggttctggtgctcttaattgagtgccttaactgcccgtcaagtttactttgaaaaaattagagtgctcaaagcaggcg-atttgtctgaatattggtgcatggaataatagaataggacttctgttctattttgttggttttcggaatagaagtaatgattaaaagagacagtcgggggcattcgtattgtggtgttagaggtgaaattcttggatcgccgcaagacgaacaactgcgaaagcatttgccaagcatgttttcattaatcaagaacgaaagtcagaggttcgaagacgatcagataccgtcctagttctgaccataaacgatgtcaactggcgatccgtggcggttgttttctcgacctcacgggcagcctccgggaaacc--aaagtctttggattccgggggaagtatagttgcaaagccgaaacttaaaggaattgacggaagggcaccaccaggagtggagcctgcggcttaatttgactcaacacgggaaaactcacccggcccggacactgtgaggattgacagattgaaagctctttctcgattcggtgggtggtggtgcatggccgttcttagttggtggagcgatttgtctggttaattccgataacgaacgagactctagcctgctaaatagtcgggtcgtattc-------------------------------------------------------tttggcggccttcgacttcttagagggacaagcggcaactagtcgcacgagattgagcaataacaggtctgtgatgcccttagatgttcggggccgcacgcgcgctacactgaaaggaacaacgagtagtt-ctcctggcctgaaaaggtcgggtaacctgttaaatacctttcgtgacagggatcgtggcttgcaattattccacgtgaacgaggaattcccagtaagcgcaagtcataagcttgcgttgattacgtccctgccctttgtacacaccgcccgtcgctactaccgattgaatgttctggtgaaatcattgaagtgatgcttatctagtggtttccactggataggatattgcgaagaggcttaaacctgagcatttagaggaagtaaa--------------------
FJ715295_1_Macrostomorpha_Macrostomida_Dolichomacrostomidae_Dolichomacrostominae_Dolichomacrostomum_uniporum                -------------------------------------------------------------------gcgaatggctcattaaatcagctatggtttattggatcttt----ttactcggataactgcagtaattctggagctaatacgtgcaacaaagccccgacct--cacgggaagggcgcatttattagatcaaaaccagccacgc---ttcg------gcgtgcctcgttgatgactctggataactt-tgctgatcgca--tggcctagagccggcgacgtatctttcaaatgtctgccctatcaacttacgatggtaggtgatatgcctaccatggtttttacgggtaacggggaatcagggttcgattccggagagggagcctgagaaacggctaccacatctaaggaaggcagcaggcgcgcaaattacccactcccggcacggggaggtagtgacgaaaaataacgatacggaactcttttgaggctccgtaattggaatgagtacaatttaaatcctttaacgaggatccattggagggcaagtctggtgccagcagccgcggtaattccagctccaatagcgtatattaaagttgttgcagttaaaaagctcgtagttggatctgaggact-----------------------------------------agagtgagtggtgcga--taacctcgtaactgctgactctgc--------------------------c----tacatagacggtgttggttctggtgctctttactgagtgcctttactgcccgtcaagtttactttgaaaaaattagagtgctcaaagcaggcg-atttgcctgaatagtggtgcatggaataatggaataggacttctgttctattttgttggttttcggaacagaggtaatgattaaaagagacagtcgggggcattcgtattgtggtgttagaggtgaaattcttggatcgccgcaagacgaacaactgcgaaagcatttgccaagcatgttttcattaatcaagaacgaaagtcagaggttcgaagacgatcagataccgtcctagttctgaccataaacgatgtcaactggcgatccgtggtggttgttttctcgaccccacgggcagcctccgggaaacc--aaagtctttggattccgggggaagtatggttgcaaatctgaaacttaaaggaattgacggaagggcaccaccaggagtggagcctgcggcttaatttgactcaacacgggaaaactcacccggcccggacactgtgaggattgacagattgaaagctctttctcgattcggtgggtggtggtgcatggccgttcttagttggtggagcgatttgtctggttaattccgataacgaacgagactctagcctgctaaatagtcgggccgtattc-------------------------------------------------------tttggcggcctccgacttcttagagggacaagcggtaactaatcgcacgagattgagcaataacaggtctgtgatgcccttagatgttcggggccgcacgcgcgctacactgaaaggaacaacgagtagtt-ttcctggcctgaaaaggtcgggtaacctgttaaatacctttcgtgacagggatcggggcttgcaattattccccgtgaacgaggaattcccagtaagcgcaattcatcagattgcgttgattacgtccctgccctttgtacacaccgcccgtcgctactaccgattgaatgttctggtgaaatcattgaagtgatacttatcgggtggtctccactcgatcggatgtcgcgaagaggcttaaacctgagcatttagaggaagtaaaagtcgtaacaag--------
KP730488_1_Macrostomorpha_Macrostomida_Dolichomacrostomidae_Dolichomacrostominae_Cylindromacrostomum_cf_notandum            -------------------------------------------------------------------gcgaatggctcattaaatcagctatggtttattggatcttt----ttactcggataactgcagtaattctggagctaatacgtgctacaaagccctgac----gaaagtaagggcgcatttattagatcaaaaccagccacgt---ttcg------gcgtgccttgttgatgactctggataactt-tgctgatcgca--tggccttgcgccggcgacgtatctttcaaatgtctgccctatcaacttacgatggtaggtaatatgcctaccatggtttttacgggtaacggggaatcagggttcgattccggagagggagcctgagaaacggctaccacatctaaggaaggcagcaggcgcgcaaattacccactcccggcacggggaggtagtgacgaaaaataacgatgcggaactctattgaggctccgtaattggaatgagtacaatttaaatcctttaacgaggatccattggagggcaagtctggtgccagcagccgcggtaattccagctccaatagcgtatattaaagttgttgcagttaaaaagctcgtagttggatctgaggact-----------------------------------------agagtcagcggtgcga--caatgtcgtaactgttggttctgc--------------------------c----tacatagacggtgttggttttggtgctctttattgagtgccttaactgcccgtcaagtttactttgaaaaaattagagtgctcaaagcaggcg-atttgcctgaatagtggtgcatggaataatggaataggacttctggtccattttgttggttttcggaacagaggtaatgattaaaagagacagtcgggggcattcgtattgtggtgttagaggtgaaattcttggatcgccgcaagacgaacaactgcgaaagcatttgccaagcatgttttcattaatcaagaacgaaagtcagaggttcgaagacgatcagataccgtcctagttctgaccataaacgatgtcaactggcgatccgtggcggttgttttctcgaccccacgggcagcctccgggaaacc--aaagtctttggattccgggggaagtatggttgcaaatctgaaacttaaaggaattgacggaagggcaccaccaggagtggagcctgcggcttaatttgactcaacacgggaaaactcacccggcccggacactgttaggattgacagattgaaagctctttctcgattcggtgggtggtggtgcatggccgttcttagttggtggagcgatttgtctggttaattccgataacgaacgagactctagcctgctaaatagtcacgccgtatta-------------------------------------------------------tttggcggcgtctgacttcttagagggacaagcggcaactagtcgcacgagattgagcaataacaggtctgtgatgcccttagatgttcggggccgcacgcgcgctacactgaaaggaacaacgagtagt--ttcctggcgtgaaaacgtcgggtaacctgttaaatacctttcgtgacagggatcggggcttgcaattattccccgtgaacgaggaattcccagtaagcgcaagtcataagcttgcgttgattacgtccctgccctttgtacacaccgcccgtcgctactaccgattgaatgttctggtgaaatcattggagtgacgcctagcgagtggtctccactcgataggatgttgcgaagaggcttaaacctgagcatttagaggaagtaaaagtcgtaacaag--------
KP730495_1_Macrostomorpha_Macrostomida_Dolichomacrostomidae_Dolichomacrostominae_Austromacrostomum_arumoidicornum           ------------------------------------------------------------------ggcgaatggctcattaaatcagctatggtttattggatcttt----ttactcggataactgcagtaattctggagctaatacgtgcaacaaagcctcgacctt-ttcgggaagggcgcatttattagatcaaaaccaatagcgc---ttcg------gcgttatagtttgatgactctggataactt-tgctgatcgca--tggcctcgagccggcgacgtatctttcaaatgtctgccctatcaacttacgatggtaggtgatatgcctaccatggttttaacgggtaacggggaatcagggttcgattccggagagggagcctgagaaacggctaccacatctaaggaaggcagcaggcgcgcaaattacccactcccggcacggggaggtagtgacgaaaaataacgatacagaactcttttgaggctctgtaattggaatgagtacaatttaaatcctttaacgaggatccattggagggcaagtctggtgccagcagccgcggtaattccagctccaatagcgtatattaaagttgttgcagttaaaaagctcgtagttgaatctgaggatt-----------------------------------------tgagtaagcggtgcaa--taacattgtaactgctgactctgc--------------------------c----tacatagacggtgctggtactggtgctcttaattgagtgcctttactgcccgtcaagtttactttgaaaaaattagagtgctcaaagcaggcg-ctttgcctgaatagtggtgcatggaataatagaataggacttctgttctattttgttggttttcggaacagaggtaatgattaaaagagacagtcgggggcattcgtattgtggtgttagaggtgaaattcttggatcgccgcaagacgaacaactgcgaaagcatttgccaagcatgttttcattaatcaagaacgaaagtcagaggttcgaagacgatcagataccgtcctagttctgaccataaacgatgtcaactggcgatccgtggtggttgttttctcgaccccacgggcagcctccgagaaatc--aaagtctttggattccgggggtagtatggttgcaaatctgaaacttaaaggaattgacggaagggcaccaccaggagtggagcctgcggcttaatttgactcaacacgggaaatctcacccggcccggacactgttaggattgacagattgaaagctctttctcgattcggtgggtggtggtgcatggccgttcttagttggtggagcgatttgtctggttaattccgataacgaacgagactctagcctgctaaatagtcgggtcgtattc-------------------------------------------------------tttagcggcctccgacttcttagagggacaagcggcaactagtcgcacgagattgagcaataacaggtctgtgatgcccttagatgttcggggccgcacgcgcgctacactgaaaggaacaacgagtagtt-ctccttgcctgagaaggtcgggtaacctgttaaatacctttcgtgacagggatcggggcttgcaattattccccgtgaacgaggaattcccagtaggtgcaagtcataagcttgcgccgattacgtccctgccctttgtacacaccgcccgtcgctactaccgattgaatgttctggtgaaatcattggagtgaagcttatcgagtggtctccactcgatcggacatcgcgaagaggattaaacctgagcatttagaggaagtaaaag------------------
KP730485_1_Macrostomorpha_Macrostomida_Dolichomacrostomidae_Dolichomacrostominae_Cylindromacrostomum_riegeri                ------------------------------------------------------------------------------actaaatcagctattgtttattggatcttt----ttactcggataactgcagtaattctggagctaatacgtgcaacgaagccctgac----gcaagtaagggcgcatttattagatcaaaacctgccacgt---ttcg------gcgtgcctcgttgatgactctggataactt-tgctgatcgca--tagccttgcgctggcgacgtatctttcaaatgtctgccctatcaacttacgatggtaggtaatatgcctaccatggtttttacgggtaacggggaatcagggttcgattccggagagggagcctgagaaacggctaccacatctaaggaaggcagcaggcgcgcaaattacccactcccggcacggggaggtagtgacgaaaaataacgatacggaactctattgaggctccgtaattggaatgagtacaatttaaatcctttaacgaggatccattggagggcaagtctggtgccagcagccgcggtaattccagctccaatagcgtatattaaagttgttgcagttaaaaagctcgtagttggatctgaggatt-----------------------------------------aaggtgactggtgcga--ttacgtcgttactaggtaccttac--------------------------c----tacagagacagtgttggttctggtgctcttcgctgagtgccttagctgcctgtcaagtttactttgaaaaaattagagtgctcaaagcaggcg-atttgcctgaatagtggtgcatggaataatggaataggacttctggtccattttgttggttttgggaacagaggtaatgattaaaagagacagtcgggggcattcgtattgtggtgttagaggtgaaattcttggatcgccgcaagacgaacaactgcgaaagcatttgccaagcatgttttcattaatcaagaacgaaagtcagaggttcgaagacgatcagataccgtcctagttctgaccataaacgatgtcaactggcgatccgtggcggttgttttctcgaccccacgggcagcctccgggaaacc--aaagtctttggattccgggggtagtatggttgcaaatctgaaacttaaaggaattgacggaagggcaccaccaggagtggagcctgcggcttaatttgactcaacacgggaaaactcacccggcccggacactgttaggattgacagattgaaagctctttctcgattcggtgggtggtggtgcatggccgttcttagttggtggagcgatttgtctggttaattccgataacgaacgagactctagcctgctaaatagtcacgccgtattc-------------------------------------------------------tttggcggcgtccgacttcttagagggacaagcggcaactagtcgcgcgagattgagcaataacaggtctgtgatgcccttagatgttcggggccgcacgcgcgctacactgaaaggaacaacgagtagtt-ttcctggcctgaaaaggtcgggtaacctgttaaatacctttcgtgacagggatcggggcttgcaattattccccgtgaacgaggaattcccagtaagcgcaagtcataagcttgcgttgattacgtccctgccctttgtacacaccgcccgtcgctactaccgattgaatgttctggtgaaatcattggagcgataactgcctggtggtctccactgggtagcatgttgcgaagaggcttaaacctgagcatttagaggaagtaaaa-------------------
KC869788_1_Macrostomorpha_Macrostomida_Dolichomacrostomidae_Dolichomacrostominae_Acanthomacrostomum_sp                      ---tcatatgcttgtctcaaagattaagccatgcatgtctaagtacacgcctttgaacggcgaaaccgcgaatggctcattaaatcagctatggtttattggatcttt----ttactcggataactgcagaaattctggagctaatacgtgcaacaaagccccgacc---tccggtaagggcgcatttattagatcaaaatcatccgtac---cttg-----tgtgcgcctcgttgatgactctggataactt-tgctgatcgca--tggccttgcgccggcgacgtatctttcaaatgtctgccctatcaacttacgatggtaggtgatatgcctaccatggttgtaacgggtaacggggaatcagggttcgattccggagagggagcctgagaaacggctaccacatctaaggaaggcagcaggcgcgcaaattacccactcccggcacggggaggtagtgacgaaaaataacgatacggaactcttttgaggctccgtaattggaatgagtacaacttaaatcctttaacgaggatccattggagggcaagtctggtgccagcagccgcggtaattccagctccaatagcgtatattaaagttgttgcagttaaaaagctcgtagttggatctgaggatt-----------------------------------------agagtcggcggtgcga--taatatcgcgactgccggctctgc--------------------------c----tacgtagacggcgttggctctggtgctcttcgttgagtgcctctgctgcccgtcaagtttactttgaaaaaattagagtgctcaaagcaggcg-ctttgtctgaatagtggtgcatggaataatggaataggacttcggttctattttgttggttttcggaaccgaggtaatgattaagagagacagacgggggcattcgtattgtggtgttagaggtgaaattcttggatcgccgcaagacgaacaactgcgaaagcatttgccaagcatgttttcattaatcaagaacgaaagtcagaggttcgaagacgatcagataccgtcctagttctgaccataaacgatgccaactggcgatccgcggcggttgttttctcgaccccgcgggcagcctccgggaaacc--aaagtctttaggttccgggggaagtatggttgcaaaggcgaaacttaaaggaattgacggaagggcaccaccaggagtggagcctgcggcttaatttgactcaacacgggaaaactcacccggcccggacactgtgaggattgacagattgaaagctctttctcgattcggtgggtggtggtgcatggccgttcttagttggtggagcgatttgtctggttaattccgataacgaacgagactctagcctgctaaatagtcgggtcttga---------------------------------------------------------tttggaggcctacgacttcttagagggacaagcggcaactagtcgcacgagattgagcaataacaggtctgtgatgcccttagatgttcggggccgcacgcgcgctacactgaagggaacagcgagtagtt-ttcctggctcgagagagtcgggtaacctgttgaatacccttcgtgacagggatcggggcttgcaattattccccgtgaacgaggaattcccagtaagcgcaagtcataagcttgcgttgattacgtccctgccctttgtacacaccgcccgtcgctactaccgattgaatgttctggtgaaatcattggaatggttccgatggggtggtctccactcgatcggatactgcaaagatgcttaaacctgagcatttagaggaagtaaaagatgtaacaaggtttcc--
KP730510_1_Macrostomorpha_Macrostomida_Dolichomacrostomidae_Dolichomacrostominae_Myozonaria_bistylifera                     --------------------------------------------------------------------------gctcattaaatcagctatggtttattggatcttt----ttactcggataactgcagtaattctggagctaatacgtgcaactaagccctgact---ttcgggaagggcgcatttattagatcaaaaccagccacac---cttg------gtgtgccttgttgatgactctggataactt-tgccgatcgca--tggcctcgagccggcgacgtatctttcaaatgtctgccctatcaacttacgatggtaggtgatatgcctaccatggttgtaacgggtaacggggaatcagggttcgattccggagagggagcctgagaaacggctaccacatctaaggaaggcagcaggcgcgcaaattacccactcccggcacggggaggtagtgacgaaaaataacgatacggaactcttttgaggctccgtaattggaatgagtacaacttaaatcctttaacgaggatccattggagggcaagtctggtgccagcagccgcggtaattccagctccaatagcgtatattaaagttgttgcagttaaaaagctcgtagttggatctgaggact-----------------------------------------gaagtcggtggtgcaa--taacattgttactgctgacttcgc--------------------------c----tacacagacggtgttggctctggtgctcttagttgagtgccttagttgcccgtcaagtttactttgaaaaaattagagtgctcaaagcaggcg-atttgcttgaatagtggtgcatggaataatggaataggacttcggttctattttgttggttttcggaaccgaggtaatgattaagagagacagacgggggcattcgtattgtggtgttagaggtgaaattcttggatcgccgcaagacgaacaactgcgaaagcatttgccaagcatgttttcattaatcaagaacgaaagtcagaggttcgaagacgatcagataccgtcctagttctgaccataaacgatgccaactggcgatccgtggtggttgttttctcgaccccacgggcagcctccgggaaacc--aaagtctataggttccgggggaagtatggttgcaaagctgaaacttaaaggaattgacggaagggcaccaccaggagtggagcctgcggcttaatttgactcaacacgggaaaactcacccggcccggacactgtgaggattgacagattgaaagctctttctcgattcggtgggtggtggtgcatggccgttcttagttggtggagcgatttgtctggttaattccgataacgaacgagactctagcctgctaaatagtcgggccgtattc-------------------------------------------------------tttggcggcctccgacttcttagagggacaagcggcaactagtcgcacgagattgagcaataacaggtctgtgatgcccttagatgttcggggccgcacgcgcgctacactgaagggaacagcgagtaatt-ttcctgacccgaaagggtcgggtaacctgttgaatacccttcgtgacagggatcggggcttgcaattattccccgtgaacgaggaattcccagtaagcgcaagtcataagcttgcgttgattacgtccctgccctttgtacacaccgcccgtcgctactaccgattgaatgttctggtgaaatcatcggagtgacaccgtttgggtgtattccactcgaccggatgttgcgaagacgcttaaacctgagcatttagaggaagtaaaa-------------------
KP730498_1_Macrostomorpha_Macrostomida_Dolichomacrostomidae_Dolichomacrostominae_Myozonaria_fissipara                       ------------------------------------------------------------------------------------------------------------------------ataactgcagtaattctggagctaatacgtgcaacgaagccctgact---tatgggaagggcgcatttattagatcaaaaccagccacac---ctcg------gtgtgccttgttgatgactctggataactt-tgctgatcgca--tggcctcgagccggcgacgtatctttcaaatgtctgccctatcaacttacgatggtaggtgatatgcctaccatggttgtaacgggtaacggggaatcagggttcgattccggagagggagcctgagaaacggctaccacatctaaggaaggcagcaggcgcgcaaattacccactcccggcacggggaggtagtgacgaaaaataacgatacggaactcttttgaggctccgtaattggaatgagtacaacttaaatcctttaacgaggatccattggagggcaagtctggtgccagcagccgcggtaattccagctccaatagcgtatattaaagttgttgcagttaaaaagctcgtagttggatctgaggact-----------------------------------------ggagtcggtggtgcga--taacatcgcaactgctgacttcgc--------------------------c----tacatagacggtgttggctctggtgctcttaactgagtgccttagctgcccgtcaagtttactttgaaaaaattagagtgctcaaagcaggcg-atttgcttgaatagtggtgcatggaataatggaataggacttcggttctattttgttggttttcggaaccgaggtaatgattaagagagacagacgggggcattcgtattgtggtgttagaggtgaaattcttggatcgccgcaagacgaacaactgcgaaagcatttgccaagcatgttttcattaatcaagaacgaaagtcagaggttcgaagacgatcagataccgtcctagttctgaccataaacgatgccaactggcgatccgaggcggttgttttctcgaccccgcgggcagcctccgggaaacc--aaagtctataggttccgggggaagtatggttgcaaagctgaaacttaaaggaattgacggaagggcaccaccaggagtggagcctgcggcttaatttgactcaacacgggaaaactcacccggcccggacactgtgaggattgacagattgaaagctctttctcgattcggtgggtggtggtgcatggccgttcttagttggtggagcgatttgtctggttaattccgataacgaacgagactctagcctgctaaatagtcgggccgtattc-------------------------------------------------------tttggcggcctccgacttcttagagggacaagcggcaactagtcgcacgagattgagcaataacaggtctgtgatgcccttagatgttcggggccgcacgcgcgctacactgaagggaacagcgagtaatt-ttcctgacccgaatgggtcgggtaacctgttgaatacccttcgtgacagggatcggggcttgcaattattccccgtgaacgaggaattcccagtaagcgcaagtcataagcttgcgttgattacgtccctgccctttgtacacaccgcccgtcgctactaccgattgaatgttctggtgaaatcatcggagtgacaccggtggggtggtctccactcaaccggatgttgcgaagacgcttaaacctgagcatttagaggaagtaaa--------------------
KP730499_1_Macrostomorpha_Macrostomida_Dolichomacrostomidae_Dolichomacrostominae_Myomacrostomum_rubrioculum                 -------------------------------------------------------------------------------------------------------------------------atactgcagtaattctggagctaatacgtgcaacgaagccctgact---ttttggaagggcgcatttattagatcaaaaccagccacac---ttcg------gtgtgccttgttgatgactctggataactt-tgctgatcgca--tggcctcgagccggcgacgtatctttcaaatgtctgccctatcaacttacgatggtaggtgatatgcctaccatggttgtaacgggtaacggggaatcagggttcgattccggagagggagcctgagaaacggctaccacatctaaggaaggcagcaggcgcgcaaattacccactcccggcacggggaggtagtgacgaaaaataacgatacggaactcttttgaggctccgtaattggaatgagtacaacttaaatcctttaacgaggatccattggagggcaagtctggtgccagcagccgcggtaattccagctccaatagcgtatattaaagttgttgcagttaaaaagctcgtagttggatctgaggact-----------------------------------------ggagtcggtggtgcga--taacatcgcaactgctgactccgc--------------------------c----tacatagacggtgttggccctggtgctcttaactgagtgccttggctgcccgtcaagtttactttgaaaaaattagagtgctcaaagcaggcg-atttgcttgaatagtggtgcatggaataatggaataggacttcggttctattttgttggttttcggaaccgaggtaatgattaagagagacagacgggggcattcgtattgtggtgttagaggtgaaattcttggatcgccgcaagacgaacaactgcgaaagcatttgccaagcatgttttcattaatcaagaacgaaagtcagaggttcgaagacgatcagataccgtcctagttctgaccataaacgatgccaactggcgatccgtggtggttgttttctcgaccccacgggcagcctccgggaaacc--aaagtctttaggttccgggggaagtatggttgcaaagctgaaacttaaaggaattgacggaagggcaccaccaggagtggagcctgcggcttaatttgactcaacacgggaaaactcacccggcccggacactgtgaggattgacagattgaaagctctttctcgattcggtgggtggtggtgcatggccgttcttagttggtggagcgatttgtctggttaattccgataacgaacgagactctagcctgctaaatagtcgggccgtattc-------------------------------------------------------tttggcggcctccgacttcttagagggacaagcggcaactagtcgcacgagattgagcaataacaggtctgtgatgcccttagatgttcggggccgcacgcgcgctacactgaagggaacaacgagtaatt-ttcctgacccgaatgggtcgggtaacctgttgaatacccttcgtgacagggatcggggcttgcaattattccccgtgaacgaggaattcccagtaagcgcaagtcataagcttgcgttgattacgtccctgccctttgtacacaccgcccgtcgctactaccgattgaatgttctggtgaaatcattggagtgacaccggtggagtggtctccactcgaccggaggttgcgaagacgcttaaacctgagcatttagaggaagtaaaa-------------------
KP730490_1_Macrostomorpha_Macrostomida_Dolichomacrostomidae_Dolichomacrostominae_Karlingia_lutheri                          ----------------------------------------------------------------------------------------------tttattggatcttt----ttactcggataactgcagtaattctggagctaatacgtgcaacgaagccctgacc---tctgggaagggcgcatttattagatcaaaaccagccacac---ttcg------gtgtgccttgttgatgactctggataactt-tgctgatcgca--tggcctcgtgccggcgacgtatctttcaaatgtctgccctatcaacttacgatggtaggtgatatgcctaccatggtttttacgggtaacggggaatcagggttcgattccggagagggagcctgagaaacggctaccacatctaaggaaggcagcaggcgcgcaaattacccactcccggcacggggaggtagtgacgaaaaataacgatatggaactcttatgaggctccataattggaatgagtacaacttaaatcctttaacgaggatccattggagggcaagtctggtgccagcagccgcggtaattccagctccaatagcgtatattaaagttgttgcagttaaaaagctcgtagttggatctgaggact-----------------------------------------agagtcggcggtgcga--taacatcgtaactgccgattctgc--------------------------c----tacatagacggtgctggccctggtgctcttaactgagtgccttggctgcccgtcaagtttactttgaaaaaattagagtgctcaaagcaggcg-atttgtctgaatagtggtgcatggaataatggaataggacttcggttctattttgttggttttcggaaccgaggtaatgattaagagagacagacgggggcattcgtattgtggtgttagaggtgaaattcttggatcgccgcaagacgaacaactgcgaaagcatttgccaagcatgttttcattaatcaagaacgaaagttagaggttcgaagacgatcagataccgtcctagttctaaccataaacgatgccaactagcgatccgcggtagttgttttctcgactccgcgggcagcttccgggaaacc--aaagtctatgggttccgggggtagtatggttgcaaagctgaaacttaaaggaattgacggaagggcaccaccaggagtggagcctgcggcttaatttgactcaacacgggaaaactcacccggcccggacactgtgaggattgacagattgaaagctctttctcgattcggtgggtggtggtgcatggccgttcttagttggtggagcgatttgtctggttaattccgataacgaacgagactctagcctgctaaatagtcgggtc--ttta-------------------------------------------------------cttagaggcctccgacttcttagagggacaagcggcaactagtcgcacgagattgagcaataacaggtctgtgatgcccttagatgttcggggccgcacgcgcgctacactgaaaggaacagcgagtagtt-ttcctggccagaaatggtcgggtaacctgttgaatacctttcgtgacagggatcggggcttgcaattattccccgtgaacgaggaattcccagtaagcgcaagtcataagcttgcgttgattacgtccctgccctttgtacacaccgcccgtcgctactaccgattgaatgttctggtgaaatcattggagtggtgccgatgaggtggtctccacctcaccggatatcgcgaagacgcttaaacctgagcatttagaggaagtaaaagtc----------------
KP730489_1_Macrostomorpha_Macrostomida_Dolichomacrostomidae_Dolichomacrostominae_Paromalostomum_dubium                      -------------------------------------------------------------------gcgaatggctcattaaatcagctatggtttattggatcttt----ttactcggataactgcagtaattctggagctaatacgtgcttaaaagccctgacctttgcgggaatgggcgcatttattagatcaaaaccaatcatat---ttca------gtatgtttagttgatgactctggataactt-tgctgatcgca--tggcctagcgccggcgacgtatctttcaaatgtctgccctatcaacttacgatggtaggtaatatgcctaccatggttttaacgggtaacggggaatcagggttcgattccggagagggagcctgagagacggctaccacatctaaggaaggcagcaggcgcgcaaattacccactcccggcacggggaggtagtgacgaaaaataacgatacggaactcttttgaggctccgtaattggaatgagtacaatttaaatcctttaacgaggatccattggagggcaagtctggtgccagcagccgcggtaattccagctccaatagcgtatattaaagttgttgcagttaaaaagctcgtagttggatgtgaggatt-----------------------------------------agagttagcggtgcga--tcctatcgttactgttgactctgc--------------------------c----tactaagatggtgctggttttggtgctcttaattgagtgcttcaactgcccgtcaagtttactttgaaaaaattagagtgctcaaagcaggcgtttttgtctgaatagtgctgcatggaataatagaataggacttgtgttctattttgttggttttcggaacacaagtaatgattaaaagagacagtcgggggcattcgtattgtggtgttagaggtgaaattcttggatcgccgcaagacgaacaactgcgaaagcatttgccaagcatgttttcattaatcaagaacgaaagtcagaggttcgaagacgatcagataccgtcctagttctgaccataaacgatgtcaactggcgatccgtggcggttgttttctcgacctcacgggcagcctccgggaaacc--aaagtctttggattccgggggaagtatggttgcaaatctgaaacttaaaggaattgacggaagggcaccaccaggagtggagcctgcggcttaatttgactcaacacgggaaaactcacccggcccggacactgtgaggattgacagattgaaagctctttctcgattcggtgggtggtggtgcatggccgttcttagttggtggagcgatttgtctggttaattccgataacgaacgagactctagcctgctaaatagtcgggtcgtattc------------------------------------------------------ttttagcggcttttgacttcttagagggacaagcggcaactagtcgcacgagattgagcaataacaggtctgtgatgcccttagatgttcggggccgcacgcgcgctacactgaaaggaacaacgagtagtt-gtcctggtctgaaaagatcgggtaacctgttaaatacctttcgtgacagggatcgtggcttgcaattattccacgtgaacgaggaattcccagtaagcgcaagtcataagcttgcgttgattacgtccctgccctttgtacacaccgcccgtcgctactaccgattgaatgttctggtgaaatcattgaagtgatgcttatcgggtggtctccactcgataggatattgcgaagaggcttaaacctgagcatttagaggaagtaaaagtcgtaacaag--------
AJ012516_1_Proseriata_Unguiphora_Nematoplanidae_Nematoplana_coelogynoporoides                                               tagtcatatgcttgtctcaaagattaagccatgcatgtctaagtacacacctttatacggttaaaccgcgaatggctcattaaatcagctatggttccttagatcata----ctacttggatacctgtagtaattctagagctaatacatgccgcaaagccccgacct--aacgggaagggtgtatttattagaacaaaaccaaccggac---ctcg------gtccgctggcttgatgactctggataactt-tactgatcgca--cgacctagtgtcggcgacgtatctttcaaatgtctgccctatcaacttacgatggtaggtgatatgcctaccatggttataacgggtaacggggaatcagggttcgattccggagagggagcctgagaaacggctaccacatccaaggaaggcagcaggcgcgcaaattacccactcccggcacggggaggtagtgacgaaaaataacgatacgggactcatttgaggccccgtaattggaatgagtacactttaaatcctttaacgaggaccaattggagggcaagtctggtgccagcagccgcggtaattccagctccaatagcgtatattaaagttgttgcagttaaaaagctcgtagttggatctgaggatt-----------------------------------------ggtgcggagggtccac-ct--tggtgtgacttttcgtcctgc--------------------------c----tacatagccgatgatgcattgggtgctcttcagtgagtgctctttgtgcccggcacgtttactttgaaaaaattagagtgcttaaagcaggca-ttgtgcttgaatagtgttgcatggaataatggaataggacttcggttctattttgttggttttcggatccgaagtaatgattaacagagacagacgggggcatttgtatggcggtgttagaggtgaaattcttggatcgccgccagacaaactactgcgaaagcatttgccaagaatgttttcattaatcaagaacgaaagtcagaggttcgaagacgatcagataccgtcctagttctgaccataaacgatgccgactgacaatccgtggcggttgcttgaacgacctcgcgggcagtctccgggaaacc--taagtctttgggttccgggggaagtatggttgcaaagctgaaacttaaaggaattgacggaagggcaccaccaggagtggagcctgcggcttaatttgactcaacacgggaaaactcacccggcccggacactgtgaggattgacagattgagcgctctttcttgattcggtgggtggtggtgcatggccgttcttagttggtggagcgatttgtctggttaattccgataacgaacgagactctagcctgctaaatagtacgctcgtactt-------------------------------------------------------gaatgcgagtgcagacttcttagagggacaaacggcgtttagccgcacgaaattgagcaataacaggtctgtgatgcccttagatgttcggggccgcacgcgcgctacactgacggtatcaacgagtatg--ctcctggcccgaaagggctgggcaaccttttgaatcatcgtcgtgacagggatcggggtttgtaattatcccccgtgaacgaggaattcccagtaagcgcaagtcataagcttgtgttgattacgtccctgccctttgtacacaccgcccgtcgctactaccgattgaatggtttagtgaggtcctcggattggtgccaacgaagtggcct-ccactttgtcggcgtcgagaagacgatcaaacttgatcatttagaggaagtaaaagtcgtaacaaggtttccgt
AJ270162_1_Proseriata_Coelogynoporidae_Vannuccia_sp_Port_Stephens                                                           tagtcatatgcttgtctcaaagattaagccatgcatgtctaagtacacaccttcatacggtgaaaccgcgaatggctcattaaatcagctatggttccttagatcata----ctacttggataactgtagtaattctagagctaatacatgccgcaaagccccgacct--cacgggaagggtggatttattagaacaaaaccaaccggac---ttcg------gtccgctggcttgatgactctggataactt-gactgatcgca--cgacctcgcgtcggcgacgtatctttcaaatgtctgccctatcaacttacgatggtaggtaatatgcctaccatggttattacgggtaacggggaatcagggttcgattccggagagggagcctgagaaacggctaccacatccaaggaaggcagcaggcgcgcaaattacccactcccggcacggggaggtagtgacaaaaaataacgatacgggactcattcgaggctccgtaattggaatgagtacactttaaatcctttaacgaggacccattggagggcaagtctggtgccagcagccgcggtaattccagctccaatagcgtatattaaaattgttgcagttaaaaagctcgtagttggatctcaggatt-----------------------------------------ggaactctgggtttgc-ctc-tggtgatactctctgtccagc--------------------------c----tacatagccgttgataccgttggtcctcttcagtgagtgctttcggtgcccggcacgtttactttgaaaaaattagagtgcttaaagcaggcg-ttgtgcttgaatattgttgcatggaataatggaataggacttcggttctattttgttggttttcggatccgaagtaatgattaacagagacagacgggggcatttgtatggcggtgttagaggtgaaattcttggatcgccgccagacaaacaactgcgaaagcatttgccaagaatgttttcattaatcaagaacgaaagtcagaggttcgaagacgatcagataccgtcctagttctgaccataaacgatgccgactgacgatccgtggcggttgcttgaacgacctcacgggcagtctccgggaaacc--taagtctatgggttccgggggaagtatggttgcaaagctgaaacttaaaggaattgacggaagggcaccaccaggagtggagcctgcggcttaatttgactcaacacgggaaaactcacccggcccggacactgtgaggattgacagattgagcgctctttcttgattcggtgggtggtggtgcatggccgttcttagttggtggagcgatttgtctggttaattccgataacgaacgagactctagcctgctaaatagtacgctcgtactt-------------------------------------------------------gattgcgagtgctgacttcttagagggacaaacggcttttagccgcacgaaattgagcaataacaggtctgtgatgcccttagatgttcggggccgcacgcgcgctacactgacggtatcaacgagtatg--ctcctggctcgaaagagttgggcaacctgttgaatcatcgtcgtgacagggatcggggcttgtaattattccccgtgaacgaggaattcccagtaagcgcaagtcataagcttgcgttgattacgtccctgccctttgtacacaccgcccgtcgctactaccgattgaatggtttagtgaggtcctcggattggtgccaacgaggaggttt-ccttcttgtcggtgccgagaagacgatcaaacttgatcatttagaggaagtaaaagtcgtaacaaggtttccgt
AJ270161_1_Proseriata_Unguiphora_Polystyliphora_novaehollandiae                                                             aagtcatatgcttgtctcaaagattaagccatgcatgtctaagtacacacctttatacggtgaaaccgcgaatggctcattaaatcagctatggttccttagattgta----ctacttggatacctgtagtaattctagagctaatacatgccgaaaagccccgacct--tacgggaagggtggatttattagaacaaaaccaaccgggt---ttcg------gcccgctggcttgttgactctgaataattt-tcctgatcgca--cgaccttgcgtcggcgacatatctttcaaatgtctgccctatcaacttacgatggtaggtgacatgcctaccatggttaccacgggtaacggggaatcagggttcgattccggagagggagcctgagaaacagctaccacatccaaggaaggcagcaggcgcgcaaattacccactcccggcacggggaggtagtgacgaaaaataacgatacgggactcttttgaggccccgtaattggaatgagtacactttaaatcctttaacgaggacccattggagggcaagtctggtgccagcagccgcggtaattccagctccaatagcgtatatttaagttgttgcagttaaaacgctcgtagttggatctgaggatt-----------------------------------------ggagcggagggtgcgc-tt--ttgtgctactcttcctcctgc--------------------------c----tacatagtcgatgatatcgctggtgttcttcattgaatgctttcgatgcccggcacgtttactttgaaaaaattagagtgctcaaagcaggca-gtgtgcttgaatattgttgcatggaataatggaataggacttcggttctattttgttggttttcggagccgaagtaatgattaacagagacagacgggggcatttgtatggcggtgctagaggtgaaattcttggattgccgccagacaaacaactgcgaaagcatttgccaagaatgttttcattaatcaagaacgaaagtcagaggttcgaagacgatcagataccgtcctagttctgaccataaacgatgccaactgacgatccgcggcggttgctcaaacgacctcgcgggcagtctccgggaaacc--aaagtctttaggttccgggggaagtatggttgcaaagctgaaacttaaaggaattgacggaagggcaccaccaggagtggagcctgcggcttaatttgactcaacacgggaaaactcacccggaccggacactgtgaggattgacagattgagcgctctttcttgattcggtgggtggtggtgcatggccgttcttagttggtggagcgatttgtctggttaattccgataacgaacgagactctatcctgccaaatagtacgctcgtactt-------------------------------------------------------gaaagcgagtgcagacttcttagagggacaaacggcgtttagccgcacgaaattgagcaataacaggtctgtgatgcccttagatgcccggggccgcacgcgcgctacactgacagtatcaacgagtatg--ctcctggcccgagagggttgggtaacctctggaatcattgtcgtgacagggatcggggcttgtaattattccccgtgaacgaggaattcccagtaagcgcaagtcataagcttgcgttgattacgtccctgccctttgtacacaccgcccgtcgctactaccgattgaatggtttagtgaggtcctcggattggtacctacgaagtggcct-ccacttagtgggtgtcgagaagaggatcaaacttgatcatttagaggaagtaaaagtcgtaacaag--------
KC869815_1_Proseriata_Unguiphora_Polystyliphora_karlingi                                                                    ---tcatatgc-tgtctcaaagattaagccatgcatgtctaagtacacaccctagtacggtgaaaccgcgaatggctcattaaatcagctatggttccttagatcata----ctacttggataactgtagtaattctagagctaatacatgccgcaaagccccgacct--tacgggaagggtggatttattagaacaaaaccaaccggac---ttcg------gtccgctggcttgatgactctgaataacttttcctgatcgca--cgaccccgagtcggcgacgtatctttcaaatgtctgccctatcaactgtcgatggtaggtgacatgcctaccatggtgataacgggtaacggggaatcagggttcgattccggagagggagcctgagaaacagctaccacatccaaggaaggcagcaggcgcgcaaattacccactcccggcacggggaggtagtgacgaaaaataacgatacgggactcatttgaggccccgtaattggaatgagtacactttaaatcctttaacgaggacccattggagggcaagtctggtgccagcagccgcggtaattccagctccaatagcgtatatttaagttgttgcagttaaaacgctcgtagttggatctgaggatt-----------------------------------------ggagcggagggtgcac-at--ttgtgctactcgtcgtcctgc--------------------------c----tacatagccgatgatatggttggtgtgcttcattgcatgctttccatgcccggcacgtttactttgaaaaaattagagtgcttaaagcaggcc-ttgtgcttgaatagttgtgcatggaataatggaataggacttcggttctattttgttggttttcggaatcgaagtaatgattaacagagacagacgggggcatttgtatggcggtgttagaggtgaaattcttggatcgccgccagacaaacaactgcgaaagcatttgccaagaatgttttcattaatcaagaacgaaagtcagaggttcgaagacgatcagataccgtcctagttctgaccataaacgatgccgactgacgatccgtggcggttgctcaaacgacctcgcgggcagtctccgggaaacc--aaagtctttgggttccgggggaagtatggttgcaaagctgaaacttaaaggaattgacggaagggcaccaccaggagtggagcctgcggcttaatttgactcaacacgggaaaactcacccggaccggacactgtgaggattgacagattgagcgctctttcttgattcggtgggtggtggtgcatggccgttcttagttggtggagcgatttgtctggttaattccgataacgaacgagactctagcctgctaaatagtacgctcgtactt-------------------------------------------------------gattgcgagtgctgacttcttagagggacaaacggcttttagccgtacgaaattgagcaataacaggtctgtgatgcccttagatgcccggggccgcacgcgcgctacactgacgataccaacgagtatg--ctcctgtcccgagagggctgggcaacctgttgaatcatcgtcgtgacagggatcggggtttgcaattatcgcccgtgaacgaggaattcccagtaagcgcaagtcataagcttgcgttgattacgtccctgccctttgtacacaccgcccgtcgctactaccgattgaatggtttagtgaggtccttggattggtggctacgaagcggtcc-ccgttttgtggttgtcgagaagaggatcaaatttgatcatttagaggaagtaaaagtcgtaacaaggtttcc--
AJ270160_1_Proseriata_Unguiphora_Nematoplanidae_Nematoplana_sp                                                              ---------------ctcaaagattaagccatgcatgtctaagtacacaccttaaaacggtgaaaccgcgaatggctcattaaatcagctatggttccttagatcata----ctacttggataactgtagtaattctagagctaatacatgcaagaaagccctgacct--tacgggaagggtgcatttattagatcaaaaccaaccgggc---ctcg------gtccgttggcttgatgactctggataactt-ttctgatcgca--cggccttgtgtcggtgacgtatctttcaaatgtctgccctatcaacttacgatggtaggtgatatgcctaccatggttataacgggtaacggggaatcagggttcgattccggagagggagcctgagaaatagctaccacatccaaggaaggcagcaggcgcgcaaattacccactcccggcacggggaggtagtgacaaaaaataacgatacgggactctatcgaggccccgtaattggaatgagaacactttaaatcctttaacgaggatcaattggagggcaagtctggtgccagcagccgcggtaattccagctccaatagcgtatattaaagttgttgcagttaaaaagctcgtagttggatctgaggagt-----------------------------------------agaatggatggttcac-cttttggtgtgactgtctgttcggc--------------------------c----tacacagccgttgatgcctttagtgctcttcactgagtgctttgggtgcccggcacgtttactttgaaaaaattagagtgcttaaagcaggcc-ttgtgcttgtatattgttgcatggaataatggaataggacttcggttctattttgttggttttcggacccgaagtaatgattaacagagacagacgggggcatttgtatggcggtgttagaggtgaaattcttggaccatcgccagacaaactactgcgaaagcatttgccaagaatgttttcattaatcaagaacgaaagtcagaggttcgaagacgatcagataccgtcctagttctgaccataaacgatgccaactgacgatccgtggcggttgctagtacgaccctgcgggcagcccccgggaaacc--aaagtttttgggttccgggggaagtaggtttgcaaatctgaaacttaaaggaattgacggaagggcaccaccaggagtggagcctgcggcttaatttgactcaacacgggaaaactcacccggcccggacactttaaggattgacagactaaaggctttttctcgataaggtggatagtggtgcatggccgttcttagttggtggagtgatttgtctggtttattccgataacgagcgagactttttcctgttaaatagttcaccgacaaa-----------------------------------------------------------gaacggtcagtacttcttagagggacaaacgtcgtttagacgcacgagattaagcaataacaggtctgtgatgcccttagatgttcggggcggcacgcgcgctacactgacggtgccagcgagtatg--atcctggcttgagaaggctgggcaacctgctgaatcaccgtcgtgatagggatcggggcttgtaattattccccgtgaacgaggaattcccagtaagcgcaagtcataagcttgcgttgattacgtccctgccctttgtacacaccgcccgtcgctactaccgattgaatggtttagtgaggtcctcggattggcgccgacgggacagtct-ctgttttgtcggtgtcgagaagacgatcaaacttgatcatttagaggaagtaaaagtcgtaacaaggtttccgt
AJ270153_1_Proseriata_Archimonocelididae_Calviriinae_Calviria_solaris                                                       --ggcatatgcttgtctcaaagattaagccatccatgtctaagtacacaccttcaaacggtgaaaccgcgaatggctcattaaatcagctatggttccttagattata----ctacttggataactgtagtaattctagagctaatacatgcaacaaagccctgacct--tgcgggaggggtgcatttattagatcaaaaccagccggac---ttcg------gttcgatggcttgatgactctggataactt-ttctgatcgca--cggccttgtgtcggtgacgtatctttcaaatgtctgccctatcaactttcgatggtaggtgatatgcctaccatggttataacgggtaacggggaatcagggttcgattccggagagggagcctgagaaacagctaccacatccaaggaaggcagcaggcgcgtaaattacccactcccggtacggggaggtagtgacgaaaaataacgatacgggactcaatcgaggccccgtaattggaatgagtacactttaaatcctttaacgaggatcaattggagggcaagtctggtgccagcagccgcggtaattccagctccaatagcgtatattaaacttgttgcagttaaaaagctcgtagttggatctgaggagt-----------------------------------------ggaacggatggttcac-cttatggtgcgactgtctgttcggc--------------------------c----tttcacagccgtgatgcctttggtgctcttcattgagtgctttaggtgcccggcacgtttactttgaaaaaattagagtgcttaaagcaggcc-ttgtgcttgtatagtgttgcatggaataatggaataggacttcggttctattttgttggttttcggatccgaagtaatgattaacagagacagacgggggcatttgtatggcggtgttagaggtgaaattcttggatcgccgccagacaatctactgcgaaagcatttgccaagaatgttttcattaatcaagaacgaaagtcagaggttcgaagacgatcagataccgtcctagttctgaccataaacgatgccaactgacgatccgtggcggttgcttgtacgaccctgcgggcagtcaccgggaaacc--aaagtctttgggttccgggggaagtatggttgcaaagctgaaacttaaaggaattgacggaagggcaccaccaggagtggagcctgcggcttaatttgactcaacacgggaaaactcacccggcccggacactgtgaggattgacagattaaaagctctttctcgatttggtgggtggtggtgcatggccgttcttagttggtggagcgatttgtctggttaattccgataacgaacgagactccagcctgctaaatagtatgctggtaatc--------------------------------------------------------attgacagtacagacttcttagagggactaacggcgtttagacgtacgagaaagagcaataacaggtctgtgatgcccttagatgttcggggccgcacgcgcgctacactgacggtatcaacaagtaca--atcctggctagagatagctgggcaacctactgaatcaccgtcgtgacagggatcggggcttgtaattattccccgtgaacgaggaattcccagtaagcgcaagtcataagcttgcgttgattacgtccctgccctttgtacacaccgcccgtcgctactaccgattgaatggtttagtgaggtcctcggattggtgccaacggagcagttttctgttctgtcggtgtcgagaagatgatcaaacttgatcatttagaggaagtaaaagtcgtaacaggttcct---
AJ243679_1_Proseriata_Coelogynoporidae_Coelogynopora_gynocotyla                                                             taggcatatgcttgtctcaaagattaagccatgcatgtctaagtacacaccttaaaacggtgaaaccgcgaatggctcattaaatcagctatggttccttagatcata----ctacttggataactgtagtaattctagagctaatacatgcaacaatgccctgacct--tgcggaaagggtgcatttattagatcaaaaccagccgggc---ttcg------gctcgttggcttgatgactctggataactt-ttctgatcgca--cggccttgtgtcggtgacgaatctttcaaatgtctgccctatcaacttacgatggtaggtgatatgcctaccatggttataacgggtaacggggaatcagggttcgattccggagagggagcctgagaaacagctaccacatccaaggaaggcagcaggcgcgcaaattacccactcccggcacggggaggtagtgacgaaaaataacgatacgggactcaatcgaggccccgtaattggaatgagaacactttaaatcctttaacgaggatcaattggagggcaagtctggtgccagcagccgcggtaattccagctccagtagcgtatattaaagttgttgcagttaaaaagctcgtagttggatctgaggagt-----------------------------------------ggaatggatggttcac-ctttcggtgtgactgtctgttcggc--------------------------c----tacacagccgttgatgccctttgtgctcttcactgagtgctttgggtgcccggcacgtttactttgaaaaaattagagtgcttaaagcaggcc-ttgtgcttgtatagtgttgcatggaataatggaataggacttcggttctattttgttggttttcggatccgaagtaatgattaacagagacagacgggggcatttgtatggcggtgttagaggtgaaattcttggatcgccgccagacaaactactgcgaaagcatttgccaagaatgttttcattaatcaagaacgaaagtcagaggttcgaagacgatcagataccgtcctagttctgaccataaacgatgccaactgacgatccgtggcggttgcttgtacgaccccgcgggcagtcaccgggaaacc--aaagtttttgggttccgggggaagtatggttgcaaagctgaaacttaaaggaattgacggaagggcaccaccaggagtggagcctgcggcttaatttgactcaacacgggaaaactcacccggcccggacactgtgaggattgacagattgaaggctctttctcgatttggtggatggtggtgcatggccgttcttagttggtggagcgatttgtctggttaattccgataacgaacgagactttgacctgctaaatagaacggaggcagac--------------------------------------------------------ttggcctgtggctacttcttagagggactaacgtcgtttagacgtatgagaaagagcaataacaggtctgtgatgcccttagatgttcggggccgcacgcgcgctacactgacggtatcaacgagtatg--atcctggcttgagaatgctgggcaacctgttgaatcaccgtcgtgacagggatcggggcttgtaattattccccgtgaacgaggaattcccagtaagcgcaagtcataagcttgcgttgattacgtccctgccctttgtacacaccgcccgtcgctactaccgattgaatggtttagtgaggtcattggattggtactaacggagtagtct-ctgctctgttggtgtcgagaagaggatcaaacttgatcatttagaggaagtaaaagtcgtaacaaggtttccgt
AF051333_1_Rhabditophora_Seriata_Bothrioplanida_Bothrioplanidae_Bothrioplana_semperi                                        tagtnatatgcttgtntcanagattaagccatgcatgtntaagtacacacctatatacggtgaaaccgcgaatggctcattaaatcagctatggttccttagatcata----ctacttggataactgtagtaattctagagctaatacatgctacaaagccctgacct--cacgggaggggtggatttattagaacaaaaccaaccgggc---ttcg------gcctgctggtttgttgactctggataactt-cactgatcgca--cgaccttgcgttggcgacgtatctttcaaatgtctgccctatcaacttacgttggtaggtgatatgcctaccatggttattacgggtaacggggaatcnnggttcgatnccggagagggagcctgagaaacggctaccacatccaaggaaggcagcaggcgcgcanattacccactcccagcacggggaggtagtgacgaaaaataacgatacgggactctttcgaggccccgtaattggaatgagtacacttnaaatcctttaatgaggacctactggagggcaagtctggtgccagcagccgcggtaattccagctccagaagcgtatattaacgttgctgcagttaaaaagctcgtagttggatctcagga-c-----------------------------------------agaacggatggtccac-tattcggtgtgactgtctgttcggc--------------------------c----tgcacagtcgttgatattcttggtgctcttaactgagtgctttgagtggccggcacgtttaccttgaataaattagagtgctcaacgcaggct-tt-tgcctgtatagtcttgcatggaataatggaataggacttcggttctattttgttggttttcggatccgaagtaatgattaacagagacagacgggggcatttgtacggcggtgttagaggtgaaattcttggatcgccgccagacaaacaactgcgaaagcatttgccaanaatgtyttcattaatcaagaacgaaagtcagaggatcgaagacgatcagataccgtcctagttctgactataaacgatgccaactgacgatccgtggtggtttttattttatccccacgggcagtctccgggaaacc--taagtctttgggttccgggggaagtatggttgcaaagctgaaacttaaaggaattgacggaagggcaccaccaggagtggagcctgcggcttaatttgactcaacacgggaaaactcacccggcccggacactgtgaggattgacagattgaaagctctttcttgattcggtgggtggtggtgcatggccgttcttagttggtggagcgatttgtctggttaattccgataacgaacgagactctagcctgctanatagtacgcccatacttt-----------------------------------------------------cgagagtgggtgctgacttcttagagggacaagcggcgtttagtcgcacgaaattgagcaataacaggtctgtgatgcccttagatgttcggggccgcacgcgcgctacaatgacggtatcaacgagtatt--ttcctggcccgatagggttgggtaacctgatgaatcaccgtcgtgacagggatcggggcttgtaattgttccccgtgaacgaggaattcccagtaagtgcaagtcatangcttgcgctgattacgtccctgccctttgtacacaccgcccgtcgctactaccgattgagtggtttagtgaggtcctcggattggtgctgacggagtggtct-ccantttgtcggtgtcgagaagacgatcnaacttgatcacttagaggaagttaaagtcgtaacnaggtttccgt
AJ270151_1_Proseriata_Archimonocelididae_Archimonocelidinae_Archimonocelis_crucifera                                        tagtcatatgcttgtctcaaagattaagccatgcatgtctaagtacacactttaatacagtgaaaccgcgaatggctcattaaatcagctatggttccttagatcata----ctacttggataactgtagtaattctagagctaatacatgcaacaaagcctttccct--tgcgggaagggcgcacttattagatcaaaaccaatcgggg---cttg------ctccgtagttttgatgactctggataattt-ttctgatcgca--cggccatgtgtcggcgacgtatctttcaaatgtctgccctatcaacttaagatggtaggtgatttgcctaccatggttataacgggtaacggggaatcagggttcgattccggagagggagcctgagaaatagctaccacatgcaaggaaggcagcaggcgcgcaaattacccactctcagaaagaggaggtagtgacgaaaaataacgatgcgggactcattcgaggccccgtaattggaatgagtacactttaaatcctttaacgaggatcaattggagggcaagtctggtgccagcagccgcggtaattccagctccaatagcgtatattaaagttgttgcagttaaaaagctcgtagttggatctgaggaac-----------------------------------------aggatggatggtacac-tttatggtgctactgtctgttcagc--------------------------c----tacatagtcg-tgatatcttaggtgctcttcattgagtgcttttggtgcccgacgcatttactttgaaaaaattagagtgcttaaagcaggcc-ttgtgcttgaatagtgttgcatggaataatggaataggacttcgattctattttattggttttcggactcgaagtaatgattaacagggacagacgggggcatttgtatggcagcgctagaggtgaaattcttggaccgttgccagacaatctactgcgaaagcatttgccaagaatgttttcactaatcaagaacgaaagtcagaggttcgaagacgatcagataccgtcctagttctgaccataaatgatgccaactgacgatccatagcagttgcttgtacgactctttgggcagcccccgggaaacc--aaagtttttgggttccgggggaagtatggttgcaaagctcaaacttgaaggaattgacggaagggcaccaccaggagtggagcctgcggcttaatttgactcaacacgggaaaactcacccggcccggacactgtaaggattgacagattaacagctctttcttgatttggtggttggtggtgcatggccgttcttagttggtggagcgatttgtctggttaattccgataacgagcgagactctaacctgctaaatagaacgcttgtaaat------------------------------------------------------ataaagcaggtgcagacttcttagagggactaacgttgtctaaacgtatgagaaagagcaataacaggtctgtgatgcccttagatgttcggggccgcacgcgcgctacactgacagcagcagctagtttg--ttcctggactgaaaagtttgggtaacctgttgaaacgctgtcgtgacagggatcggggcttgtaattgttccccgtgaacgaggaattcccagtaagcgcaagtcataagcttgtgctgattacgtccctgccctttgtacacaccgcccgtcgctactaccgattgaatggtttagtgaggtcctcggattggcgtcagtgggatgggaaactgttccttaggtgccgagaagacgatcaaacttgatcatttagaggaagtaaaagtcgtaacaaggtttccgt
AJ270152_1_Proseriata_Archimonocelididae_Archimonocelidinae_Archimonocelis_staresoi                                         ------------------------------ctgcatgtctaa-tacacactttaatacagtgaaaccgcgaatggctcattaaatcagctatggttccttagatcata----ctacttggataactgtagtaattctagagctaatacatgcaacaaagcctttccct--tgcgggaagggcgcacttattagatcaaaaccaatcggag---cttg------ctccgtagttttgatgactctggataattt-ttctgatcgca--cggccatgtgtcggcgacgtatctttcaaatgtctgccctatcaacttaagatggtaggtgatttgcctaccatggttataacgggtaacggggaatcagggttcgattccggagagggagcctgagaaatagctaccacatccaaggaaggcagcaggcgcgcaaattacccactctcagaaagaggaggtagtgacgaaaaataacgatgcgggactcaatcgaggccccgtaattggaatgagtacactttaaatcctttaacgaggatcaattggagggcaagtctggtgccagcagccgcggtaattccagctccaatagcgtatattaaagttgttgcagttaaaaagctcgtagttggatctgaggaac-----------------------------------------agaatggatggtacac-tttatggtgctactgtctgttcagc--------------------------c----tacatagtcg-tgatatcttaggtgctcttcattgagtgcttttggtgcccgacgcatttactttgaaaaaattagagtgcttaaagcaggcc-ttgtgcttgaatagtgttgcatggaataatggaataggacttcgattctattttgttggttttcggactcgaagtaatgattaacagggacagacgggggcatttgtatggcagcgctagaggtgaaattcttggaccgttgccagacaatctactgcgaaagcatttgccaagaatgttttcactaatcaagaacgaaagtcagaggttcgaagacgatcagataccgtcctagttctgaccataaatgatgccaactgacgatccatagcagttgcttgtacgactctttgggcagcccccgggaaacc--aaagtttttgggttccgggggaagtatggttgcaaagctcaaacttgaaggaattgacggaagggcaccaccaggagtggagcctgcggcttaatttgactcaacacgggaaaactcacccggcccggacactgtaaggattgacagattaacagctctttcttgatttggtggttggtggtgcatggccgttcttagttggtggagcgatttgtctggttaattccgataacgagcgagactctgacctgctaaatagaacgcttgtaaat------------------------------------------------------ataaagcaggtgctgacttcttagagggactaacgttgtctaaacgtatgagaaagagcaataacaggtctgtgatgcccttagatgttcggggccgcacgcgcgctacactgacagcagcagctagtttg--ttcctggactgaaaagtttgggtaacctgatgaaacgctgtcgtgacagggatcggggcttgtaattgttccccgtgaacgaggaattcccagtaagcgcaagtcataagcttgtgctgattacgtccctgccctttgtacacaccgcccgtcgctactaccgattgaatggtttagtgaggtcctcggattggcgtcagtgggacgggaaactgttccttaggtgccgagaagacgatcaaacttgatcatttagaggaagtaaaagtcgtaacaaggtttccgt
AJ270154_1_Proseriata_Coelogynoporidae_Cirrifera_dumosa                                                                     tagtcataagcttgtctcaaagattaagccatgcatgtctaagtacacgctgtaatacagtgaaactgcgaatggctcattaaatcagctatggttccttagataata---gctacttggataactgtagtaattctagagctaatacatgcattaaagcctatcctt--tacgggatgggtgcacttattagatcaaaaccacccgggc---ttcg------gctccccggtttgatgactctggataattg-acctgatcgca--cggccatgtgtcggcgacgtatctttcaaatgtctgccctatcaacttttgatggtaggtaatatgcctaccatggttataacgggtaacggggaatcagggttcgattccggagagggagcatgagaaatagctaccacatccaaggaaggcagcaggcgcgcaaattacccactcccgacacggggaggtagtgacgaaaaataacgatgcgggactcaatcgaggccccgtaattggaatgagtacactttaaatcctttaacgaggatcaattggagggcaagtctggtgccagcagccgcggtaattccagctccaatagcgtatattaaagttgttgcagttaaaaagctcgtagttggatcttaggatt-----------------------------------------tggatggatggttcgc-tttcgggcgctactgtctgtctggc--------------------------c----tacattagtcgtgatgccttaggtgctcttcattgagtgcttttggtgcccgacgcaattactttgaaaaaattagagtgcttaaagcaggcg-tattgcctgaatagtgttgcatggaataatgaaataggagtttgcttctattttgttggttttcggaggtgaactaatgattaacagggacagacgggggcatttgtatggaggggttagaggtgaaattcttggatcctctccagacaaactactgcgaaagcatttgccaggaatgttttcactaatcaagaacgaaagtcagaggttcgaagacgatcagataccgtcgtagttctgaccataaatgatgccatcttacaatccacgaagtttgcttgtacgaactcgtgggcggtacccgggaaacc--aaagattttgggttccgggggaagtatggttgcaaagctgaaacttaaaggaattgacggaagggcaccaccaggagtggagcctgcggcttaatttgactcaacacgggaaacctcacccggcccggacactgtaaggattgacagattgacggctctttcttgatcaggtggttggtggtgcatggccgttcttagttggtggaacgatttgtctggttaattccgataacgaacgagactctactctgttaaatagtacgcaggtttac------------------------------------------------------tatgcgcctgcgctgacttcttagagagactaacggcgtatagccgtgtgagaaagagcaataacaggtctgtgatgcccttagatgttcggggccgcacgcgcgctacactgactgcgtcaactagtatg--ctcctggtttgagaaaactgggtaacctgttgaattgcacacatgacagggatcggggcttgcaattattccccgtgaacgaggaattcccagtaagcgcaagtcattagcttgtgctgattacgtccctgccctttgtacacaccgcccgtcgctactaccgattgaatggtttagtgaggtcttcggattggtgctgatagagtggttctctgctctgttagtgccgagaagatgatcaaacttgatcatttataggaagtaaaagtcgtaacaaggttgctgt
U70077_1_Proseriata_Monocelididae_Archiloa_rivularis                                                                        tagtcatatgcttgtctcaaagattaagccatgcatgtntaagtacacatttttacacaatgaaactgcgaatggctcattaaatcagctatggttccttagatcata---gctacttggataactgtagtaattctagagctaatacatgcaacaaagcctgtcctt--tacgggacgggcgcacttattagatcaaaactaaccgggt---ttcg------gctcgacggtttgatgactctggataattt-atctgatcgca--cggccttgtgtcggcgacgtatctttcaaatgtctgccctatcaacttacgatggtaggtaatttgcctaccatggtgataacgggtaacggggaatcagggttcgattccggagagggagcctgagaaatagctaccacatccaaggaaggcagcaggcgcgcaaattacccactcccgacacggggaggtagtgacgaaaaataacgatgcgggactcaatcgaggccccgtaattggaatgagtacactttaaatcctttaacgaggatccattggagggcaagtctggtgccagcagccgcggtaattccagctccaatagcgtatattaaagttgttgcagttaaaaagctcgtagttggatcttaggatt-----------------------------------------tggatggatggttcgc-tttagggcgctactgtctgtctggc--------------------------c----tacattagtcgtgatgccttgggtgctcttcattgagtgcttt-ggtgcccgacgcaattactttgagaaaattagagtgctcaaagcaggcg-tattgcctgaatagtgttgcatggaataatagaataggagtttacttctattctgttggttctcggaagtgaactaatgattaacagggacagacgggggcatttgtatggaagggttagaggtgaaattcttggatcctctccagacaaactagtgcgaaagcatttgccaggaatgttttcactaatcaagaacgaaagtcagaggttcgaagacgatcagataccgtcctagttctgaccataaatgatgccatctaacaatccacgaagtttgcttgtacgaactcgtgggcggtccccgggaaacc--aaagattttgggttccgggggaagtatggttgcaaagctgaaacttaaaggaattgacggaagggcaccaccaggagtggagcctgcggcttaatttgactcaacacgggaaatctcacccggcccggacactgtaaggattgacagattaacggttctttcttgatttggtggttggtggtgcatggccgttcttagttggtggagcgatttgtctggttaattccgataacgaacgagactctgctctgctaaatagaacgcagatatac------------------------------------------------------taaaagtctgtgcagacttcttagagagactaacggcgtatagccgtgtgagaaagagcaataacaggtctgtgatgcccttagatgttcggggccgcacgcgcgctacactgactgcagcaactagtatg--ctcctggtttgagaaaactgggtaacctgttgaattgcagacgtgacagggatcggggtttgcaattatcccccgtgaacgaggaattcccagtaagcgcaagtcattagcttgtgctgattacgtccctgccctttgtacacaccgcccgtcgctactaccgattgaatggtttagtgaggtcttcggattggcgctagcggggtggttatctgccctactagaaccgagaagatgatcaaacttgatcatttagaggaagtaaaagccgtaacaaggttgcc--
U45961_1_Proseriata_Monocelididae_Monocelis_lineata                                                                         tagtcatatgcttgtctcaaagattaagccatgcatgtctaagtacacattttaataaaatgaaactgcgaatggctcattaaatcagctacggttcctttgataat--cagttacttggataactgtggtaattctagagctaatacatgcaacaatgcccaaccct--cacgggaagggtgcacttattagatcaagaccaaccgggt---ttcg------gcccgaagttttgatgactctggataattg-tttcgatcgca--cggccttgtgtcggcgacgtttctttcaaatgtctgccctatcaacttatgatggtagataaattgtctaccatggtgataacgggtaacggggaatcagggttcgattccggagagggagcctgagaaacagctaccacatccaaggaaggcagcaggcccgcaaattacccactctcaaaacgaggaggtagtgacaataaataacgatgcgggactcaatcgaggccccgtaatcggaatgagtacactttaaatcctttaacgaggatcaattggagggcaagtctggtgccagcagccgc-gtaattccagctccaatagcgtatattaaagttgttgcagttaaaaagctcgtagttggatctaaggatt-----------------------------------------tggacggatggtacgc-tttagggtgtcactgtctgtctggc--------------------------c----tatattagtcgtgaagcctttagtgctcttcattgagtgctttgggtgcccgacgcaattactttgagaaaattagagtgcttaaagcaggca-taatg-ctgtatactgttgcatggaataatgaaataggagtttgcttctatttcgttggttttcggaagtgaactaatgattaacggggacagacgggggcatttgtatggaggcgatagaggtgaaattctgtgacngncnncagacaaactactgcgaaagcatttgccaagaatgttttcattaatcaagaacgaaagtcagaggttcgaagacgatcagataccgtcctagttctgaccataaatgatgccatctagtaattcccgaagtttgcttgtacgaacttgggagcggcccccgcgaaagc--aaagattttgggttccgggggaagtatggttgcaaagctgaaacttaaaggaattgacggaagggcaccaccaggagtgaagcctgc-gcttaatttgactcaacacgggaaacctcacccggcccggacactgtaatgattgacagattaacagctctttcttgatttggtggttggtggtgcatggccgttcttagttggtggagtgatttgtctggttaattccgataacgaacgagactctaccctgctaaatagtacgcagataata------------------------------------------------------attctgtctgtgctgacttcttagagggactaacggngtttagccgtgtgagaaagagcaataacaggtctgtgatgcccttagatgttcgggg-cgcacgcgcgctacactaattacagcaacgggtatg--ctcctggttagaaatgactgggtaacccgttgaatcgtaattgtgacagggatcgaggtttgcaattatctctcgtgaacgaggaattcccagtaagcgcaagtcattagcttgtgctgattacgtccctgccctttgtacacaccgcccgtcgctactaccgattgaacggtttagtgaggtccttggattgactgtaactaggtggccctctactttgttttggtcgagaagacgatcaaacttgatcgtttagaggaagtaaaagccgtaacaaggttgcc--
AJ270159_1_Proseriata_Monotoplanidae_Monotoplana_cf_diorchis                                                                aggtcatatgcttgtctcaaagattaagccatgcatgtctaagtacacattttaataaaatgaaaccgcgaatggctcattaaatcagctatggttcctttggctgt------tacccggataactgtagtaattctagagctaatacatgcaacaaagcctgtgcct--tacggtatgggcgcacttattagatcaaaaccaacctagc---tttg------ctatgaggttttgatgactctggataattt-atctgatcgca--cggcctagtgtcggcgacattactttcaaatgtctgacctatcaactatagatggtagattatttgtctacgacggttatcacgggtaacggggaatcagggttcgattccggagagggagcctgagaaatagctaccacatccaaggaaggcagcaggcgcgcaaattacccactctcagaacgaggaggtagtgacgaaaaataacgatgcgggactcaatcgaggccccgtaattggaatgagtacactttaaatcctttaacgaggatcaattggagggcaagtctggtgccagcagccgcggtaattccagctccaatagcgtatattaaagttgttgcagttaaaaagctcgtagttggatctcaggatt-----------------------------------------tggaaggatggttttc-catttggttacactgtcgttccggc--------------------------c----tacaattgtcgtgataccttgtgtgttctttactgagtgctcttggtgcccgacgcaattactttgaaaaaattagagtgcttaaagcaggca-aattgcttgtatactgttgcatggaataatagaataggagtttgcttctattttgttggttttaagaagtgatctaatgattaacagggacagacgggggcatttgtatggaggcgctagaggtgaaattcttggaccgtctccagacaatctagtgcgaaagcatttgccaggaatgttttcactaatcaagaacgaaagtcagaggttcgaagacgatcagataccgtcctagttctgaccataaatgatgccatctaacaatcagtagagtttgctcgtacgaacttgctggcggc--ccgggaaacc--aaagattt--gggttccggggtagtatggttgcaaagctgaaacttaaaggaattgacggaagggcaccaccagatgtggagcctgcggcttaatttgactcaacacgggaaacctcacccggcccggacactataaggattgacagattaatagctctttctcgatttggtgattggtggtgcatggccgttcttagttggtggaacgatttgtctggttaattccgataacgaacgagactctactctgctaaatagaatacaggtatat------------------------------------------------------ataagctttgtgaaggcttcttagagagactaacggcgtttagccgtatgagaaagagcaataacaggtctgtgatgcccttagatgttcggggccgcacgcgcgctacactgactgcagcaactagtata--ctcctggcccgaaagggttgggtaacctgttgaattgcagacgtgacagggatcggggcttgcaattgtcccccgtgaacgaggaatatccagtaagcgcaagtcattagcttgtgctgattacgtccctgccctttgtacacaccgcccgtcgctactaccgattgaatggtttagtgaggtcctcggactgatgcaaacggagtggttttctgctctgttagtgtcgggaagacgatcaaacttgatcatttaga-----------------------------
AJ270150_1_Proseriata_Archimonocelididae_Archimonocelidinae                                                                 ----------------------------------------------------------------------------------------ctatggttccttagatcatg----acacttggataactgtagcaattctagagctaatacatgcaactaagccgttctct--tacgggaaaggcgcacttattagatcaaaatcaatcggag---cttg------ctctgctggtttgatgactctggataatat-tgctgatcgca--cgacccggtgtcggcgacgtatctttcaaatgtctgccctatcaact--agatggtaggatataagcctaccatggttataacgggtaacggggaatcagggttcgattccggagagggagcctgagaaatagctaccacatccaaggaaggcagcaggcgcgcaaattacccactctcagagagaggaggtagtgacaaaaaataacgatgcgggactcattcgaggccccgtaatcggaatgagaacactttaaatcctttaacgaggatcaattggagggcaagtctggtgccagcagccgcggtaattccagctccaatagcgtatattaaagttgctgcagttaaaaagctcgtagttggatctgaggatt-----------------------------------------tgaacagatggtctgc-cttagggtttgacgaactgttctgc--------------------------ct---tacacagtcg-tgatatcttaggtgctcttcattgagtgcttttggagcccgacgcgattactttgaaaaaattagagtgcttaaagcaggcc-ttgtgcttgtatagtgttgcatggaataatgaaataggacttcgg-tctattttgtgggttttcggacccgaagtaatgattaaaggggacataagggggcataagtatggcagcgctagaggtgaaattcttggaccgttgccagactacctactgcgaaagcatttgccaaggatgttttcattaatcaagaacgaaagtcagaggttcgaagacgatcagataccgtcctagttctgaccataaattatgccatctatgcatcca-attggttgctcgttcgactgcatgggcgacccccgggaaacc--aaagattttgggttccgggggaagtatggttgcaaaactcaaacttgaaggaattgacggaagggcaccaccaggagtggagcctgcggcttaatttgactcaacacgggaaaactcacccggcccggacactataaggattgacaga-tgaaagctctttcttgatttggtggttggtggtgcatggccgttcttagttggtggagcgaattgtctggttaattccgataacgagcgagactctaccctattaaatagaacgctggtaaaa-------------------------------------------------------aaaagtaggtgcagacttcttagagggattcacgtcttctagacggctgagaaagagcaataacaggtctgtgatgcccttagatgtttggggccgcacgcgcgctacactgacagcagcaattagtttg--atcctgaactgaaaaggttgggtaacctgactaaacgctgtcgtgacagggatcggggtttgtaattattccccgtgaacgaggaattcccagtaagcgcaagtcattagcttgtgctgattacgtccctgccctttgtacacaccgcccgtcgctactaccgattgaatgatttagtgaggtcctcggattggtgctgagggagtggaa--ctattcccttagcgccgagaagacgatcaaacttgatcatttag------------------------------
AF115987_1_Annelida_Clitellata_Hirudinea_Rhynchobdellida_Glossiphoniidae_Helobdella_paranensis                              -agtcatatgcttgtctcaaagattaagccatgcatgtctaagcacaaactttaacacggtgaagctgcgaatggctcattaggccacccatgatttcttagatcgta----ctacttggataactgtggtaattctagagctaatacatgcaaaaaagctcgaaccctcgctggaacgagcgcgtttattagatcaaaaccaatcgggc---cgca----aggtccgtcccgttggtgactctggataactttagcagatcgca--tggcctcgagccggcgacgtatctttcaagtgtgtgccctatcaactttcgatggtatgtgatttgcttaccatggttgtaacgggtaacggggaatcagggttcgattccggagagggagcatgagaaacggctaccacatccaaggaaggcagcaggcgcgcaaattacccactcctaactcagggaggtagtgacgaaaaataacgatacgggactctaatgaggccccgtaatcggaatgagtacaccttaaatcctttaacgaggatcaattggagggcaagtctggtgccagcanccgcggtaattccagctccaatagcgtatattaaagttgttgcagttaaaaagctcgtagttggatctcgggtt------------------------------------------tgggccggcggttcgc-ctcgcggcgttactgccggactcga--------------------------c----ctacctgccggtt-tgcgtgcggtgctcttcgccgagtgccgcgcgtggccggcgcgtttactttgaaaaaattagagtgctcaaagcaggcg-tttcgcctgaatagtagtgcatggaataatagaataggacctcggttctattttgttggttttcggagccgaggtaatgattaagagggacggacgggggcattcgtattacggtgttagaggtgaaattcttggatcgccgtaagacgaactactgcgaaagcatttgccaagaatgttttcattaatcaagaacgaaagtcagaggttcgaagacgatcagataccgtcgtagttctgaccataaacgatgtcgaccggcgatccgcggacgttgtccgaatgactccgcgggcagcctccgggaaacc--aaagtttttggattccgggggaagtatggttgcaaagccgaaacttaaaggaattgacggaagggcaccaccaggagtggagcctgcggcttaatttgactcaacacgggaaaactcacccggcccggacaccgcsaggattgacagattgagagctctttcttgattcggtgggtggtggtgcatggccgttcttagttggtggagcgatttgtctggttaattccgataacgaacgagactctagcctactaaatagtccgccgatcg-------------------------------------------------------tcttgcgtcggcgccgacttcttagagggacaagcggcgtttagtcgcacgagattgagcaataacaggtctgtgatgcccttagatgttcggggccgcacgcgcgctacactgaaggaatcagcgtgtcctcactcctggtccgcaaggaccgggtaacccgttgaacctccttcgtgctagggatcggggcttgtaattcttccccgtgaacgaggaattcccagtaagcgcgagtcataagctcgcgttgattacgtccctgccctttgtacacaccgcccgtcgctactaccgattggatggtttagtgaggtcctcggattggacccgtcgagcgggtt------cttgcggcgttcgagaagacgatcgaacttgatcatctagaggaagtaaaagtcgtaacaaggtttccgt
AB076887_Annelida_Eisenia_fetida                                                                                            tagtcatatgcttgtctcaaagattaagccatgcatgtctaagcacaaacctttacacggtgaagctgcgaatggctcattaggccacccatgatttcttagatcgta----ctacttggataactgcggtaattctggagctaatacatgccacaaagctccgacccttatgggaaagagcgcgtttattaggtcaaaaccaatcgggc---ctcg----cggcccgtaactctgatgactctggataacttcagctgatcgca--tggcctcgtgccggcgacgtatctttcaagtgtgtgccctatcaactttcgatggtacgtgatatgcctaccatggtagtaacgggtaacggggaatcagggttcgattccggagagggagcatgagaaacggctaccacatccaaggaaggcagcaggcgcgcaaattacccaatcccgacacggggaggtagtgacgaaaaataacaatacgggactcttttgaggccccgtaattggaatgagtacactttaaatcctttaacgaggatcaattggagggcaagtctggtgccagcagccgcggtaattccagctccaatagcgtatactaaagttgttgcagttaaaaagctcgtagttggatctcgggtc------------------------------------------gtgccgagcggttcgc-ttcgcggcggtacttctcggcgcgg--------------------------c----ctagccgccggtc-ttcgcttggtgctcttcgttgagtgcctcgcgcggccgacagatttactttgaaaaaattagagtgctcaaagcaggcg-cttcgcttgtatagtcgtgcatggaataatggaataggacctcggttctattttgttggttttcggaactgaggtaatgattaagagggacagacgggggcattcgtattacggtgtcagaggtgaaattcttggatcgccgtaagacgaactactgcgaaagcatttgccaagaatgttttcattaatcaagaacgaaagtcagaggttcgaagacgatcagataccgtcgtagttctgaccataaacgatgtcgactggcgatccgcggacgtcgcttctatgaccccgcgggcagccttcgggaaacc--aaagtctatggattccgggggaagtatggttgcaaagctgaaacttaaaggaattgacggaagggcaccaccaggagtggagcctgcggcttaatttgactcaacacgggaaaactcactcggcccggacactgcaaggattgacagattgagagctctttcttgattcggtgggtggtggtgcatggccgttcttagttggtggagcgatttgtctggttaattccgataacgaacgagactctagcctgctaaatagttcgtcgatgg-------------------------------------------------------cactctgtcggcgctaacttcttagagggacaagtggcgttcagtcacacgagattgagcaataacaggtctgtgatgcccttagatgttcggggccgcacgcgcgctacactgaaggagtcaacgtgtctgc-ttcctgatccgaaaggaccgggcaacccgatgaacttccttcgtgctagggattggggcttgtaattcttccccatgaacgaggaattcccagtaagcgcgagtcataagctcgcgttgattacgtccctgccctttgtacacaccgcccgtcgctactaccgattggatggtttagtgagatcctcggattggacccggcccggaggaa------ccttggtcgtccgaaaagacgatcaaacttgatcatctagaggaagtaaaagtcgtaacaaggtttccgt
AY210450_Brachiopoda_Phoronis_vancouverensis                                                                                tagtcatatgcttgtctcaaagattaagccatgcatgtctaagtacataccttcacacggtgaaactgcgaatggctcattaaatcagttatggttccttagatcgta----ctacttggataactgtagtaattctagagctaatacatgcaataaagctccgaccg--tacgggaagagcgcttttattagatcaagaccaatcggcc---ttcg------ggccgtcacgttggtgactctggataactttggctgatcgca--tggcctagagccggcgacgtatctttcaaatgtctgccctatcaactgtcgatggtatgtgatatgcttaccatggttataacgggtaacggggaatcagggttcgattccggagagggagcatgagaaacggctaccacatccaaggaaggcagcaggcgcgcaaattacccactcctgacacggggaggtagtgacgaaaaataacaatacgggactctttcgaggccccgtaattggaatgagtacactttaaatcctttaacgaggatctattggagggcaagtctggtgccagcagccgcggtaattccagctccaatagcgtatattaaagttgttgcagttaaaaagctcgtagttggatctcgggtc------------------------------------------taggcttgcggtccgc-ctcgcggcgttactgctcgtcctgg--------------------------c----ctacctcccggtt-ttcccttggtgctcttaagtgagtgtctcgggtggccggaacgtttactttgaaaaaattagagtgttcaaagcaggca-ttctgcctgaataatggtgcatggaataatggaataggacctcggttctattttgttggttttcggaactgaggtaatgattaagagggacagacgggggcattcgtattacggtgttagaggtgaaattcttggatcgccgtaagacgaacaactgcgaaagcatttgccaagaatgttttcattaatcaagaacgaaagtcagaggttcgaagacgatcagataccgtcgtagttctgaccataaacgatgccaactagcgatccgccggagttgcttcaatgactcggcgggcagcttccgggaaacc--aaagtctttgggttccgggggaagtatggttgcaaagccgaagcttaaaggaattgacggaagggcaccaccaggagtggagcctgcggcttaatttgactcaacacgggaaagctcacccggcccggacactgtaaggattgacagattgagagctctttcttgattcggtgggtggtggtgcatggccgttcttagttggtggagcgatttgtctggttaattccgataacgaacgagactctagcctgctaaatagttcaccggtcc-------------------------------------------------------cgatgtgccggtgccaacttcttagagggacaagcggcgtatagccgcacgagattgagcaataacaggtctgtgatgcccttagatgttcggggccgcacgtgcgctacactgaagggatcagcgtgcgtct-accctggcctggaaaggttgggtaacccgttgaacccccttcgtgctagggattggggcttgtaattcttccccatgaacgaggaattcccagtaagcgcgggtcataagctcgcgttgattacgtccctgccctttgtacacaccgcccgtcgctactaccgattgaacggtttagtgagagcctcggattggtccctgcatggtggaa------ccatcgccggccgagaagctgctcaaacttgatcgtttagaggaagtaaaagtcgtaacaaggtttccgt
AF025945_Brachiopoda_Terebratalia_transversa                                                                                tagtcatatgcttgtctcaaagattaagccatgcatgtctaagtacacactttcacacggtgaaaccgcgaatggctcattaaatcagttatggttccttagatcgta----ctacttggataactgtagtaattctagagctaatacatgcaaacaagctccgacct--cgcgggaagagcgcttttattagatcaagaccaatcgggg---ctcg------ccccgtccaattggtgactctggataactttggctgatcgca--tggccttgcgccggcgacgtatctttcaaatgtctgccctatcaactttcgatggtacgtgacatgcctaccatggttgtaacgggtaacggggaatcagggttcgattccggagagggagcatgagaaacggctaccacttctaaggaaggcagcaggcgcgcaaattacccactcctggcacggggaggtagtgacgaaaaataacaatacgggactctttcgaggccccgtaattggaatgagtacactttaaatcctttaacgaggatctattggagggcaagtctggtgccagcagccgcggtaattccagctccaatagcgtatattaaagttgttgcagttaaaaagctcgtagttggatctcgggtt------------------------------------------taggctggcggtccgc-ctcgcggcgtcactgcccgtcctga--------------------------c----ctacctcccggtt-ttcccttggtgctcttgactgagtgtctcgggtggccggaacgtttactttgaaaaaattagagtgctcaaagcaggcg-actcgcctgaataatggtgcatggaataatggaataggacctcggttctattttgttggttttcggaactgaggtaatgattaatagggacggccgggggcattcgtattacggtgttagaggtgaaattcttggatcgccgtaagacggacagctgcgaaagcgtttgccaagagcgttttcattagtcaagaacgaaagtcagaggttcgaagacgatcagataccgtcctagttctgaccataaacgatgccaactagcgattcgccggagttgcttcaatgactcggcgagcagcttccgggaaacc--aaagtctttgggttccgggggaagtatggttgcaaagctgaaacttaaaggaattgacggaagggcaccaccaggagtggagcctgcggcttaatttgactcaacacgggaaaactcacccggcccggacactgttaggattgacagattgagagctctttcttgattcggtgggtggtggtgcatggccgttcttagttggtggagcgatttgtctggttaattccgataacgaacgagactctagcctattaaatagttcaccgatat-------------------------------------------------------cgatcagtcggtgccaacttcttagagggacaagtggcgtttagccacacgagattgagcaataacaggtctgtgatgcccttagatgttcggggccgcacgcgcgctacactgaaggaatcaacgtgtgtct-gccctggtccgacaggaccgggtaacccggtgaacctccttcgtgctagggattggggcttgtaattcttccccatgaacgaggaattcccagtaagcgcgagtcataagctcgtgttgattacgtccctgccctttgtacacaccgcccgtcgctactaccgattgaatggtttagtgagataatcggactggtcccggcgcgggtc--------gcctcgccgaccgggaagacgatcaaacttgatcatttagaggaagtaaaagtcgtaacaaggtttccg-
AF342790_Priapulida_Halicryptus_spinulosus                                                                                  -agtcatatgcttgtctcaaagattaagccatgcatgtctaagtacagacggataaaaagtgaaaccgcgaatggctcattaaatcagttatggttcctttgatcgta----ctacttggataactgtggtaattctagagctaatacatgcaatcaagctccgacct--tacgggacgagcgcttttattagaccaaaaccaatcgggc---ttcg------gcacggacgtttggtgactctggataaccttggctgatcgca--cagtctcgcactggcgacttatctttcaaatgtctgccttatcaactttcgatggtaggttatgtgcctaccatggtcgtaacgggtaacggggaatcagggttcgattccggagagggagcatgagaaacggctaccacatccaaggaaggcagcaggcacgcaaattacccactcccggcacggggaggtagtgacgataaataacaatacgggactcattcgaggccccgtaattggaatgagtacactttaaatcctttaacgaggatccattggagggcaagtctggtgccagcagccgcggtaattccagctccaatagcgtatactaaagttgttgcagttaaaaagctcgtagttggatctggggct------------------------------------------taggctggcggtccat-ctc-tggtgttactgcctgtcctgg--------------------------c----ctacctcccggtc-tatccttcttgctcttgaatgagtgagtcgggttgccggaacgtttactttgaaaaaattagagtgttcaaagcaggct-gcttgcctgaataatggtgcatggaataatggaataggacctcggttctattttgttggttttcggaactgaggtaatgattaagagggacggacgggggcattcgtactgctgcgttagaggtgaaattcttggatcgcagcaagacgaacaacagcgaaagcatttgccaagaatgttttcattaatcaagaacgaaagtcagaggttcgaaggtgatcagataccgccctagttctgaccataaacgatgccaactagcgatccgccggagttactacaatgactcggcgggcagcttccgggaaacc--aaagtctttgggttccgggggaagtatggttgcaaagctgaaacttaaaggaattgacggaagggcaccaccaggagtggagcctgcggcttaatttgactcaacacgggaaatctcacccggtccggacactgttaggattgacagattgatagctctttcttgattcagtgggtggtggtgcatggccgttcttagttggtggagcgatttgtctggttaattccgataacgaacgagactctggcctactaaatagttagtcgatcc-------------------------------------------------------caaggttgtcggcttaacttcttagagggacaagcggcgtttagccgcacgagattgagcaataacaggtctgtgatgcccttagatgtccggggctgcacgcgcgctacactgaaggaatcagcgtgcatat-atccttttccggaaggaatgggtaacccgaggaacctccttcgtgctagggatagggaattgcaattatttcccttgaacgaggaattcccagtaagcgtgagtcataagctcgtgttgattacgtccctgccctttgtacacaccgcccgtcgctactaccgattgaatgatttagtgaggtcttcggactggtccctgcgagagggaa------ccctcgccggctgggaagatgaccaaacttgattatttagaggaagtaaaagtcgtaacaaggtttccgt
AF342805_Echiura_Urechis_caupo                                                                                              -agtcatatgcttgtctcaaagattaagccatgcatgtctaagtacatacttttacacagtgaaaccgcgaatggctcattaaatcagttaaggttccttagatcgta----ctacttggataactgtggtaattctagagctaatacatgaaagcacgctccgactgt-tgcgggaagagcgtttttattacaccaaaaccaatgggct---cccg----ggggtcgttctcttggtgactctgaataacttttgctgatcgca--tggcctcgagccggcgacgtatctttcaaatgtctgccctatcaactttcgatggtacgtgatatgcctaccatggttgtaacgggtaacggggaatcagggtttgattccggagagggagcatgagaaacggctaccacatccaaggaaggcagcaggcgcgcaaattacccactcctggaacggggaggtagtgacgaaaaataacaatacgggactcttatgaggcctcgtaattggaatgagtacactttaaatcctttaacgaggatccattggagggcaagtctggtgccagcagccgcggtaattccagctccaatagcgtatattaaagttgttgcagttaaaaagctcgtagttggatctctggtt------------------------------------------taggcgggcggttcgc-ctcgcggcgctactgcccgtcctga--------------------------c----ctacctgccggttgattcgcaggtgctcttgactgagtgtctgcggtggccggaacgtttactttgaaaaaattagagtgttcaaagcaggcg-gcacgcctgaatattggtgcatggaataatggaagaggacctcggttctattttgttggttttcggagccgaggtaatgattaagagggactgacgggggcattcgtattacggtgttagaggtgaaattcttggatcatcgtaagacgaactactgcgaaagcatttgccaagaatgttttcattagtcaagaacgaaagtcggaggttcgaagacgatcagataccgtcgtagttccgaccataaacgatgccaactagcgatccgccggcgttgttctcatgacccggcgggcagcttccgggaaacc--aaagtctttgggttccgggggaagtatggttgcaaagctgaaacttaaaggaattgacggaagggcaccaccaggagtggagcctgcggcttaatttgactcaacacggggaaactcacccggcccggacactgtaaggattgacagattgagagctctttcttgattcggtgggtggtggtgcatggccgttcttagttggtggagcgatttgtctggttaattccgataacgaacgagactctagcctattaaatagttcgcctgttgatgc----------------------------------------------------------tgcaggtgcacttcttagagggacaagtgtaatatagacacacgagattgagcaataacaggtctgtgatgcccttagatgtttggggccgcacgcgcgctacactgaagaaatcagcgtgtgtttcttcctgctctgtaaggagtgggtaacccgttgaaccttcttcgtgctagggattggggcttgtaattgttccccatgaacgaggaattcccagtaagcacgagtcatcagctcgtgttgattacgtccctgccctttgtacacaccgcccgtcgctactaccgattgaatggtttagtgagattctcggatcggacccggattgatggtac-----cgtatctgtgctgagaagaaactcgaacttgatcatttagaggaagtaaaagtcgtaacaaggtttccgt
AF116011_Annelida_Hirudo_medicinalis                                                                                        --ctcatatgcttgtctcaaagattaagccatgcatgtctaagctcatacctttacacggtgaagctgcgaatggctcattaggccacccatgatttattagatcgta----ctacttggataactgtggtaattctagagctaatacatgcaaccaagctctgaccg-cgaggggaggagcgcgtttattagatcaaaaccaatcggtc---ttcggacggaggccgtaacgatggtgactctggataacttcggcggatcgca--tgacctcgagtcggcgacagatctttcaagtgtgtgccctatcaactttcgatggtacgcgacttgcctaccatggtagtaacgggttacggggaatcagggttcgattccggagagggagcatgagaaacggctaccacatgcaaggaaggcagcaggcgcgcaaatcacccactcctaactcacttaggtagttacgaaaaatatcgattcgggactctcatgaggccgcgtgatcggaatgagttcactttaaatcctttaacgaggatcaattggagggcaagtttggtgccagaagccgcggtcatgccagcttcaatagcgtatattaaagttgttgcagttaaaaagctcgtagttggatctcgggtt------------------------------------------cggactggttgcacgc-ctcgcggcgtagcgacccgctccga--------------------------c----ctgtttttcggttctgcgcccggttctcttaaccgagtgccgggtgcggccgagacgtttactttgaaaaaattagagtgcttaaagcaggctcgacagcctgaatagtagcgcatggaataatagaataggacctcggttctattttgttggttttcggagccgaggtaatgattaagagggacagacgggggcattcgtattacggtgttagaggtgaaattcttggatcgccgtaagacgaactactgcgaaagcatttgccaagaatgttttcattaatcaagaacgaaagtcagaggttcgaagacgatcagataccgtcgtagttctgaccataaacgatgtcgactggcgatccgcgggagttgatcgtacgaccccgcgggcagcctccgggaaacc--aaagtctttggattccgggggaagtatggttgcaaagccgaaacttaaaggaattgacggaagggcaccaccaggagtggagcctgcggcttaatttgactcaacacgggaaaactcacccggtccggacaccggaaggattgacagattgatagctctttcttaattcggtgggtggtggtgcatggccgttcttagttggtggagcgatttgtctggttaattccgataacgaacgagactctagcctgctaaatagtcagccggctgtcagccgcaacg-----------------tccttgcgttcggacgtctggaaacaggcgctgccggtgcagacttcttagagggatgcgtggcgtttagtcacacgagattgagcaataacaggtctgtgatgcccttagatgttcggggccgcacgcgcgctacactgaaggaatcagcgtgtttttcttcctgctccgcgaggagtgggtaacccgttgaaactccttcgtgctagggattggggtttgtaattttcccccatgaacgaggaattcccagtaagcgcgagtcataagctcgcgttgattacgtccctgccctttgtacacaccgcccgtcgctactaccgattggatggtttagtgaggtcatcggatcgaaggctcggcggggccac-----ggctgccgctttgagaagacgatcgaacttgatcatctagaggaagtaaaagtcgtaacaaggtttccgt
AY145368_Nemertea_Cerebratulus_lacteus                                                                                      gtaacatatgcttgtctcaaagattaagccatgcatgtctaagtacgaacttttacacagtgaaaccgcgaatggctcattagatcagttatggttccttagatcgtc----ctacttggataactgtggtaattctagagctaatacatgctacaaagctccgacccgtttggggaagagcgcttttattaggtcaaaaccaatcggcc---ctcgcgtgtcgccaaactcggtgacgaatctggataacttttgcggaacgca--cggcctcgcgccggcgtcgtatctttcaaatgtctgccctatcaaatttcgtaggccggtgacatgcccgcctagtttcttacgggtaacggggaatcagggttcgattccggagagggagcatgagaaacggctaccacatccaaggaaggcagcaggcgcgcaaattacccacttctagcacagagaggtagtgacgaaaaataacaatacgggactctatcgaggccccgtaattggaatgagtacactttaaatcctttaacgaggatctattggagggcaagtctggtgccagcagccgcggtaattccagctccaatagcgtatattaaagctgttgcagttaaaaagctcgtagttggatctcggact------------------------------------------tgggcttgcggtccga-tcagttcggtcactgcttgtcctgg--------------------------t----ctacccgccggct-gtcccccggtgctcttaactgagtgcctcgggcgaccggctagtttactttgaaaaaattagagtgttcaaagcaggctcataagcctgaataatggtgcatggaataatggaataggacctcggttctattttgttggttttcggaaccgaggtaatgattaagagggacggacgggggcattcgtattacggtgttagaggtgaaattctaggatcgccgtaagacggacggctgcgaaagcgtttgccaagcacgttttcattagtcaagaacgaaagtcagaggttcgaagacgatcagataccgtcctagttctgaccataaacgatgccgactagcgatccgccggagttgcttcaatgactcggcgggcagcttccgggaaacc--aaagtctttgggttccgggggaagtatggttgcaaagctgaaacttaaaggaattgacggaagggcaccaccaggagtggagcctgcggcttaatttgactcaacacgggaaaactcacccggcccggacactggaaggattgacagattgagagctctttcttgattcggtgggtggtggtgcatggccgttcttagttggtggagcgatttgtctggttaattccgataacgaacgagactctagcctattaaatagttcgccgatactcg----------------------------------------------------aattgagtcggcgccaacttcttagagggactagtggcaaacagccacacgagattgagcaataacaggtctgtgatgcccttagatgttcggggccgcacgcgcgctacactgaaggaatcaacgtgcgtct-tccctgctccgagaggagcgggtaacccgttgaacctccttcgtgctagggattggggcttgtaattgttccccatgaacgaggaattcccagtaagcgcgagtcataagctcgcgttgattacgtccctgccctttgtacacaccgcccgtcgctactaccgattgaatggtttagtgagatccacggattggtcgcggcgcgtcggaac-----cggtgccgtgccgaaaagtcgaccgaacttgatcatttagaggaagtaaaagtcgtaacaaggtttccgt
AY039804_Mollusca_Aplysia_californiaca                                                                                      -agtcatatgcttgtctcaaagattaagccatgcatgtctaagttcacactgtttcacggtgaaaccgcgaatggctcattaaatcagtcgaggttccttagatgaca----ctacttggataactgtggcaattctagagctaatacatgcttccaagctccgacct--cgtggaaagagcgcttttattagttcaaaaccaatcgtct---ttcggcgggcggcgtcccaattggtgactctggataacttttgctgatcgca--tggccttgtgccggcgacgcatctttcaaatgtctgccctatcaaatgtcgatggtacgtgatatgcctaccatgtttgtaacgggtaacggggaatcagggttcgattccggagagggagcatgagaaacggctaccacatccaaggaaggcagcaggcgcgcaacttacccactcccggcacggggaggtagtgacgaaaaataacaatacgggactctttcgaggccccgtaattggaatgagtacactttaaaccctttaacgaggatctattggagggcaagtctggtgccagcagccgcggtaattccagctccaatagcgtatattaaagttgttgcagttaaaaagctcgtagttggatctcaggtg------------------------------------------caggcgggcggtccgg-ctcgcgccgtcactgcccgtcctgc--------------------------c----ctaccgtctgcctctcccgcgggtgctcttcgctgagcgtcccgggtggccggtgcgtttactttgaaaaaattagagtgttcaaagcaggcctcggagcctgaataatggtgcatggaataatggaataggacctcggttctattttgttggttttcggaacggaggtaatgattaacagggacaaacgggggcattcgtattgcggcgttagaggtgaaattcttggatcgccgcaagacgagctactgcgaaagcatttgtcaagaatgttttcattagtcaagaacgaaagtcagaggcgcgaagacgatcagataccgtcgtagttctgaccataaacgatgccaactagcgatccgcaggagttgctttgatgactctgcgggcagcttccgggaaacc--aaagtttttgggttccgggggaagtatggttgcaaagctgaaacttaaaggaattgacggaagggcaccaccaggagtggagcctgcggcttaatttgactcaacacgggaaaactcacccggtccggacactgtaaggattgacagattgatagctctttcttgattcggtgggtggtggtgcatggccgttcttagttggtggagcgatttgtctggttaattccgataacgaacgagactctagcctattaaatagttcgccggtcctt-----------------------------------------------------cgatgtgccggcg-caacttcttagagggacgagtggcttttagccacacgagattgagcaataacaggtctgtgatgcccttagatgtccggggccgcacgcgcgctacactgaaggaatcagcgtggatacccccctggcccgaaagggctgggaaacccgttgaatctccttcgtgctagggattggggcttgtaattcttccccatgaacgaggaattcccagtaagcgcgagtcataagctcgcgttgattacgtccctgccctttgtacacaccgcccgtcgctactatcgattgagcggttcagtgagggcctcggattggtctcggtctggcgtaagc----gcaccgttggccgagaagacgctcgaactcgatcgcttggagaaagtaaaagtcgtaacaaggtttcc--
AY210452_Nemertea_Tubulanus_annulatus                                                                                       tagtcatatgcttgtctcaaagattaagccatgcatgtctaagtacatacttttacacagtgaaaccgcgaatggctcattagatcagttatggttcattagatcgtt----ctacttggataaccgtggtaattctagagctaatacatgcaacaaagctcagacccgggtggggaagagcgcacttattagatcaagaccaatcgggc---ctcgtgcggtgcccgtcctcttggtgactctggataaccgtggcggatcgca--tggccttgtgccggcgacggatctttcaaatgtctgccctatcaactttcgatgtttggtgccatgccaaacatggtcgtaacgggtaacggggaatcagggttcgattccggagagggagcctgagaaacggctaccacatccaaggaaggcagcaggcgcgcaaattacccactcccggcacggggaggtagtgacgaaaaataacaatacgggactcaatcgaggccccgtaattggaatgagtacactttaaatcctttaacgaggatccattggagggcaagtctggtgccagcagccgcggtaattccagctccaatagcgtatattaaagctgttgcagttaaaaagctcgtagttggatctcggtcg------------------------------------------agggcttgcggtacac-ctgcgcgtgcgactgctcgtccgag--------------------------c----cgtgctgccggttcgtcccttgatgctcttagctgagtgtctcgggtggccggcgagtttactttgaaaaaattagagtgttcaaggcaggcccctcggcctggataacggtgcatggaataatgaaacaggacctcggttctattttgttggtcttcggaaccgaggtaatgattaagagggacagacgggggcattcgtattgctgcgttagaggtgaaattcttggatcgtagcaagacgaactactgcgaaagcatttgccaagaatgttttcattaatcaagaacgaaagtcagaggttcgaagacgatcagataccgtcctagttctgaccataaacgatgccgactagcgatccgccggagttgcttcaatgactcggcgggcagcttacgggaaacc--aaagtctttgggttccgggggaagtatggttgcaaatctgaaacttaaaggaattgacggaagggcaccaccaggagtggagcctgcggcttaatttgactcaacacgggataacgtacccggccagaacgatagaaggactcacagcacgatagagctttgtcgatttttcgggtggtggtgcatggccgttcttagttcgtggagcgatttgtctggttaattccgataacgaacgagactctagcctattaactagtcggccggttcgtt----------------------------------------------------cgtcgagccggccgcgacttcttagagggacaagtggcgtatagtcacgcgagattgagcaataacaggtctgtgatgcccttagatgttcggggccgcactcgcgctacactgaaggaatcagcgtgtgtct-accctgggccgacaggtccgggtaacccgttgaacctccttcgtgctagggatcggggcttgcaattgttccccgtgaacgaggaattcccagtaagcgcgagtcataagctcgcgttgattacgtccctgccctttgtacacaccgcccgtcgctactaccgattgagtggtttagtgagatcttcggatcggccgctgcgtcgtcaggt-cgtgtcgccgtcagccgagaagtagaccaaatttgaccacttagaggaagtaaaagtcgtaacaaggtttccgt
U49911_1_Rotifera_Monogononta_Pseudotrocha_Ploima_Brachionidae_Brachionus_plicatilis                                        tagtcatatgcttgtctcaaagattaagccatgcatgtctaagtacataccttagcacggtgaaaccgcgaatggctcattaaatcagttatggttccttagatcgt-catactacatggataactgtggtaattctagagctaatacatgcaa-aaagctccgaccg--tatgggaagagcgcttttattagaccaaaaccaatggggt---cgca----agatccctttgtatggtgactctggataacttttgctgatcgca--tggcctagagccggcgacgtatctttcaagtgtctgccctatcaactttcgatggtaagcgatttgcctaccatggttgtaacgggtaacggggaatcagggttcgattccggagagggagcatgagaaacggctaccacatctacggaaggcagcaggcgcgcaaattacccactcctagaacggggaggtagtgacgaaaaataacaataccggactc-aatgaggctcggtaattgaaatgagtacagtttaaaacccttaacgaggatctattggagggcaagtctggtgccagcagccgcggtaattccagctccaatagcgtatattaaagttgttgcagttaaaaagctcgtagttggatctcgggta------------------------------------------ctagcatgtggtacgc-ttttttgctgtactacatgtctggt--------------------------cc---taatcaaccggtt-ggccgttgatgccctttattgggtgttttcggtagccggtacgtttactttgagaaaattagagtgcttaaagcaggcc-ttaagcctgaataatgttgcatggaataatagaataggacctcggttctattttgttggttttgtagattgaggtaatgattaatagggacagacgggggcattcgtattgcggtgttagaggtgaaattcttggatcgccgcaagacgaacaactgcgaaagcatttgccaagaatgttttcattaatcaagaacgaaagttggaggttcgaagacgattagataccgtcctagttccaaccataaacgatgccaactagcgattagctgctgttatatttacgacacagctagcagcttccgggaaacc--aaagtttttgggttccgggggaagtatggttgcaaagctgaaacttaaaggaattgacggaagggcaccaccaggagtggagcctgcggcttaatttgactcaacacgggaaatctcacccggcccggacactgtaaggattgacagattgagagctctttcttgattcggtgggtggtggtgcatggccgttcttagttggtggagcgatttgtctggttaattccgataacgaacgagactctagcctgctaaatagtacgtcgatcttt----------------------------------------------------------agtcggcgcgtacttcttagagggacaagtagcggtaagctacacgaaattgagcaataacaggtctgtgatgcccttagatgttcggggccgcacgcgcgctacactgaagggataagcgtgttt---ttcctgctccgaaaggagtgggcaatccgctgaaaccccttcgtgattgggatcggggcttgaaattattctccgtgaacgaggaattcccagtaagcgcgagtcataagctcgcgttgattacgtccctgccctttgtacacaccgcccgtcgctactaccgattgaatggtttagtgagatcttcggattggtgtccgcaaggtcg--------cctctaggtgccgagaagatgatcaaacttgatcatttagaggaagtaaaagtcgtaacaaggtttccgt
AY218117_1_Rotifera_Monogononta_Pseudotrocha_Ploima_Lepadellidae_Lepadella_patella                                          ---tcatatgcttgtctcaaagattaagccatgcatgtctaagtacatacctttgcacggtgaaaccgcgaatggctcattaaatcagttatggttccttagatcgt-catattacatggataactgtggtaattctagagctaatacatgcaa-aaagctccgaccg--tatgggaagagcgcttttattagaccaaaaccaatggggt---cgca----agatccctttgtatggtgactctggataacttttgctgatcgca--tggcctcgagccggcgacgtatctttcaaatgtctgccctatcaactttcgatggtaagcgatttgcctaccatggttgtaacgggtaacggggaatcagggttcgattccggagagggagcatgagaaatggctaccacatctacggaaggcagcaggcgcgcaaattacccactcctagatcggggaggtagtgacgaaaaataacaataccggactc-tatgaggctcggtaattgaaatgagtacagtttaaaacccttaacgaggatctattggagggcaagtctggtgccagcagccgcggtaattccagctccaatagcgtatattaaagttgttgcagttaaaaagctcgtagttggatctcgggta------------------------------------------ctggtatgtggtacgc-tttactgcggcactacatgtccggt--------------------------cc---taattaatcggtt-ggccgttgatgtcctttattgggtgttttcggtagccggtacgtttactttgagaaaattagagtgcttaaagcaggcc-ttacgcctgaataatgttgcatggaataatagaataggacctcggttctattttgttggttttgtagattgaggtaatgattaatagggacagacgggggcattcgtattgcggtgttagaggtgaaattcttggatcgccgcaagacgaacaactgcgaaagcatttgccaagaatgttttcattaatcaagaacgaaagttggaggttcgaagacgattagataccgtcctagttccaaccataaacgatgccaactagcgattagctgctgttaatcaaacgacacagctagcagcttccgggaaacc--aaagtttttgggttccgggggaagtatggttgcaaagctgaaacttaaaggaattgacggaagggcaccaccaggagtggagcctgcggcttaatttgactcaacacgggaaatctcacccggcccggacactgtaaggattgacagattgagagctctttcttgattcggtgggtggtggtgcatggccgttcttagttggtggagcgatttgtctggttaattccgataacgaacgagactctagcctgctaaatagtacgccgatctct----------------------------------------------------------tgtcggcgcgtacttcttagagggacaagtagcgactagctacacgaaattgagcaataacaggtctgtgatgcccttagatgttcggggccgcacgcgcgctacactgaagggataagcgtgttt---ttcctgctccgaaaggagtgggtaacccgctgaaaccccttcgtgattgggatcggggcttgaaattattctccgtgaacgaggaattcccagtaagcgcgagtcataagctcgcgttgattacgtccctgccctttgtacacaccgcccgtcgctactaccgattgaatggtttagtgagatcttcggattggtggccgcaaggttg--------cctctaggtgccgagaagatgatcaaacttgatcatttagaggaagtaaaagtcgtaacaaggtttcc--
AY210451_Rotifera_Sinantherina_socialis                                                                                     tagtcatatgcttgtctcaaagattaagccatgcatgtctaagtacatacttttgcacggtggaaccgcgaatggctcattaaatcagttatggttccttagatcgt-tctatcacatggataactgtggtaattctagagctaatacatgcaa-aaagctccgaccg--tatgggaagagcgcttttattagaccaaaaccaatggggt---cgca----agactcctttgactggtgactctggataacttttgctgatcgca--tggcctagagccggcgacgtatctttcaaatgtctgacctatcaactttcgatggtaagcgatttgcctaccatggttgtaacgggtaacggggaatcagggttcgattccggagagggagcatgagaaatggctaccacatctacggaaggcagcaggcgcgcaaattacccactcctagatcggggaggtagtgacgaaaaataacaataccggactc-aaagaggctcggtaattgaaatgagtacagtttaaaacctttaacgaggatctattggagggcaagtctggtgccagcagccgcggtaattccagctccaatagcgtatattaaagttgttgcagttaaaaagctcgtagttggatctcgggtg------------------------------------------ccagtttgtggtacgc-tttattgctgtactacatatctggt--------------------------cc---taatcaatcggtt-ggccgtttatgccctttactgggtgttttcggtagccggtacgtttactttgagaaaattagagtgcttaaagcaggca-ttatgcctgaataatgttgcatggaataatagaataggacctcggttctattttgttggttttgtagattgaggtaatgattaatagggacagacgggggcattcgtattgcggtgttagaggtgaaattcttggatcgccgcaagacgaacaactgcgaaagcgtttgccaagaatgttttcattaatcaagaacgaaagttggaggttcgaagacgattagataccgtcctagttccaactgtaaactatgccaactaacaatccgtcgcacttagttaaatgagtcggcgggcggtttccgggaaacc--aaagtctttgggttccgggggaagtatggttgcaaagctgaaacttaaaggaattgacggaagggcaccaccaggagtggagcctgcggcttaatttgactcaacacgggaaaactcacccggcccggacactgtaaggattgacagattgagagctctttcttgattcggtgggtggtggtgcatggccgttcttagttggtggagcgatttgtctggttaattccgataacgaacgagactctagcctgctaaatagtatgccgatcact----------------------------------------------------------cgtcggcgcgtacttcttagagggacaagtagcggttagctacacgaaattgagcaataacaggtctgtgatgcccttagatgttcggggccgcacgcgcgctacactgaagggataagcgtgtct---ctcctgctccgaaaggagtgggtaatccgctgaaaccccttcgtgattgggatcggggcttgaaatttttctccgtgaacgaggaattcccagtaagcgcgagtcactagctcgcgttgattacgtccctgccctttgtacacaccgcccgtcgctactaccgattgaatggtttagtgagatcttcggattggtggcttcacggccg--------cctctaggtgctgaaaagatgatcaaacttgatcatttagaggaagtaaaagtcgtaacaaggtttccgt
AF154567_Rotifera_Philodina_roseola                                                                                         -----------------------atggattatgcatgtctaagtacatacctttgcacggtgaaaccgcgaatggctcattaaatcagttatggttccttagatcgt------tacatggataactgtggtaattctagagctaatacatgcaa--aaagctcgaccgt---atggaagagcgcttttattagaccaaaccaa--tgggt---cgca------gatccttttattggtgactctggataacttttgctgatcgca--tggcctagagccggcgacgtatctttcaagtgtctgccctatcaactttcgatggtaagcgatttgcctaccatggttgtaacgggtaacggggaatcagggttcgattccggagagggagcatgagaaatggctaccacatctacggaaggcagcaggcgcgcaaattacccactcctagaaccgggaggtagtgacgaaaaataacaataccggactc-aatgaggctcggtaattgaaatgagtacagtttaaaacccttaacgaggatctattggagggcttgtctggtgccagcagccagcgtaattccagctccaatagcgtatattaaagttgttgcagttaaaaagctcgtagtttgatctcgggta------------------------------------------ctagcatgtggtcctt-tatt-gcagatactacatgtctggt--------------------------cc---taatcaaccggtg----cgttgatg-ccttaattgggtgttttcggtagccggt-cgtttactttgagaaaattagagtgtttaaagcaggccttactccctgaataatgttcgatggaataatagaataggacctcggttctattttgtt-gttttgtagattgaggtaatgattaatagggacagacgggggcattcgtattgcggtgttagaggtgaaattcttggatcgccgcaagacgaacaactgccaaagcatttgccaagaatgttttcattaatcaagaacgaaagtttgaggttcgaagacgattagataccgtcctagttcaaaccataaacgttgccaactgtcttttagatgcggttatttatatgactcatctggcggatctcgagaaatc--taagtttttaggttccgggggaagtatggttgcaaagctgaaacttaaaagaattgacggaaggaca-cacaagaagtggagcctgcggctcaatttgactcaacacgggaaatctcacccggcccggacactgttaggattgacagattgagagctctttcttgattcggtgggtggtggtgcatggccgttcttagttggtggagcaatttgtctggttaattccgataacgaacgagactctagcctgct-aatagtacgccgatcttt----------------------------------------------------------agtcggcgcgtacttcttagagggacaagtagcggttagctacacgaaagggagcaataacaggcctgtgatgccc-aagatgttgggggccgcacgcgcgctacactgaagggataagcgtcttc---ttcctgctccgaaaggagtgggttaaccgctgaaacccctccgtgattgggatcggggcttgaaataattctccgtgaacgaggaa-tcccagtaagcgcgagtcataagctcgcgttgattaagtccctgccctttgtacaca-cgcccgtcgctactaccgattgaatgttttagtgagatcttcggcttggttctgccgagggcc--------cctctaggcacttagaaggaattcaaacttgatcatttagagga--taaaagtcgtaacaaggtattcgt
AJ012517_1_Proseriata_Otoplanidae_Paratoplana_renatae                                                                       taatcatatgcttgtctcaaagattaagccatgcatgtctaagtacacaccttggtaaagtgaaaccgcgaatggctcattaaatcagctatggttccttagatcata----ttaattggataactgtagtaattctagagctaatacatgcctcgatgccttgacct--cacgggatgggcgcacttattagatcaaaatcaatcgggt---ttaa----cgcctgttggttttgatgactctggataattttgacagatcgca--tggccttgtgccggcgacagatctttcaaatgtctgccctatcaact--agatggtaggtaaactgcctaccatggtgataacgggtaacggggaatcagggttcgattccggagagggagcctgagaaatagctaccacatccaaggaaggcagcaggcgcgcaaattacccactcccggcacggggaggtagtgacgaaaaataacgatacgggactcattcgaggccccgtaatcggaatgagtacactttaaatcctttaacgaggatcaattggagggcaagtctggtgccagcagccgcggtaattccagctccaatagcgtatattaaagttgttgcagttaaaaagctcgtagttggatctggggaca-----------------------------------------aatatggatggttcgc-cttcgggtgtcaccgtctgtgtgtt--------------------------cc---tacactgtcgtggatgcctttggtgttcttaattgaatgccttgggtgcccggcctgattactttgaaaaaattagagtgcttaaagcaggcc-ttgtgcttgtatattgttgcatggaataatagaataggacctcggttctattttattggttttcggaactgaggtaatgattaacagagactgacgggggcataagtataccggcgctagaggtgaaattcttggaccgtcggtagactacctactgcgaaagcatttgccaagaatgttttcactaatcaagaacgaaagtcagaggttcgaagacgatcagataccgtcctagttctgaccataaatgatatcaactaattattgacaaaggcgc--ttgttcgcccgatcagcagccttcgggaaacc--aaagtgttcagatcccgggggtagtatggttgcaagactgaaacttaaaggaattgacggaagggcaccaccaggagtggagcctgcggcttaatttgactcaacacgggaaaactcacccggcccggacactcgaaggattgacagattaagtgctctttcttaattaagtggttggtggtgcatggccgttcttagttggtggagtgatttgtctggttgattccgataacgagcgagactcatgcctgctaaatagcaagctggcaaatgtcatcag--------------------------------------acaaataaaaaccatagaatcgtgcttcttagagggatttatgtctctcagacatataacaatgagcaataacaggtctgtgatgcccttagatgtccggggccgcacgcgcgctacactgaaagcttcaacaagt-----ttcctggcttgaaaaggctgggtaatctattgaatagttttcgtgacaggaatcggggcttgcaatt-caccccgtgaacgaggaattcccagtaagcgcaagtcatcagcttgcgttgattacgtccctgccctttgtacacaccgcccgtcgctactaccgattgaatggtttagtgaggtccttggattggtgttgacgaggtgtt---ccactttgttgatatcgagaagaagatcaaacttgatcatttagaggaagtaaaagtcgtaacaaggtttccgt
AJ243676_1_Proseriata_Otoplanidae_Archotoplana_holotricha                                                                   tagtcatatgcttgtctcaaagattaagccatgcatgtctaagtacaaacttggtaacagtgaaaccgcgaatggctcattaaatcagctatggtttattagatcat-----ttaattggataactgtagtaattctagagctaatacatgcctcgaagccacgacct--cacggaaatggcgcaattattagatcaaaatcaaccgggc---ttcg------tcacgagattctgatgactctggataatttttgcagatcgca--cggccttgtgtcggcgacagatcttataaatgtctgccctatcaactttagatggtaggttaactgcctaccatggtgataacgggtaacggggaatcagggttcgattccggagagggagcctgagaaatagctaccacatccaaggaaggcagcaggcgcgcaaattacccactcccggcacggggaggtagtgacaaaaaataacgatacgggactcattcgaggccccgtaatcggaatgagaacactttaaatcctttaacgaggatcaattggagggcaagtctggtgccagcagccgcggtaattccagctccaatagcgtatattaaagttgttgcagttaaaaagctcgtagttggatctgaggaat-----------------------------------------agattgggcggttcac-cttcgggagttactgcctggtcgtc--------------------------ct---tacacagccgttgttacctttggtgctctttactgagtgttattggtgcccggcgcgattactttgaaaaaattagagtgcttaaagcaggcc-ttgtgcttgtatattgttgcatggaataatagaataggacttcggttctattttgttggttttcggaattgaagtaatgattaacagggattgccaggggcatttgtatggtggcgctagaggtgaaattcttggaccgccgccagacaacctaacgcgaaagcatttgccaagaatgtcttcactaatcaagaacgaaagtcagaggttcgaagacgatcagataccgtcctagttctgaccataaatgatgccaactgacaatccgagatg-ttgcttgttcgacgtcttgggctgtacccgggaaacc--aaagtgtgtaggtcccgggggtagtatggttgcaagactgaaacttaaaggaattgacggaagggcaccaccaggagtggagcctgcggcttaatttgactcaacacgggaaaactcacccggcccggacactgtaaggattgacagattaattgctctttctagatcttgtggttggtggtgcatggccgttcttagttggtggagtgatttgtctggtcgattccgataacgagcgagactgttgcctattaaataggtggtttctcttcgg----------------------------------------------------------ttcactacgacttcttagagggatctatgtttttgagacatatgatagagagcaataacaggtctgtgatgcccttagatgttcggggccgcacgcgcgctacactgacggtcacaaaaagt-----ctcctttcccgaaagggttgggtaacct-ttgaatgaccgacgtgacagggatcgtggtttgcaattttcccacgtgaacgaggaattcccagtaagcgctagtcattaactagtgttgattacgtccctgccctttgtacacaccgcccgtcgctactaccgattgaatggcttagtgaggtcctcggattggtgctagcggagtgct---ccactctgtgggtatcgagaagacgatcaaacttggtcatttagaggaagtaaaagtcgtaacaaggtttccgt
AF212180_Chordata_Triakis_semifasciata                                                                                      --agcatatgcttgtctcaaagattaagccatgcatgtctaagtacacacggccgtacagtgaaactgcgaatggctcattaaatcagttatggttcctttgatcgtc----ttactcggataactgtggtaattctagagctaatacatgcaaacgagcgctgaccc--agccggatgcgtgcatttatcagaccaaaaccaatcgggc---cc-g------cccggcagctttggtgactctagataaagtcggccgatcgca--cgtcctcgtgacggtgacgactcattcgaatgtctgccctatcaactttcgatggtactatctgtgcctaccatggtgaccacgggtaacggggaatcagggttcgattccggagagggagcctgagaaacggctaccacatccaaggaaggcagcaggcgcgcaaattacccactcccgactcggggaggtagtgacgaaaaataacaatacaggactctttcgaggccctgtaattggaatgagtacactttaaatcctttaacgaggatccattggagggcaagtctggtgccagcagccgcggtaattccagctccaatagcgtatattaaagctgctgcagttaaaaagctcgtagttggatcttgggat------------------------------------------cgagctggcggtccgc-cgcgaggcgctaccgcctgtcccgc--------------------------cc---ttgcctctcggcg-ctcccttgatgctcttggctgagtgtcctgggggtccgaagcgtttactttgaaaaaattagagtgttcaaagcaggcc-ggtcgcctgaatactccagctaggaataatggaataggaccccggttctattttgttggttttcggaactgaggccatgattaagagggacggccgggggcattcgtattgtgccgctagaggtgaaattcttggaccggcgcaagacgaacaaaagcgaaagcatttgccaagaatgttttcattaatcaagaacgaaagtcggaggttcgaagacgatcagataccgtcgtagttccgaccataaacgatgccgactagcgatccggcggcgttattcccatgacccgccgagcagcttccgggaaacc--aaagtctttgggttccggggggagtatggttgcaaagctgaaacttaaaggaattgacggaagggcaccaccaggagtggagcctgcggcttaatttgactcaacacgggaaacctcacccggcccggacacggaaaggattgacagattgatagctctttctcgattctgtgggtggtggtgcatggccgttcttagttggtggagcgatttgtctggttaattccgataacgaacgagacttctccatgctaaatagttacgcgaccccc------------------------------------------------------gagcggtccgcgtcaacttcttagagggacaagtggcgtacagccacacgagattgagcaataacaggtctgtgatgcccttagatgtccggggctgcacgcgcgctacactgaatggatcagcgtgtgtct-accccacgccgccaggtgcgggtaacccgttgaaccccattcgtgatggggattgggaattgcaattatttcccatgaacgaggaattcccagtaagtgtgggtcataagctcgcgttgattaagtccctgccctttgtacacaccgcccgtcgctactaccgattggatggtttagtgaggtcctcggatcggccccgccggagtcgacgg--cctggcggagcgccgagaagacgatcaaacttgactatctagaggaagtaaaagtcgtaacaaggtttccgt
AF278682_Chordata_Raja_schmidti                                                                                             --agcatatgcttgtctcaaagattaagccatgcatgtctaagtacacacggccgtacagtgaaactgcgaatggctcattaaatcagttatggttcctttgatcgtc----ttacttggataactgtggtaattctagagctaatacatgccaacgagcgctgagcc--catgggatgcgtgcatttatcagaccaaaaccaatcgggc---tt-g------cccggcagctttggtgactctagataacctgggccgatcgta--cgtcctcgtgacggcgacgatacattcgaatgtctgccctatcaactttcgatggtactatctgtgcctaccatggttaccacgggtaacggggaatcagggttcgattccggagagggagcctgagaaacggctaccacatccaaggaaggcagcaggcgcgcaaattacccactcccgactcggggaggtagtgacgaaaaataacaatacaggactctttcgaggctctgtaattggaatgagtacactttaaatcctttaacgaggatccattggagggcaagtctggtgccagcagccgcggtaattccagctccaatagcgtatattaaagctgctgcagttaaaaagctcgtagttggatcttgggat------------------------------------------cgagctggcggtccgc-cgcaaggcgctaccgcctgtcccgc--------------------------cc---ctgcctatcggcg-ctcccttgatgctcttagctgagtgtcctgggggtccgaagcgtttactttgaaaaaattagagtgttcaaagcaggccgggtcgcctgaatactccagctaggaataatggaataggaccacggttctattttgttggttttcggaactgaggccatgattaagagggacggccgggggcattcgtattgtgccgctagaggtgaaattcttggaccggcgcaagacggacaaaagcgaaagcatttgccaagaatgttttcattaatcaagaacgaaagtcggaggttcgaagacgatcagataccgtcgtagttccgaccataaacgatgccgactagcgatccggcggcgttattcccatgacccgccgaggagcttccgggaaacc--aaagtctttgggttccggggggagtatggttgcaaagctgaaacttaaaggaattgacggaagggcaccaccaggagtggagcctgcggcttaatttgactcaacacgggaaacctcacccggcccggacacggaaaggattgacagattgatagctctttctcgattctgtgggtggtggtgcatggccgttcttagttggtggagcgatttgtctggttaattccgataacgaacgagactcccacatgctaaatagttacgcgaccccc------------------------------------------------------gagtggtccgcgtcaacttcttagagggacaagtggcgtatagccacacgagattgagcaataacaggtctgtgatgcccttagatgtccggggctgcacgcgcgctacactgaatggatcagcgtgtgtct-accctacgccgccaggtgcgggtaacccgttgaaccccattcgtgattgggatcgggaattgcaattatttcccgtgaacgaggaattcccagtaagtgtgggtcataagctcgcgttgattaagtccctgccctttgtacacaccgcccgtcgctactaccgattggatggtttagtgaggtcctcggatcggccccgccggggtcgacgg--cctggcggagcgccgagaagacgatcaaacttgactatctagaggaagtaaaagtcgtaacaaggtttccgt
M97575_Chordata_Petromyzon_marinus                                                                                          -tagcatatgcttgtctcaaagattaagccatgcatgtctgcgtgcaaacggatgtacagtgaaactgcgaatggctcattaaatcagttatggttcctttgatcgtc----ttgcttggataactgtggtaattctagagctaatacatgctgacgagcgctgacct----ccggatgcgtgcacttattagaccaaaaccaatcgggc---tt-g------cccggacgctttggtgactctggataaccttggcagatcgca--cggcctggtgctggcgacgtatctttcgaatgtctgccctatcaacttacgatggcaggctccgtgcctaccatggtgaccacgggtaacggggaatcagggttcgattccggagagggagcctgagaaacggctaccacatccaaggaaggcagcaggcgcgcaaattacccactcccgactcggggaggtagtgacgaaaaataacaatacaggactctttcgaggccctgtaattggaatgagtacactttaaatcctttaacgaggatccattggagggcaagtctggtgccagcagccgcggtaattccagctccaatagcgtatattaaagctgttgcagttaaaaagctcgtagttggatcttgggaa------------------------------------------ggggcttgcggtccgc-cgcgaggtgtcactgcctgtcccgc--------------------------cc---ccacctctcggtg-ctccccggatgctcttggttgagtgtcctgggggtccgaagcgtttactttgagaaaattggagtgttcaaagcaggcc-gcacgcctgaatagtgcagctgggaataatggaataggacctcggttctattttgttggttttcggaacggaggccatgattaagagggactgccgggggcattcgtattgtgccgttagaggtgaaattcttggatcggcgcaagacgagcgaaagcgaaagcatttgccaagaatgtcttcattaatcaagaacgaaagtcggaggttcgaaggcgatcagataccgccctagttccgaccataaacgatgccaactggcgatcaggcggcgttattcccatgacctgcctggcagcttgcgggaaacc--aaagtgtttgggttccgggggaagtatggttgcaaagctgaaacttaaaggaattgacggaagggcaccaccaggagtggagcctgcggcttaatttgactcaacacgggaaaactcacccggcccggacacggagaggattgacagattgagagctctttctcgattccgtgggtggtggtgcatggccgttcgtagttggtggagcgatttgtctggttcattccgataacgaacgagactccgacgtgctaactagctacgcggcccct------------------------------------------------------gtgcggtcggcgtgagcttcttagagggacgagtggctttcagccacacgagattgagcaataacaggtctgtgatgcccttagatgtccggggccgcacgcgcgctacactgaatggatcagcgtgtgtcc-gcccttcgccggcaggcgtgggtaacccgttgaaacccattcgtgatagggattggggattggaactgttccccatgaacgaggaattcccagtaagcgcgagtcataagcttgcgttgattaagtccctgccctttgtacacaccgcccgtcgctactaccgattggatggtttagtgaggtcctcggattggccctcctggggcagactg--cctgggggtgcgctgagaagacgatcgaacttgactgtctagaggaagtaaaagtcgt--------------
AF236799_Hemichordata_Harrimania_planktophilus                                                                              tagtcatatgcttgtctcaaagattaagccatgcatgtctaagtacgagcctcggcatagcgaaactgcgaatggctcattaaatcagttatggttcctttgatcgtaccccttacttggataactgtggcaattctagagctaatacatgcctatcggcgctgacct--cgcgggatgcgtgcttttattagaccaagaccgaccggtt---cccgggcgggcccggtcccattggcgactctggataac-tttgcggatcgca--cggccccgcgccggcgacgaatctttcaagtgtctgccctatcaactttcgacggtacgctacgcgcataccgtggtggcaacgggtaacggggaatcagggttcgattccggagagggagcctgagaaacggctaccacatccaaggaaggcagcaggcgcgcaaattacccattcccgacacggggaggtagtgacgaaaaataacgatacgggactctttggaggccccgtaatcggaatgagcacagaccaaatcctttagcgaggatccattggagggcaagtctggtgccagcagccgcggtaattccagctccaatagcgtatattaaagctgctgcagttaaaaagctcgtagttggatcttggtccg-----------------------------------------cgggcgggcgttccgtacgagtgggttcgctgcccgtcccgg-------------------------------ctctcctccggtc-ctctcccggtgctcttggttgagtgtcgggggcggccggaacgtttactttgaagaaattagagtgttcaaggcaggccgtgacgcccggatagtccagcatggaataatggaataggacctcggtcccattgcgttggtcttcggaaccgaggtaatgatcgagagggactgacgggggcattcgtattgcggcgttagaggtgaaattcttggatcgtcgcaagacggacgactgcgaaagcatttgccaagaatgttttcattgatcaagaacgaaagtcggaggttcgaagacgatcagataccgtcctagttccgaccgtaaacgatgccgactggcgatctgccggcgttactctcaagacccggctggcagcctccgggaaacc--aaagtctttgggttccgggggaagtatggttgcaaagctgaaacttaaaggaattgacggaagggcaccaccaggagtggagcctgcggcttaatttgactcaacacgggaaaactcacccggcccggacacggcgaggattgacagattgagagctctttcttgatttcgtgggtggtggtgcatggccgttcttagttggtggagcgatttgtcaggttgattccgataacgaacgagactctggcttgctaaatagtggcccgacacct------------------------------------------------------tccgtgtcggccgcgacttcttagagggacaagcggcgttcagccgcgcgagattgagcaataacaggtctgtgatgcccttagatgtccggggccgcacgcgcgctacactgaagggatcagcgggtgtcgcccccccggccgacaggaccgggcaatccgatgaacccctctcgtgctagggatagggaattgtaattatttcccttgaacgaggaattcccagtaggcgcgagtcataagctcgcgtcgattacgtccctgccctttgtacacaccggccgtcgctactaccgattgaacggtttagtgagatcttcggatcgcaggcggcggggaccgttcggcctcctcgcgcgccgagaagacgatcgaacttgatcgtttagaggaagtaaaagtcgtaacaaggtttccgt
L28054_Hemichordata_Saccoglossus_kowalevskii                                                                                tagtcatatgcttgtctcaaagattaagccatgcatgtctaagtacgagcctcggcacggtgaaactgcgaatggctcattaaatcagttatggttcctttgatcgtaccccttacttggataactgtggcaattctagagctaatacatgcctatcggcgctgacct--cgc-gggatgctgcttttattagaccaagaccgaccggtt---cctgggtgggcccggtcctcctggcgactctggataactt-ggcggatcga---cggcc-tctgcgggcgacg-aactttcgagtgtctgccctatcaactttcgacggtacgttatgcgcctaccgtggtggcaacgggtaacggggaatcagggttcgattccggagagggagcctgagaaacggctaccacatccaaggaaggcagcaggcgcgcaaattacccattcccgacac-gggaggtagtgacgaaaaataacgatacgggactctttggagg-cccgtaatcggaatgagcacagtccaaatcctttagcgaggatccattggagggcaagtctggtgccagcttgccgcgtaattccagctccaatagcgtatattaaagctgctgcagttaaaaagctcgtagttggatcttggtccg-----------------------------------------cgggcgggcgttccgtacgagtgggttcgctgcccgtcccgg-------------------------------ctctcctccggtc-ctctcccggtgctcttggttgagtgtcgggggcggccggaacgtttactttgaagaaattagagtgttcaaagcaggccgccacgcctggatagtccagcatggaataatggaataggacctcgg-tccattgcgttggtcttaggaaccgaggtaatgatcgagagggactgacgggggcattcgtattgcggcgttagaggtgaaattcttggatcgtcgcaaga---acgactgcgaa--cgtttgccaagaatgttttcattgatcaagaacgaaagtcggaggttcgaagacgatcagatac--gtctagttccgaccgtaaacgatgccgact--cgatctgcgg-cgttactctctagacccggc--gcagctcc--ggaaacc--aaagtctttgggttccgggggaagtatggttgcaaagctgaaacttaaaggaattgacggaagggcaccaccaggagtgagctgc---gcttaatttgactcaacacgggaaaactcacccggcccggacacggcgaggattgacagattgagagctctttcttgatttggtgggtggtggtgcatggccgttcttagttggtggagcgatttgtcaggttgattccgataacgaacgagactctggcttgctaaatagtcgtgcgaccctt-----------------------------------------------------aacgttgtcggcgacgacttcttagagggacaagcggcgtt------cccgagattgagcaataacaggtctgtgatgcccttagatgtccggggccacgcgcgcg-tacactgaagggatcagcgggtgtcgcctccctggccgacaggaccaggcaatccgatgagcccccttcgtgctagggatagggaattgtaattatttcccttgaacgaggaattcccagtaggcgcgagtcataagctcgtgtcgattacgtccctgccctttgtacacaccgcccgtcgctactaccgattgaacggtttagtgagatcttcggatcgcacgcgcggggactgttcg----ccctctgtgtccgagaagacgatcgaacttgatcgtttagaggaagtaaaagtcgtaacaaggtttc-gt
AF278681_Hemichordata_Ptychodera_flava                                                                                      -agtcatatgcttgtctcaaagattaagccatgcatgtctaagtacgagcccccgcagagcgaaactgcgaatggctcattaaatcagttatggttcctttgatcgtg----ttacatggataactgtggtaattctagagctaatacatgcgaatgagcgccgacctc---acgggagggtgcttttattagaccaagaccaatcgggt---ctcg----ggcccggtcccactggcgattctggataactt-ggcggatcgca--cggcccggcgccggcgacgactctttcaagtgtctgccctatcaactttcgatggtacgttatgcgcctaccatggttgtaacgggtaacggggaatcagggttcgattccggagagggagcctgagaaacggctaccacatccaaggaaggcagcaggcgcgcaaattacccattcccgacacggggaggtagtgacgaaaaataacaatacaggactctttcgaggccctgtaattggaatgagtacactttaaaacctttaacgaggatctattggagggcaagtctggtgccagcagccgcggtaattccagctccaatagcgtatattaaagctgttgcagttaaaaagctcgtagttggatcttgggcc------------------------------------------taggctggcggtccgc-cgaaaggcgttactgcctgtcctgg--------------------------t----ctctccttcggtg-ctcccccggtgctcttagctgagtgccgggggtggccggaacgtttactttgaaaaaattagagtgttcaaagcaggccgccacgcctgaatagtccagcatggaataatggaataggacctcggttctattgcgttggttttcggaaccgaggtaatgattaagagggactgacgggggcatccgtattgcggcgttagaggtgaaattcttagatcgtcgcaagacgaacaactgcgaaagcatttgccaagaatgttttcattaatcaagaacgaaagttagaggttcgaagacgatcagataccgtcctagttctaaccataaacgatgccgactggcgatccgccggcgttactcccatgacctggcgggcagcttccgggaaacc--aaagtctttgggttccgggggaagtatggttgcaaagctgaaacttaaaggaattgacggaagggcaccaccaggagtggagcctgcggcttaatttgactcaacacgggaaaactcacccggcccggacacagttaggattgacagattgagagctctttctcgattctgtgggtggtggtgcatggccgttcttagttggtggagcgatttgtctggttaattccgataacgaacgagactctggcttgctaaatagttacgcgaccc--------------------------------------------------------accgggtcggcgtcaacttcttagagggacaagtggcgtttagccacgcgagattgagcaataacaggtctgtgatgcccttagatgtccggggccgcacgcgcgctacactgaaggaatcagcgggcgttgcctccctggccgccaggcctgggcaatccgatgaacctccttcgtgctagggatagggaattgtaattgtttcccttgaacgaggaattcccagtaagcgcgagtcataagctcgcgttgattacgtccctgccctttgtacacaccgcccgtcgctactaccgattgaatggtttagtgagatcttcggatgggccgcgtcggggtcgtccggcctcctcgcttggctgagaagttgatcaaacttgatcatttagaggaagtaaaagtcgtaacaaggtttccgt
AY928353_Nemertinea_Oerstedia_dorsalis                                                                                      ----------------tcaaagattaagccatgcatgtctaagtacaaacttttacacggtgaaaccgcgaatggctcattaaatcagttatggtttattagatggt----gctacttggataactgtggtaattctagagctaatacatgctacaaagctccgacct--cgtggaaagagcgcttttattagatcaagaccaaccggtt---ttcg---ggttgccgtcggattgatgactctggataacttt-gccgatcgta--tggccccgcgccgacgacgcatctttcaaatgtctgccctatcaactttcgttggtaggtgatttgcctaccaaggtgtttacgggtaacgggggatcagggttcgatcccggagagggagcatgagaaacggctaccacatccaaggaaggcagcaggcgcgcaaataacccactcttggcacgaggaggtagtgacgaaaaataacaatacgggactctttcgaggccccgtaataggaatgagtacactctaaacccgttaacgaggatctattggagggcaagtctggtgccagcagccgcggttattccagctccaatagcgtatattaaagctcttgcagttaataagctcgtagtcggatttcgggcg------------------------------------------gcggccaatggttcggttccgtgccgatactgctggtcgcgc-------------------------------ctccacgccggtc-gtctttcggtgctcttaattgagtgccttaagtagccggagcgtttactttgaaaaaattagagtgttcaaggcaggcc-acaagcctgaatgatggtgcatggaataatggaataggatctcggttctattttgttggtcttcggaacggaggtaatgattaatagggacggacgggggcattcgtattgcggcgttagaggtgaaattcttggatcgtcgcaagacggactactgcgaaagcatttgccaagaatgttttcattgatcaagagcgaaagtcagaggatcgaagacgatcagataccgtcctagttctgaccataaacgatgccgactagcgatccggctccgttgctcataagactggccgggcagctcccgggaaacc--aaagtctatgggttccgggggaagtatggttgcaaagctgaaacttaaaggaattgacggaagggcaccaccaggagtggagcctgcggcttaatttgactcaacacgggaaaactcacccggcccggacaccgtawggatwgacagattgaaagctctttcttgatwcggtgggtggtggtgcatggccgttcttagttggtggagcgatttgtctggttaattccgataacgaacgagactctagccggctaactagtccgtcgatgc--------------------------------------------------------atgtcgtcsgcgctaacttcttagagggaccagtggcgtttagccacgcgagatmgagcaatarcaggtctgtgatgcccttatatgtgcggggccgcacgcgcgctacactgaaggaatcaa-gtgtccattctcccgtttcgaaaggaatgggtaatccgttgaacctccttcgtgctatggatgggggcttgcaattcttccccatgaacgaggaattcccagtcagcgcgagtcataagctcgcgttgattacgtccctgccctttgtacacaccgcccgtcgctactaccgattgaatggtttagtgaggtcctcggactggtgg---------------cgcctcgtggacagccgggaagacgatcgaacttgatcatatagaggaagtaaaagt-----------------
AJ228788_1_Monogenea_Polyopisthocotylea_Polystomatidae_Neopolystoma_spratti                                                 tagtcatatgcttgtctcaaagattaagccatgcatgcctaagtcttggctcttgaacagtgaaaccacgaatggctcattaaatcagctattgttcattagatcatatcctttacatggataactgtagtaattctagagctaatacatgcctcgatgccgtgaccctcctggggatcggtgcacttattagaacaagaccaaccaggc---ttcgggttgcctgttgtgtcgtgttgactctggataatttc----gatcgcagtcggccttgcgtcggcgacaattctttcaaatgtctgccctatcaactgtcgatggtaggcgacctgcctaccatggtgataacgggtaacggggaatcagggttcgattccggagagggagcctgagaaacggctaccacatccaaggaaggcagcaggcgcgcaaattacccactcccggcacggggaggtagtgacgaaaaataacgatgcgggactcgtacgaggctccgtaatcggaatgagtacactctaaatcctttaacgaggaccaattggagggcaagtctggtgccagcagccgcggtaactccagctccaatagcgtatattaaagttgctgcagttaaaaagctcgtagttggatcttgacggcattgctgcgtgtctcggtttttgcttttgt--ccgtacggacgtgtcgggtcgtcagcggtgtagtctttcagccgtgtctgtttctacaggtgccggtggtgggctcggtcgcccttctgctggtacgcctcgtgatgatcttaattgactgtcgcgtgcggacggcatgtttactttgaacaaatttgagtgctcaaagcaggcccacgtgcctgaaaagtcttgcatggaataatagaataggacttcggttctattttgttggttttcggttccgaagtaatggttaagagagacagacgggggcatttgtatggcggtgttagaggtgaaattcatggatcgccgccagacagcctgaagcgaaagcatttgccaggaatgttttcattgacaaagagcgaaagtcagaggttcgaagacgatcagataccgtcctagttctgaccataaacgatgccaactgacgatccgtggaggttgtaatatcgtccccacgggcagtctccgggaaacccgtaagtctttgggttccgggggaagtatggttgcaaagctgaaacttaaaggaattgacggaagggcaccaccaggagtggagcctgcggcttaatttgactcaacacgggaaaactcacccggcccggacactgtgaggattgacagattgaaagctctttcttgatccagtggttggtggtgcatggccgttcttagttggtggagcgatttgtctggttaattccgataacgaacgagactctagcctgctaaatagtacaccggtaaatcgtgcctggttagttggtccggacgggtgtgaagctggtcagattctttgtcgggtactgtgcaggcaaacttcttagagggacaagttgca-caagcaacgcgaaattgagcaataacaggtctgtgatgcccttagatgtccggggccgcacgcgcgctacaatgacggtaccagcgtgcatgacctcctggcccgaaagggttgggtaaaccggtcaattaccgtcgtgacagggatcggggtttgtaattatcccccgtgaacgaggaattcccagtaagtgcaagtcataagcttgtgctgattacgtccctgccctttgtacacaccgcccgtcgctactaccgattgaatggtttggcaaggctctcggatcggtgccattgtagtaagcttttgctcgacaggtgctgagaagaggaccaaacttgatcatttagaggaagtaaaagtcgtaacaaggtttccgt
AJ228792_1_Monogenea_Polyopisthocotylea_Polystomatidae_Polystomoides_malayi                                                 tagtcatatgcttgtctcaaagattaagccatgcatgcctaagtcttggctcttgaacagtgaaaccacgaatggctcattaaatcagctattgttcattagatcatatccattacatggataactgtagtaattctagagctaatacatgcctcgatgccgtgaccctcatggggatcggtgcacttattagaacaagaccaaccgggc---ttcgggttgcctgtggtgtcgtgttgactctggataatttc----gatcgcagtcggccttgtgtcggcgacaattctttcaaatgtctgccctatcaactttcgatggtaggcgacctgcctaccatggtgataacgggtaacggggaatcagggttcgattccggagagggagcctgagaaacggctaccacatccaaggaaggcagcaggcgcgcaaattacccactcccggcacggggaggtagtgacgaaaaataacgatgcgggactcgtacgaggctccgtaatcggaatgagaacactttaaatcctttaacgaggaccaattggagggcaagtctggtgccagcagccgcggtaactccagctccaatagcgtatattaaagttgctgcagttaaaaagctcgtagttggatcttgacggcactgctgcgtgtctcggtttttgcttttgt--ccgttcggacgtgtcgagtcgttggcggtgtagtctttcagccgtgtctgttgccgcaggtgccggtggtgggcccggtcgcccttctgctggtacgcctcgtgatgatcttaactgactgtcgcgtgcggacggcatgtttactttgaacaaatttgagtgctcaaagcaggcccacgtgcctgaaaagtcttgcatggaataatggaataggacttcggttctattttgttggttttcggttccgaagtaatggttaagagagacagacgggggcatttgtatggcggtgttagaggtgaaattcatggatcgccgccagacagcctgaagcgaaagcatttgccaggaatgttttcattgacaaagagcgaaagtcagaggttcgaagacgatcagataccgtcctagttctgaccataaacgatgccaactgacgatccgtggaggttgtaatatcgtccccacgggcagtctccgggaaacccgtaagtctttgggttccgggggaagtatggttgcaaagctgaaacttaaaggaattgacggaagggcaccaccaggagtggagcctgcggcttaatttgactcaacacgggaaaactcacccggcccggacactgtgaggattgacagattgaaagctctttcttgatccagtggttggtggtgcatggccgttcttagttggtggagcgatttgtctggttaattccgataacgaacgagactctagcctgctaaatagtacaccggtaaatcgttcctggttagttgattcggacgggtgtgtggctggtcagattctttgtcgggtaccgtgcaggcaaacttcttagagggacaagttgcc-caagcaacacgaaattgagcaataacaggtctgtgatgcccttagatgtccggggccgcacgcgcgctacaatgacggtaccagcgtgcatgacctcctggcccgaaagggttgggtaaaccggtccattaccgtcgtgacagggatcggggtttgtaattatcccccgtgaacgaggaattcccagtaagtgcaagtcataagcttgtgctgattacgtccctgccctttgtacacaccgcccgtcgctactaccgattgaatggtttggcaaggctctcagattggtgccattgtagcaggctcttgctcgaccggtgctgagaagagagccaaacttgatcatttagaggaagtaaaagtcgtaacaagtttcc-gt
AJ228790_1_Monogenea_Polyopisthocotylea_Plectanocotylidae_Plectanocotyle_gurnardi                                           tagtcatatgcttgtctcaaagattaagccatgcatgcctatgtatatgctcttgcacagtgaaaccacgaatggctcattaaatcagctattgtttattggattatacccgttacatggataactgtagtaattctagagctaatacatgcctcgaatccgtgacccgcaagggaatcggtgcacttatcagtacaagactaaccgggc---ttc-ggtgcctgatcatgtcgtgttgactctggataatttctacagatcgcattcggccttgtgtcggcgacagttctttcaagtgtctgccctatcaacttacgatggtaggtaacctgcctaccatggtgataacgggtaacggggaatcagggttcgattccggagagggagcctgagaaacggctaccacatccaaggaaggcagcaggcgcgcaaattacccactcccggcacgggga-gtagtgacg-aaaataacgatgcggg-ctc-attgaggatccgtaatcggaatgagtacagtataaagcctttaacgaggatcaattggagggcaagtctggtgccagcagccgcggtaactccagctccaatagcgtatattaaagttgctgcagttaaaaagctcgtagttggatcttgacggcactgccactagttataagggatt---------gtgaattttatttgtggcttgtaggtggtgcagtctttcagccgtgtctgtttttgcaggtgccttttgaggggctgcttgtctggcaaatggtacgtaccacgatccactttattgcgtgtcgtgtgcgggcggcatgtttactttgaacaaatttgagtgctcaaagcaggccaatgtgtctgaaaagtcttgcatggaataatagaataggacttcagttctattttgttggttttcggatctgaagtaatggttaagagagacagacgggggcatttgtatggcggtgttagaggtgaaattcttggatcgccgccagacaacctgaagcgaaagcatttgccaggaatgttttcattgacaaagagcgaaagtcagaggttcgaagacgatcagataccgtcctagttctgaccataaacgatgccgactgacgatccgtggggtaaaaatttttgtccccacgggcagtctccgggaaacctttaagtctttgggttccgggggaagtatggttgcaaagctgaaacttaaaggaattgacggaagggcaccaccaggagtggagcctgcggcttaatttgactcaacacgggaaaactcacccggcccggacactgtgaggattgacagattgatagctctttcatgatttagtggttggtggtgcatggccgttcttagttggtggagcgatttgtctggttaattccgataacgaacgagactctattctgctaactagtacactcgcaattggtg--------atttgctttg-caactgctcggttgg--cggttgcgggcttattactacgcgggtaaacttcttagagagacaggttgcg-ttagcaacacgaaattgagcaataacaggtctgtgatgcccttagatgtcc-gggccgcacgcgcgctacaatgacggtaccagcgagtatgacctcctggcccgagagggttaggcaaactggtccatgaccgtcgtgacagggatcggggtttgtaattatcccccgtgaacgaggaattcccagtaagtgcaagtcataagcttgtgctgattacgtccctgccctttgtacacaccgcccgtcgctactaccgattgaatggtttgacaaggccttcggattggtgccattgcaacagttttctgttctacagg-atcgaaaagaggaccaaatttgatcatttagaggaagtaaaagtcgtaacaaggtttccgt
AJ287538_1_Monogenea_Polyopisthocotylea_Allodiscocotylidae_Metacamopia_oligoplites                                          tagtcatatgcttgtctcaaagattaagccatgcatgcctaagtatgtgctccagtaaagtgaaaccacgaatggctcattaaatcagctattatttattagatcatacctgttacatggataactgtagtaattctagagctaatacatgcctcgagtccgtgacccgcgaggggatcggtgcacttattagaacaagaccatccgggc---tcgcagtactcggccatgtcgtgttgactctggataattt-tacagatcgcagtcggccttgtgtcggcgacaggtctatcaaatgtctgccctatcaacttacgatggtaggtaacctgcctaccatggtgataacgggtaacggggaatcagggttcgattccggagagggagcctgagaaacggctaccacatccaaggaaggcagcaggcgcgcaaattacccactcccggcacggggaggtagtgacgaaaaataacgatgcggaactc-tttgaggatccgtaatcggaatgagtacagtctaaagcctttaacgaggatcaattggagggcaagtctggtgccagcagccgcggtaactccagctccaatagcgtatattaaagttgctgcagttaaaaagctcgtagttggatcttgacggcactgtcgctgatcgagtttcgtttgcga----atggtaagc-gtcttgacttgttgatggtgcagtctttcagtcgtatctggtctatcaggtgccttttgaggagctgcttgaccgtcaattggtacgctcctcgatacacttcattgcgtgtcgtgtgcgggcggcatgtttactttgaacaaatttgagtgctcaaagcaggccattgtgtctgaaaagtcttgcatggaataatagaataggacttcagttctattttgttggttttcggatctgaagtaatggttaagagagacagacgggggcatttgtatggcggtgttagaggtgaaattcttggatcgccgccagacagcctgaagcgaaagcttttgccaggaatgttttcattgacaaagagcgaaagtcagaggttcgaagacgatcagataccgtcctagttctgaccataaacgatgccaactgacgatccgtggggtaaatccatttgtccccacgggcagtccccgggaaacctttaagtctttgggttccgggggaagtatggttgcaaagctgaaacttaaaggaattgacggaagggcaccaccaggagtggagcctgcggcttaatttgactcaacacgggaaaactcacccggcccggacactgtgaggattgacagattgatagctctttcatgattcagtggatggtggtgcatggccgttcttagttggtggagcgatttgtctggttaattccgataacgaacgagactctattctactaaatagtacgcccgtaattggtg-------ggttagctttg-tcactgca-ggtcggacttgtttcatgcttcctgctacgcgggtaaacttcttagagagacaaactgcg-ctagcagtacgaaattgagcaataacaggtctgtgatgcccttagatgtccggggccgcacgcgcgctacaatgacggtaccaacgagtatgacctcctggcccgagagggttaggcaaactggtcaatgaccgtcgtgacagggatcggggtttgtaattatcccccgtgaacgaggaattcccagtaagtgcaagtcataagcttgtgctgattacgtccctgccctttgtacacaccgcccgtcgctactaccgattgaatggtttggcaaggccttcggattggtgccattgtaacggttcgccgttcgacaggtgctgagaagaggaccaaacttgatcatttagaggaagtaaaagtcgtaacaaggtttccgt
AJ228787_1_Monogenea_Polyopisthocotylea_Microcotylidae_Neomicrocotyle_pacifica                                              tagtcatatgcttgtctcaaagattaagccatgcatgcctaagtatgtgctccagtaaagtgaaaccacgaatggctcattaaatcagctattattcattagatcatacccgttacatggataactgtagtaattctagagctaatacatgcctcgaatccgtgacccgcgagggaatcggtgcacttattagaacaagaccagccgggc---tcgcagtactcgaccatgtcgtgttgactctggataatttctacagatcgcagtcggccttgtgtcggcgacagttctttcaaatgtctgccctatcaacttacgatggtaggtaacctgcctaccatggtgataacgggtaacggggaatcagggttcgattccggagagggagcctgagaaacggctaccacatccaaggaaggcagcaggcgcgcaaattacccactcccggcacggggaggtagtgacgaaaaataacgatgcgggactc-tctgaggacccgtaatcggaatgagtacagtctaaagcctttaacgaggatcaattggagggcaagtctggtgccagcagccgcggtaactccagctccaatagcgtatattaaagttgctgcagttaaaaagctcgtagttggatcttgacggcactgtcgctgatcgagtttcgtgtgcga----atggtgagc-gtcttgacttgttgatggtgcagtctttcagccgtgtctggtctgtcaggtgccttttgtggagcagcttgaccgtcaattggtacgtaccacgatccacttcattgcgtgtcgtgtgcgggcggcatgtttactttgaacaaatttgagtgctcaaagcaggccactgtgtctgaaaagtcttgcatggaataatagaataggacttcagttctattttgttggttttcggatctgaagtaatggttaagagagacagacgggggcatttgtatggcggtgttagaggtgaaattcttggatcgccgccagacagcctgaagcgaaagcatttgccaggaatgttttcattgacaaagagcgaaagtcagaggttcgaagacgatcagataccgtcctagttctgaccataaacgatgccgactgacgatccgtggggtaaatcttttcgtccccacgggcagtccccgggaaacctttaagtctttgggttccgggggaagtatggttgcaaagctgaaacttaaaggaattgacggaagggcaccaccaggagtggagcctgcggcttaatttgactcaacacgggaaaactcacccggcccggacactgtgaggattgacagattgatagctctttcatgattcagtggttggtggtgcatggccgttcttagttggtggagcgatttgtctggttaattccgataacgaacgagactctattctgctaaatagtacgcccgtaattggtg-------ggttagctatg-tcactgca-ggttggactcgtttcaggcttcctgctacgcgggtaaacttcttagagagacaaactgcg-ctagcagtacgaaattgagcaataacaggtctgtgatgcccttagatgtccggggccgcacgcgcgctacaatgacggtaccaacgagtatgacctcctggcccgagagggttaggcaaactggtccatgaccgtcgtgacagggatcggggtttgtaattatcccccgtgaacgaggaattcccagtaagtgcaagtcataagcttgtgctgattacgtccctgccctttgtacacaccgcccgtcgctactaccgattgaatggtttggcaaggccttcggattggtgccattgtaacggcttgccgttcgacaggtgctgaaaagaggaccaaacttgatcatttagaggaagtaaaagtcgtagcaaggtttccgt
AJ287555_1_Monogenea_Polyopisthocotylea_Neothoracocotylidae_Paradewesia_sp                                                  tagtcatatgcttgtctcaaagattaagccatgcatgcctaagtatgtgctccagaaaagtgaaaccacgaatggctcattaaatcagctattattcattagatcatacccgttacatggataactgtagtaattctagagctaatacatgcctcgaatccgtgacccgcgaggggatcggtgcacttatcagaacaagaccagccgggc---tcgcagcactcgaccatgtcgtgttgactctggataatttctacagatcgcagtcggccttgtgtcggcgacagttctttcaaatgtctgccctatcaacttacgatggtaggtaacctgcctaccatggtgataacgggtaacggggaatcagggttcgattccggagagggagcctgagaaacggctaccacatccaaggaaggcagcaggcgcgcaaattacccactcccggcacggggaggtagtgacgaaaaataacgatgcggaactc-tctgaggatccgtaatcggaatgagtacagtctaaagcctttaacgaggatcaattggagggcaagtctggtgccagcagccgcggtaactccagctccaatagcgtatattaaagttgctgcagttaaaaagctcgtagttggatcttgacggcactgtcactgatcgagttgcgc-agcgc----ttgatgagc-gtcttggcttgttgacggtgcagtctttcagccgtgtctgatctgtcaggtgccgtttgtggagcagctcgaccgtcaagtggtacgctccacgatccacttcattgcgtgtcgtgtgcgggcggcatgtttactttgaacaaatttgagtgctcaaagcaggccactgtgtctgaaaagtcttgcatggaataatagaataggacttcagttctattttgttggttttcggatctgaagtaatggttaagagagacagacgggggcatttgtatggcggtgttagaggtgaaattcttggatcgccgccagacagcctgaagcgaaagcatttgccaggaatgttttcattgacaaagagcgaaagtcagaggttcgaagacgatcagataccgtcctagttctgaccataaacgatgccgactgacgatccgtggggtaaatcttattgtccccacgggcagtctccgggaaacctttaagtctttgggttccgggggaagtatggttgcaaagctgaaacttaaaggaattgacggaagggcaccaccaggagtggagcctgcggcttaatttgactcaacacgggaaaactcacccggcccggacactgtgaggattgacagattgatagctctttcatgattcagtggttggtggtgcatggccgttcttagttggtggagcgatttgtctggttaattccgataacgaacgagactctattctgctaaatagtactcccgtaactggtg-------gggtagctgtg-tcactgca-ggctgggcttccttccgcctccttactgcgcgggtaaacttcttagagagacaagttgcg-ctagcaatacgaaattgagcaataacaggtctgtgatgcccttagatgtccggggccgcacgcgcgctacaatgacggtaccagcgagtatgacctcctggcccgagagggctaggcaaactggtccatgaccgtcgtgacagggatcggggtttgtaattatcccccgtgaacgaggaattcccagtaagtgcaagtcataagcttgtgctgattacgtccctgccctttgtacacaccgcccgtcgctactaccgattgaatggtttggcaaggccttcggatcggtgccattgtaacggctcgccgttcgacaggtgctgagaagaggaccaaacttgatcatttaaa-----------------------------
AJ287539_1_Monogenea_Polyopisthocotylea_Neothoracocotylidae_Mexicotyle_sp                                                   tagtcatatgcttgtctcaaagattaagccatgcatgcctaagtatatgctccagcaaagtgaaaccacgaatggctcattaaatcagctattattcattagatcatacccgttacatggataactgtagtaattctagagctaatacatgcctcgaatccgtgacccgcgaggggatcggtgcacttatcagaacaagaccagccgggc---tcgaggcgctcgaccatgtcgtgttgactctggataatttctacagatcgcagtcggccttgtgtcggcgacagttctttcaaatgtctgccctatcaacttacgatggtaggtaacctgcctaccatggtgataacgggtaacggggaatcagggttcgattccggagagggagcctgagaaacggctaccacatccaaggaaggcagcaggcgcgcaaattacccactcccggcacggggaggtagtgacgaaaaataacgatgcggaactc-tttgaggatccgtaatcggaatgagtacagtctaaagcctttaacgaggatcaattggagggcaagtctggtgccagcagccgcggtaactccagctccaatagcgtatattaaagttgctgcagttaaaaagctcgtagttggatcttgacggcactgtcgctgatcgagttacgccagcgc----ttgatgagc-gtcttgacttgttgacggtgcagtctttcagccgtgtctgttctttcaggtgccgtttgtggagcagcttgaccgtcagatggtacgctccacgatccacttcattgcgtgtcgtgtgcgggcggcatgtttactttgaacaaatttgagtgctcaaagcaggccacagcgtctgaaaagtcttgcatggaataatagaataggacttcagttctattttgttggttttcggatctgaagtaatggttaagagagacagacgggggcatttgtatggcggtgttagaggtgaaattcttggatcgccgccagacagcctgaagcgaaagcatttgccaggaatgttttcattgacaaagagcgaaagtcagaggttcgaagacgatcagataccgtcctagttctgaccataaacgatgccgactgacgatccgtggggtaaatcttattgtccccacgggcagtctccgggaaacctttaagtctttgggttccgggggaagtatggttgcaaagctgaaacttaaaggaattgacggaagggcaccaccaggagtggagcctgcggcttaatttgactcaacacgggaaaactcacccggcccggacactgtgaggattgacagattgatagctctttcatgattcagtggttggtggtgcatggccgttcttagttggtggagcgatttgtctggttaattccgataacgaacgagactctattctgctaaatagtactcccgtaaatggtg-------agactgctttg-ccactgca-ggctgggcctgtttctggcttcttactgcgcgggtaaacttcttagagagacaagttgcg-ctagcaatacgaaattgagcaataacaggtctgtgatgcccttagatgtccggggccgcacgcgcgctacaatgacggtaccagcgagtatgacctcctgacccgagagggttaggcaaactggtccatgaccgtcgtgacagggatcggggtttgtaattatcccccgtgaacgaggaattcccagtaagtgcaagtcataagcttgtgctgattacgtccctgccctttgtacacaccgcccgtcgctactaccgattgaatggtttggcaaggccttcggattggcgccattgtaacggctcgccgttcgacaggtgctgagaagaggaccaaacttgatcatttaga-----------------------------
AJ276424_1_Monogenea_Polyopisthocotylea_Gotocotylidae_Gotocotyla_bivagina                                                   tagtcatatgcttgtctcaaagattaagccatgcatgcctaagtatgtgctcttgaaaagtgaaaccacgaatggctcattaaatcagctattatttacttgatcatacccgttacatggataactgtagtaattctagagctaatacatgcctcgaatccgtgacccgcgaggggatcggtgcacttatcagaacaagaccaaccgggc---tcgcggcactcggccatgtcgtgttgactctggataatttctacagatcgcagtcggccttgtgtcggcgacagttctttcaaatgtctgccctatcaacttacgatggtaggtaacctgcctaccatggtgataacgggtaacggggaatcagggttcgattccggagagggagcctgagaaacggctaccacatccaaggaaggcagcaggcgcgcaaattacccactcccggcacggggaggtagtgacgaaaaataacgatgcggaactc-tttgaggatccgtaatcggaatgagtacagtctaaagcctttaacgaggaccaattggagggcaagtctggtgccagcagccgcggtaactccagctccaatagcgtatattaaagttgctgcagttaaaaagctcgtagttggatcttgacggtactgtcgctggtcgagtttcgctggcgc----ttgatgagc-gtcttgacttgttgatggtgcagtctttcagccgtgtctggctcgtcaggtgccgtttgtggagctgcttgaccgtcagatggtacgctccacaatccacttcattgcgtgttgtgtgcgggcggcatgtttactttgaacaaatttgagtgctcaaagcaggccacagcgtctgaaaagtcttgcatggaataatagaataggacttcagttctattttgttggttttcggatctgaagtaatggttaagagagacagacgggggcatttgtatggcggtgttagaggtgaaattcttggatcgccgccagacagcctgaagcgaaagcatttgccaggaatgttttcattgacaaagagcgaaagtcagaggttcgaagacgatcagataccgtcctagttctgaccataaacgatgccgactgacgatccgtggggtaaattttattgtccccacgggcagtctccgggaaacctttaagtctttgggttccgggggaagtatggttgcaaagctgaaacttaaaggaattgacggaagggcaccaccaggagtggagcctgcggcttaatttgactcaacacgggaaaactcacccggcccggacactgtgaggattgacagattgacagctctttcatgattcagtggttggtggtgcatggccgttcttagttggtggagcgatttgtctggttaattccgataacgaacgagactctattctgctaaatagtactcccgtaactggtg-------agactgctgtg-ccactgca-ggctgggcctgcttctggcttcttactgcgcgggtaaacttcttagagagacaagttgcg-ctagcaatacgaaattgagcaataacaggtctgtgatgcccttagatgtccggggccgcacgcgcgctacaatgacggtaccagcgagtatgacctcctggcccgagagggttaggcaaactggtccatgaccgtcgtgacagggatcggggtttgtaattatcccccgtgaacgaggaattcccagtaagtgcaagtcataagcttgtgctgattacgtccctgccctttgtacacaccgcccgtcgctactaccgattgaatggtttggcaaggccttcggattggtgccattgtaacggcttgccgttcgacaggtgctgagaagaggaccaaacttgatcatttagaggaagtaaaagtcgtaacaaggttttcgt
AJ276425_1_Monogenea_Polyopisthocotylea_Gotocotylidae_Gotocotyla_secunda                                                    tagtc-taggt---ttttcaagattaag-catgcatgcctaagtatgtgctctcgaaaagtgaaaccacgaatggctcattaaatcagctattatttacttgatcatacccgttacatggataactgtagtaattctagagctaatacatgcctcgaatccgtgacccgcaaggggatcggtgcacttattagaacaagaccaaccaac----tcgcggcattcggccatgtcgtgttgactctggataatttctacagatcgcagtcggccttgtgtcggcgacaattctttcaaatgtctgccctatcaacttacgatggtaggtaacctgcctaccatggttataacgggtaacggggaatcagggttcgattccggagagggagcctgagaaacggctaccacatccaaggaaggcagcaggcgcgcaaattacccactcccggcacggggaggtagtgacgaaaaataacgatgcggaactc-tttgaggatccgtaatcggaatgagtacagtctaaagcctttaacgaggaccaattggagggcaagtctggtgccagcagccgcggtaactccagctccaatagcgtatattaaagttgctgcagttaaaaagctcgtagttggatcttgacggtactgccgctggtcgagttgcgctggcgc----ttgatgaac-gtcttgacttgttggtggtgcagtctttcagccgtgtctggcccgtcaggttccgtttgtggagctgcttgaccgtcagatggtacgctccataatccacttcattgcgtgttgtgtgcgggcggcatgtttactttgaacaaatttgagtgctcaaagcaggccacagcgtctgaaaagtcttgcatggaataatggaataggacttcagttctattttgttggttttcggatctgaagtaatggttaagagagacagacgggggcatttgtatggcggtgttagaggtgaaattcttggatcgccgccagacagcctgaagcgaaagcatttgccaggaatgttttcattgacaaagagcgaaagtcagaggttcgaagacgatcagataccgtcctagttctgaccataaacgatgccaactgacgatccgtggggtaaatcttattgtccccacgggcagtctccgggaaacctttaagtctttgggttccgggggaagtatggttgcaaagctgaaacttaaaggaattgacggaagggcaccaccaggagtggagcctgcggcttaatttgactcaacacgggaaaactcacccggcccggacactgtgaggattgacagattgacagctctttcatgattcagtggatggtggtgcatggccgttcttagttggtggagcgatttgtctggttaattccgataacgaacgagactctattctgctaaatagtactcccgtaactggtg-------agattgctgtg-ccactgca-ggctgggcctgtttctggcttcttactgcgcgggtaaacttcttagagagacaagttgcg-ctagcaatacgaaattgagcaataacaggtctgtgatgcccttagatgtccggggccgcacgcgcgctacaatgacggtaccaacgagtatgacctcctggcccgagagggttaggcaaactggtccatgaccgtcgtgacagggatcggggtttgtaattatcccccgtgaacgaggaattcccagtaagtgcaagtcataagcttgtgctgattacgtccctgccctttgtacacaccgcccgtcgctactaccgattgaatggtttggcaaggccttcggattggtgccattgtaacggcttgccgttcgacaggtgctgagaagaggaccaaacttgatcatttagaggaagtaaaagtcgtaacaaggttccgtt
AJ287504_1_Monogenea_Polyopisthocotylea_Discocotylidae_Discocotyle_sagittata                                                tagtcatatgcttgtctcaaagattaagccatgcatgcctatgtatatgctcttgtaaagtgaaaccacgaatggctcattaaatcagctattatttattggattataaccgttacatggataactgtagtaattctagagctaatacatgccttgaatccgtgacccgcaaggggatcggtgcacttatcagaacaagaccaaccgggg---ctctgctgctcgaccgtgtcgtgttgactctggataatttctacagatcgcagtcggccttgtgtcggcgacagttctttcaaatgtctgccctatcaacttacgatggtaggtaacctgcctaccatggtgataacgggtaacggggaatcagggttcgattccggagagggagcctgagaaacggctaccacatccaaggaaggcagcaggcgcgcaaattacccactcccggcacggggaggtagtgacgaaaaataacgatgcggggctc-taagaggatccgtaatcggaatgagtacagtttaaagcctttaacgaggaccaattggagggcaagtctggtgccagcagccgcggtaactccagctccaatagcgtatattaaagttgctgcagttaaaaagctcgtagttggatcttgacggcactgccgcgggttgagttgtgta-gcga----cttagtagcatctttgactcgttggtggtgcagtctttcagccgtgtctgttctttcaggtgctgtttgaggggcggcctgtctgtcgagcggtacgtactacgatccactttattgcgtgtcgtgtgcgggcggcatgtttactttgaacaaatttgagtgctcaaagcaggccaatgtgtctgaaaagtcttgcatggaataatggaataggacttcagttctattttgttggttttcggatctgaagtaatggttaagagagacagacgggggcatttgtatggcggtgttagaggtgaaattcttggatcgccgccagacagcctgaagcgaaagcatttgccaggaatgttttcattgacaaagagcgaaagtcagaggttcgaagacgatcagataccgtcctagttctgaccataaacgatgccgactgacgatccgtggggtaaattcttttgtccccacgggcagtctccgggaaacctttaagtctttgggttccgggggaagtatggttgcaaagctgaaacttaaaggaattgacggaagggcaccaccaggagtggagcctgcggcttaatttgactcaacacgggaaaactcacccggcccggacactgtgaggattgacagattgacagctctttcatgattcagtggttggtggtgcatggccgttcttagttggtggagcgatttgtctggttaattccgataacgaacgagactctattctgctaaatagtacttccgtaattggtg-------aggctgctctgtttactgcatggaagatctcggttcaggcgtcttactgcgcgggtaaacttcttagagagacaaattgcg-ctagcaatacgaaattgagcaataacaggtctgtgatgcccttagatgtccggggccgcacgcgcgctacaatgacggtaccagcgagtatgacctcctgacccgagagggttgggcaaactggtccatgaccgtcgtgacagggatcggggtttgtaattatcccccgtgaacgaggaattcccagtaagtgcaagtcataagcttgtgctgattacgtccctgccctttgtacacaccgcccgtcgctactaccgattgaatggtttggcaaggccttcggattggtgccattgtaacagttttctgttcgacaggtgccgaaaagaggaccaaacttgatcatttagaggaagtaaaagtcgtaacaaggtttccgt
AJ228775_1_Monogenea_Polyopisthocotylea_Microcotylidae_Bivagina_pagrosomi                                                   tagtcatatgcttgtctcaaagattaagccatgcatgcctaggtatatgctctcgtacagtgaaaccacgaatggctcattaaatcagctattgtttattagatcataaccgttacttggataactgtagtaattctagagctaatacatgcctcgaatccgtgacccgcgaggggatcggtgcacttatcagtacaagaccaaccgggt---ctttgatgcttggccatgtcgtgttgactctggataatttctacagatcgcagtcggccttgtgtcggcgacagttctttcaaatgtctgccctatcaacttacgatggtagctaacctgtctaccatggtgataacgggtaacggggaatcagggttcgattccggagagggagcctgagaaacggctaccacatccaaggaaggcagcaggcgcgcaaattacccactcccggcacggggaggtagtgacgaaaaataacgatgcggaactc-tatgaggatccgtaatcggaatgagtacagtctaaatcctttaacgaggatcaattggagggcaagtcgggtgccagcagccgcggtaactccagctccaataacgtatattaaagttgctgcagttaaaaagctcgtagttggatcttgacggtactgccggcagtcgatttttgttcgttc----tttaagagcagcgttgtctcgtcagtggtgcagtctttcagccgtgtctgt-gttccaggtgccgcttgtagggctgcttgtctgtcgagaggtacgcactacgatccactttattgcgtgtcgtgtgcgggcggcatgtttactttgaacaaatttgagtgctcaaagcaggccaatgtgtctgaaaagtcttgcatggaataatggaataggacttcagttctattttgttggttttcggatctgaagtaatggttaagagagacagacgggggcatttgtatggcggtgttagaggtgaaattcttggatcgccgccagacagcctgaagcgaaagcatttgccaggaatgttttcattgacaaagagcgaaagtcagaggttcgaagacgatcagataccgtcctagttctgaccataaacgatgccgactgacgatccgtggggtaaatccttttgtccccacgggcagtctccgggaaacctttaagtctttgggttccgggggaagtatggttgcaaagctgaaacttaaaggaattgacggaagggcaccaccaggagtggagcctgcggcttaatttgactcaacacgggaaaactcacccggcccggacactgtgaggattgacagattgacagctctttcatgattcagtggttggtggtgcatggccgttcttagttggtggagcgatttgtctggttaattccgataacgaacgagactctattctgctaaatagtactcccgtaattggtg-------agattgctttgtttgctgca-ggcaggtcttggctcaggcgttttactgcgcgggtaaacttcttagagagacaagttgcg-ctagcaatacgaaattgagcaataacaggtctgtgatgcccttagatgtccggggccgcacgcgcgctacaatgacggtaccagcgagtatgacctcctggcccgagagggttaggcaaactggtccatgaccgtcgtgacagggatcggggtttgtaattatcccccgtgaacgaggaattcccagtaagtgcaagtcataagcttgtgctgattacgtccctgccctttgtacacaccgcccgtcgctactaccgattgaatggtttggcaaggccttcggattggtgccattgtaacagaattctgttcgacaggtgccgaaaagaggaccaaacttgatcatttagaggaagtaaaagtcgtaacaaggtttccgt
AJ287540_1_Monogenea_Polyopisthocotylea_Microcotylidae_Microcotyle_sebastis                                                 tagtcatatgcttgtctcaaagattaagccatgcatgcctaggtatatgctctcgtacagtgaaaccacgaatggctcattaaatcagctattgtttattagatcataaccgttacttggataactgtagtaattctagagctaatacatgcctcgaatccgtgacccgcgaggggatcggtgcacttatcagtacaagaccaaccgggt---ctttgatgcctggccatgtcgtgttgactctggataatttctacagatcgcagtcggccttgtgtcggcgacagttctttcaaatgtctgccctatcaacttacgatggtaggtaacttgcctaccatggtgataacgggtaacggggaatcagggttcgattccggagagggagcctgagaaacggctaccacatccaaggaaggcagcaggcgcgcaaattacccactcccggcacggggaggtagtgacgaaaaataacgatgcggaactc-tatgaggatccgtaatcggaatgagtacagtctaaatcctttaacgaggatcaattggagggcaagtctggtgccagcagccgcggtaactccagctccaatagcgtatattaaagttgctgcagttaaaaagctcgtagttggatcttgacggtactgccgcgagtcgagttttgttcgcct----ctgaggggcagctttgtctcgtctgcggtgcagtctttcagccgtgtctgctctttcaggtgctgcttgtagggctgcttgtctgtcgagcggtacgcactacgatccactttattgcgtgtcgtgtgcgggcggcatgtttactttgaacaaatttgagtgctcaaagcaggccaatgtgtctgaaaagtcttgcatggaataatggaataggacttcagttctattttgttggttttcggatctgaagtaatggttaagagagacagacgggggcatttgtatggcggtgttagaggtgaaattcatggatcgccgccagacagcctgaagcgaaagcatttgccaggaatgttttcattgacaaagagcgaaagtcagaggttcgaagacgatcagataccgtcctagttctgaccataaacgatgccgactgacgatccgtggggtaaatccttttgtccccacgggcagtctccgggaaacctttaagtctttgggttccgggggaagtatggttgcaaagctgaaacttaaaggaattgacggaagggcaccaccaggagtggagcctgcggcttaatttgactcaacacgggaaaactcacccggcccggacactgtgaggattgacagattgacagctctttcatgattcagtggttggtggtgcatggccgttcttagttggtggagcgatttgtctggttaattccgataacgaacgagactctattctgctaaatagtactcccgtaattggtg-------agactgctttgtttgctgca-ggcggatcttggctcaggcgttttactgcgcgggtaaacttcttagagagacaagttgcg-ctagcaatacgaaattgagcaataacaggtctgtgatgcccttagatgtccggggccgcacgcgcgctacaatgacggtaccagcgagtatgacctcctggcccgagagggttaggcaaactggtccatgaccgtcgtgacagggatcggggtttgtaattatcccccgtgaacgaggaattcccagtaagtgcaagtcataagcttgtgctgattacgtccctgccctttgtacacaccgcccgtcgctactaccgattgaatggtttggcaaggccttcggattggtgccattgtaacagtatcctgttcgacaggtgccgagaagaggaccaaacttgatcatttagaggaagtaaaagtcgtaacaaggtttccgt
AJ287495_1_Monogenea_Polyopisthocotylea_Microcotylidae_Cynoscionicola_branquias                                             tagtcatatgcttgtctcaaagattaagccatgcatgcctatgtatatgctctcgtacagtgaaaccacgaatggctcattaaatcagctattgtttattagatcatacccgttacatggataactgtagtaattctagagctaatacatgcctcgaatccgtgatccgtcaggtgatcggtgcacttatcagtacaagaccaaccgggg---cttcgctgcccgatcatgtcgtgttgactctggataatttctacagatcgcagtcggccttgtgtcggcgacagttctttcaaatgtctgccctatcaacttacgatggtaggtaacctgcctaccatggtgataacgggtaacggggaatcagggttcgattccggagagggagcctgagaaacggctaccacatccaaggaaggcagcaggcgcgcaaattacccactcccggcacggggaggtagtgacgaaaaataacgatgcggggctc-tatgaggatccgcaatcggaatgagtacagtctaaatcctttaacgaggatcaattggagggcaagtctggtgccagcagccgcggtaactccagctccaatagcgtatattaaagttgctgcagttaaaaagctcgtagttggatcttgacggtactgccgcgagtcgagttatgctt-ttt----ctgaggagcttctttgtctcgtctgcggtgcagtctttcagccgtgtctgttctgtcaggtgccgcttgtggggctgcctgaccgacgagtggtacgcactacgatcctctttattgcgtgtcgtgtgcgggcggcatgtttactttgaacaaatttgagtgctcaaagcaggccaatgtgtctgaaaagtcttgcatggaataatagaataggacttcagttctattttgttggttttcggatctgaagtaatggttaagagagacagacgggggcatttgtatggcggtgttagaggtgaaattcttggatcgccgccagacagcctgaagcgaaagcatttgccaggaaggttttcattgacaaagagcgaaagtcagaggttcgaagacgatcagataccgtcctagttctgaccataaacgatgccgactgacgatccgtggggtaaatctttttgtccccacgggcagtctccgggaaacctttcagtctttgggttccgggggaagtatggttgcaaagctgaaacttaaaggaattgacggaagggcaccaccaggagtggagcctgcggcttaatttgactcaacacgggaaaactcacccggcccggacactgtgaggattgacagattgacagctctttcatgattcagtggttggtggtgcatggccgttcttagttggtggagcgatttgtctggttaattccgataacgaacgagactctattctgctaaatagtactcccgtaactggtg-------aacttgctctgtttactgcacggaagatctcgggtcaggcattttactgcgcgggtaaacttcttagagagacaagttgcg-ttagcaatacgaaattgagcaataacaggtctgtgatgcccttagatgtccggggccgcacgcgcgctacaatgacggtaccagcgagtatgacctcctggcccgagagggttaggcaaactggtccatgaccgtcgtgacagggatcggggtttgtaattatcccccgtgaacgaggaattcccagtaagtgcaagtcataagcttgtgctgattacgtccctgccctttgtacacaccgcccgtcgctactaccgattgaatggtttggcaaggccttcggattggtgccattgtaacagttttctgttcgacaggtgccgagaagaggaccaaacttgatcatttagaggaagtaaaagtcgtaacaaggtttccgt
AJ228797_1_Monogenea_Polyopisthocotylea_Axinidae_Zeuxapta_seriolae                                                          tagtcatatgcttgtctcaaagattaagccatgcatgcctatgtatatgctctcgaacagtgaaaccacgaatggctcattaaatcagctattgtttattagatcatacccgttacatggataactgtagtaattctagagctaatacatgcctcgaatccgtgacccgcgaggggatcggtgcacttatcagtacaagaccaaccggtg---cttcgctgaccgaccacgtcgtgttgactctggataatttctacagatcgcagtcggcattgtgtcggcgacagttctttcaaatgtctgccctatcaacttacgatggtaggtaacctgcctaccatggtgataacgggtaacggggaatcagggttcgattccggagagggagcctgagaaacggctaccacatccaaggaaggcagcaggcgcgcaaattacccactcccggcacggggaggtagtgacgaaaaataacgatgcggggctc-tatgaggatccgtaatcggaatgagtacagtctaaatcctttaacgaggatcaattggagggcaagtctggtgccagcagccgcggtaactccagctccaatagcgtatattaaagttgctgcagttaaaaagctcgtagttggatcttgacggtactgccgcgagtcgagttatgctttctt----ctagggagcttcttcgacccgtcggcggtgcagtctttcagccgtgtctgttttttcaggtgctgcctgaggggctgcctgtctgtcgggcggtacgcaccgcgatccactttattgcgtgtcgtgtgcgggcggcatgtttactttgaacaaatttgagtgctcaaagcaggccaacgtgtctgaaaagtcttgcatggaataatggaataggacttcagttctattttgttggttttcggatctgaagtaatggttaagagagacagacgggggcatttgtatggcggtgttagaggtgaaattcttggatcgccgccagacagcctgaagcgaaagcatttgccaggaatgttttcattgacaaagagcgaaagtcagaggttcgaagacgatcagataccgtcctagttctgaccataaacgatgccgactgacgatccgtggggtaaatctttttgtccccacgggcagtctccgggaaacctttaagtctttgggttccgggggaagtatggttgcaaagctgaaacttaaaggaattgacggaagggcaccaccaggagtggagcctgcggcttaatttgactcaacacgggaaaactcacccggcccggacactgtgaggattgacagattgacagctctttcatgattcagtggttggtggtgcatggccgttcttagttggtggagcgatttgtctggttaattccgataacgaacgagactctattctgctaaatagtactcccgtaactggtg-------aaatttctctgttacttgcacgggaaaacgtgattcaggcgttttactgcgcgggtaaacttcttagagagacaagttgct-ttagcaatacgaaattgagcaataacaggtctgtgatgcccttagatgtccggggccgcacgcgcgctacaatgac-gtaccagcgagtatgatctcctggtccgaaaggattaggcaaactgtttcatgaccgtcgtgacagggatcggggtttgtaattatcccccgtgaacgaggaattcccagtaagtgcaagtcataagcttgtgctgattacgtccctgccctttgtacacaccgcccgtcgctactaccgattgaatggtttggcaaggccttcggattggtgccattgtaacagttttctgttcgacaggtaccgaaaagaggaccaaacttgatcatttagaggaagtaaaagtcgtaacaaggtttccgt
AJ276426_1_Monogenea_Polyopisthocotylea_Mazocraeidae_Probursata_brasiliensis                                                tagtcatatgcttgtctcaaagattaagccatgcatgcctatgtatatgctctcgaacagtgaaaccacgaatggctcattaaatcagctattgtttattagatcatacccgttacatggataactgtagtaattctagagctaatacatgcctcgaatccgtgacccgcaaggggatcggtgcacttatcagtacaagaccaaccggtg---cctcgctgaccgacaacgtcgtgttgactctggataatttctacagatcgcagtcggccttgtgtcggcgacagttctttcaaatgtctgccctatcaacttacgatggtaggtaacctgcctaccatggtgataacgggtaacggggaatcagggttcgattccggagagggagcctgagaaacggctaccacatccaaggaaggcagcaggcgcgcaaattacccactcccggcacggggaggtagtgacgaaaaataacgatgcggggctc-tatgaggatccgtaatcggaatgagtacagtctaaatcctttaacgaggatcaattggagggcaagtctggtgccagcagccgcggtaactccagctccaatagcgtatattaaagttgctgcagttaaaaagctcgtagttggatcttgacggtactgccgcgagtcgggatggctt--cat----cgggtttgcttcttcgtctcgtcggcggtgcagtctttcagccgtgtctgttttttcaggtgctgcttgaggggctgcctgtctgtcgagtggtacgcacctcgatccactttattgcgtgtcgggtgcgggcggcatgtttactttgaacaaatttgagtgctcaaagcaggccaatgtgtctgaaaagtcttgcatggaataatggaataggacttcagttctattttgttggttttcggatctgaagtaatggttaagagagacagacgggggcatttgtatggcggtgttagaggtgaaattctgggatcgccgccagacagcctgaagcgaaagcatttgccaggaatgttttcattgacaaagagcgaaagtcagaggttcgaagacgatcagataccgtcctagttctgaccataaacgatgccgactgacgatccgtggggtaaatccatttgtccccacgggcagtctccgggaaacctttaagtctttgggttccgggggaagtatggttgcaaagctgaaacttaaaggaattgacggaagggcaccaccaggagtggagcctgcggcttaatttgactcaacacgggaaaactcacccggcccggacactgtgaggattgacagattgacagctctttcatgattcagtggttggtggtgcatggccgttcttagttggtggagcgatttgtctggttaattccgataacgaacgagactctattctgctaaatagtactcccgtaattggtg-------gacttgctctgttgactgcacgggagaccttggctcaggcagtttactgcgcgggtaaacttcttagagagacaagttgcg-ttagcaatacgaaattgagcaataacaggtctgtgatgcccttagatgtccggggccgcacgcgcgctacaatgacggtaccagcgagtatggtctcctggtccgaaaggatttggcaaactggtccatgaccgtcgtgacagggatcggggtttgtaattatcccccgtgaacgaggaattcccagtaagtgcaagtcataagcttgtgctgattacgtccctgccctttgtacacaccgcccgtcgctactaccgattgaatggtttggcaaggccttcggattggtgccattgtaacagctgcctgttcgacaggtgccgagaagaggaccaaacttgatcatttagaggaagtaaaagtcgtaacaaggtttccgt
AJ287510_1_Monogenea_Polyopisthocotylea_Diplozoidae_Eudiplozoon_nipponicum                                                  tagtcatatgcttgtctcaaggattaagccatgcatgcctatgtatatgctctcgtacagtgaaaccacgaatggctcattaaatcagctattgtttattagatcgtgcccgttacatggataactgtagtaattctagagctaatacatgcctcgaatccgtgacccgcaagggaatcggtgcacttattagaacaaggccaatcgggt---ctcgggatgcttgtagtgtcgtgttgactctggataatttctacagatcgcagtcggcctagtgtcggcgacagttctttcaagtgtctgccctatcaacttacgatggtaggtgacctgcctaccatggttataacgggtaacggggaatcagggttcgattccggagagggagcctgagaaacggctaccacatccaaggaaggcagcaggcgcgcaaattacccactcccggcacggggaggtagtgacgaaaaataacgatgcggggctc-tttgaggatccgtaatcggaatgagtacagtctaaagcctttaacgaggatcaattggagggcaagtctggtgccagcagccgcggtaactccagctccaatagcgtatattaaagttgctgcagttaaaaagctcgtagttggatcttgacggcagtgccgcgtggttggttacgtctgcct----ttgtgagacgactatgctgcgtaggtggtgcagtctttcagccgtgtctgtgctttcaggtgctgactgaggagttacttgcctgtcagccggtacgcactgcgatccacttgattgcgtgtcgtgtgcgggcggcatgtttactttgaacaaatttgagtgctcaaagcaggccagtgtgtctgaaaagtcttgcatggaataatggaataggacttcagttctattttgttggttttcggatctgaagtaatggttaagagagacagacgggggcatttgtatggtggtgttagaggtgaaattcttggatcgccaccagacagcctgaagcgaaagcatttgccaggaatgttttcattgacaaagagcgaaagtcagaggttcgaagacgatcagataccgtcctagttctgaccataaacgatgccgactgacgatccgtggggtatattcgtttgtccccacgggcagtctccgggaaacctttaagtctttgggttccgggggaagtatggttgcaaagctgaaacttaaaggaattgacggaagggcaccaccaggagtggagcctgcggcttaatttgactcaacacgggaaaactcacccggcccggacactgtgaggattgacagattgatagctctttcatgattcagtggttggtggtgcatggccgttcttagttggtggagcgatttgtctggttaattccgataacgaacgagactctattctgctaaatagtacaaccgcaactggtt-------ggacagctttgtttgctgcacggaagatctcttgtcgggcgtcctactgcgcggttaaacttcttagagagacaaattgcg-ttagcaatacgaaattgagcaataacaggtctgtgatgcccttagatgtccggggccgcacgcgcgctacaatgacggtaccaacgagtatgacctcctggcccgaaagggttaggcaaactggtccatgaccgtcgtgacagggatcggggtttgtaattatcccccgtgaacgaggaattcccagtaagtgcaagtcataagcttgtgctgattacgtccctgccctttgtacacaccgcccgtcgctactaccgattgaatggtttggcaaggcctttggattggtgctattgcaacaggtgtctgttcgaccggtgccgagaagaggaccaaacttgatcatttagaggaagtaaaagtcgtaacaaggtttccgt
AJ228779_1_Monogenea_Polyopisthocotylea_Diclidophoridae_Diclidophora_denticulata                                            tagtcatatgcttgtctcaaagattaagccatgcatgcctatgtatatgctctcgcacagtgaaaccacgaatggctcattaaatcagctattgtttattagatcatacccgttacatggataactgtagtaattctagagctaatacatgcctcgaatccgtgacccgcgaggggatcggtgcacttatcagtacaagaccaaccgggt---ctctgatgcctgtgaaagtcgtgttgactctggataatttttacagatcgcagtcggccttgtgtcggcgacagttctttcaaatgtctgccctatcaacttacgatggtaggcaacctgcctaccatggtgataacgggtaacggggaatcagggttcgattccggagagggagcctgagaaacggctaccacatccaaggaaggcagcaggcgcgcaaattacccactcccggcacggggaggtagtgacgaaaaataacgatgcggggctc-tttgaggatccgtaatcggaatgagtacagtctaaagcctttaacgaggaccaattggagggcaagtctggtgccagcagccgcggtaactccagctccaatagcgtatattaaagttgctgcagttaaaaagctcgtagttggatcttgacggcactgtcgctggtctctggtgtct--------gtcggacttctgtattgactagttggtggtgcagtctttcagccgtgtctgttctttcaggtgtcttgcagaggggtacttcactggtgtggggtacgcactacgatccgcttcattgcgtgtcgtgtgcgggcggcatgtttactttgaacaaatttgagtgctcaaagcaggccaatgtgtctgaaaagtcttgcatggaataatagaataggacttcagttctattttgttggttttcggatctgaagtaatggttaagagagacagacgggggcatttgtatggcggtgttagaggtgaaattcttggatcgccgccagacagcctgaagcgaaagcatttgccaggaatgttttcattgacaaagagcgaaagtcagaggttcgaagacgatcagataccgtcctagttctgaccataaacgatgccgactgacgatccgtggggtaaattcttttgtccccacgggcagtctccgggaaacctttaagtctttgggttccgggggaagtatggttgcaaagctgaaacttaaaggaattgacggaagggcaccaccaggagtggagcctgcggcttaatttgactcaacacgggaaaactcacccggcccggacactgtgaggattgacagattgacagctctttcatgattcggtggttggtggtgcatggccgttcttagttggtggagcgatttgtctggttaattccgataacgaacgagactctattctgctaaatagtacacccgtaattggtg-------ggctggctcgacattctgcacggaaagactggctgttggcctcctactgcgcgagtaaacttcttagagagacaaactgcg-ctagcaatgcgaaattgagcaataacaggtctgtgatgcccttagatgtccggggccgcacgcgcgctacaatgacggtaccagcgagtatgacctcctggcccgagagggttaggcaaactggtccatgaccgtcgtgacagggatcggggtttgtaattatcccccgtgaacgaggaattcccagtaagtgcaagtcataagcttgtgctgattacgtccctgccctttgtacacaccgcccgtcgctactaccgattgagtggtttggcaaggccttcggatcggcgccattgtaatccttcgggattcgacaggtgctgaaaagaggaccaaacttgatcacttagaggaagtaaaagtcgtaacaaggtttccgt
AJ228783_1_Monogenea_Polyopisthocotylea_Mazocraeidae_Kuhnia_scombri                                                         agttcatatgcttgtctcaaagattaagccatgcatgcctaagtatgtgctctcgaacagtgaaaccacgaatggctcattaaatcagctactatttattggaatata-cagttacatggataactgtagtaattctagagctaatacatgcctcgaatccgtgacccgcaagggtatcggtgcacttattagaacaagaccagccgggt---gtccgctgcctgacctgatcgtgttgactctggataatttatacagatcgcagacgaccttgtgtcggcgacgcttccttcaaatgtctgccctatcaactttcgatggtagccaacctgcctaccatggttacaacgggtaacggggaatcagggttcgattccggagagggagcctgagaaacagctaccacatccaaggaaggcagcaggcgcgcaaattacccactcccggcacggggaggtagtgacgaaaaataacgatgcggaactc-tatgaggatccgtaatcggaatgagtacagtctaaagcctttaacgaggaccaattggagggcaagtctggtgccagcagccgcggtaactccagctccaatagcgtatattaaagttgctgcagttaaaaagctcgtagttggatcttgacggtgctgctgcgggtcgagttgtggttggt-----acgagtcgctgccttggttcgtgtgcggtgcagtctttcagtcgtgtctgctctgctaggtgccgttggtggggctgctcgactggcaggcggtacgcgctgcgatgctcttaattgcgtgtcgtgtgcgggcggcatgtttactttgaacaaatttgagtgctcaaagcaggccatagtgtctgaaaagtcttgcatggaataatagaataggacttcagttctattttgttggttttcggatctgaagtaatggttaagagagacagacgggggcatttgtatggcggtgttagaggtgaaattcttggatcgccgccagacaacctgaagcgaaagcatttgccaggaatgttttcattgacaaagagcgaaagtcagaggttcgaagacgatcagataccgtcctagttctgaccataaacgatgccaactgacgatccgtggggtaaattttcttgtccccacgggcagtccccgggaaacctttaagtctttgggttccgggggaagtatggttgcaaagctgaaacttaaaggaattgacggaagggcaccaccaggagtggagcctgcggcttaatttgactcaacacgggaaaactcacccggcccggacactgtgaggattgacagattgagagctctttcatgattcagtggttggtggtgcatggccgttcttagttggtggagcgatttgtctggttaattccgataacgaacgagactctattctgctaactagtacttccgtaaccggtg-------ggcgtgtccagcgaattgctcggttcggcttgtaactgactgttcacttcgcggttaaacttcttagagagacagattgtg-atagcgatacgaaattgagcaataacaggtctgtgatgcccttagatgtccggggccgcacgcgcgctacaatgacggttccagcgagtatgacctcctggcccgagagggttaggcaaactggtccatgaccgtcgtgacagggatcggggtttgtaattatcccccgtgaacgaggaattcccagtaagtgcaagtcataagcttgtgctgattacgtccctgccctttgtacacaccgcccgtcgctactaccgattgaatggtttggcaaggccttcggatcggtgccattgtaatactcttgtattcgacaggtgctgagaagaggaccaaacttgatcatttagaggaagtaaaagtcgtaacaaggtttccgt
AJ287478_1_Trematoda_Aspidogastrea_Aspidogastridae_Aspidogaster_conchicola                                                  tagtcatatgcttgtctcagagattaagccatgcatgtctaagtacagacctttatacggtgaaaccgcgaatggctcattaaatcagctatggttccttagatcgtacctgctacatggatatctgtagtaattctagagctaatacatgccactatgccctgacccgtaaggggacgggtggatttattagaacagaaccaacaacgtgggctctacacatgttgccctctgtgatgactctggataactatcactgatcgcagtcagccttgtgctggcgacggatctttcaaatgtctgccctatcaacttacgatggtaggtgatctgcctaccatggtgataacgggtaacggggaatcagggttcgattccggagagggagcctgagaaacggctaccacatccaaggaaggcagcaggcgcgcaaattacccactcccggtacggggaggtagtgacgaaaaataccgatgcgggactcgtctgaggctccgtaatcggaatgagtacactttaaatcctttaacgaggatccattggagggcaagtctggtgccagcagccgcggtaactccagctccaatagcgtatattaaagttgctgcagttaaaaagctcgtagttggatctcggcagtatggctgcatatcgttgctctttgcattgtctgtcagtaagtgagtcgataacgaggctgtacagcctttcatccgtttctgttctcacgggtgctagcgtgtcggcaagtcgctggcctgttggcatgcttctggatgctcttcaccgggtgtccagagcggacggcacgtttactttgaacaaatttgagtgctcaaagcaggcctatgtgcctgaaaagtcttgcatggaataatggaataggacttcggttctattttgttggttttcggatccgaagtaatggttaagagagacagacgggggcatttgtatggcggtgttagaggtgaaattcttggatcgccgccagacaaactacagcgaaagcatttgccaagaatgttttcattgatcaggagcgaaagtcagaggttcgaatacgatcagataccgtcctagttctgaccataaacgatgccaactgacgatccgcggcggtacgttattgagccccgcgggcagtccccgggaaacccttaagtctttgggctccgggggaagtatggttgcaaagctgaaacttaaaggaattgacggaagggcaccaccaggagtggagcctgcggcttaatttgactcaacacgggaaaactcacccggcccggacactgtgaggattgacagattgagagctctttcttgattcggtggttggtggtgcatggccgttcttagttggtggagcgatttgtctggttaattccgataacgaacgagactttggcctactaaatagtatgcctgtcctctgtacgcgtgcgggtagcgggttctgttgcctgggtagtagagtctcggcgtgtgcggtgcaggtgtttacttcttagagggacaagcgga--tcagtcgcacgaaattgagcaataacaggtctgtgatgcccttagatgtccggggccgcacgcgcgctacaatgacggtgtcaacgagcttgacctcctggcccgaaagggttgggtaaactgattcatcaccgtcgtgacaggaatcggggcttgcaattgttccccgtgaacgaggaattcctagtaagtgcaagtcataagcttgcgctgattacgtccctgccctttgtacacaccgcccgtcgctactaccgattgaatggtttagcaaggtcctcggattggcgccttagtggtgactt-tcactcgtctggtgtcgagaagacgaccaaacttgatcatttagaggaagtaaaagtcgtaacaaggtttccgt
[truncated: 526,807 more chars]
