# Supplementary material for: A global metabarcoding analysis expands molecular diversity of Platyhelminthes and reveals novel early-branching clades
Source: Biol Lett. 2019 Sep 11;15(9):20190182. doi: 10.1098/rsbl.2019.0182 (PMC6769146; doi:10.1098/rsbl.2019.0182)
Supplement: Placement files and comparison [file rsbl20190182supp5.zip]

Archive with 1 entries (1 files):
- rsbl20190182supp5.jplace
