# Supplementary material for: A global metabarcoding analysis expands molecular diversity of Platyhelminthes and reveals novel early-branching clades
Source: Biol Lett. 2019 Sep 11;15(9):20190182. doi: 10.1098/rsbl.2019.0182 (PMC6769146; doi:10.1098/rsbl.2019.0182)
Supplement: Placement files and comparison [file rsbl20190182supp5.zip › rsbl20190182supp5.jplace]

{"tree":
  "((KC529514_1_Rhabdocoela_Dalyellioida_Graffillidae_Pseudograffilla_arenicola:0.141503{0},AJ012521_1_Rhabdocoela_Dalyellioida_Graffillidae_Graffila_buccinicola:0.387784{1}):0.0515228{2}[99],((AJ012518_1_Rhabdocoela_Dalyellioida_Pterastericolidae_Pterastericola_australis:0.0271971{3},KC529516_1_Rhabdocoela_Dalyellioida_Pterastericolidae_Pterastericola_psilastericola:0.022823{4}):0.124565{5}[100],((KC529519_1_Rhabdocoela_Typhloplanoida_Solenopharyngidae_unclassified_Solenopharyngidae_Solenopharyngidae_sp:0.317263{6},AJ312268_1_Rhabdocoela_Dalyellioida_Provorticidae_Provortex_balticus:0.331487{7}):0.0260054{8}[53],(((AF051332_1_Rhabdocoela_Neodalyellida_Temnocephalida_Temnocephalidae_Temnocephala_sp:0.0836297{9},KC517073_1_Rhabdocoela_Neodalyellida_Temnocephalida_Diceratocephalidae_Diceratocephala_boschmai:0.0460439{10}):0.240467{11}[100],((KC529440_1_Rhabdocoela_Neodalyellida_Dalyelliidae_Pseudodalyellia_alabamensis:0.0248235{12},(KC529444_1_Rhabdocoela_Neodalyellida_Dalyelliidae_Dalyellia_viridis:0.0133868{13},AJ012515_1_Rhabdocoela_Neodalyellida_Dalyelliidae_Microdalyellia_rossi:0.0440224{14}):0.0158112{15}[79]):0.0925752{16}[100],((KC529500_1_Rhabdocoela_Neodalyellida_Typhloplanidae_Rhynchomesostominae_Rhynchomesostoma_rostratum:0.012972{17},KC529484_1_Rhabdocoela_Neodalyellida_Typhloplanidae_Typhloplaninae_Typhloplana_viridata:0.010204{18}):0.0118541{19}[98],(AJ243682_1_Rhabdocoela_Neodalyellida_Typhloplanidae_Mesostominae_sMesostoma_lingua:0.0445075{20},D85098_1_Rhabdocoela_Neodalyellida_Typhloplanidae_Mesostominae_Bothromesostoma_sp:0.0830186{21}):0.0239435{22}[99]):0.0976538{23}[100]):0.0395294{24}[100]):0.0908073{25}[100],(((((((AY775740_1_Rhabdocoela_Kalyptorhynchia_Schizorhynchia_Karkinorhynchidae_Karkinorhynchus_bruneti:0.0237997{26},AJ012508_1_Rhabdocoela_Kalyptorhynchia_Schizorhynchia_Diascorhynchidae_Diascorhynchus_rubrus:0.0251277{27}):0.00720092{28}[55],AY775749_1_Rhabdocoela_Kalyptorhynchia_Schizorhynchia_Schizorhynchidae_Thylacorhynchus_ambronensis:0.0346583{29}):0.0099325{30}[43],(AY775747_1_Rhabdocoela_Kalyptorhynchia_Schizorhynchia_Schizorhynchidae_Schizochilus_marcusi:0.0168293{31},AY775746_1_Rhabdocoela_Kalyptorhynchia_Schizorhynchia_Schizorhynchidae_Schizochilus_choriurus:0.0244642{32}):0.0437349{33}[100]):0.00856568{34}[41],AY775748_1_Rhabdocoela_Kalyptorhynchia_Schizorhynchia_Schizorhynchidae_Schizorhynchoides_caniculatus:0.104758{35}):0.029349{36}[98],AJ012507_1_Rhabdocoela_Kalyptorhynchia_Schizorhynchia_Karkinorhynchidae_Cheliplana_cf_orthocirra:0.133511{37}):0.0355143{38}[100],(((AY775743_1_Rhabdocoela_Kalyptorhynchia_Eukalyptorhynchia_Polycystididae_Polycystis_naegelii:0.0686921{39},AJ243677_1_Rhabdocoela_Kalyptorhynchia_Eukalyptorhynchia_Polycystididae_Arrawaria_sp:0.067781{40}):0.134645{41}[100],AY775738_1_Rhabdocoela_Kalyptorhynchia_Eukalyptorhynchia_Polycystididae_Stradorhynchus_sp:0.0647771{42}):0.0305551{43}[59],AJ012510_1_Rhabdocoela_Kalyptorhynchia_Eukalyptorhynchia_Polycystididae_Gyratrix_hermaphroditus:0.10051{44}):0.0400339{45}[71]):0.102932{46}[100],(((((((AJ287503_1_Trematoda_Digenea_Strigeidida_Diplostomoidea_Diplostomatidae_Diplostomum_phoxini:0.0120294{47},AJ287526_1_Trematoda_Digenea_Strigeidida_Diplostomoidea_Strigeidae_Ichthyocotylurus_erraticus:0.0148463{48}):0.0512615{49}[100],(AJ287477_1_Trematoda_Digenea_Strigeidida_Schistosomatoidea_Aporocotylidae_Aporocotyle_spinosicanalis:0.135022{50},(Z11590_1_Trematoda_Digenea_Strigeidida_Schistosomatoidea_Schistosomatidae_Schistosoma_japonicum:0.0217405{51},(Z11979_1_Trematoda_Digenea_Strigeidida_Schistosomatoidea_Schistosomatidae_Schistosoma_spindale:0.000761463{52},Z11976_1_Trematoda_Digenea_Strigeidida_Schistosomatoidea_Schistosomatidae_Schistosoma_haematobium:0.00751787{53}):0.0107293{54}[100]):0.0367282{55}[100]):0.0313532{56}[100]):0.0201797{57}[96],((AJ287557_1_Trematoda_Digenea_Azygiida_Bivesiculidae_Paucivitellosus_fragilis:0.0431671{58},AJ287485_1_Trematoda_Digenea_Azygiida_Bivesiculidae_Bivesicula_claviformis:0.0150261{59}):0.0388504{60}[100],((((AJ287521_1_Trematoda_Digenea_Opisthorchiida_Opisthorchiata_Heterophyidae_Haplorchoides_sp:0.0264017{61},((X55357_1_Trematoda_Digenea_Opisthorchiida_Opisthorchiata_Opisthorchiidae_Opisthorchis_viverrini:0.0131491{62},AJ287492_1_Trematoda_Digenea_Opisthorchiida_Opisthorchiata_Heterophyidae_Cryptocotyle_lingua:0.00577202{63}):0.00613511{64}[99],AJ287542_1_Trematoda_Digenea_Opisthorchiida_Opisthorchiata_Cryptogonimidae_Mitotrema_anthostomatum:0.0289829{65}):0.00236638{66}[51]):0.0177395{67}[100],((AJ287543_1_Trematoda_Digenea_Plagiorchiida_Apocreadiata_Apocreadioidea_Apocreadiidae_Neoapocreadium_splendens:0.00523229{68},AJ287523_1_Trematoda_Digenea_Plagiorchiida_Apocreadiata_Apocreadioidea_Apocreadiidae_Homalometron_synagris:0.00395778{69}):0.0561434{70}[100],(((L06668_1_Trematoda_Digenea_Plagiorchiida_Echinostomata_Echinostomatoidea_Fasciolidae_Fasciolopsis_buski:0.0125956{71},(AJ011942_1_Trematoda_Digenea_Plagiorchiida_Echinostomata_Echinostomatoidea_Fasciolidae_Fasciola_gigantica:0.00222306{72},AJ004969_1_Trematoda_Digenea_Plagiorchiida_Echinostomata_Echinostomatoidea_Fasciolidae_Fasciola_hepatica:0.00301489{73}):0.00506658{74}[100]):0.00399368{75}[84],((AJ287494_1_Trematoda_Digenea_Plagiorchiida_Echinostomata_Echinostomatoidea_Cyclocoelidae_Cyclocoelum_mutabile:0.0298741{76},AJ287560_1_Trematoda_Digenea_Plagiorchiida_Echinostomata_Echinostomatoidea_Philophthalmidae_unclassified:0.0221283{77}):0.00900894{78}[85],L06567_1_Trematoda_Digenea_Plagiorchiida_Echinostomata_Echinostomatoidea_Echinostomatidae_Echinostoma_caproni:0.0131352{79}):0.00475931{80}[73]):0.0417636{81}[100],(((AJ287481_1_Trematoda_Digenea_Plagiorchiida_Lepocreadiata_Lepocreadioidea_Lepocreadiidae_Austroholorchis_sprenti:0.0280987{82},L06670_1_Trematoda_Digenea_Plagiorchiida_Lepocreadiata_Lepocreadioidea_Lepocreadiidae_Tetracerasta_blepta:0.015894{83}):0.00369473{84}[77],((AJ287563_1_Trematoda_Digenea_Plagiorchiida_Lepocreadiata_Lepocreadioidea_Lepocreadiidae_Preptetos_caballeroi:0.0230032{85},(L06669_1_Trematoda_Digenea_Opisthorchiida_Acanthocolpiata_Acanthocolpioidea_Gyliauchenidae_Gyliauchen_sp:0.0202709{86},(AJ287508_1_Trematoda_Digenea_Plagiorchiida_Lepocreadiata_Lepocreadioidea_Enenteridae_unclassified_Enenteridae_Enenterid_sp2:0.014701{87},AJ287507_1_Trematoda_Digenea_Plagiorchiida_Lepocreadiata_Lepocreadioidea_Enenteridae_unclassified_Enenteridae_Enenterid_sp1:0.00448153{88}):0.0185717{89}[100]):0.00681669{90}[76]):0.00305944{91}[54],(Z12607_1_Trematoda_Digenea_Plagiorchiida_Lepocreadiata_Lepocreadioidea_Lepocreadiidae_Lepidapedon_rachion:0.00299762{92},Z12600_1_Trematoda_Digenea_Plagiorchiida_Lepocreadiata_Lepocreadioidea_Lepocreadiidae_Lepidapedon_elongatum:1e-06{93}):0.0108328{94}[99]):0.00342037{95}[46]):0.0175113{96}[99],(((AJ287514_1_Trematoda_Digenea_Plagiorchiida_Xiphidiata_Allocreadioidea_Opecoelidae_Gaevskajatrema_halosauropsi:0.0271328{97},(AJ287533_1_Trematoda_Digenea_Plagiorchiida_Xiphidiata_Allocreadioidea_Opecoelidae_Macvicaria_macassarensis:0.0199072{98},(AJ287550_1_Trematoda_Digenea_Plagiorchiida_Xiphidiata_Allocreadioidea_Opistholebetidae_Opistholebes_amplicoelus:0.00999549{99},AJ287558_1_Trematoda_Digenea_Plagiorchiida_Xiphidiata_Allocreadioidea_Opecoelidae_Peracreadium_idoneum:0.0106152{100}):0.0118509{101}[100]):0.0118757{102}[89]):0.0831744{103}[100],(AJ287486_1_Trematoda_Digenea_Opisthorchiida_Acanthocolpiata_Acanthocolpioidea_Acanthocolpidae_Cableia_pudica:0.0564629{104},(AJ287474_1_Trematoda_Digenea_Plagiorchiida_Monorchiata_Monorchiidae_Ancylocoelium_typicum:0.0783674{105},AJ287566_1_Trematoda_Digenea_Plagiorchiida_Monorchiata_Monorchiidae_Provitellus_turrum:0.0578559{106}):0.0181447{107}[99]):0.0231783{108}[100]):0.00655667{109}[23],((AJ287577_1_Trematoda_Digenea_Opisthorchiida_Acanthocolpiata_Acanthocolpioidea_Acanthocolpidae_Stephanostomum_baccatum:0.025995{110},(AJ004968_1_Trematoda_Digenea_Plagiorchiida_Xiphidiata_Allocreadioidea_Brachycladiidae_Nasitrema_globicephalae:0.0057342{111},AJ224884_1_Trematoda_Digenea_Plagiorchiida_Xiphidiata_Allocreadioidea_Brachycladiidae_Zalophotrema_hepaticum:0.0070928{112}):0.00905002{113}[100]):0.0084031{114}[92],((((Y11236_1_Trematoda_Digenea_Plagiorchiida_Xiphidiata_Plagiorchioidea_Dicrocoeliidae_Dicrocoelium_dendriticum:0.034788{115},(AJ287497_1_Trematoda_Digenea_Plagiorchiida_Xiphidiata_Plagiorchioidea_Gorgoderidae_Degeneria_halosauri:0.0208702{116},(AJ287518_1_Trematoda_Digenea_Plagiorchiida_Xiphidiata_Plagiorchioidea_Gorgoderidae_Gorgodera_sp:0.0277637{117},AJ287588_1_Trematoda_Digenea_Plagiorchiida_Xiphidiata_Plagiorchioidea_Gorgoderidae_Xystretum_sp:0.0474279{118}):0.0214644{119}[99]):0.00507432{120}[39]):0.0045556{121}[48],AJ287551_1_Trematoda_Digenea_Plagiorchiida_Troglotremata_Orchipedidae_Orchipedum_tracheicola:0.019141{122}):0.0066595{123}[40],((AJ287569_1_Trematoda_Digenea_Plagiorchiida_Xiphidiata_Haploporoidea_Haploporidae_Pseudomegasolena_ishigakiense:0.0257596{124},AJ287479_1_Trematoda_Digenea_Plagiorchiida_Xiphidiata_Haploporoidea_Atractotrematidae_Atractotrema_sigani:0.0406882{125}):0.0482742{126}[100],AJ287556_1_Trematoda_Digenea_Plagiorchiida_Troglotremata_Troglotrematidae_Paragonimus_westermani:0.0348693{127}):0.00511024{128}[19]):0.00634148{129}[29],(((AJ287541_1_Trematoda_Digenea_Plagiorchiida_Xiphidiata_Microphalloidea_Microphallidae_Microphallus_primas:0.0355522{130},AJ287534_1_Trematoda_Digenea_Plagiorchiida_Xiphidiata_Microphalloidea_Microphallidae_Maritrema_oocysta:0.0308154{131}):0.0109619{132}[92],((((AJ287476_1_Trematoda_Digenea_Plagiorchiida_Xiphidiata_Microphalloidea_Faustulidae_Antorchis_pomacanthi:0.0213562{133},(AJ287584_1_Trematoda_Digenea_Plagiorchiida_Xiphidiata_Microphalloidea_Faustulidae_Trigonocryptus_conus:0.0387356{134},AJ287482_1_Trematoda_Digenea_Plagiorchiida_Xiphidiata_Microphalloidea_Faustulidae_Bacciger_lesteri:0.0363673{135}):0.00989155{136}[68]):0.031912{137}[100],AJ287590_1_Trematoda_Digenea_Plagiorchiida_Xiphidiata_Microphalloidea_Zoogonidae_Zoogonoides_viviparus:0.0579773{138}):0.00742469{139}[34],(AJ287498_1_Trematoda_Digenea_Plagiorchiida_Xiphidiata_Microphalloidea_Zoogonidae_Deretrema_nahaense:0.045421{140},AJ287530_1_Trematoda_Digenea_Plagiorchiida_Xiphidiata_Microphalloidea_Zoogonidae_Lepidophyllum_steenstrupi:0.0206998{141}):0.00816921{142}[80]):0.0203192{143}[100],AJ287554_1_Trematoda_Digenea_Plagiorchiida_Xiphidiata_Microphalloidea_Pachypsolidae_Pachypsolus_irroratus:0.0394832{144}):0.00782317{145}[80]):0.0125432{146}[97],(AJ287572_1_Trematoda_Digenea_Plagiorchiida_Xiphidiata_Plagiorchioidea_Omphalometridae_Rubenstrema_exasperatum:0.0133263{147},(AJ287489_1_Trematoda_Digenea_Plagiorchiida_Xiphidiata_Plagiorchioidea_Cephalogonimidae_Cephalogonimus_retusus:0.0226936{148},(AJ287536_1_Trematoda_Digenea_Plagiorchiida_Xiphidiata_Plagiorchioidea_Brachycoeliidae_Mesocoelium_sp:0.0270168{149},(AJ287517_1_Trematoda_Digenea_Plagiorchiida_Xiphidiata_Plagiorchioidea_Plagiorchiidae_Glypthelmins_quieta:0.040146{150},(AJ287575_1_Trematoda_Digenea_Plagiorchiida_Xiphidiata_Plagiorchioidea_Plagiorchiidae_Skrjabinoeces_similis:0.00521606{151},AJ287520_1_Trematoda_Digenea_Plagiorchiida_Xiphidiata_Plagiorchioidea_Haematoloechidae_Haematoloechus_longiplexus:0.00990564{152}):0.0153895{153}[100]):0.00680475{154}[89]):0.00287344{155}[54]):0.00800186{156}[88]):0.0189181{157}[100]):0.0102494{158}[66]):0.00225684{159}[7]):0.00393968{160}[10]):0.00330309{161}[26]):0.00458401{162}[40]):0.0028087{163}[12]):0.00277479{164}[7]):0.00590348{165}[27],(AJ287574_1_Trematoda_Digenea_Plagiorchiida_Echinostomata_Haplosplanchnoidea_Haplosplanchnidae_Schickhobalotrema_sp:0.0211107{166},AJ287524_1_Trematoda_Digenea_Plagiorchiida_Echinostomata_Haplosplanchnoidea_Haplosplanchnidae_Hymenocotta_mulli:0.0469967{167}):0.0264028{168}[100]):0.00892421{169}[53],((L14486_1_Trematoda_Digenea_Plagiorchiida_Pronocephalata_Paramphistomoidea_Heronimidae_Heronimus_mollis:0.0487137{170},((AJ287564_1_Trematoda_Digenea_Strigeidida_Gymnophalloidea_Tandanicolidae_Prosogonarium_angelae:0.0791545{171},((AJ287580_1_Trematoda_Digenea_Strigeidida_Strigeoidea_Fellodistomidae_Tergestia_laticollis:0.0867157{172},(Z12601_1_Trematoda_Digenea_Strigeidida_Strigeoidea_Fellodistomidae_Fellodistomum_fellis:0.0272406{173},AJ287548_1_Trematoda_Digenea_Strigeidida_Strigeoidea_Fellodistomidae_Olssonium_turneri:0.0166659{174}):0.0186991{175}[100]):0.0163477{176}[97],AJ287578_1_Trematoda_Digenea_Strigeidida_Strigeoidea_Fellodistomidae_Steringophorus_margolisi:0.0270146{177}):0.0196529{178}[99]):0.0118089{179}[76],(AJ287583_1_Trematoda_Digenea_Azygiida_Transversotrematidae_Transversotrema_haasi:0.0284099{180},AJ287491_1_Trematoda_Digenea_Azygiida_Transversotrematidae_Crusziella_formosa:0.0310778{181}):0.149148{182}[100]):0.00421521{183}[38]):0.00637547{184}[21],(((AJ287553_1_Trematoda_Digenea_Azygiida_Hemiuroidea_Azygiidae_Otodistomum_cestoides:0.0586637{185},((AJ287549_1_Trematoda_Digenea_Azygiida_Bunocotylidae_Opisthadena_sp:0.078361{186},(AJ287527_1_Trematoda_Digenea_Azygiida_Lecithasteridae_Lecithaster_gibbosus:0.149083{187},((AJ287562_1_Trematoda_Digenea_Azygiida_Hemiuroidea_Hemiuridae_Plerurus_digitatus:0.0588385{188},(AJ287528_1_Trematoda_Digenea_Azygiida_Hemiuroidea_Hemiuridae_Lecithochirium_caesionis:0.0504474{189},(AJ287529_1_Trematoda_Digenea_Azygiida_Hemiuroidea_Hemiuridae_Lecithocladium_excisum:0.00683365{190},AJ287501_1_Trematoda_Digenea_Azygiida_Hemiuroidea_Hemiuridae_Dinurus_longisinus:0.0136336{191}):0.0344461{192}[100]):0.015435{193}[98]):0.0309205{194}[99],AJ287535_1_Trematoda_Digenea_Azygiida_Hemiuroidea_Hemiuridae_Merlucciotrema_praeclarum:0.0417117{195}):0.009369{196}[94]):0.0418636{197}[100]):0.0309381{198}[100],(AJ287472_1_Trematoda_Digenea_Azygiida_Hemiuroidea_Accacoeliidae_Accacoelium_contortum:0.042178{199},(((AJ287511_1_Trematoda_Digenea_Azygiida_Hemiuroidea_Derogenidae_Derogenes_varicus:0.046335{200},AJ287490_1_Trematoda_Digenea_Azygiida_Hemiuroidea_Syncoeliidae_Copiatestes_filiferus:0.18215{201}):0.0224025{202}[85],AJ287565_1_Trematoda_Digenea_Azygiida_Hemiuroidea_Sclerodistomidae_Prosogonotrema_bilabiatum:0.0334245{203}):0.0081075{204}[36],AJ287500_1_Trematoda_Digenea_Azygiida_Hemiuroidea_Didymozoidae_Didymozoon_scombri:0.0423905{205}):0.0118946{206}[35]):0.0316841{207}[96]):0.0646917{208}[100]):0.0252884{209}[86],AJ228789_1_Trematoda_Digenea_Prosorhynchoides_gracilescens:0.0648833{210}):0.00409016{211}[28],(AJ287547_1_Trematoda_Digenea_Plagiorchiida_Pronocephalata_Pronocephaloidea_Notocotylidae_Notocotylus_sp:0.0519445{212},((AJ287502_1_Trematoda_Digenea_Plagiorchiida_Pronocephalata_Paramphistomoidea_Diplodiscidae_Diplodiscus_subclavatus:0.0396563{213},L06566_1_Trematoda_Digenea_Plagiorchiida_Pronocephalata_Paramphistomoidea_Paramphistomidae_Calicophoron_calicophorum:0.0290874{214}):0.00747855{215}[94],(AJ287544_1_Trematoda_Digenea_Plagiorchiida_Pronocephalata_Pronocephaloidea_Angiodictyidae_Neohexangitrema_zebrasomatis:0.0173745{216},(AJ287537_1_Trematoda_Digenea_Plagiorchiida_Pronocephalata_Paramphistomoidea_Mesometridae_Mesometra_sp:0.0285783{217},AJ287522_1_Trematoda_Digenea_Plagiorchiida_Pronocephalata_Pronocephaloidea_Angiodictyidae_Hexangium_sp:0.0179135{218}):0.0147132{219}[100]):0.0308328{220}[100]):0.00981875{221}[93]):0.00952082{222}[78]):0.00431933{223}[9]):0.00424313{224}[20]):0.017648{225}[94]):0.0101048{226}[96]):0.0258315{227}[100],((AJ228785_1_Trematoda_Aspidogastrea_Aspidogastridae_Multicotyle_purvisi:0.0521348{228},(AJ287532_1_Trematoda_Aspidogastrea_Multicalycidae_Multicalyx_elegans:0.0181713{229},(L16911_1_Trematoda_Aspidogastrea_Aspidogastridae_Lobatostoma_manteri:0.0126419{230},AJ287478_1_Trematoda_Aspidogastrea_Aspidogastridae_Aspidogaster_conchicola:0.0142752{231}):0.0187195{232}[100]):0.0274697{233}[100]):0.0313159{234}[100],AJ287573_1_Trematoda_Aspidogastrea_Rugogastridae_Rugogaster_hydrolagi:0.0494385{235}):0.0130676{236}[95]):0.0451356{237}[100],(((((AJ276423_1_Monogenea_Monopisthocotylea_Capsalidae_Capsala_martinieri:0.0405065{238},(EU707802_1_Monogenea_Monopisthocotylea_Capsalidae_Benedenia_epinepheli:0.0778299{239},AJ228780_1_Monogenea_Monopisthocotylea_Capsalidae_Encotyllabe_chironemi:0.0285941{240}):0.047546{241}[100]):0.148086{242}[100],(AJ228796_1_Monogenea_Monopisthocotylea_Udonellidae_Udonella_caligorum:0.264504{243},Z26942_1_Monogenea_Monopisthocotylea_Gyrodactylidae_Gyrodactylus_salaris:0.13906{244}):0.0700834{245}[100]):0.0532553{246}[100],(AJ228795_1_Monogenea_Monopisthocotylea_Monocotylidae_Troglocephalus_rhinobatidis:0.0449867{247},(AJ228784_1_Monogenea_Monopisthocotylea_Microbothriidae_Leptocotyle_minor:0.0924662{248},(AJ228778_1_Monogenea_Monopisthocotylea_Monocotylidae_Dictyocotyle_coeliaca:0.0263852{249},AJ228777_1_Monogenea_Monopisthocotylea_Monocotylidae_Calicotyle_affinis:0.0159214{250}):0.00863949{251}[94]):0.0149914{252}[95]):0.0656319{253}[100]):0.0280439{254}[99],((AJ228793_1_Monogenea_Monopisthocotylea_Pseudomurraytrematidae_Pseudomurraytrema_ardens:0.113072{255},(AJ287568_1_Monogenea_Monopisthocotylea_Ancyrocephalidae_Pseudohaliotrema_sphincteroporus:0.0902796{256},AJ287567_1_Monogenea_Monopisthocotylea_Pseudodactylogyridae_Pseudodactylogyrus_sp:0.0998602{257}):0.0806263{258}[100]):0.0331487{259}[94],(AJ287475_1_Monogenea_Monopisthocotylea_Anoplodiscidae_Anoplodiscus_cirruspiralis:0.0870731{260},AJ287579_1_Monogenea_Monopisthocotylea_Sundanonchidae_Sundanonchus_micropeltis:0.0742836{261}):0.0839833{262}[100]):0.0157397{263}[92]):0.208784{264}[100],(((AJ228792_1_Monogenea_Polyopisthocotylea_Polystomatidae_Polystomoides_malayi:0.0135507{265},AJ228788_1_Monogenea_Polyopisthocotylea_Polystomatidae_Neopolystoma_spratti:0.0162535{266}):0.0810156{267}[100],(AJ287510_1_Monogenea_Polyopisthocotylea_Diplozoidae_Eudiplozoon_nipponicum:0.05454{268},((AJ287504_1_Monogenea_Polyopisthocotylea_Discocotylidae_Discocotyle_sagittata:0.0243976{269},((AJ228775_1_Monogenea_Polyopisthocotylea_Microcotylidae_Bivagina_pagrosomi:0.0178851{270},AJ287540_1_Monogenea_Polyopisthocotylea_Microcotylidae_Microcotyle_sebastis:0.00662642{271}):0.0166608{272}[99],((AJ276426_1_Monogenea_Polyopisthocotylea_Mazocraeidae_Probursata_brasiliensis:0.0229417{273},AJ228797_1_Monogenea_Polyopisthocotylea_Axinidae_Zeuxapta_seriolae:0.0199654{274}):0.0122621{275}[99],AJ287495_1_Monogenea_Polyopisthocotylea_Microcotylidae_Cynoscionicola_branquias:0.0187159{276}):0.00451334{277}[64]):0.0111139{278}[71]):0.00764213{279}[57],((AJ228790_1_Monogenea_Polyopisthocotylea_Plectanocotylidae_Plectanocotyle_gurnardi:0.052095{280},AJ228779_1_Monogenea_Polyopisthocotylea_Diclidophoridae_Diclidophora_denticulata:0.0604342{281}):0.0138488{282}[75],(AJ228783_1_Monogenea_Polyopisthocotylea_Mazocraeidae_Kuhnia_scombri:0.0897173{283},((AJ287538_1_Monogenea_Polyopisthocotylea_Allodiscocotylidae_Metacamopia_oligoplites:0.021752{284},AJ228787_1_Monogenea_Polyopisthocotylea_Microcotylidae_Neomicrocotyle_pacifica:0.00911435{285}):0.015466{286}[99],(((AJ276424_1_Monogenea_Polyopisthocotylea_Gotocotylidae_Gotocotyla_bivagina:0.00354604{287},AJ276425_1_Monogenea_Polyopisthocotylea_Gotocotylidae_Gotocotyla_secunda:0.0216975{288}):0.0155208{289}[98],AJ287539_1_Monogenea_Polyopisthocotylea_Neothoracocotylidae_Mexicotyle_sp:0.00947702{290}):0.00753125{291}[40],AJ287555_1_Monogenea_Polyopisthocotylea_Neothoracocotylidae_Paradewesia_sp:0.0122643{292}):0.00835939{293}[40]):0.0291952{294}[100]):0.0133321{295}[45]):0.00848209{296}[21]):0.0184039{297}[38]):0.0679022{298}[100]):0.111352{299}[100],((AJ228782_1_Cestoda_Cestodaria_Gyrocotylidea_Gyrocotylidae_Gyrocotyle_urna:0.00436496{300},AF124455_2_Cestoda_Cestodaria_Gyrocotylidea_Gyrocotylidae_Gyrocotyle_rugosa:1e-06{301}):0.0906943{302}[100],((AF124461_1_Cestoda_Eucestoda_Trypanorhyncha_Tentaculariidae_Tentacularia_coryphaenae:0.0686366{303},((((AF124463_1_Cestoda_Eucestoda_Diphyllidea_Echinobothriidae_Macrobothridium_sp:0.0394672{304},AF124464_1_Cestoda_Eucestoda_Diphyllidea_Echinobothriidae_Echinobothrium_fautleyae:0.0230641{305}):0.0547569{306}[100],((((AJ287570_1_Cestoda_Eucestoda_Trypanorhyncha_Pterobothriidae_Pterobothrium_lintoni:0.0146291{307},AJ228781_2_Cestoda_Eucestoda_Trypanorhyncha_Lacistorhynchidae_Grillotiinae_Grillotia_erinaceus:0.0100715{308}):0.00375227{309}[54],(FJ572925_1_Cestoda_Eucestoda_Trypanorhyncha_Otobothriidae_Otobothrium_penetrans:0.011736{310},AJ287487_1_Cestoda_Eucestoda_Trypanorhyncha_Lacistorhynchidae_Lacistorhynchinae_Callitetrarhynchus_gracilis:0.0104424{311}):0.00181709{312}[42]):0.0116738{313}[95],(AJ287516_1_Cestoda_Eucestoda_Trypanorhyncha_Gilquiniidae_Gilquinia_squali:0.0192429{314},(AF124462_1_Cestoda_Eucestoda_Trypanorhyncha_Hepatoxylidae_Hepatoxylon_sp:0.0372244{315},AJ287576_1_Cestoda_Eucestoda_Trypanorhyncha_Sphyriocephalidae_Sphyriocephalus_sp:0.00328101{316}):0.0116281{317}[99]):0.00716853{318}[91]):0.0128424{319}[98],(((AJ287509_1_Cestoda_Eucestoda_Bothriocephalidea_Triaenophoridae_Eubothrium_crassum:0.0495682{320},(AJ287473_2_Cestoda_Eucestoda_Bothriocephalidea_Triaenophoridae_Anchistrocephalus_microcephalus:0.0149721{321},AJ228776_1_Cestoda_Eucestoda_Bothriocephalidea_Bothriocephalidae_Bothriocephalus_scorpii:0.0264123{322}):0.00414059{323}[71]):0.011923{324}[99],AJ228773_2_Cestoda_Eucestoda_Bothriocephalidea_Triaenophoridae_Abothrium_gadi:0.0166965{325}):0.0238595{326}[99],((AF124458_1_Cestoda_Eucestoda_Haplobothriidea_Haplobothriidae_Haplobothrium_globuliforme:0.054232{327},(AF124460_1_Cestoda_Eucestoda_Diphyllobothriidea_Diphyllobothriidae_Schistocephalus_solidus:0.00522426{328},AF124459_1_Cestoda_Eucestoda_Diphyllobothriidea_Diphyllobothriidae_Diphyllobothrium_stemmacephalum:0.0088777{329}):0.0280368{330}[100]):0.0157764{331}[91],((AF124468_1_Cestoda_Eucestoda_Litobothriidea_Litobothriidae_Litobothrium_janovyi:0.00872502{332},AF124467_1_Cestoda_Eucestoda_Litobothriidea_Litobothriidae_Litobothrium_amplifica:0.0126557{333}):0.015806{334}[100],(((((AJ287545_1_Cestoda_Eucestoda_Nippotaeniidea_Nippotaeniidae_Nippotaenia_mogurndae:0.020156{335},AF124474_1_Cestoda_Eucestoda_Nippotaeniidea_Nippotaeniidae_Amurotaenia_decidua:0.0260728{336}):0.0222784{337}[100],(((AJ287525_1_Cestoda_Eucestoda_Cyclophyllidea_Hymenolepididae_Hymenolepis_microstoma:0.0126962{338},AF124475_1_Cestoda_Eucestoda_Cyclophyllidea_Hymenolepididae_Hymenolepis_diminuta:0.0142725{339}):0.0269849{340}[100],AJ287587_1_Cestoda_Eucestoda_Cyclophyllidea_Hymenolepididae_Wardoides_nyrocae:0.0238673{341}):0.0638442{342}[100],(AF124473_1_Cestoda_Eucestoda_Tetrabothriidea_Tetrabothriidae_Tetrabothrius_forsteri:0.020103{343},(AJ287581_1_Cestoda_Eucestoda_Tetrabothriidea_Tetrabothriidae_Tetrabothrius_erostris:0.014311{344},AJ287582_1_Cestoda_Eucestoda_Tetrabothriidea_Tetrabothriidae_Tetrabothrius_sp:0.00673829{345}):0.0163705{346}[100]):0.0396697{347}[100]):0.0166866{348}[64]):0.0182493{349}[76],((AF124472_1_Cestoda_Eucestoda_Proteocephalidea_Proteocephalidae_Proteocephalinae_Proteocephalus_perplexus:0.0410343{350},AJ287515_1_Cestoda_Eucestoda_Proteocephalidea_Proteocephalidae_Gangesiinae_Gangesia_parasiluri:0.0267405{351}):0.0110452{352}[88],AF124470_1_Cestoda_Eucestoda_Tetraphyllidea_Onchobothriidae_Platybothrium_auriculatum:0.0235646{353}):0.00371366{354}[57]):0.00660828{355}[65],AF124469_1_Cestoda_Eucestoda_Tetraphyllidea_Onchobothriidae_Calliobothrium_sp:0.0147241{356}):0.0108189{357}[74],((AF124466_1_Cestoda_Eucestoda_Lecanicephalidea_Lecanicephalidae_Cephalobothrium_aetobatidis:0.0207293{358},AJ287586_1_Cestoda_Eucestoda_Lecanicephalidea_Tetragonocephalidae_Tylocephalum_sp:0.0108919{359}):0.0177553{360}[100],AF124465_1_Cestoda_Eucestoda_Eucestoda_incertae_sedis_Eniochobothrium_gracile:0.052443{361}):0.0243458{362}[100]):0.00476711{363}[33]):0.00657718{364}[44]):0.00456085{365}[14]):0.0066013{366}[29]):0.00358296{367}[20]):0.00970962{368}[56],(AF124456_1_Cestoda_Eucestoda_Spathebothriidea_Spathebothriidae_Spathebothrium_simplex:0.0242402{369},AJ287493_1_Cestoda_Eucestoda_Spathebothriidea_Acrobothriidae_Cyathocephalus_truncatus:0.0113641{370}):0.0290887{371}[100]):0.00431468{372}[45],(AF124457_1_Cestoda_Eucestoda_Caryophyllidea_Caryophyllaeidae_Hunterella_nodulosa:0.0229397{373},AJ287488_1_Cestoda_Eucestoda_Caryophyllidea_Caryophyllaeidae_Caryophyllaeus_laticeps:0.0151317{374}):0.0434397{375}[100]):0.00637728{376}[43]):0.0273522{377}[100],(AJ287480_1_Cestoda_Cestodaria_Amphilinidea_Amphilinidae_Austramphilina_elongata:0.295713{378},(AJ243681_1_Cestoda_Cestodaria_Amphilinidea_Amphilinidae_Gigantolina_magna:0.125461{379},AF124454_1_Cestoda_Cestodaria_Amphilinidea_Schizochoeridae_Schizocoerus_liguloideus:0.235463{380}):0.0331697{381}[98]):0.0276342{382}[98]):0.0144094{383}[95]):0.0731788{384}[100]):0.015399{385}[36]):0.0202162{386}[58]):0.136245{387}[100],(AF051333_1_Rhabditophora_Seriata_Bothrioplanida_Bothrioplanidae_Bothrioplana_semperi:0.0755295{388},(((AJ012516_1_Proseriata_Unguiphora_Nematoplanidae_Nematoplana_coelogynoporoides:0.0295532{389},((KC869815_1_Proseriata_Unguiphora_Polystyliphora_karlingi:0.0413971{390},AJ270161_1_Proseriata_Unguiphora_Polystyliphora_novaehollandiae:0.0464121{391}):0.0296991{392}[100],AJ270162_1_Proseriata_Coelogynoporidae_Vannuccia_sp_Port_Stephens:0.0401806{393}):0.00551467{394}[66]):0.0321427{395}[100],(((AJ243679_1_Proseriata_Coelogynoporidae_Coelogynopora_gynocotyla:0.0307841{396},AJ270160_1_Proseriata_Unguiphora_Nematoplanidae_Nematoplana_sp:0.067479{397}):0.0137649{398}[68],AJ270153_1_Proseriata_Archimonocelididae_Calviriinae_Calviria_solaris:0.0562038{399}):0.0173958{400}[68],(((((D85090_1_Proseriata_Monocelididae_Otoplana_sp:0.225531{401},AJ270155_1_Proseriata_Otoplanidae_Xenotoplana_acus:0.381573{402}):0.0829587{403}[59],AJ243676_1_Proseriata_Otoplanidae_Archotoplana_holotricha:0.129665{404}):0.0120885{405}[31],AJ012517_1_Proseriata_Otoplanidae_Paratoplana_renatae:0.171547{406}):0.0357017{407}[45],AJ270158_1_Proseriata_Otoplanidae_Monostichoplana_filum:0.527679{408}):0.0461218{409}[83],((AJ270159_1_Proseriata_Monotoplanidae_Monotoplana_cf_diorchis:0.123282{410},((AJ270154_1_Proseriata_Coelogynoporidae_Cirrifera_dumosa:0.0575636{411},U70077_1_Proseriata_Monocelididae_Archiloa_rivularis:0.0322883{412}):0.0299074{413}[97],U45961_1_Proseriata_Monocelididae_Monocelis_lineata:0.126931{414}):0.0224603{415}[87]):0.0746579{416}[100],(AJ270150_1_Proseriata_Archimonocelididae_Archimonocelidinae:0.134031{417},(AJ270151_1_Proseriata_Archimonocelididae_Archimonocelidinae_Archimonocelis_crucifera:0.00343144{418},AJ270152_1_Proseriata_Archimonocelididae_Archimonocelidinae_Archimonocelis_staresoi:0.00689993{419}):0.035949{420}[100]):0.0365529{421}[98]):0.0248256{422}[94]):0.0549217{423}[93]):0.0346323{424}[100]):0.0185439{425}[78],((KC869784_1_Lecithoepitheliata_Gnosonesimida_Gnosonesima_sp_I:0.0346324{426},(KC869783_1_Lecithoepitheliata_Gnosonesimida_Gnosonesima_sp_IV:0.0284545{427},KC869785_1_Lecithoepitheliata_Gnosonesimida_Gnosonesima_cf_mediterranea:0.0338265{428}):0.0166562{429}[76]):0.182506{430}[100],((((FJ715298_1_Macrostomorpha_Macrostomida_Macrostomidae_Bradynectes_sterreri:0.0741457{431},(((KC869791_1_Macrostomorpha_Macrostomida_Microstomidae_Microstomum_lineare:0.00845165{432},U70082_1_Macrostomorpha_Macrostomida_Microstomidae_Microstomum_lineare:0.0156529{433}):0.0158085{434}[100],(KP730494_1_Macrostomorpha_Macrostomida_Microstomidae_Microstomum_sp:0.00185307{435},FJ715296_1_Macrostomorpha_Macrostomida_Microstomidae_Microstomum_papillosum:0.00877186{436}):0.00458497{437}[88]):0.0390548{438}[100],((((FJ715295_1_Macrostomorpha_Macrostomida_Dolichomacrostomidae_Dolichomacrostominae_Dolichomacrostomum_uniporum:0.0162656{439},KP730495_1_Macrostomorpha_Macrostomida_Dolichomacrostomidae_Dolichomacrostominae_Austromacrostomum_arumoidicornum:0.0515162{440}):0.00282031{441}[44],((KP730485_1_Macrostomorpha_Macrostomida_Dolichomacrostomidae_Dolichomacrostominae_Cylindromacrostomum_riegeri:0.046369{442},KP730488_1_Macrostomorpha_Macrostomida_Dolichomacrostomidae_Dolichomacrostominae_Cylindromacrostomum_cf_notandum:0.0181503{443}):0.0195057{444}[100],(((KP730489_1_Macrostomorpha_Macrostomida_Dolichomacrostomidae_Dolichomacrostominae_Paromalostomum_dubium:0.0406133{445},KP730512_1_Macrostomorpha_Macrostomida_Dolichomacrostomidae_Dolichomacrostominae_Paromalostomum_cf_minutum:0.0156655{446}):0.00938765{447}[73],KP730504_1_Macrostomorpha_Macrostomida_Dolichomacrostomidae_Dolichomacrostominae_Paromalostomum_fusculum:0.00110877{448}):1e-06{449}[46],KP730506_1_Macrostomorpha_Macrostomida_Dolichomacrostomidae_Dolichomacrostominae_Paromalostomum_massiliensis:0.011734{450}):0.0211699{451}[100]):0.00607669{452}[56]):0.0280371{453}[100],((KP730510_1_Macrostomorpha_Macrostomida_Dolichomacrostomidae_Dolichomacrostominae_Myozonaria_bistylifera:0.021045{454},KP730498_1_Macrostomorpha_Macrostomida_Dolichomacrostomidae_Dolichomacrostominae_Myozonaria_fissipara:0.00536886{455}):0.00583694{456}[70],KP730499_1_Macrostomorpha_Macrostomida_Dolichomacrostomidae_Dolichomacrostominae_Myomacrostomum_rubrioculum:0.00810983{457}):0.0181887{458}[99]):0.00618258{459}[32],(KP730490_1_Macrostomorpha_Macrostomida_Dolichomacrostomidae_Dolichomacrostominae_Karlingia_lutheri:0.0389028{460},KC869788_1_Macrostomorpha_Macrostomida_Dolichomacrostomidae_Dolichomacrostominae_Acanthomacrostomum_sp:0.0506749{461}):0.00635419{462}[35]):0.00729214{463}[39]):0.104332{464}[100]):0.0136478{465}[57],(KC869787_1_Macrostomorpha_Haplopharyngida_Haplopharyngidae_Haplopharynx_sp:0.100704{466},((((FJ715311_1_Macrostomorpha_Macrostomida_Macrostomidae_Macrostomum_hystricinum_marinum:0.00424332{467},AF051329_1_Macrostomorpha_Macrostomida_Macrostomidae_Macrostomum_hystricinum:0.0134565{468}):0.00660206{469}[89],(KC869789_1_Macrostomorpha_Macrostomida_Macrostomidae_Macrostomum_rubrocinctum:0.0128888{470},(((KY579351_1_Macrostomorpha_Macrostomida_Macrostomidae_Macrostomum_acus:0.015729{471},U70080_1_Macrostomorpha_Macrostomida_Macrostomidae_Macrostomum_tuba:0.00653164{472}):0.00328462{473}[77],((FJ715303_1_Macrostomorpha_Macrostomida_Macrostomidae_Macrostomum_hystrix:0.00643846{474},KX771198_1_Macrostomorpha_Macrostomida_Macrostomidae_Macrostomum_zhujiangensis:0.00233998{475}):0.011153{476}[98],(KY579354_1_Macrostomorpha_Macrostomida_Macrostomidae_Macrostomum_sinensis:0.0134109{477},KX755246_1_Macrostomorpha_Macrostomida_Macrostomidae_Macrostomum_heyuanensis:0.00486071{478}):0.00676343{479}[87]):0.00122849{480}[34]):0.00674454{481}[80],FJ715304_1_Macrostomorpha_Macrostomida_Macrostomidae_Macrostomum_clavituba:0.00815896{482}):0.00903591{483}[85]):0.00197678{484}[26]):0.00214213{485}[29],FJ715313_1_Macrostomorpha_Macrostomida_Macrostomidae_Macrostomum_pusillum:0.0127233{486}):0.0401885{487}[100],((KP730513_1_Macrostomorpha_Macrostomida_Macrostomidae_Psammomacrostomum_sp_5:0.0329932{488},KP730500_1_Macrostomorpha_Macrostomida_Macrostomidae_Psammomacrostomum_sp_3:0.0166254{489}):0.0094598{490}[88],(KP730481_1_Macrostomorpha_Macrostomida_Macrostomidae_Psammomacrostomum_sp_2:0.00853023{491},KP730508_1_Macrostomorpha_Macrostomida_Macrostomidae_Psammomacrostomum_sp_1:0.0154801{492}):0.00370313{493}[63]):0.0365904{494}[100]):0.0765579{495}[100]):0.0148504{496}[43]):0.0163527{497}[44],((KP730502_1_Macrostomorpha_Haplopharyngida_Haplopharyngidae_Haplopharynx_papii:0.111988{498},KP730509_1_Macrostomorpha_Haplopharyngida_Haplopharyngidae_Haplopharynx_rostratus:0.079533{499}):0.226927{500}[100],((((AY210451_Rotifera_Sinantherina_socialis:0.0504609{501},(AY218117_1_Rotifera_Monogononta_Pseudotrocha_Ploima_Lepadellidae_Lepadella_patella:0.0149816{502},((U41281_1_Rotifera_Bdelloidea_Philodinida_Philodinidae_Philodina_acuticornis:0.64047{503},AF154567_Rotifera_Philodina_roseola:0.0829861{504}):0.0559062{505}[77],U49911_1_Rotifera_Monogononta_Pseudotrocha_Ploima_Brachionidae_Brachionus_plicatilis:0.00986279{506}):0.011504{507}[21]):0.0184789{508}[51]):0.16691{509}[89],(((AF120513_1_Mollusca_Gastropoda_Vetigastropoda_Fissurelloidea_Fissurellidae_Diodora_graeca:0.296137{510},AY928353_Nemertinea_Oerstedia_dorsalis:0.170532{511}):0.035685{512}[24],((DQ079920_1_Gnathostomulida_Bursovaginoidea_Austrognathiidae_Austrognathia_sp:0.433048{513},((((AF327726_Nemertodermatida_Nemertoderma_westbladi:0.280093{514},AF119085_Nemertodermatida_Meara_stichopi:0.41275{515}):0.083553{516}[93],((AF102892_Acoela_Paratomella_rubra:0.363823{517},((AJ845244_Acoela_Mecynostomum_auritum:0.12833{518},(AF329178_Acoela_Paraphanostoma_cycloposthium:0.270102{519},((AY297954_Acoela_Childiid_sp:0.0261438{520},(AY297951_Acoela_Paraphanostoma_macroposthium:0.0065633{521},AY297952_Acoela_Paraphanostoma_brachyposthium:0.00728295{522}):0.0196261{523}[99]):0.0319078{524}[100],AY297953_Acoela_Paraphanostoma_submaculatum:0.12066{525}):0.0252127{526}[100]):0.0588817{527}[100]):0.206811{528}[100],AY078365_Acoela_Anaperus_gardineri:0.303783{529}):0.481103{530}[100]):0.287788{531}[100],((((AB433328_Fungi_Nuclearia_thermophila:0.0232466{532},AF484686_Fungi_Nuclearia_moebiusi:0.025442{533}):0.0796348{534}[100],((MF190551_Syssomonas_multiformis:0.112269{535},(((EU011927_1_Choanoflagellate_Stephanoeca_diplocostata:0.126545{536},KT757444_Choanoflagellate_Didymoeca_costata:0.0867747{537}):0.0102117{538}[12],(EF432531_1_Choanoflagellate_Helgoeca_nana:0.0198992{539},KT757415_Choanoflagellate_Acanthoeca_spectabilis:0.0046464{540}):0.0968573{541}[100]):0.0440819{542}[99],((KT757460_Choanoflagellate_Salpingoeca_punica:0.112314{543},KT757492_Choanoflagellate_Salpingoeca_oahu:0.159278{544}):0.0193409{545}[42],(AF100940_Choanoflagellate_Monosiga_brevicollis:0.0629481{546},KT757470_Choanoflagellate_Salpingoeca_calixa:0.159581{547}):0.060423{548}[97]):0.0223828{549}[52]):0.0291016{550}[88]):0.020151{551}[79],(((AF271998_Filasterea_Ministeria_vibrans:0.301536{552},AF349564_Filasterea_Capsaspora_owczarzaki:0.12828{553}):0.0125088{554}[23],MF190551_Filasterea_Pigoraptor_vietnamica:0.0947085{555}):0.0142793{556}[28],(AY267345_Ichthyosporea_Sphaerothecum_destruens:0.0785034{557},((GU810144_1_Ichthyosporea_Pirum_gemmata:0.0519009{558},GU810145_1_Ichthyosporea_Abeoforma:0.0438414{559}):0.176242{560}[100],((AF070445_1_Ichthyosporea_Anurofeca_richardsi:0.0902165{561},(EU124915_Ichthyosporea_Creolimax_fragantissima:0.0108805{562},Y16260_Ichthyosporea_Sphaerophorma_arctica:0.0217526{563}):0.0450978{564}[100]):0.0126106{565}[56],(AY336700_1_Ichthyosporea_Eccrinidus_flexilis:0.0721148{566},(Y19155_Ichthyosporea_Amoebidium_parasiticum:0.0114199{567},U43712_Ichthyosporea_Ichthyophonus_hoferi:0.0842614{568}):1e-06{569}[44]):0.0355436{570}[99]):0.0056609{571}[20]):0.0618488{572}[100]):0.0177799{573}[25]):0.00800788{574}[35]):0.0178127{575}[53]):0.0455022{576}[95],(EU702422_Porifera_Oscarella_carmela:0.307965{577},(AF293677_Ctenophora_Pleurobrachia_bachei:0.0472427{578},(AF293694_Ctenophora_Beroe_ovata:0.02646{579},L10826_Ctenophora_Mnemiopsis_leidyi:0.00615806{580}):0.00376084{581}[73]):0.148636{582}[100]):0.026662{583}[60]):0.0409532{584}[91],((AY026382_Cnidaria_Montastrae_franksi:0.0520569{585},AF254382_Cnidaria_Nematostella_vectensis:0.025811{586}):0.0470797{587}[100],((AF358068_Cnidaria_Nectopyramis_sp:0.0502542{588},AF358080_Cnidaria_Hydra_circumcincta:0.0574776{589}):0.0620421{590}[100],AF100942_Cnidaria_Atolla_vanhoeffeni:0.0436694{591}):0.0163291{592}[68]):0.025532{593}[77]):0.188839{594}[100]):0.0924132{595}[81]):0.0699097{596}[74],(((M97575_Chordata_Petromyzon_marinus:0.0908979{597},(AF278682_Chordata_Raja_schmidti:0.0222348{598},AF212180_Chordata_Triakis_semifasciata:0.0157044{599}):0.0621389{600}[100]):0.0981444{601}[100],M97571_Chordata_Branchiostoma_floridae:0.177211{602}):0.0389853{603}[92],(L28056_Echinodermata_Strongylocentrotus_purpuratus:0.235373{604},((AF236798_Hemichordata_Cephalodiscus_gracilis:0.335067{605},(AF236799_Hemichordata_Harrimania_planktophilus:0.0369489{606},L28054_Hemichordata_Saccoglossus_kowalevskii:0.0663448{607}):0.0606658{608}[100]):0.0559077{609}[96],AF278681_Hemichordata_Ptychodera_flava:0.0478179{610}):0.0367821{611}[95]):0.0395149{612}[96]):0.0267228{613}[63]):0.036436{614}[58],(((AF342794_Onychophora_Peripatoides_novaezealandiae:0.229781{615},(FJ977632_1_Mollusca_Gastropoda_Patellogastropoda_Lottioidea_Lottiidae_Lottia_gigantea:1.01085{616},Z19551_Chaetognatha_S_elegans:0.393146{617}):0.128025{618}[55]):0.0751663{619}[24],(((((AY520656_Arthropoda_Sacculina_carcini:0.0463362{620},AY520657_Arthropoda_Heterosaccus_californicus:0.00438576{621}):0.121105{622}[100],(((AY520653_Arthropoda_Litoscalpellum_regina:0.0118817{623},AY520654_Arthropoda_Poecilasma_inaequilaterale:0.0317543{624}):0.00521718{625}[51],((AY520652_Arthropoda_Capitulum_mitella:0.0195255{626},(AY520650_Arthropoda_Pollicipes_pollicipes:1e-06{627},AY520651_Arthropoda_Pollicipes_polymerus:0.00359371{628}):0.0110206{629}[99]):0.00248495{630}[55],((AY520626_Arthropoda_Semibalanus_balanoides:0.0208165{631},AY520648_Arthropoda_Catomerus_polymerus:0.00288745{632}):0.0042522{633}[40],AY520649_Arthropoda_Verruca_stroemia:0.0181474{634}):0.00240492{635}[47]):0.00139103{636}[30]):0.00661724{637}[64],AY520655_Arthropoda_Ibla_quadrivalvis:0.0214162{638}):0.0327584{639}[75]):0.581676{640}[100],AF144219_Arthropoda__Triops_longicaudatus:0.138659{641}):0.00371313{642}[20],(AY121173_Arthropoda_Baculum_extradentatum:0.0417397{643},AY491151_Arthropoda_Nasutitermes_sp:0.093624{644}):0.10667{645}[100]):0.0356705{646}[67],(AF018643_Arthropoda_Aponomma_concolor:0.0304024{647},AF018646_Arthropoda_Haemaphysalis_humerosa:0.0151112{648}):0.173636{649}[100]):0.0297964{650}[49]):0.0411766{651}[16],((AF036639_Nematoda_Chordodes_morgani:0.250986{652},AY497012_Nematoda_Trichinella_spiralis:0.409629{653}):0.0445855{654}[42],AF342790_Priapulida_Halicryptus_spinulosus:0.113016{655}):0.0156923{656}[23]):0.0161163{657}[10]):0.00638229{658}[9]):0.0105238{659}[6],(KC193098_1_Gastrotricha_Macrodasyida_Dactylopodolidae_Dactylopodola_baltica:0.284769{660},((AM231779_1_Gastrotricha_Macrodasyida_Macrodasyidae_Macrodasys_caudatus:0.0390934{661},AY963692_1_Gastrotricha_Macrodasyida_Macrodasyidae_Macrodasys_buddenbrocki:0.0872382{662}):0.280519{663}[100],AY963687_1_Gastrotricha_Chaetonotida_Multitibulatina_Neodasyidae_Neodasys_sp:0.27295{664}):0.0224858{665}[42]):0.0272873{666}[28]):0.0107646{667}[4]):0.00705472{668}[2],(((AF025945_Brachiopoda_Terebratalia_transversa:0.0629634{669},(AF342805_Echiura_Urechis_caupo:0.138325{670},(AY210450_Brachiopoda_Phoronis_vancouverensis:0.0578873{671},AY039804_Mollusca_Aplysia_californiaca:0.139221{672}):0.00890611{673}[26]):0.00930464{674}[26]):0.0079125{675}[12],(AY145368_Nemertea_Cerebratulus_lacteus:0.121102{676},AY210452_Nemertea_Tubulanus_annulatus:0.173455{677}):0.0334318{678}[24]):0.0120578{679}[4],(AF342796_Sipuncula_Phascolopsis_gouldii:0.269809{680},(AB076887_Annelida_Eisenia_fetida:0.0830713{681},(AF115987_1_Annelida_Clitellata_Hirudinea_Rhynchobdellida_Glossiphoniidae_Helobdella_paranensis:0.0567251{682},AF116011_Annelida_Hirudo_medicinalis:0.179544{683}):0.0352987{684}[100]):0.0370332{685}[100]):0.0345036{686}[81]):0.0179139{687}[7]):0.0187488{688}[6]):0.0197135{689}[12],JF509728_1_Annelida_Polychaeta_Scolecida_Capitellida_Capitellidae_Capitella_teleta:0.467293{690}):0.0267559{691}[77],(((FJ384798_1_Catenulida_Catenulidae_Catenula_turgida:0.043961{692},FJ196321_1_Catenulida_Catenulidae_Catenula_sp:0.104774{693}):0.0310641{694}[99],((HQ689133_1_Catenulida_Retronectidae_Paracatenula_sp_rolli:0.0805504{695},((HQ689125_1_Catenulida_Retronectidae_Paracatenula_sp_standrea:0.0171778{696},HQ689065_1_Catenulida_Retronectidae_Paracatenula_sp_ruetzleri:0.013346{697}):0.00984832{698}[87],(HQ689063_1_Catenulida_Retronectidae_Paracatenula_sp_longnose:0.0540509{699},(HQ689060_1_Catenulida_Retronectidae_Paracatenula_sp_frankfurter:0.0162687{700},(HQ689108_1_Catenulida_Retronectidae_Paracatenula_sp_dahabsche:0.00241575{701},HQ689103_1_Catenulida_Retronectidae_Paracatenula_cf_polyhymnia:0.00766089{702}):0.00782552{703}[79]):0.00663636{704}[84]):0.00589357{705}[45]):0.00735502{706}[54]):0.0325549{707}[96],HQ689130_1_Catenulida_Retronectidae_Paracatenula_sp_galateia:0.0270609{708}):0.0650896{709}[100]):0.0891175{710}[100],(((FJ384833_1_Catenulida_Stenostomidae_Stenostomum_arevaloi:0.00997611{711},(FJ384820_1_Catenulida_Stenostomidae_Stenostomum_grabbskogense:0.00117192{712},(FJ384821_1_Catenulida_Stenostomidae_Stenostomum_sp_mountain:0.0676564{713},FJ196319_1_Catenulida_Stenostomidae_Stenostomum_bryophilum:1e-06{714}):0.00113347{715}[47]):0.00124096{716}[60]):0.00524764{717}[41],(AB665104_1_Catenulida_Stenostomidae_Stenostomum_grande:0.00225982{718},AJ012519_1_Catenulida_Stenostomidae_Stenostomum_leucops_aquariorum_:1e-06{719}):0.00381446{720}[78]):0.00491101{721}[46],((FJ196331_1_Catenulida_Stenostomidae_Stenostomum_sp_smallpit:0.0145844{722},(FJ384816_1_Catenulida_Stenostomidae_Stenostomum_sp_longpit:0.0383422{723},FJ384831_1_Catenulida_Stenostomidae_Stenostomum_sp_bigmouth:0.0352874{724}):0.0174954{725}[93]):1e-06{726}[40],(AB665113_1_Catenulida_Stenostomidae_Stenostomum_tuberculosum:0.00708804{727},(AB665114_1_Catenulida_Stenostomidae_Stenostomum_saliens:0.0026457{728},U95947_1_Catenulida_Stenostomidae_Stenostomum_sp_Aguinaldo1997:0.00412052{729}):0.00553826{730}[84]):0.00829823{731}[89]):0.00806904{732}[62]):0.159581{733}[100]):0.11943{734}[100]):0.0615913{735}[92]):0.00278338{736}[16]):0.0159335{737}[50],((KC869794_1_Polycladida_Cotylea_Chromoplanidae_Chromoplana_sp:0.0412806{738},(((KC869795_1_Polycladida_Cotylea_Amyellidae_Chromyella_sp:0.0118728{739},KC869793_1_Polycladida_Cotylea_Boniniidae_Boninia_divae:0.00809847{740}):0.0107845{741}[81],(JN711499_1_Polycladida_Cotylea_Prosthiostomidae_Amakusaplana_acroporae:0.0202836{742},(AJ228794_1_Polycladida_Cotylea_Pseudocerotidae_Pseudoceros_tritriatus:0.0788689{743},(D85096_1_Polycladida_Cotylea_Pseudocerotidae_Thysanozoon_brocchii:0.0557099{744},AJ312272_1_Polycladida_Cotylea_Euryleptidae_Prostheceraeus_vittatus:0.00900316{745}):0.00464055{746}[56]):0.0134928{747}[98]):0.00362646{748}[21]):0.0102087{749}[45],((KC869797_1_Polycladida_Acotylea_Leptoplanoidea_Leptoplanidae_Hoploplana_californica:0.0272807{750},(D83383_1_Polycladida_Acotylea_Stylochoidea_Planoceridae_Planocera_multitentaculata:0.00546158{751},(AJ228786_1_Polycladida_Acotylea_Leptoplanoidea_Notoplanidae_Notoplana_australis:0.00277781{752},D85097_1_Polycladida_Acotylea_Leptoplanoidea_Notoplanidae_Notoplana_koreana:0.0280676{753}):0.0100932{754}[98]):1e-06{755}[30]):0.00148276{756}[17],(AF342801_1_Polycladida_Acotylea_Stylochoidea_Stylochidae_Stylochus_zebra:0.00960957{757},KC869796_1_Polycladida_Acotylea_Stylochoidea_Planoceridae_Paraplanocera_oligoglena:0.00211964{758}):0.00165189{759}[66]):0.0253699{760}[93]):0.0146077{761}[52]):0.175389{762}[100],(((AJ012509_1_Lecithoepitheliata_Prorhynchidae_Geocentrophora_wagini:0.0159094{763},(AF167421_1_Lecithoepitheliata_Prorhynchidae_Geocentrophora_baltica:0.00523097{764},U70079_1_Lecithoepitheliata_Prorhynchidae_Geocentrophora_sp:0.0168842{765}):0.0237784{766}[100]):0.0173069{767}[100],(KC869809_1_Lecithoepitheliata_Prorhynchidae_Geocentrophora_applanata:0.00984048{768},KC869808_1_Lecithoepitheliata_Prorhynchidae_Geocentrophora_sphyrocephala:0.0197239{769}):0.00420311{770}[96]):0.0401728{771}[100],(KC869813_1_Lecithoepitheliata_Prorhynchidae_Xenoprorhynchus_sp_I:0.0926726{772},((KC869805_1_Lecithoepitheliata_Prorhynchidae_Prorhynchus_putealis:0.0079795{773},KC869804_1_Lecithoepitheliata_Prorhynchidae_Hofstenioplesia_haswelli:0.0193388{774}):0.0556711{775}[100],KC869806_1_Lecithoepitheliata_Prorhynchidae_Prorhynchus_alpinus:0.0722341{776}):0.0312842{777}[97]):0.0139648{778}[45]):0.132665{779}[100]):0.0328689{780}[59]):0.013634{781}[36]):0.0301582{782}[98]):0.0181292{783}[61]):0.013478{784}[42]):0.018824{785}[55],((((AF503516_1_Prolecithophora_Separata_Plagiostomidae_Acmostomum_dioicum:0.346472{786},((AF065422_1_Prolecithophora_Separata_Plagiostomidae_Plicastoma_cuticulata:0.156196{787},AF065418_1_Prolecithophora_Separata_Plagiostomidae_Plagiostomum_cinctum:0.095171{788}):0.0531159{789}[99],((AF065419_1_Prolecithophora_Separata_Plagiostomidae_Plagiostomum_ochroleucum:0.147809{790},(AF051331_1_Prolecithophora_Separata_Plagiostomidae_Plagiostoma_vittatum:0.09523{791},(AJ312267_1_Prolecithophora_Separata_Plagiostomidae_Vorticeros_auriculatum:0.0662055{792},D85094_1_Prolecithophora_Separata_Plagiostomidae_Vorticeros_ijimai:0.242156{793}):0.0590416{794}[100]):0.0610647{795}[100]):0.0787816{796}[100],AF503517_1_Prolecithophora_Separata_Plagiostomidae_Torgea_phukettensis:0.29254{797}):0.0867376{798}[100]):0.0878902{799}[100]):0.117429{800}[100],(((AJ287513_1_Prolecithophora_Separata_Baicalarctiidae_Friedmaniella_karlingi:0.00114517{801},AJ287483_1_Prolecithophora_Separata_Baicalarctiidae_Baicalarctia_gulo:1e-06{802}):0.00893248{803}[100],AJ287512_1_Prolecithophora_Separata_Baicalarctiidae_Friedmaniella_cf_rufula:0.013482{804}):0.107261{805}[100],(AF167419_1_Prolecithophora_Proporata_Pseudostomidae_Protomonotresis_centrophora:0.332802{806},(AF065426_1_Prolecithophora_Proporata_Pseudostomidae_Reisingeria_hexaoculata:0.296652{807},((((AF065424_1_Prolecithophora_Proporata_Pseudostomidae_Pseudostomum_klostermanni:0.00112872{808},AF065425_1_Prolecithophora_Proporata_Pseudostomidae_Pseudostomum_quadrioculatum:0.00242737{809}):0.119135{810}[100],(AF065416_1_Prolecithophora_Proporata_Pseudostomidae_Cylindrostoma_gracilis:0.000158195{811},AF051330_1_Prolecithophora_Proporata_Pseudostomidae_Cylindrostoma_fingalianum:0.00563894{812}):0.0902738{813}[100]):0.022734{814}[56],(AJ312265_1_Prolecithophora_Proporata_Pseudostomidae_Allostoma_pallidum:0.147578{815},AF065423_1_Prolecithophora_Proporata_Pseudostomidae_Pseudostomum_gracilis:0.0523329{816}):0.0237404{817}[84]):0.0158246{818}[46],((AF167418_1_Prolecithophora_Proporata_Pseudostomidae_Euxinia_baltica:0.146215{819},AF167423_1_Prolecithophora_Proporata_Pseudostomidae_Scleraulophorus_cephalatus:0.0838514{820}):0.0108782{821}[43],AF065427_1_Prolecithophora_Proporata_Pseudostomidae_Ulianinia_mollissima:0.149322{822}):0.014427{823}[56]):0.0459375{824}[86]):0.0521296{825}[99]):0.017002{826}[38]):0.0963306{827}[100]):0.0672587{828}[100],(((JN009783_1_Tricladida_Maricola_Procerodoidea_Procerodidae_Procerodes_dohrni:0.057478{829},Z99950_1_Tricladida_Maricola_Procerodoidea_Procerodidae_Procerodes_littoralis:0.0592753{830}):0.144951{831}[100],(AF013148_1_Tricladida_Maricola_Bdellouroidea_Uteriporidae_Uteriporinae_Uterioporus_sp:0.196789{832},((D85088_1_Tricladida_Maricola_Bdellouroidea_Uteriporidae_Ectoplaninae_Ectoplana_limuli:0.16236{833},DQ666008_2_Tricladida_Maricola_Bdellouroidea_Bdellouridae_Palombiellinae_Palombiella_stephensoni:0.147566{834}):0.132808{835}[100],Z99947_1_Tricladida_Maricola_Bdellouroidea_Bdellouridae_Bdellourinae_Bdelloura_candida:0.123148{836}):0.0315588{837}[64]):0.0283124{838}[52]):0.0757403{839}[100],(((D85087_1_Tricladida_Continenticola_Planarioidea_Dendrocoelidae_Dendrocoelopsis_lactea:0.0399578{840},(AJ312271_1_Tricladida_Continenticola_Planarioidea_Dendrocoelidae_Dendrocoelum_lacteum:0.0165747{841},Z99946_1_Tricladida_Continenticola_Planarioidea_Dendrocoelidae_Baikalobia_guttata:0.0292866{842}):0.0743625{843}[100]):0.0116327{844}[43],(((Z99948_1_Tricladida_Continenticola_Planarioidea_Planariidae_Phagocata_sibirica:0.00975261{845},AF013149_1_Tricladida_Continenticola_Planarioidea_Planariidae_Phagocata_ullala:0.0288133{846}):0.00664803{847}[96],AF013150_1_Tricladida_Continenticola_Planarioidea_Planariidae_Phagocata_sp:0.0679349{848}):0.0247312{849}[96],(M58345_1_Tricladida_Continenticola_Planarioidea_Planariidae_Crenobia_alpina:0.0565635{850},(DQ665996_1_Tricladida_Continenticola_Planarioidea_Planariidae_Polycelis_felina:0.022477{851},(AF013151_1_Tricladida_Continenticola_Planarioidea_Planariidae_Polycelis_nigra:0.00115259{852},Z99949_1_Tricladida_Continenticola_Planarioidea_Planariidae_Polycelis_tenuis:1e-06{853}):0.0290847{854}[100]):0.0321965{855}[100]):0.0102814{856}[28]):0.0105958{857}[43]):0.0321697{858}[92],(((AF050432_1_Tricladida_Continenticola_Geoplanoidea_Dugesiidae_Neppia_montana:0.096131{859},((U31084_1_Tricladida_Continenticola_Geoplanoidea_Dugesiidae_Dugesia_mediterranea:0.00276508{860},AF013152_1_Tricladida_Continenticola_Geoplanoidea_Dugesiidae_Schmidtea_polychroa:0.00779316{861}):0.0118266{862}[99],AF033043_1_Tricladida_Continenticola_Geoplanoidea_Dugesiidae_Cura_pinguis:0.00666632{863}):0.0100976{864}[97]):0.00689255{865}[54],((AF033039_1_Tricladida_Continenticola_Geoplanoidea_Geoplanidae_Bipaliinae_Bipalium_kewense:0.0592272{866},AF013157_2_Tricladida_Continenticola_Geoplanoidea_Dugesiidae_Girardia_tigrina:0.0147804{867}):0.00882506{868}[49],(AF033042_1_Tricladida_Continenticola_Geoplanoidea_Geoplanidae_Microplaninae_Microplana_nana:0.0449908{869},(AF033038_1_Tricladida_Continenticola_Geoplanoidea_Geoplanidae_Caenoplaninae_Artioposthia_triangulata:0.0212263{870},(AF033041_1_Tricladida_Continenticola_Geoplanoidea_Geoplanidae_Caenoplaninae_Australoplana_sanguinea:0.0115478{871},AF033040_1_Tricladida_Continenticola_Geoplanoidea_Geoplanidae_Caenoplaninae_Caenoplana_caerulea:0.0132827{872}):0.00358478{873}[82]):0.0189477{874}[99]):0.00558889{875}[33]):0.00158159{876}[18]):0.020873{877}[78],((AF050433_1_Tricladida_Continenticola_Geoplanoidea_Dugesiidae_Dugesia_ryukyuensis:0.0845671{878},(D83382_1_Tricladida_Continenticola_Geoplanoidea_Dugesiidae_Dugesia_japonica:0.110042{879},AF013155_1_Tricladida_Continenticola_Geoplanoidea_Dugesiidae_Dugesia_subtentaculata:0.0614458{880}):0.0177923{881}[62]):0.0725215{882}[100],(DQ666007_1_Tricladida_Continenticola_Geoplanoidea_Dugesiidae_Spathula_sp:0.0744067{883},(Z99951_1_Tricladida_Continenticola_Geoplanoidea_Dugesiidae_Romankenkius_lidinosus:0.0558953{884},DQ666006_1_Tricladida_Continenticola_Geoplanoidea_Dugesiidae_Spathula_alba:0.0609207{885}):0.0196222{886}[82]):0.0365479{887}[99]):0.0249032{888}[76]):0.0237543{889}[85]):0.0420948{890}[93]):0.248612{891}[100]):0.0315138{892}[89],(AJ287546_1_Fecampiidae_Notentera_ivanovi:0.194104{893},(AJ012513_1_Fecampiidae_Kronborgia_isopodicola:0.41396{894},(AF167422_1_Urastomidae_Urastoma_cyprinae:0.00398969{895},U70085_1_Urastomidae_Urastoma_sp:0.0126994{896}):0.152901{897}[100]):0.0322864{898}[70]):0.0873093{899}[94]):0.0833548{900}[100]):0.0812544{901}[100]):0.0600419{902}[100]):0.117879{903}[100]):0.0893729{904}[99]):0.0156853{905}[74],KC869832_1_Rhabdocoela_Dalyellioida_Graffillidae_Bresslauilla_relicta:0.237434{906}){907};",
  "placements":
  [
    {"p":
      [[0.024381731379, 902, 0.811490799621, -37761.0836697, 0.215338659922],
        [0.10292571538, 46, 0.0868182009504, -37763.3187265, 0.229295859219],
        [0.0812444879305, 901, 0.0868061264885, -37763.3188655,
          0.229289625366
        ],
        [0.0740866084364, 25, 0.0148848729401, -37765.0821973, 0.224297567924
        ]
      ], "nm": [["SA_OTU134775", 1]]
    },
    {"p":
      [
        [5.79727565529e-06, 739, 0.970763062796, -13040.1097659,
          0.0521356888475
        ],
        [5.26586772103e-06, 741, 0.0146197485433, -13044.3054751,
          0.0650401024307
        ],
        [0.00809056520569, 740, 0.0146171886611, -13044.3056502,
          0.0650334414538
        ]
      ], "nm": [["TO_OTU39577", 1]]
    },
    {"p":
      [[0.0240771333165, 409, 0.584801282152, -37944.1781159, 0.126534742661
        ],
        [0.0356929481238, 407, 0.20120271238, -37945.2450751, 0.12736730878],
        [0.0100925160843, 423, 0.141002499036, -37945.6006104, 0.132403884321
        ],
        [0.0248195834423, 422, 0.0729935064321, -37946.2590175, 0.13722590029
        ]
      ], "nm": [["SA_OTU136603", 1]]
    },
    {"p":
      [[0.0243072061736, 409, 0.5770175071, -37948.5624808, 0.132392192694],
        [0.0356929481238, 407, 0.19978139879, -37949.6231297, 0.133326908977
        ],
        [0.00991553206208, 423, 0.145315680754, -37949.9414449,
          0.138071180531
        ],
        [0.0248195834423, 422, 0.0778854133561, -37950.5651147, 0.14291366949
        ]
      ], "nm": [["SA_OTU48513", 1]]
    },
    {"p":
      [[0.066051304575, 35, 0.379760571658, -37099.9311586, 0.166454879993],
        [0.0149835845881, 36, 0.294892460647, -37100.1840888, 0.177219258471
        ],
        [0.0118263454296, 38, 0.25391106543, -37100.3337155, 0.171008843006],
        [0.133502820723, 37, 0.0625895138661, -37101.7341018, 0.180720953153
        ],
        [0.033295482526, 46, 0.00884638839858, -37103.6906902, 0.148380803626
        ]
      ], "nm": [["BM_OTU536", 1]]
    },
    {"p":
      [
        [5.24033764115e-06, 119, 0.287336848389, -13936.1889303,
          0.047825002541
        ],
        [0.0277569659844, 117, 0.287315664994, -13936.189004, 0.0478301532059
        ],
        [0.0474221122134, 118, 0.287290242577, -13936.1890925,
          0.0478297338094
        ],
        [0.0230614404853, 140, 0.124020879464, -13937.0291356, 0.048890385766
        ],
        [7.97774719147e-06, 142, 0.00487186807709, -13940.266108,
          0.0668750715932
        ],
        [7.07730566103e-06, 138, 0.00463106025567, -13940.3167997,
          0.0680226714446
        ],
        [0.00741744105548, 139, 0.00453343624358, -13940.3381053,
          0.0679974714206
        ]
      ], "nm": [["TO_OTU133298", 1]]
    },
    {"p":
      [
        [7.08293179474e-06, 748, 0.175540585207, -13242.4037368,
          0.0640936386923
        ],
        [0.0202736640779, 742, 0.175532065352, -13242.4037853,
          0.0640943498926
        ],
        [0.0134862520786, 747, 0.175522002367, -13242.4038427,
          0.0640931413023
        ],
        [0.00118330780151, 761, 0.125726293024, -13242.7374998,
          0.0643474168328
        ],
        [0.0101987485281, 749, 0.125596437583, -13242.7385332,
          0.0643643938142
        ],
        [0.0412755147027, 738, 0.111044678665, -13242.8616745,
          0.0647338678371
        ],
        [5.352442614e-06, 762, 0.111037937802, -13242.8617352, 0.064731413573
        ]
      ], "nm": [["TO_OTU136678", 1]]
    },
    {"p": [[7.64303022068e-06, 433, 1, -37713.1068313, 0.0772204947808]],
      "nm": [["SA_OTU138519", 1]]
    },
    {"p":
      [[0.0240787139426, 409, 0.58474942028, -37931.139689, 0.12657384878],
        [0.0356929481238, 407, 0.201189869431, -37932.2066233, 0.127407453446
        ],
        [0.01009154104, 423, 0.141033555086, -37932.5618746, 0.132438147269],
        [0.0248195834423, 422, 0.0730271552032, -37933.220041, 0.137272033634
        ]
      ], "nm": [["SA_OTU8318", 1]]
    },
    {"p": [[5.37382471984e-06, 14, 1, -37037.223517, 0.0074046742963]], "nm":
      [["SA_OTU54526", 1]]
    },
    {"p":
      [
        [7.64303022068e-06, 433, 0.996505396923, -37716.6908925,
          0.0989021657506
        ],
        [0.00844339440474, 432, 0.00349460307745, -37722.3439273,
          0.114688803498
        ]
      ], "nm": [["SA_OTU139023", 1]]
    },
    {"p": [[0.083264254874, 733, 1, -38257.9621687, 0.0737829019932]], "nm":
      [["SA_OTU135880", 1]]
    },
    {"p":
      [[0.04336798698, 902, 0.500386742501, -37993.8239991, 0.198312005067],
        [0.0587333147123, 25, 0.213977602052, -37994.6735091, 0.199301953933
        ],
        [7.19476133603e-06, 903, 0.164101009766, -37994.9388983,
          0.203655895065
        ],
        [0.231219651475, 11, 0.0715690298532, -37995.768718, 0.196421032081],
        [0.0395197974292, 24, 0.0499656158279, -37996.1280453, 0.205566311583
        ]
      ], "nm": [["SA_OTU13829", 1]]
    },
    {"p": [[0.0639867049358, 733, 1, -38299.1418376, 0.15332800925]], "nm":
      [["SA_OTU138233", 1]]
    },
    {"p":
      [[0.0432935462334, 212, 0.440763795738, -13923.9379495, 0.0189415144978
        ],
        [0.0551394288864, 210, 0.176000285738, -13924.855973, 0.0204515271544
        ],
        [9.29767520853e-06, 222, 0.0912941129782, -13925.5123724,
          0.0279140065251
        ],
        [0.00980915984462, 221, 0.0912525724277, -13925.5128275,
          0.0279135912366
        ],
        [0.0586565874958, 185, 0.0790503243098, -13925.656374,
          0.0283038778724
        ],
        [6.17393157048e-06, 209, 0.0790466771308, -13925.6564201,
          0.0283116774593
        ],
        [7.98859224968e-06, 211, 0.0425922316771, -13926.2747868,
          0.0292106451538
        ]
      ], "nm": [["TO_OTU24221", 1]]
    },
    {"p":
      [[0.0245261608536, 409, 0.569377250557, -37934.9812059, 0.138513268218
        ],
        [0.0356929481238, 407, 0.198383622416, -37936.0355465, 0.139557311732
        ],
        [0.00973829337716, 423, 0.149412373582, -37936.3190391,
          0.144022967912
        ],
        [0.0248195834423, 422, 0.082826753445, -37936.908998, 0.148887817799]
      ], "nm": [["SA_OTU250932", 1]]
    },
    {"p":
      [[0.0320724112874, 902, 0.582740096624, -37190.1941092, 0.348305591112
        ],
        [0.0908017284937, 25, 0.123863585854, -37191.7426696, 0.362028634074
        ],
        [7.19476133603e-06, 903, 0.123779224119, -37191.743351,
          0.362037602302
        ],
        [0.0701826421266, 901, 0.0713412905955, -37192.2943752,
          0.362002031571
        ], [0.10292571538, 46, 0.0642785190179, -37192.398625, 0.364831377993
        ],
        [0.0395197974292, 24, 0.0186235492776, -37193.6374236, 0.373205579633
        ],
        [0.110538570532, 387, 0.0153737345116, -37193.82919, 0.349553392304]
      ], "nm": [["BM_OTU17530", 1]]
    },
    {"p":
      [
        [8.25356246798e-06, 432, 0.348239929861, -37353.5700544,
          0.00364138980988
        ],
        [0.0156452828617, 433, 0.326239027191, -37353.6353158,
          0.0036428283865
        ],
        [7.71899471284e-06, 434, 0.325521042948, -37353.637519,
          0.00364288055507
        ]
      ], "nm": [["SA_OTU15651", 1]]
    },
    {"p": [[0.180531545962, 6, 1, -13576.5578433, 0.103797721434]], "nm":
      [["TO_OTU145590", 1]]
    },
    {"p":
      [
        [0.00716664553098, 711, 0.244168364077, -28727.3020189,
          0.0595014055377
        ],
        [0.00063418487312, 716, 0.186531951707, -28727.5712743,
          0.0587341350968
        ],
        [5.00000250015e-07, 714, 0.124114346424, -28727.9786736,
          0.0617900429423
        ],
        [9.15561756694e-06, 712, 0.124113768961, -28727.9786782,
          0.061780452754
        ],
        [8.85521031975e-06, 715, 0.124113749466, -28727.9786784,
          0.0617804530153
        ],
        [8.25883334689e-06, 713, 0.12410944441, -28727.9787131,
          0.061780359096
        ],
        [0.00288429220224, 721, 0.0728483749548, -28728.5114966,
          0.0599585573453
        ]
      ], "nm": [["PA_OTU2658", 1]]
    },
    {"p":
      [
        [0.00196105719335, 747, 0.230643510095, -13217.3418354,
          0.0222735662997
        ],
        [0.00463148920374, 746, 0.210770645479, -13217.4319382,
          0.0237997612577
        ],
        [0.0788593110356, 743, 0.210766895589, -13217.431956, 0.0237970917289
        ],
        [0.0557030508057, 744, 0.174017319978, -13217.6235539,
          0.0250209449026
        ],
        [0.00899436535811, 745, 0.173801628858, -13217.6247941,
          0.0250252573731
        ]
      ], "nm": [["TO_OTU59271", 1]]
    },
    {"p":
      [
        [8.25356246798e-06, 432, 0.348240150027, -37577.5214773,
          0.0036336007542
        ],
        [0.0156452828617, 433, 0.326238863178, -37577.5867398,
          0.00363503367599
        ],
        [7.71899471284e-06, 434, 0.325520986794, -37577.5889427,
          0.00363508293342
        ]
      ], "nm": [["SA_OTU22345", 1]]
    },
    {"p": [[0.0196603419545, 205, 1, -12033.6810461, 0.0198740493051]], "nm":
      [["TO_OTU38337", 1]]
    },
    {"p":
      [[0.0191099094518, 22, 0.663916118294, -36747.8175927, 0.00906614097663
        ],
        [0.00595401040108, 19, 0.317495167955, -36748.555286, 0.0154435989318
        ],
        [0.000869974007722, 23, 0.018588713751, -36751.3931939,
          0.0138297588679
        ]
      ], "nm": [["SA_OTU15543", 1]]
    },
    {"p":
      [
        [7.64303022068e-06, 433, 0.984905377618, -37709.1824031,
          0.0730006860885
        ],
        [8.25356246798e-06, 432, 0.0150946223822, -37713.3606101,
          0.0886281688453
        ]
      ], "nm": [["SA_OTU139273", 1]]
    },
    {"p": [[0.0800761773195, 733, 1, -38143.124089, 0.0865737939996]], "nm":
      [["SA_OTU23675", 1]]
    },
    {"p":
      [
        [5.00000250015e-07, 714, 0.331247073168, -38189.6732803,
          0.003583635798
        ],
        [0.0676481039444, 713, 0.331098298615, -38189.6737296,
          0.00358363684149
        ],
        [8.85521031975e-06, 715, 0.328671989336, -38189.6810846,
          0.00358382074008
        ],
        [9.6949738818e-06, 716, 0.00449376416429, -38193.9734542,
          0.00602387917309
        ],
        [0.001162763431, 712, 0.00448887471626, -38193.9745428,
          0.00602715482292
        ]
      ], "nm": [["SA_OTU2952", 1]]
    },
    {"p":
      [[0.00205202064239, 747, 0.232323846793, -13217.278317, 0.0219144269993
        ],
        [0.0788593110356, 743, 0.210646894707, -13217.3762661,
          0.0235399601922
        ],
        [0.00463148920374, 746, 0.210645354193, -13217.3762734,
          0.0235429006462
        ],
        [0.0557030508057, 744, 0.173300370394, -13217.571423, 0.0247812804041
        ],
        [0.00899436535811, 745, 0.173083533913, -13217.572675,
          0.0247856537026
        ]
      ], "nm": [["TO_OTU80454", 1]]
    },
    {"p": [[0.0312207418713, 733, 1, -38286.8528355, 0.0602404349184]], "nm":
      [["SA_OTU186597", 1]]
    },
    {"p": [[0.082960696581, 733, 1, -38219.1199032, 0.0307871904584]], "nm":
      [["SA_OTU22296", 1]]
    },
    {"p":
      [[0.0365057523458, 20, 0.519273695238, -37620.9377829, 0.195596303622],
        [0.00945006080063, 22, 0.408126999955, -37621.1786356, 0.194488917059
        ],
        [0.0737690219559, 21, 0.0725993048075, -37622.9052586, 0.199037259042
        ]
      ], "nm": [["SA_OTU138813", 1]]
    },
    {"p":
      [[0.0448834178491, 423, 0.632996158267, -37926.4664147, 0.130369965331
        ],
        [0.0136474382531, 400, 0.0914081258061, -37928.4015447,
          0.137872955234
        ],
        [0.00843869240545, 424, 0.0837896730534, -37928.4885693,
          0.13548738594
        ],
        [0.0307765785688, 396, 0.0562263344512, -37928.8874938,
          0.147542979754
        ],
        [0.0674707813891, 397, 0.0562106439348, -37928.8877729,
          0.147548792403
        ],
        [6.72116018898e-06, 398, 0.0562038588569, -37928.8878936,
          0.147549475692
        ],
        [0.0321348186964, 395, 0.0231652056301, -37929.7742276,
          0.136538198736
        ]
      ], "nm": [["SA_OTU48552", 1]]
    },
    {"p": [[0.191240088092, 6, 1, -35955.8658373, 0.181491412878]], "nm":
      [["BM_OTU14844", 1]]
    },
    {"p":
      [
        [7.64303022068e-06, 433, 0.975563195784, -37651.0243952,
          0.0229818950671
        ],
        [8.25356246798e-06, 432, 0.0244368042158, -37654.7113198,
          0.0340126617587
        ]
      ], "nm": [["SA_OTU138303", 1]]
    },
    {"p": [[8.16028863488e-06, 203, 1, -12155.2712933, 0.0222439513878]],
      "nm": [["TO_OTU36379", 1]]
    },
    {"p":
      [[0.0008849911365, 19, 0.354353590601, -36225.0637148, 0.00554876500596
        ],
        [0.0129656752413, 17, 0.322827223939, -36225.1568928,
          0.00692043470241
        ],
        [0.0101940416181, 18, 0.32281918546, -36225.1569177, 0.00692069661427
        ]
      ], "nm": [["SA_OTU139281", 1]]
    },
    {"p": [[7.64303022068e-06, 433, 1, -37642.4049818, 0.017230405255]],
      "nm": [["SA_OTU139410", 1]]
    },
    {"p":
      [
        [5.03913010654e-06, 738, 0.205869727728, -13376.5178281,
          0.253797882398
        ],
        [5.352442614e-06, 762, 0.140752827672, -13376.8980663, 0.256120425568
        ],
        [0.0146005810305, 761, 0.140739627622, -13376.8981601, 0.256134237038
        ],
        [0.0202736640779, 742, 0.133382349393, -13376.9518519, 0.256899240711
        ],
        [7.08293179474e-06, 748, 0.133338540187, -13376.9521804,
          0.256903748367
        ],
        [6.80051896052e-06, 744, 0.129907098726, -13376.9782521,
          0.227493038025
        ],
        [0.00638727643765, 741, 0.116009828673, -13377.0913968, 0.25335135904
        ]
      ], "nm": [["TO_OTU65748", 1]]
    },
    {"p":
      [[0.0265107025786, 389, 0.226149321172, -27947.9852055, 0.180668412307
        ],
        [0.00550928141079, 394, 0.1956637933, -27948.1300032, 0.183957798248
        ],
        [7.84733057298e-06, 395, 0.195592347293, -27948.1303684,
          0.183957597899
        ],
        [0.0272742427213, 392, 0.188971038031, -27948.1648073, 0.18226065294
        ],
        [0.0401708075808, 393, 0.185271931024, -27948.1845764, 0.183964602972
        ],
        [0.000534770676411, 425, 0.0083515691804, -27951.2839516,
          0.193883760055
        ]
      ], "nm": [["DSF_OTU3756", 1]]
    },
    {"p":
      [[0.0248362224109, 409, 0.558243037709, -36968.5002229, 0.147200520152
        ],
        [0.0356929481238, 407, 0.196921958438, -36969.5422098, 0.148408388903
        ],
        [0.00945651242476, 423, 0.154752757934, -36969.7831886,
          0.152577252456
        ],
        [0.0248195834423, 422, 0.0900822459193, -36970.3242943,
          0.157531577023
        ]
      ], "nm": [["SA_OTU49224", 1]]
    },
    {"p":
      [
        [0.00555630842803, 741, 0.543672904231, -13214.4468175,
          0.0105474923865
        ],
        [7.08293179474e-06, 748, 0.0881181127421, -13216.2664872,
          0.0201326425285
        ],
        [0.0134862520786, 747, 0.0880673706118, -13216.2670632,
          0.0201376026528
        ],
        [0.0202736640779, 742, 0.0880657362803, -13216.2670817,
          0.020137915681
        ],
        [9.96945115157e-06, 749, 0.077480582093, -13216.3951379,
          0.0179850997752
        ],
        [7.13267270662e-06, 761, 0.0630322005984, -13216.6015196,
          0.0200177674089
        ],
        [0.0412755147027, 738, 0.0515630934438, -13216.8023591,
          0.0200287102749
        ]
      ], "nm": [["TO_OTU137199", 1]]
    },
    {"p":
      [[0.47749747102, 408, 0.815267065717, -38027.3135619, 0.0949228806912],
        [0.0248787718199, 409, 0.0828490090772, -38029.6000578,
          0.136242958744
        ],
        [0.0168403807111, 423, 0.0743093145481, -38029.7088413,
          0.137353769677
        ],
        [0.0356929481238, 407, 0.0275746106573, -38030.7001822,
          0.137393729277
        ]
      ], "nm": [["SA_OTU23079", 1]]
    },
    {"p":
      [[0.064466456982, 416, 0.282118838901, -35811.7003442, 0.480932067926],
        [0.0255943855349, 421, 0.200893556363, -35812.0398974, 0.501642391506
        ],
        [6.06094833756e-06, 422, 0.176171809059, -35812.1712128,
          0.502499831614
        ],
        [0.132497999824, 417, 0.0991736614905, -35812.7458001, 0.513681017321
        ],
        [0.0359401791293, 420, 0.0986255368885, -35812.7513423,
          0.515759699785
        ],
        [0.47194245322, 408, 0.0888808961152, -35812.8553753, 0.451920037897
        ],
        [0.0265962009268, 409, 0.0541357011835, -35813.3511787,
          0.496681924772
        ]
      ], "nm": [["SA_OTU187108", 1]]
    },
    {"p":
      [
        [8.25356246798e-06, 432, 0.348331132314, -37481.1033187,
          6.11351501465e-06
        ],
        [0.0156452828617, 433, 0.326195328064, -37481.1689759,
          6.11351501465e-06
        ],
        [7.71899471284e-06, 434, 0.325473539622, -37481.1711911,
          6.11351501465e-06
        ]
      ], "nm": [["SA_OTU138378", 1]]
    },
    {"p": [[7.64303022068e-06, 433, 1, -37618.3998268, 0.00555300484571]],
      "nm": [["SA_OTU3503", 1]]
    },
    {"p":
      [[0.0248830129213, 724, 0.508950039057, -38229.2386823, 0.0754209265956
        ],
        [0.00483713560267, 721, 0.1709100413, -38230.3298948, 0.0733534391316
        ],
        [0.00806116129758, 732, 0.170612118186, -38230.3316395,
          0.0733561551115
        ],
        [0.0052425197842, 717, 0.061766055795, -38231.3476782,
          0.0772920617359
        ],
        [0.00380701470157, 720, 0.0617022480686, -38231.3487118,
          0.0772839019636
        ],
        [0.0225222985061, 723, 0.0167768487665, -38232.6510323,
          0.0756972701993
        ],
        [0.00123126168299, 716, 0.00928264882716, -38233.2428852,
          0.0815385190919
        ]
      ], "nm": [["SA_OTU138144", 1]]
    },
    {"p":
      [
        [7.64303022068e-06, 433, 0.979209203427, -37592.5191365,
          0.0923661864584
        ],
        [8.25356246798e-06, 432, 0.0207907965728, -37596.3713714,
          0.107208094258
        ]
      ], "nm": [["SA_OTU161395", 1]]
    },
    {"p":
      [
        [0.0104960113774, 824, 0.203642124304, -13531.8540863,
          0.00894122549597
        ],
        [0.0144199069773, 823, 0.195544750112, -13531.8946612,
          0.0110981674165
        ],
        [0.0158168882942, 818, 0.195532535139, -13531.8947237,
          0.0110987607795
        ],
        [0.0237345696459, 817, 0.109115111549, -13532.4780471,
          0.0127345982336
        ],
        [0.146993113534, 822, 0.103227464317, -13532.5335156, 0.0104503248631
        ],
        [0.0142712997696, 825, 0.0967167116149, -13532.5986643,
          0.00295340525484
        ],
        [0.125755388034, 815, 0.0962213029632, -13532.6037997,
          0.00621434437027
        ]
      ], "nm": [["TO_OTU85139", 1]]
    },
    {"p":
      [
        [7.64303022068e-06, 433, 0.951544293404, -37647.5693611,
          0.0220086117512
        ],
        [8.25356246798e-06, 432, 0.0484557065964, -37650.5467972,
          0.0300254661674
        ]
      ], "nm": [["SA_OTU138381", 1]]
    },
    {"p":
      [[0.0017143876135, 30, 0.208516545953, -37000.945583, 0.226239124113],
        [0.0337235602279, 29, 0.20345682957, -37000.9701476, 0.226376147225],
        [0.0071938917433, 28, 0.202954097875, -37000.9726216, 0.226985772369
        ],
        [0.0399854840666, 33, 0.125681503638, -37001.4518505, 0.22583405863],
        [8.3649262833e-06, 34, 0.119449346281, -37001.502709, 0.229102466654
        ],
        [0.0237938987903, 26, 0.109620119255, -37001.5885805, 0.231537117448
        ],
        [0.0944497550929, 35, 0.0303215574271, -37002.8737425, 0.224938068862
        ]
      ], "nm": [["BM_OTU790", 1]]
    },
    {"p": [[7.64303022068e-06, 433, 1, -37631.7230286, 0.0146083336445]],
      "nm": [["SA_OTU52111", 1]]
    },
    {"p":
      [[0.0239884196154, 409, 0.593143481296, -37922.2402518, 0.120802347365
        ],
        [0.0356929481238, 407, 0.199629948742, -37923.3292227, 0.121611390484
        ],
        [0.0102785860071, 423, 0.138281096034, -37923.6963996, 0.12678042786
        ],
        [0.0248195834423, 422, 0.0689454739279, -37924.3923721, 0.13159420902
        ]
      ], "nm": [["SA_OTU15857", 1]]
    },
    {"p":
      [[0.0347770545732, 20, 0.575896378771, -37556.9241443, 0.0926570080691
        ],
        [0.0108611053923, 22, 0.230014810573, -37557.8419284, 0.090155985268
        ],
        [0.0296678272121, 23, 0.182900734337, -37558.0711285, 0.0696388406774
        ],
        [0.077211968085, 21, 0.0111880763199, -37560.8652235, 0.095743279808]
      ], "nm": [["SA_OTU9481", 1]]
    },
    {"p":
      [
        [8.82743178812e-06, 718, 0.75600630095, -38260.1459618,
          0.0451334104488
        ],
        [7.45012661755e-06, 720, 0.0796711474877, -38262.396104,
          0.0490777180506
        ],
        [5.00000250015e-07, 719, 0.0796445649814, -38262.3964377,
          0.0490875356162
        ],
        [9.15561756694e-06, 712, 0.0212957603844, -38263.7155035,
          0.0494794683426
        ],
        [9.6949738818e-06, 716, 0.0212094945989, -38263.7195626,
          0.0494859260673
        ],
        [5.12465277048e-06, 717, 0.0211100512713, -38263.7242622,
          0.0494855486071
        ],
        [0.00112461171061, 715, 0.0210626803265, -38263.7265087,
          0.049489404996
        ]
      ], "nm": [["SA_OTU139043", 1]]
    },
    {"p":
      [[0.0219872796694, 423, 0.786370755554, -37919.6068056, 0.114187013863
        ],
        [0.0264701329679, 409, 0.190480617489, -37921.0246835, 0.110334296041
        ],
        [0.0248195834423, 422, 0.0231486269571, -37923.1322985,
          0.121458885773
        ]
      ], "nm": [["SA_OTU18053", 1]]
    },
    {"p":
      [
        [7.64303022068e-06, 433, 0.87546008618, -37626.0352032,
          0.0145829082452
        ],
        [8.25356246798e-06, 432, 0.12453991382, -37627.9853265,
          0.0184971729667
        ]
      ], "nm": [["SA_OTU73469", 1]]
    },
    {"p":
      [[0.0127503638255, 22, 0.490497203226, -36885.9798746, 0.0606630415638
        ],
        [0.0351174151356, 20, 0.451208097676, -36886.0633655, 0.0659046986649
        ],
        [0.019755614203, 23, 0.0582946990983, -36888.109783, 0.0511787522459]
      ], "nm": [["SA_OTU139045", 1]]
    },
    {"p": [[7.64303022068e-06, 433, 1, -37644.1196382, 0.0228381121413]],
      "nm": [["SA_OTU4499", 1]]
    },
    {"p":
      [[0.0803310237964, 464, 0.707933236948, -37027.4577502, 0.0579725163327
        ],
        [0.005883950592, 465, 0.132812570722, -37029.1311611, 0.0750687464101
        ],
        [0.0672732718033, 431, 0.0980011835382, -37029.4351204,
          0.0638322792534
        ],
        [0.00229662363395, 497, 0.0612530087922, -37029.905087,
          0.0832942170758
        ]
      ], "nm": [["BM_OTU2028", 1]]
    },
    {"p":
      [[0.0288145204732, 423, 0.835160796938, -38101.0100267, 0.298890228779
        ],
        [0.0836779579243, 417, 0.0821341827354, -38103.3292967, 0.31139549849
        ],
        [6.72116018898e-06, 398, 0.0270904290822, -38104.4384705,
          0.331654508514
        ],
        [0.011860479756, 400, 0.0172223362207, -38104.8914438, 0.326893535157
        ],
        [8.45515289814e-06, 424, 0.0149723050419, -38105.0314488,
          0.327514784492
        ],
        [0.0248195834423, 422, 0.0117102176562, -38105.2771892,
          0.318933469302
        ],
        [0.0461161377628, 409, 0.0117097323258, -38105.2772307,
          0.318931000958
        ]
      ], "nm": [["SA_OTU161181", 1]]
    },
    {"p":
      [[0.0148602961758, 330, 0.360226686634, -12445.1611447, 0.033300951691
        ],
        [0.0159726518622, 326, 0.234110619643, -12445.5920845,
          0.0328810790687
        ],
        [7.70333257441e-06, 331, 0.118108653922, -12446.2762732,
          0.0383301833922
        ],
        [6.44657774882e-06, 366, 0.0736261656472, -12446.7488777,
          0.0434538606807
        ],
        [0.00455194507139, 365, 0.0736213066295, -12446.7489437,
          0.0434539091807
        ],
        [0.0128361490038, 319, 0.0703352802349, -12446.7946047,
          0.0440126315093
        ],
        [7.0005196051e-06, 318, 0.0699712872891, -12446.7997932,
          0.0440178544617
        ]
      ], "nm": [["TO_OTU61093", 1]]
    },
    {"p":
      [[0.00805434950774, 19, 0.462616228048, -37018.4496485, 0.0369256923525
        ],
        [0.00659043929819, 23, 0.413398586666, -37018.5621341, 0.030025404267
        ],
        [0.023937661756, 22, 0.123985185286, -37019.7663843, 0.0364154863219]
      ], "nm": [["SA_OTU819", 1]]
    },
    {"p":
      [[0.0260539594024, 23, 0.962052233661, -37634.1764433, 0.194316905579],
        [0.00448933880969, 19, 0.0379477663392, -37637.4093014, 0.2274471466]
      ], "nm": [["SA_OTU138815", 1]]
    },
    {"p":
      [
        [0.00782190116723, 433, 0.427598368141, -37631.8734254,
          0.0097665269754
        ],
        [8.25356246798e-06, 432, 0.295406436225, -37632.2432576,
          0.0147156690791
        ],
        [7.71899471284e-06, 434, 0.276995195634, -37632.3076096,
          0.0147094165552
        ]
      ], "nm": [["SA_OTU12827", 1]]
    },
    {"p":
      [[0.0140138412088, 23, 0.592730230232, -37129.3086922, 0.0515472407349
        ],
        [0.0192099784449, 22, 0.35009887924, -37129.8352159, 0.0609508194098
        ],
        [0.0088388030449, 19, 0.0571708905274, -37131.6473867,
          0.0654732345363
        ]
      ], "nm": [["SA_OTU137558", 1]]
    },
    {"p":
      [[5.05335903223e-06, 390, 0.666109328058, -13150.4018109, 0.34846371823
        ],
        [7.21699956231e-06, 867, 0.0823025414137, -13152.4928628,
          0.360240071712
        ],
        [0.00429221828135, 862, 0.0593883837567, -13152.8191661,
          0.36334109026
        ],
        [7.61051066259e-06, 861, 0.057291885604, -13152.8551057,
          0.369822493831
        ],
        [5.40054790543e-06, 860, 0.0568249339225, -13152.8632895,
          0.370116322407
        ],
        [6.51008157805e-06, 863, 0.0514094506605, -13152.9634427,
          0.368805928017
        ],
        [0.0669117744585, 25, 0.0266734765849, -13153.6195951, 0.321436989128
        ]
      ], "nm": [["TO_OTU114467", 1]]
    },
    {"p":
      [[0.0216571373886, 692, 0.503681064526, -37883.147854, 0.126724658169],
        [0.0523562505976, 709, 0.230617117326, -37883.9290384, 0.106960435787
        ],
        [0.0155142700324, 694, 0.120539188752, -37884.5778223, 0.118921333567
        ],
        [0.0956614358548, 693, 0.0937217778632, -37884.8294667,
          0.125391983904
        ],
        [0.00332307348489, 710, 0.0514408515335, -37885.4293646,
          0.114196239903
        ]
      ], "nm": [["SA_OTU137857", 1]]
    },
    {"p":
      [[0.00772014813495, 19, 0.443835751458, -37072.2521158, 0.0977380374722
        ],
        [0.0204462672832, 22, 0.394855768121, -37072.3690498, 0.0948121481933
        ],
        [0.00332309239575, 23, 0.16130848042, -37073.2642518, 0.0938266213998
        ]
      ], "nm": [["SA_OTU49311", 1]]
    },
    {"p":
      [[0.473075020528, 408, 0.936609546672, -37940.3411541, 0.0990798795204
        ],
        [0.0246195019819, 409, 0.0483219681738, -37943.3055343,
          0.144331845516
        ],
        [0.0112061390478, 423, 0.0150684851543, -37944.4708151,
          0.149167956049
        ]
      ], "nm": [["SA_OTU12059", 1]]
    },
    {"p":
      [[0.0101444262428, 433, 0.362762527823, -37635.595697, 0.0154753786561
        ],
        [8.25356246798e-06, 432, 0.328068218455, -37635.6962239,
          0.0184236721205
        ],
        [7.71899471284e-06, 434, 0.309169253722, -37635.7555566,
          0.0184030776839
        ]
      ], "nm": [["SA_OTU15644", 1]]
    },
    {"p": [[0.0360588669886, 44, 1, -35128.5652377, 0.0232490028161]], "nm":
      [["SA_OTU161121", 1]]
    },
    {"p":
      [
        [7.64303022068e-06, 433, 0.961279540536, -37666.0897035,
          0.0363312384407
        ],
        [8.25356246798e-06, 432, 0.0387204594639, -37669.3016006,
          0.0459869016719
        ]
      ], "nm": [["SA_OTU48312", 1]]
    },
    {"p":
      [[7.64303022068e-06, 433, 0.886249027596, -37820.719101, 0.248870740936
        ],
        [8.25356246798e-06, 432, 0.0577408545743, -37823.450134,
          0.265488864884
        ],
        [7.71899471284e-06, 434, 0.05601011783, -37823.4805666,
          0.265638258371
        ]
      ], "nm": [["SA_OTU139525", 1]]
    },
    {"p":
      [[0.042064867151, 735, 0.531816694304, -37974.5666968, 0.242433723021],
        [0.0302211497533, 423, 0.129049653051, -37975.9827984, 0.203686616102
        ],
        [0.0093143059009, 737, 0.11605741611, -37976.0889106, 0.239415970713
        ],
        [0.0128612471138, 781, 0.0701201600712, -37976.5927853,
          0.233278155026
        ],
        [7.36285398747e-06, 782, 0.0697655935242, -37976.5978547,
          0.233306126972
        ],
        [0.0284072296115, 780, 0.0419786519088, -37977.1058344,
          0.234641773667
        ],
        [0.00277793874471, 736, 0.0412118310309, -37977.1242702,
          0.254292288572
        ]
      ], "nm": [["SA_OTU136385", 1]]
    },
    {"p":
      [[0.00521514203438, 19, 0.894410525673, -37521.767194, 0.0514415786893
        ],
        [0.000799655901068, 23, 0.0523839350229, -37524.6047589,
          0.049338125075
        ],
        [0.0129656752413, 17, 0.0266096036102, -37525.2820867,
          0.0604130482753
        ],
        [0.0101940416181, 18, 0.0265959356935, -37525.2826004,
          0.0604042653418
        ]
      ], "nm": [["SA_OTU52078", 1]]
    },
    {"p": [[7.64303022068e-06, 433, 1, -37661.5554661, 0.0328337745225]],
      "nm": [["SA_OTU51844", 1]]
    },
    {"p":
      [[0.477057164371, 408, 0.920144179469, -37968.2425769, 0.0999645161029
        ],
        [0.0171846880934, 409, 0.0511154423359, -37971.1330207,
          0.139616075014
        ],
        [0.0356929481238, 407, 0.0287403781956, -37971.7088043,
          0.140646708599
        ]
      ], "nm": [["SA_OTU263868", 1]]
    },
    {"p":
      [[0.00818741400902, 409, 0.480936550667, -37940.8505868, 0.136863050753
        ],
        [0.0356929481238, 407, 0.441570474713, -37940.9359845, 0.13741388368
        ],
        [0.114064690748, 404, 0.0290864345976, -37943.6560502, 0.140123007215
        ],
        [0.00426349590694, 423, 0.0203186030138, -37944.0147853,
          0.146747495365
        ],
        [0.0248195834423, 422, 0.017471707672, -37944.1657393, 0.149400294694
        ],
        [0.0120826336887, 405, 0.0106162293364, -37944.6639382,
          0.146674220487
        ]
      ], "nm": [["SA_OTU187241", 1]]
    },
    {"p": [[8.79214600011e-06, 745, 1, -36675.2023145, 6.11351501465e-06]],
      "nm": [["BM_OTU1813", 1]]
    },
    {"p": [[7.64303022068e-06, 433, 1, -37634.8482441, 0.0141382955403]],
      "nm": [["SA_OTU15763", 1]]
    },
    {"p":
      [
        [8.25356246798e-06, 432, 0.347179456241, -37682.0477738,
          0.0455473006869
        ],
        [0.0156452828617, 433, 0.326746314553, -37682.1084315,
          0.0455671172212
        ],
        [7.71899471284e-06, 434, 0.326074229206, -37682.1104906,
          0.045567738977
        ]
      ], "nm": [["SA_OTU12838", 1]]
    },
    {"p":
      [
        [7.64303022068e-06, 433, 0.960806000732, -37695.2025249,
          0.0602402951127
        ],
        [8.25356246798e-06, 432, 0.0391939992678, -37698.4017738,
          0.0707486095639
        ]
      ], "nm": [["SA_OTU158734", 1]]
    },
    {"p":
      [[0.0247278580072, 409, 0.562275468895, -38096.687247, 0.144155183419],
        [0.0356929481238, 407, 0.197338394525, -38097.7343189, 0.145297498835
        ],
        [0.00956285283151, 423, 0.152939674139, -38097.9891953,
          0.149500746761
        ],
        [0.0248195834423, 422, 0.0874464624409, -38098.5482121,
          0.154363150786
        ]
      ], "nm": [["SA_OTU264045", 1]]
    },
    {"p":
      [[0.0245308080799, 409, 0.569185541582, -37945.2123696, 0.138363199465
        ],
        [0.0356929481238, 407, 0.198596450187, -37946.2653012, 0.139397702522
        ],
        [0.0097285335018, 423, 0.149353770402, -37946.5502582, 0.143873342367
        ],
        [0.0248195834423, 422, 0.0828642378286, -37947.1393725,
          0.148724291077
        ]
      ], "nm": [["SA_OTU5474", 1]]
    },
    {"p": [[7.64303022068e-06, 433, 1, -37639.0900781, 0.0134948343763]],
      "nm": [["SA_OTU12849", 1]]
    },
    {"p":
      [[0.448149230103, 408, 0.892623871966, -37096.9314484, 0.228402320971],
        [0.0157395896134, 409, 0.0508335571443, -37099.797057, 0.29338141275
        ],
        [0.0356929481238, 407, 0.0379598433117, -37100.0890848,
          0.294943372056
        ],
        [0.0149009848461, 423, 0.0185827275777, -37100.8033812,
          0.300056385708
        ]
      ], "nm": [["SA_OTU161148", 1]]
    },
    {"p":
      [[0.052493616628, 210, 0.268223453551, -13926.2474064, 0.0368128105554
        ],
        [0.0393085236058, 170, 0.189348687655, -13926.5956366,
          0.0384645821258
        ],
        [0.0228628085978, 185, 0.183278386858, -13926.6282206,
          0.0389409144516
        ],
        [6.22604825009e-06, 184, 0.101924792468, -13927.2149916,
          0.0461958106712
        ],
        [0.004310891715, 223, 0.0993265565856, -13927.2408138,
          0.0468166795685
        ],
        [0.0171732218312, 209, 0.0808024782921, -13927.4472192,
          0.043740847308
        ],
        [7.98859224968e-06, 211, 0.0770956445897, -13927.49418,
          0.0465421587731
        ]
      ], "nm": [["TO_OTU65464", 1]]
    },
    {"p":
      [[0.00546599365466, 19, 0.870142260675, -36803.34378, 0.0424222229955],
        [0.00249017053993, 23, 0.0584080741877, -36806.0449826,
          0.0382018644736
        ],
        [0.023937661756, 22, 0.0531627466873, -36806.1390788, 0.0410951473327
        ],
        [0.0101940416181, 18, 0.0182869184505, -36807.2062507,
          0.0518537306082
        ]
      ], "nm": [["SA_OTU138742", 1]]
    },
    {"p": [[0.0716895478698, 733, 1, -38218.3324505, 0.0841910954626]], "nm":
      [["SA_OTU33637", 1]]
    },
    {"p":
      [[0.01106875461, 23, 0.577286994553, -37076.5215354, 0.0950144149146],
        [0.00773642918723, 19, 0.22614473476, -37077.4586998, 0.107687945324
        ],
        [0.0204739434266, 22, 0.196568270687, -37077.5988652, 0.104807953608]
      ], "nm": [["SA_OTU137501", 1]]
    },
    {"p":
      [[0.481214781042, 408, 0.717749002029, -37941.672378, 0.104803650983],
        [0.0168610266684, 423, 0.115300293143, -37943.500958, 0.143311211382
        ],
        [0.0253262411491, 409, 0.112138732139, -37943.5287612, 0.142621691416
        ],
        [0.0356929481238, 407, 0.0368084101386, -37944.6427716,
          0.143959110124
        ],
        [0.0248195834423, 422, 0.0180035625505, -37945.3579283,
          0.152696384631
        ]
      ], "nm": [["SA_OTU23625", 1]]
    },
    {"p":
      [[0.0324543557293, 423, 0.986897978646, -37681.42147, 0.168927727723],
        [0.0609893246479, 397, 0.0131020213544, -37685.7432701,
          0.195707368766
        ]
      ], "nm": [["SA_OTU158271", 1]]
    },
    {"p": [[0.00324627798036, 769, 1, -37500.7871198, 0.00748766715261]],
      "nm": [["SA_OTU41414", 1]]
    },
    {"p":
      [[0.0101171886658, 433, 0.362585470281, -37638.2175732, 0.0155063668841
        ],
        [8.25356246798e-06, 432, 0.32893273201, -37638.3149802,
          0.0184541169824
        ],
        [7.71899471284e-06, 434, 0.308481797709, -37638.3791706,
          0.0184519413995
        ]
      ], "nm": [["SA_OTU15645", 1]]
    },
    {"p": [[5.65628866718e-06, 772, 1, -14897.7316877, 0.0128574001668]],
      "nm": [["SA_OTU50975", 1]]
    },
    {"p": [[0.187452443047, 6, 1, -36038.5287483, 0.193825778025]], "nm":
      [["BM_OTU71", 1]]
    },
    {"p":
      [
        [5.00000250015e-07, 719, 0.256827970435, -38342.2829263,
          0.0590290406775
        ],
        [7.45012661755e-06, 720, 0.256405169992, -38342.2845739,
          0.0590286475812
        ],
        [0.00225099510597, 718, 0.255870963043, -38342.2866595,
          0.0590308880926
        ],
        [0.00234826189078, 721, 0.0944109701789, -38343.2836755,
          0.0566127842889
        ],
        [0.0052425197842, 717, 0.055460846408, -38343.8156555,
          0.0594798458611
        ],
        [0.00689934719795, 723, 0.0418856048562, -38344.0963906,
          0.056458444535
        ],
        [0.00403468513283, 711, 0.0391384750868, -38344.1642268,
          0.0599894797341
        ]
      ], "nm": [["SA_OTU68799", 1]]
    },
    {"p":
      [[0.00523649869146, 19, 0.959906255668, -36759.6969781, 0.0257610170405
        ],
        [0.0223018427818, 22, 0.0400937443317, -36762.8725934,
          0.0247252623904
        ]
      ], "nm": [["SA_OTU139493", 1]]
    },
    {"p":
      [[0.017952100024, 43, 0.291050122639, -35206.4122567, 0.0407609438149],
        [0.0032897389122, 45, 0.235786428137, -35206.6228257, 0.039557192173
        ],
        [0.100503378756, 44, 0.201020380793, -35206.7823459, 0.0409992483405
        ],
        [0.0647692020838, 42, 0.13617733269, -35207.1717942, 0.0431866103028
        ],
        [0.134637263941, 41, 0.135965735741, -35207.1733493, 0.043185499269]
      ], "nm": [["SA_OTU2185", 1]]
    },
    {"p": [[7.64303022068e-06, 433, 1, -37680.3034425, 0.044349920847]],
      "nm": [["SA_OTU139021", 1]]
    },
    {"p":
      [
        [7.64303022068e-06, 433, 0.816085395924, -37831.0428878,
          0.0270381156123
        ],
        [8.25356246798e-06, 432, 0.183914604076, -37832.5329352,
          0.0299007502056
        ]
      ], "nm": [["SA_OTU74135", 1]]
    },
    {"p":
      [[0.0190863062524, 389, 0.466492423052, -28117.1299681, 0.34533676244],
        [0.00550928141079, 394, 0.12390596763, -28118.455687, 0.358862678837
        ],
        [7.84733057298e-06, 395, 0.123885543373, -28118.4558518,
          0.358874175703
        ],
        [0.0296918255725, 392, 0.114610256824, -28118.5336726, 0.359460383637
        ],
        [0.0401708075808, 393, 0.114607928445, -28118.5336929, 0.359461012176
        ],
        [9.05462370019e-06, 425, 0.0418916204889, -28119.5401241,
          0.371581704045
        ],
        [0.00694118157139, 783, 0.0146062601865, -28120.5937597,
          0.381636172865
        ]
      ], "nm": [["DSF_OTU951", 1]]
    },
    {"p":
      [[0.0235564566672, 130, 0.971203532907, -13648.080498, 0.0511026216214
        ],
        [0.038785902087, 105, 0.0287964670933, -13651.5987814,
          0.0690389660589
        ]
      ], "nm": [["TO_OTU31070", 1]]
    },
    {"p":
      [[0.0267742220707, 744, 0.58164421091, -13217.1871872, 0.0183889436529
        ],
        [0.00544887677924, 747, 0.218433953193, -13218.1665624,
          0.0208741631479
        ],
        [0.0788593110356, 743, 0.0743770043165, -13219.2438993,
          0.024993748777
        ],
        [0.00463148920374, 746, 0.0743448860285, -13219.2443312,
          0.024998408124
        ],
        [0.00899436535811, 745, 0.0430417228691, -13219.7908762,
          0.0292675408923
        ],
        [7.08293179474e-06, 748, 0.0081582226832, -13221.4540198,
          0.0296377720077
        ]
      ], "nm": [["TO_OTU16187", 1]]
    },
    {"p": [[0.0338645478324, 423, 1, -37908.1838348, 0.0984579560798]], "nm":
      [["SA_OTU48584", 1]]
    },
    {"p": [[0.0454828576053, 733, 1, -38202.7867647, 0.184851704543]], "nm":
      [["SA_OTU276091", 1]]
    },
    {"p":
      [[0.0199650333482, 205, 0.922857412206, -12038.5662091, 0.0407516905823
        ],
        [5.14868619283e-06, 199, 0.0275653134695, -12042.0771256,
          0.0751306877397
        ],
        [7.73536800899e-06, 207, 0.0247905342782, -12042.1832219,
          0.0727247408221
        ],
        [0.0118887669663, 206, 0.0247867400462, -12042.183375,
          0.0727247323142
        ]
      ], "nm": [["TO_OTU29446", 1]]
    },
    {"p": [[0.033351009894, 710, 1, -37852.8769834, 0.032392420719]], "nm":
      [["SA_OTU208267", 1]]
    },
    {"p":
      [[0.045291025564, 423, 0.356386789979, -37975.7896513, 0.17138500699],
        [0.0113894689235, 782, 0.166599295528, -37976.5500764, 0.180466856809
        ],
        [0.0307765785688, 396, 0.114121361486, -37976.9284055, 0.186674751332
        ],
        [0.0674707813891, 397, 0.114104316917, -37976.9285548, 0.186670625214
        ],
        [6.72116018898e-06, 398, 0.114081300516, -37976.9287566,
          0.186676335292
        ],
        [0.011214288048, 400, 0.0787718771622, -37977.2991119, 0.180811612432
        ],
        [0.00166256276733, 424, 0.0559350584113, -37977.6414766,
          0.180776727725
        ]
      ], "nm": [["SA_OTU161183", 1]]
    },
    {"p":
      [[0.0136064721865, 389, 0.429185597511, -26983.1628046, 0.104999130257
        ],
        [0.0200952158888, 393, 0.417058954762, -26983.1914664, 0.104736931376
        ],
        [0.0101349225788, 395, 0.0709198465419, -26984.9631437,
          0.109218035335
        ],
        [0.0219109555231, 392, 0.0297780740133, -26985.8309217,
          0.108435256345
        ],
        [0.00550928141079, 394, 0.0272210597484, -26985.9207031,
          0.113551428631
        ],
        [0.0331295850728, 424, 0.0258364674232, -26985.9729071,
          0.112069483096
        ]
      ], "nm": [["DSF_OTU3462", 1]]
    },
    {"p":
      [[0.00534247718465, 19, 0.899322481667, -37515.1665064, 0.0466788206147
        ],
        [0.00167808384463, 23, 0.0557600487288, -37517.9470905,
          0.0434741342788
        ],
        [0.0129656752413, 17, 0.0224646008848, -37518.8562073,
          0.0558207988905
        ],
        [0.0101940416181, 18, 0.0224528687197, -37518.8567297,
          0.0558213129908
        ]
      ], "nm": [["SA_OTU52074", 1]]
    },
    {"p":
      [
        [8.25356246798e-06, 432, 0.342439201314, -37725.5076383,
          0.0221964084861
        ],
        [0.0124035500368, 433, 0.336215983142, -37725.5259787,
          0.0206595884293
        ],
        [7.71899471284e-06, 434, 0.321344815544, -37725.5712177,
          0.0221991426152
        ]
      ], "nm": [["SA_OTU138643", 1]]
    },
    {"p":
      [
        [7.64303022068e-06, 433, 0.998795841522, -37732.5217335,
          0.0996951246425
        ],
        [0.00844339440474, 432, 0.0012041584784, -37739.2425029,
          0.121019814949
        ]
      ], "nm": [["SA_OTU220849", 1]]
    },
    {"p":
      [[0.00892892188858, 22, 0.653607174732, -37260.9908655, 0.194026988466
        ],
        [0.0388636462348, 20, 0.238292228516, -37261.9998742, 0.198326519439
        ],
        [0.0801706697836, 21, 0.108100596752, -37262.7903097, 0.201731460596]
      ], "nm": [["SA_OTU130315", 1]]
    },
    {"p": [[7.64303022068e-06, 433, 1, -37645.9235023, 0.0204825588988]],
      "nm": [["SA_OTU22526", 1]]
    },
    {"p":
      [[0.0133235395489, 349, 0.15934573726, -13726.0091699, 0.0251924296172
        ],
        [6.45339878876e-06, 355, 0.144177701384, -13726.1091996,
          0.0290705313756
        ],
        [0.00370640501027, 354, 0.144174041996, -13726.109225,
          0.0290705966123
        ],
        [7.18950242558e-06, 356, 0.143910666343, -13726.1110534,
          0.0291388898284
        ],
        [0.0110397855636, 352, 0.141716926425, -13726.1264146,
          0.0291279864349
        ],
        [0.0235588149842, 353, 0.141716417343, -13726.1264182, 0.029127908715
        ],
        [0.0174539964834, 337, 0.124958509249, -13726.2522644,
          0.0213997306875
        ]
      ], "nm": [["TO_OTU5366", 1]]
    },
    {"p":
      [[0.00604418168465, 19, 0.678861508816, -37525.0826546, 0.0587988518014
        ],
        [0.0208119915427, 22, 0.229321029696, -37526.1679489, 0.0551389173633
        ],
        [0.00494670968021, 23, 0.0763188181226, -37527.2681522,
          0.0522732609533
        ],
        [0.0101940416181, 18, 0.0154986433649, -37528.8623193,
          0.0694636846871
        ]
      ], "nm": [["SA_OTU160151", 1]]
    },
    {"p":
      [
        [9.15561756694e-06, 712, 0.150683152113, -38103.9221223,
          0.228012265123
        ],
        [9.6949738818e-06, 716, 0.150558058135, -38103.9229528,
          0.228014464248
        ],
        [0.00112461171061, 715, 0.150353723936, -38103.9243109, 0.2280186679
        ],
        [0.0099663723026, 711, 0.150225599502, -38103.9251634, 0.228010003229
        ],
        [5.12465277048e-06, 717, 0.15018370304, -38103.9254423,
          0.228010700422
        ],
        [5.00000250015e-07, 714, 0.123998443455, -38104.1170326,
          0.228680416455
        ],
        [0.0676481039444, 713, 0.123997319819, -38104.1170416, 0.228680006396
        ]
      ], "nm": [["SA_OTU100799", 1]]
    },
    {"p":
      [[0.018027802867, 423, 0.531490141406, -37931.2591705, 0.131473672173],
        [0.0244225809392, 409, 0.319700535537, -37931.7674704, 0.127992282005
        ],
        [0.0356929481238, 407, 0.10709141437, -37932.8611723, 0.128865955425
        ],
        [0.0248195834423, 422, 0.0417179086873, -37933.8039246,
          0.138654828799
        ]
      ], "nm": [["SA_OTU53255", 1]]
    },
    {"p":
      [[0.0245179827298, 409, 0.569682121679, -38035.6228293, 0.138056555374
        ],
        [0.0356929481238, 407, 0.198598327891, -38036.6766234, 0.139091413399
        ],
        [0.00974197357088, 423, 0.149152184492, -38036.9629406,
          0.143564079915
        ],
        [0.0248195834423, 422, 0.0825673659381, -38037.5542933,
          0.148403237734
        ]
      ], "nm": [["SA_OTU159213", 1]]
    },
    {"p":
      [[6.52844392972e-06, 351, 0.598944579561, -13730.0654223, 0.04001466582
        ],
        [5.39315367054e-06, 352, 0.0776721346824, -13732.1080948,
          0.047687097022
        ],
        [7.18950242558e-06, 356, 0.0648460137293, -13732.288576,
          0.0504319999938
        ],
        [6.45339878876e-06, 355, 0.0648134672225, -13732.289078,
          0.0503892390387
        ],
        [0.00370640501027, 354, 0.0648124393365, -13732.2890938,
          0.0503892026777
        ],
        [0.0182396441707, 349, 0.0648117814835, -13732.289104,
          0.0503784276472
        ],
        [0.0235588149842, 353, 0.0640995839842, -13732.3001535,
          0.0503832405214
        ]
      ], "nm": [["TO_OTU143442", 1]]
    },
    {"p":
      [
        [8.25356246798e-06, 432, 0.347210566871, -37674.0549489,
          0.0415286468773
        ],
        [0.0156452828617, 433, 0.326732714288, -37674.1157379,
          0.0415452776466
        ],
        [7.71899471284e-06, 434, 0.326056718841, -37674.117809,
          0.041545837796
        ]
      ], "nm": [["SA_OTU158306", 1]]
    },
    {"p":
      [
        [0.0017382971214, 19, 0.543588958335, -36125.1080577,
          6.11351501465e-06
        ],
        [0.0129656752413, 17, 0.228220664327, -36125.9759381,
          0.00213473877099
        ],
        [0.0101940416181, 18, 0.228190377338, -36125.9760708,
          0.00213550966198
        ]
      ], "nm": [["SA_OTU15538", 1]]
    },
    {"p":
      [[0.0263558210788, 409, 0.418885783149, -37936.159479, 0.136757853394],
        [0.016700775532, 423, 0.394514971914, -37936.2194202, 0.13760838269],
        [0.0356929481238, 407, 0.117886352794, -37937.4273562, 0.138583120053
        ],
        [0.0248195834423, 422, 0.0687128921429, -37937.9671404,
          0.146475852586
        ]
      ], "nm": [["SA_OTU7018", 1]]
    },
    {"p": [[7.64303022068e-06, 433, 1, -37632.8762601, 0.011369345039]],
      "nm": [["SA_OTU8536", 1]]
    },
    {"p": [[0.0473762367472, 5, 1, -36151.2935652, 0.0580752510376]], "nm":
      [["SA_OTU15850", 1]]
    },
    {"p":
      [[0.0108762277725, 723, 0.453464245656, -38256.138732, 0.068895294501],
        [0.00490141580073, 721, 0.126420509852, -38257.4160347,
          0.0733851594898
        ],
        [0.00806116129758, 732, 0.126337549473, -38257.4166911,
          0.0733838137535
        ],
        [0.0306633560042, 724, 0.0735581023123, -38257.9575728,
          0.0771996053289
        ],
        [5.00000250015e-07, 719, 0.0735335854652, -38257.9579062,
          0.0797429634226
        ],
        [7.45012661755e-06, 720, 0.0734147498875, -38257.9595235,
          0.0797427042621
        ],
        [0.00225099510597, 718, 0.0732712573546, -38257.96148,
          0.0797455241423
        ]
      ], "nm": [["SA_OTU6219", 1]]
    },
    {"p":
      [[0.00596723234338, 19, 0.839269613565, -37234.6471159, 0.0281565678392
        ],
        [0.00591214947862, 23, 0.102416356132, -37236.7506015,
          0.0201066526909
        ],
        [0.023937661756, 22, 0.0583140303032, -37237.3138052, 0.0266396225598
        ]
      ], "nm": [["SA_OTU138744", 1]]
    },
    {"p":
      [
        [7.64303022068e-06, 433, 0.821718957543, -37722.2701056,
          0.114844788584
        ],
        [0.0054518721286, 434, 0.136687445193, -37724.0638072, 0.116500955885
        ],
        [0.00779423771106, 438, 0.0278763481403, -37725.6537255,
          0.12136716671
        ],
        [0.00844339440474, 432, 0.0137172491229, -37726.36285, 0.124136883065
        ]
      ], "nm": [["SA_OTU139176", 1]]
    },
    {"p":
      [
        [7.64303022068e-06, 433, 0.762367818086, -37663.7652194,
          0.0206044741685
        ],
        [8.25356246798e-06, 432, 0.237632181914, -37664.9309245,
          0.0222739449219
        ]
      ], "nm": [["SA_OTU158553", 1]]
    },
    {"p":
      [[0.470981658878, 408, 0.964582403905, -37936.3132691, 0.0910400467891
        ],
        [0.0243571374426, 409, 0.035417596095, -37939.6177556, 0.138261676594
        ]
      ], "nm": [["SA_OTU4481", 1]]
    },
    {"p":
      [[0.477137200362, 408, 0.915882473685, -37934.0426154, 0.0913330088817
        ],
        [0.0242766882881, 409, 0.067119231611, -37936.6560329, 0.133227267856
        ],
        [0.00992705321412, 423, 0.0169982947039, -37938.0293904,
          0.138895157614
        ]
      ], "nm": [["SA_OTU3174", 1]]
    },
    {"p": [[0.0332498446378, 44, 1, -13966.6282557, 0.194517420233]], "nm":
      [["TO_OTU65544", 1]]
    },
    {"p":
      [
        [8.25356246798e-06, 432, 0.348331132446, -37547.8447667,
          6.11351501465e-06
        ],
        [0.0156452828617, 433, 0.326195327999, -37547.9104239,
          6.11351501465e-06
        ],
        [7.71899471284e-06, 434, 0.325473539555, -37547.9126391,
          6.11351501465e-06
        ]
      ], "nm": [["SA_OTU10943", 1]]
    },
    {"p":
      [[0.0234604506676, 733, 0.984069416825, -38222.8694481, 0.0551137760273
        ],
        [0.0249031111713, 724, 0.0159305831755, -38226.9929038,
          0.0800351459029
        ]
      ], "nm": [["SA_OTU137822", 1]]
    },
    {"p":
      [[0.0391680323073, 423, 0.783713550945, -37967.6537958, 0.178533808978
        ],
        [0.0674707813891, 397, 0.0447890320148, -37970.5158761,
          0.199862190978
        ],
        [0.0307765785688, 396, 0.0447843982373, -37970.5159796,
          0.199862136525
        ],
        [6.72116018898e-06, 398, 0.0447698203351, -37970.5163051,
          0.199868095413
        ],
        [0.013126589009, 400, 0.0446195426075, -37970.5196675, 0.191527729751
        ],
        [0.00349980134574, 424, 0.03732365586, -37970.6982121, 0.190838321204
        ]
      ], "nm": [["SA_OTU158189", 1]]
    },
    {"p": [[0.00938247689628, 774, 1, -37457.1898492, 0.0190348368454]],
      "nm": [["SA_OTU274409", 1]]
    },
    {"p":
      [[0.0228845037045, 409, 0.599553295546, -38051.4222602, 0.131581444153
        ],
        [0.0356929481238, 407, 0.235258187738, -38052.3577615, 0.132618006988
        ],
        [0.00609134720643, 423, 0.0941181307676, -38053.2738943,
          0.13880279292
        ],
        [0.0248195834423, 422, 0.0710703859479, -38053.5547743,
          0.142283202666
        ]
      ], "nm": [["SA_OTU83390", 1]]
    },
    {"p": [[0.0576123017354, 819, 1, -13531.0025725, 6.11351501465e-06]],
      "nm": [["TO_OTU40191", 1]]
    },
    {"p":
      [
        [8.25356246798e-06, 432, 0.348141278571, -37610.2908698,
          0.00730110522702
        ],
        [0.0156452828617, 433, 0.32628630134, -37610.355703, 0.00730020954814
        ],
        [7.71899471284e-06, 434, 0.32557242009, -37610.3578933,
          0.00730031817538
        ]
      ], "nm": [["SA_OTU51283", 1]]
    },
    {"p":
      [
        [7.64303022068e-06, 433, 0.996524689349, -37759.5619029,
          0.141337530528
        ],
        [0.00844339440474, 432, 0.0034753106508, -37765.220493,
          0.161193909193
        ]
      ], "nm": [["SA_OTU15604", 1]]
    },
    {"p": [[0.0452980266922, 23, 1, -37608.79556, 0.0261254558993]], "nm":
      [["SA_OTU246042", 1]]
    },
    {"p":
      [[0.0372384925601, 423, 0.861344716344, -37944.2832723, 0.125420507775
        ],
        [0.0119034445595, 782, 0.0562478555132, -37947.0119992,
          0.135493861746
        ],
        [0.0307765785688, 396, 0.0173999269717, -37948.1853011,
          0.148034858804
        ],
        [0.0674707813891, 397, 0.0173964452947, -37948.1855012,
          0.148035249305
        ],
        [6.72116018898e-06, 398, 0.0173929009505, -37948.1857049,
          0.148041410816
        ],
        [0.012193829648, 400, 0.016921255608, -37948.2131965, 0.140715091217
        ],
        [0.00709232840634, 424, 0.013296899318, -37948.4542362,
          0.138763583698
        ]
      ], "nm": [["SA_OTU161129", 1]]
    },
    {"p":
      [
        [0.00979759440761, 433, 0.378733053347, -37624.1224765,
          0.00782913148865
        ],
        [8.25356246798e-06, 432, 0.320811849745, -37624.2884533,
          0.0109802816062
        ],
        [7.71899471284e-06, 434, 0.300455096908, -37624.3540098,
          0.010980839869
        ]
      ], "nm": [["SA_OTU15633", 1]]
    },
    {"p": [[0.0343979225811, 423, 1, -37939.0396031, 0.137434964791]], "nm":
      [["SA_OTU161090", 1]]
    },
    {"p":
      [
        [7.64303022068e-06, 433, 0.998671270595, -37733.807657,
          0.0957946502625
        ],
        [0.00844339440474, 432, 0.00132872940541, -37740.4298596,
          0.116069807179
        ]
      ], "nm": [["SA_OTU158546", 1]]
    },
    {"p":
      [[0.476914690078, 408, 0.843047237184, -37838.5298671, 0.118829663171],
        [0.0209808893996, 409, 0.0887611180174, -37840.7809414,
          0.161566345488
        ],
        [0.0356929481238, 407, 0.0442608001647, -37841.4767907, 0.16190161757
        ],
        [0.000433313696154, 423, 0.0119738032867, -37842.7841689,
          0.173531956451
        ],
        [0.0248195834423, 422, 0.011957041347, -37842.7855698, 0.173721272232
        ]
      ], "nm": [["SA_OTU161184", 1]]
    },
    {"p": [[0.0678693239002, 733, 1, -38146.5646955, 0.0949021406048]], "nm":
      [["SA_OTU47467", 1]]
    },
    {"p":
      [[0.00534094463568, 19, 0.898272562059, -37516.3135337, 0.0467389089552
        ],
        [0.00210277495546, 23, 0.0567508214721, -37519.0753371,
          0.0430231849391
        ],
        [0.0129656752413, 17, 0.0224941825978, -37520.0007505,
          0.0558990504059
        ],
        [0.0101940416181, 18, 0.022482433871, -37520.001273, 0.0558898592258]
      ], "nm": [["SA_OTU52073", 1]]
    },
    {"p":
      [[0.0037068968541, 425, 0.420643063679, -37971.8059831, 0.11992570084],
        [0.0342445679658, 424, 0.249685476712, -37972.3275657, 0.122700219326
        ],
        [0.0321348186964, 395, 0.249339417448, -37972.3289527, 0.122768848697
        ],
        [0.0449315321191, 423, 0.054473362679, -37973.850056, 0.123383143944
        ],
        [0.0650428431745, 46, 0.0153751284237, -37975.1150166,
          0.0947090377959
        ],
        [0.0143273849354, 400, 0.00710476009538, -37975.8870028,
          0.130881225836
        ],
        [0.0628862047461, 397, 0.00337879096402, -37976.6302498,
          0.140941253736
        ]
      ], "nm": [["SA_OTU161114", 1]]
    },
    {"p": [[7.64303022068e-06, 433, 1, -37666.5730841, 0.0497415908824]],
      "nm": [["SA_OTU10898", 1]]
    },
    {"p":
      [
        [8.25356246798e-06, 432, 0.347867605122, -37717.3492326,
          0.0184113682955
        ],
        [0.0156452828617, 433, 0.326417141415, -37717.4128784, 0.018418890107
        ],
        [7.71899471284e-06, 434, 0.325715253462, -37717.415031,
          0.0184150915045
        ]
      ], "nm": [["SA_OTU20346", 1]]
    },
    {"p":
      [[0.0136292598662, 393, 0.822177872662, -26038.8221388, 0.10119240723],
        [0.0185799756646, 389, 0.118549700452, -26040.7587633, 0.104364895428
        ],
        [0.00550928141079, 394, 0.0201743604808, -26042.5296831,
          0.111749351617
        ],
        [7.84733057298e-06, 395, 0.0201630498564, -26042.5302439,
          0.111756519987
        ],
        [0.0296918255725, 392, 0.0189350165492, -26042.5930827,
          0.111618090169
        ]
      ], "nm": [["DSF_OTU1682", 1]]
    },
    {"p":
      [
        [8.25356246798e-06, 432, 0.347631479769, -37635.9468884,
          0.0222200141712
        ],
        [0.0156452828617, 433, 0.326532634709, -37636.0095015,
          0.0222268891676
        ],
        [7.71899471284e-06, 434, 0.325835885522, -37636.0116375,
          0.0222271653499
        ]
      ], "nm": [["SA_OTU23772", 1]]
    },
    {"p":
      [[0.023294292988, 377, 0.182035922436, -13627.4740277, 0.00461553941786
        ],
        [7.03584397603e-06, 383, 0.18162064021, -13627.4763116,
          0.00404223859381
        ],
        [0.027627461139, 382, 0.181599511577, -13627.4764279, 0.0040413067507
        ],
        [0.0686282564973, 303, 0.170450553915, -13627.5397865,
          0.00898131051909
        ],
        [0.00637105323821, 376, 0.17023756727, -13627.5410368,
          0.00898235843224
        ],
        [0.0128442573644, 384, 0.0963438500367, -13628.1103081,
          6.11351501465e-06
        ],
        [0.0331615996316, 381, 0.0177119545553, -13629.8039919,
          6.11351501465e-06
        ]
      ], "nm": [["TO_OTU59208", 1]]
    },
    {"p":
      [
        [8.82743178812e-06, 718, 0.825053918407, -38242.0553685,
          0.029377923586
        ],
        [7.45012661755e-06, 720, 0.0578203955496, -38244.7134757,
          0.0331586549133
        ],
        [5.00000250015e-07, 719, 0.057732261664, -38244.7150011,
          0.0331727742781
        ],
        [9.15561756694e-06, 712, 0.0149392873486, -38246.0668228,
          0.033440732823
        ],
        [9.6949738818e-06, 716, 0.0148763356284, -38246.0710455,
          0.0334455877641
        ],
        [5.12465277048e-06, 717, 0.0148086099634, -38246.0756085,
          0.0334396386867
        ],
        [0.00112461171061, 715, 0.0147691914392, -38246.0782739,
          0.0334443086667
        ]
      ], "nm": [["SA_OTU138404", 1]]
    },
    {"p":
      [[0.0245320346084, 409, 0.569211743892, -37939.3407816, 0.138463876006
        ],
        [0.0356929481238, 407, 0.198474431546, -37940.3943738, 0.13950563232
        ],
        [0.00973121087502, 423, 0.149421429052, -37940.6782634,
          0.143970608201
        ],
        [0.0248195834423, 422, 0.0828923955107, -37941.2674907,
          0.148825704065
        ]
      ], "nm": [["SA_OTU49304", 1]]
    },
    {"p":
      [
        [0.00719628051328, 433, 0.435170512525, -37725.9332169,
          0.0142468673204
        ],
        [8.25356246798e-06, 432, 0.289978825672, -37726.339147,
          0.0184309274594
        ],
        [7.71899471284e-06, 434, 0.274850661803, -37726.392727,
          0.0183944882521
        ]
      ], "nm": [["SA_OTU219061", 1]]
    },
    {"p":
      [[7.64303022068e-06, 433, 0.976383088758, -37591.9368503, 0.10725052797
        ],
        [8.25356246798e-06, 432, 0.0236169112417, -37595.6587423,
          0.122154766143
        ]
      ], "nm": [["SA_OTU158737", 1]]
    },
    {"p":
      [[0.0173409247453, 22, 0.956044172563, -36803.9077255, 0.0594254451106
        ],
        [0.00463659058981, 19, 0.0439558274371, -36806.9873445,
          0.0661537581473
        ]
      ], "nm": [["SA_OTU251295", 1]]
    },
    {"p":
      [[0.0291391965826, 205, 0.322021397526, -12111.9049522, 0.0478914657622
        ],
        [0.0223970040604, 202, 0.128430673677, -12112.8241809,
          0.0707840279968
        ],
        [7.91748225856e-06, 204, 0.12836901677, -12112.8246611,
          0.0707898971911
        ],
        [0.0334163819598, 203, 0.12834182085, -12112.824873, 0.070793418906],
        [0.182079598926, 201, 0.126887468749, -12112.8362696, 0.0706675776657
        ],
        [0.0463293363311, 200, 0.126886142723, -12112.83628, 0.0707188073819
        ],
        [5.8078978829e-06, 206, 0.0390634797054, -12114.0143822,
          0.070094169763
        ]
      ], "nm": [["TO_OTU15872", 1]]
    },
    {"p":
      [[0.497368639167, 408, 0.423459527991, -37977.8750014, 0.164754526399],
        [0.0259497405386, 409, 0.296908104389, -37978.2300367, 0.188306472138
        ],
        [0.0356929481238, 407, 0.11099192353, -37979.2140019, 0.190245741849
        ],
        [0.00821264817012, 423, 0.0993824918085, -37979.3244834,
          0.192918952207
        ],
        [0.0248195834423, 422, 0.0692579522813, -37979.6856214,
          0.197750228704
        ]
      ], "nm": [["SA_OTU23857", 1]]
    },
    {"p":
      [[0.077228342315, 734, 0.687846316489, -37360.9537178, 0.174799452475],
        [0.00849708167218, 735, 0.175759496909, -37362.3181666,
          0.202339754356
        ],
        [0.026749325083, 691, 0.136394186603, -37362.5717341, 0.205702737047]
      ], "nm": [["SA_OTU22294", 1]]
    },
    {"p":
      [[0.00891493708293, 393, 0.785416824519, -28189.0306928, 0.186580095755
        ],
        [0.0192969174035, 389, 0.11121506301, -28190.9854415, 0.188599366027
        ],
        [0.00550928141079, 394, 0.0352508921494, -28192.1344165,
          0.198816740117
        ],
        [7.84733057298e-06, 395, 0.0352419532961, -28192.1346701,
          0.198821026703
        ],
        [0.0296918255725, 392, 0.0328752670253, -28192.2041867,
          0.198939788822
        ]
      ], "nm": [["DSF_OTU4518", 1]]
    },
    {"p": [[0.0153699753262, 724, 1, -38182.7726423, 6.11351501465e-06]],
      "nm": [["SA_OTU1980", 1]]
    },
    {"p":
      [
        [0.0487999997396, 105, 0.919771923991, -13918.2390211,
          0.00735849826347
        ],
        [0.0578488029948, 106, 0.040128541044, -13921.371059, 0.0137256782302
        ],
        [8.85970544253e-06, 107, 0.0400995349649, -13921.3717821,
          0.0137228368866
        ]
      ], "nm": [["TO_OTU44665", 1]]
    },
    {"p":
      [
        [7.64303022068e-06, 433, 0.99653284204, -37711.6640706,
          0.0839554601211
        ],
        [0.00844339440474, 432, 0.0034671579596, -37717.3250175,
          0.0982714600824
        ]
      ], "nm": [["SA_OTU139376", 1]]
    },
    {"p": [[7.64303022068e-06, 433, 1, -37703.59178, 0.0742345815577]], "nm":
      [["SA_OTU158568", 1]]
    },
    {"p": [[7.64303022068e-06, 433, 1, -37708.8790412, 0.0727316627265]],
      "nm": [["SA_OTU22455", 1]]
    },
    {"p":
      [[0.0259283619681, 710, 0.9605422547, -37942.8168139, 0.175375417458],
        [0.0662932829896, 693, 0.0394577453001, -37946.0090816,
          0.194791094006
        ]
      ], "nm": [["SA_OTU156965", 1]]
    },
    {"p":
      [
        [5.00000250015e-07, 853, 0.333550271228, -35146.8804952,
          0.0123505472774
        ],
        [9.0046079251e-06, 852, 0.333549601684, -35146.8804972,
          0.0123505351064
        ],
        [7.10076751869e-06, 854, 0.332900127088, -35146.8824463,
          0.0123547589236
        ]
      ], "nm": [["SA_OTU49026", 1]]
    },
    {"p":
      [[0.47828174909, 408, 0.79191525603, -38048.0834322, 0.0958104398012],
        [0.0169912416599, 423, 0.0905898048793, -38050.2515449,
          0.137329477707
        ],
        [0.0251116845969, 409, 0.0886650246711, -38050.273021, 0.136338518365
        ],
        [0.0356929481238, 407, 0.0288299144201, -38051.396473, 0.137565771115
        ]
      ], "nm": [["SA_OTU161139", 1]]
    },
    {"p":
      [[0.470469759376, 408, 0.949824455268, -37938.4881993, 0.0780631356728
        ],
        [0.0240315649424, 409, 0.040463323283, -37941.6440806, 0.126407091344
        ],
        [0.0101047661288, 423, 0.00971222144859, -37943.0710915,
          0.132295276129
        ]
      ], "nm": [["SA_OTU14898", 1]]
    },
    {"p":
      [[0.0260713758216, 724, 0.44876925402, -38224.1428723, 0.0762436332202
        ],
        [0.00483682778441, 721, 0.191750706988, -38224.993185,
          0.0734833795309
        ],
        [0.00806116129758, 732, 0.191416347714, -38224.9949303,
          0.0734860924929
        ],
        [0.0052425197842, 717, 0.0694044386056, -38226.0094303,
          0.0774268176123
        ],
        [0.00380701470157, 720, 0.0693327450809, -38226.0104638,
          0.077426755848
        ],
        [0.022515429478, 723, 0.018878410475, -38227.3113622, 0.0758266753281
        ],
        [0.00123126168299, 716, 0.0104480971168, -38227.9029613,
          0.0816817404596
        ]
      ], "nm": [["SA_OTU12745", 1]]
    },
    {"p":
      [
        [0.00555511714891, 747, 0.544431932647, -13212.6047615,
          0.00994093392317
        ],
        [0.0788593110356, 743, 0.149046150455, -13213.9002484,
          0.0126661340808
        ],
        [0.00463148920374, 746, 0.148925634171, -13213.9010573,
          0.0126642481911
        ],
        [0.0549635212772, 744, 0.0660452505155, -13214.7141643,
          0.0174088776064
        ],
        [0.00899436535811, 745, 0.0659427528208, -13214.7157174,
          0.0178594314917
        ],
        [0.0202736640779, 742, 0.0128057995136, -13216.3546063,
          0.017633205277
        ],
        [7.08293179474e-06, 748, 0.0128024798777, -13216.3548655,
          0.0176362690975
        ]
      ], "nm": [["TO_OTU121442", 1]]
    },
    {"p":
      [
        [7.36285398747e-06, 782, 0.302635806701, -37847.7353753,
          0.265961163438
        ],
        [0.0136273834763, 781, 0.302405427841, -37847.7361368, 0.265973809604
        ],
        [0.199724482113, 500, 0.133488695733, -37848.5538886, 0.260688611012
        ],
        [0.0356409298367, 423, 0.0883808215425, -37848.9662504,
          0.239429713094
        ],
        [0.00872394179702, 737, 0.0815549124675, -37849.0466288,
          0.274715918112
        ],
        [0.0523203358139, 735, 0.0538171954601, -37849.4623124, 0.2837477607
        ],
        [0.00277793874471, 736, 0.0377171402549, -37849.8177908,
          0.289082432938
        ]
      ], "nm": [["SA_OTU161427", 1]]
    },
    {"p":
      [[0.0374957043265, 423, 0.726188293987, -37927.6779418, 0.120479180885
        ],
        [0.0107455143198, 782, 0.152225712791, -37929.2403868, 0.125653056184
        ],
        [0.0096010361637, 781, 0.0547432921696, -37930.2630963,
          0.134432441754
        ],
        [0.027931953901, 780, 0.0289786398233, -37930.8991922, 0.137045669209
        ],
        [0.0122812710006, 400, 0.0136465110947, -37931.6522673,
          0.135355417885
        ],
        [0.0307765785688, 396, 0.0133320542121, -37931.6755799,
          0.142832507401
        ],
        [0.00754346605889, 424, 0.0108854959222, -37931.8783199,
          0.133235633186
        ]
      ], "nm": [["SA_OTU158212", 1]]
    },
    {"p":
      [[0.0253256004293, 409, 0.540353639701, -37964.7790229, 0.16279004569],
        [0.0356929481238, 407, 0.19480007616, -37965.7992729, 0.164252964485
        ],
        [0.00897650587908, 423, 0.162691693704, -37965.9793897,
          0.167745947657
        ],
        [0.0248195834423, 422, 0.102154590436, -37966.4447594, 0.172608411234
        ]
      ], "nm": [["SA_OTU161437", 1]]
    },
    {"p":
      [[0.024529877754, 409, 0.569229562858, -37943.6101515, 0.138345040232],
        [0.0356929481238, 407, 0.198585513409, -37944.6632155, 0.139384432385
        ],
        [0.0097298854816, 423, 0.1493430508, -37944.9481893, 0.143854989731],
        [0.0248195834423, 422, 0.0828418729332, -37945.5375017,
          0.148701196315
        ]
      ], "nm": [["SA_OTU7571", 1]]
    },
    {"p":
      [
        [8.25356246798e-06, 432, 0.347710227223, -37822.0388439,
          0.0183889218443
        ],
        [0.0156452828617, 433, 0.326495269465, -37822.1017979,
          0.0183897814113
        ],
        [7.71899471284e-06, 434, 0.325794503312, -37822.1039466,
          0.0183900029021
        ]
      ], "nm": [["SA_OTU6677", 1]]
    },
    {"p": [[0.0291724073777, 440, 1, -36810.3337428, 0.00302701946944]],
      "nm": [["BM_OTU2236", 1]]
    },
    {"p":
      [[0.0116727078014, 760, 0.805477863282, -13045.2691273, 0.0541692523297
        ],
        [0.00164543713804, 759, 0.0324617419187, -13048.4805007,
          0.078056644321
        ],
        [0.00147696549937, 756, 0.0324616312592, -13048.4805042,
          0.0780566505597
        ],
        [0.00211136435261, 758, 0.0324145014304, -13048.4819571,
          0.0780805957545
        ],
        [0.00960018810402, 757, 0.0324144574635, -13048.4819584,
          0.0780805685509
        ],
        [5.00000250015e-07, 755, 0.0323856286865, -13048.4828482,
          0.0780729848929
        ],
        [0.00545624195467, 751, 0.0323841759595, -13048.4828931,
          0.0780721985948
        ]
      ], "nm": [["TO_OTU236569", 1]]
    },
    {"p":
      [[7.64303022068e-06, 433, 0.916052260284, -37481.1810711, 0.15867153665
        ],
        [0.453348080555, 408, 0.0613759028476, -37483.8841273, 0.190501924027
        ],
        [0.0263447818925, 409, 0.00795755741491, -37485.9270225,
          0.247571990329
        ],
        [0.0202330258541, 421, 0.00606052003996, -37486.1993489,
          0.258994126194
        ],
        [0.00844339440474, 432, 0.00471183160467, -37486.4510678,
          0.178119506306
        ],
        [0.00876575535814, 422, 0.0038419278086, -37486.6551703,
          0.259038641775
        ]
      ], "nm": [["SA_OTU48710", 1]]
    },
    {"p":
      [[0.00578781373228, 19, 0.862729246939, -37447.0570107, 0.032767509388
        ],
        [0.00461434142607, 23, 0.0802213038907, -37449.4323225,
          0.0261645615468
        ],
        [0.023937661756, 22, 0.0570494491703, -37449.7731932, 0.0313112298345
        ]
      ], "nm": [["SA_OTU52080", 1]]
    },
    {"p":
      [
        [7.64303022068e-06, 433, 0.957341217987, -37678.2986648,
          0.0446127416944
        ],
        [8.25356246798e-06, 432, 0.0426587820134, -37681.4095915,
          0.0541697763952
        ]
      ], "nm": [["SA_OTU158473", 1]]
    },
    {"p":
      [[0.0432867357399, 735, 0.68353333711, -37941.5013949, 0.164451490843],
        [0.00959264907364, 737, 0.135740281734, -37943.117927, 0.164052083505
        ],
        [0.00807098595735, 781, 0.0501687306601, -37944.1132784,
          0.159949915321
        ],
        [0.028439383461, 780, 0.0441022367876, -37944.2421598, 0.160224289716
        ],
        [0.0138021602201, 497, 0.0416158837794, -37944.3001884,
          0.176914841118
        ],
        [0.00277793874471, 736, 0.0280663055718, -37944.6941006,
          0.177635946353
        ],
        [0.00283396915835, 782, 0.0167732243569, -37945.2088865,
          0.158605750878
        ]
      ], "nm": [["SA_OTU158108", 1]]
    },
    {"p":
      [[0.467005429788, 408, 0.978247187554, -37941.1471557, 0.0812761983216
        ],
        [0.024178397455, 409, 0.0217528124457, -37944.953175, 0.132406118836]
      ], "nm": [["SA_OTU15867", 1]]
    },
    {"p":
      [[0.0589820512039, 406, 0.35128055406, -13889.9977603, 0.105421372659],
        [0.00651152487587, 393, 0.250362071644, -13890.3364374,
          0.132352433407
        ],
        [0.0616379535121, 900, 0.18277999124, -13890.6510623, 0.072620907608
        ],
        [0.0148272797106, 785, 0.0819650161451, -13891.453053,
          0.0972491586813
        ],
        [9.91875081559e-06, 901, 0.0739690366795, -13891.5556989,
          0.0920728130802
        ],
        [0.0746487915177, 416, 0.0304587626131, -13892.4429718,
          0.145339749128
        ],
        [0.0134714635081, 784, 0.0291845676184, -13892.4857055,
          0.136707269184
        ]
      ], "nm": [["TO_OTU20362", 1]]
    },
    {"p":
      [
        [0.00443749387978, 433, 0.779681617185, -37617.6949086,
          8.22601694369e-06
        ],
        [8.25356246798e-06, 432, 0.220318382815, -37618.9587205,
          0.0109902727942
        ]
      ], "nm": [["SA_OTU15646", 1]]
    },
    {"p":
      [[0.0498986868776, 44, 0.787398784371, -37299.4473028, 0.174931954879],
        [0.0377211636762, 46, 0.131416797625, -37301.2376637, 0.183034400632
        ],
        [0.00170333473415, 45, 0.0407386205986, -37302.4088611,
          0.198629753831
        ],
        [0.0305476649169, 43, 0.040445797405, -37302.4160749, 0.198927761174]
      ], "nm": [["SA_OTU22994", 1]]
    },
    {"p":
      [
        [8.25356246798e-06, 432, 0.347770151839, -37253.7606985,
          0.0223283540398
        ],
        [0.0156452828617, 433, 0.326463775708, -37253.8239212,
          0.0223376821705
        ],
        [7.71899471284e-06, 434, 0.325766072453, -37253.8260607,
          0.022337973712
        ]
      ], "nm": [["SA_OTU22746", 1]]
    },
    {"p": [[0.0589018262205, 733, 1, -38205.2703913, 0.0678580814552]], "nm":
      [["SA_OTU278668", 1]]
    },
    {"p":
      [
        [7.64303022068e-06, 433, 0.997420535476, -37439.3684964,
          0.0960040010493
        ],
        [0.00844339440474, 432, 0.00257946452416, -37445.326087, 0.1130899292
        ]
      ], "nm": [["SA_OTU7791", 1]]
    },
    {"p":
      [
        [8.56626754609e-06, 436, 0.387017467237, -13914.8109773,
          0.00920928213819
        ],
        [8.95500994774e-06, 437, 0.284107573338, -13915.1200941,
          0.00922349390686
        ],
        [0.00184582722666, 435, 0.282699562821, -13915.1250624,
          0.00922363961955
        ],
        [0.0158007821772, 434, 0.023088951646, -13917.6300929,
          0.00975947706425
        ],
        [9.53485726913e-06, 438, 0.0230864449576, -13917.6302014,
          0.00975891908222
        ]
      ], "nm": [["TO_OTU53898", 1]]
    },
    {"p": [[0.0269452340027, 733, 1, -38221.4681518, 0.057905712071]], "nm":
      [["SA_OTU138219", 1]]
    },
    {"p":
      [[0.00534249544432, 19, 0.899323887671, -37515.0276439, 0.0466780985737
        ],
        [0.00166672458117, 23, 0.0557597501321, -37517.8082349,
          0.043482324986
        ],
        [0.0129656752413, 17, 0.0224640470804, -37518.717371, 0.0558199728947
        ],
        [0.0101940416181, 18, 0.022452315116, -37518.7178934, 0.0558204867469
        ]
      ], "nm": [["SA_OTU138793", 1]]
    },
    {"p": [[0.0210975020841, 772, 1, -37437.3796436, 0.00689352555996]],
      "nm": [["SA_OTU22585", 1]]
    },
    {"p":
      [[0.483453617312, 408, 0.739948303201, -38029.5580789, 0.114709545439],
        [0.0249188233141, 409, 0.144131940425, -38031.1939301, 0.150819651595
        ],
        [0.0356929481238, 407, 0.0511827517095, -38032.2292566,
          0.152070999106
        ],
        [0.00935510726053, 423, 0.0406608543622, -38032.4593934,
          0.156035829722
        ],
        [0.0248195834423, 422, 0.0240761503018, -38032.9834375, 0.16091406735
        ]
      ], "nm": [["SA_OTU48593", 1]]
    },
    {"p":
      [[7.64303022068e-06, 433, 0.97129797549, -37633.8209431, 0.142355535798
        ],
        [8.25356246798e-06, 432, 0.0287020245096, -37637.3426088,
          0.157872091883
        ]
      ], "nm": [["SA_OTU158426", 1]]
    },
    {"p":
      [[0.0101940416181, 18, 0.333413678277, -36381.5236787, 0.0353438146084
        ],
        [0.0129656752413, 17, 0.333412675078, -36381.5236818, 0.0353439513705
        ],
        [5.78811702181e-06, 19, 0.333173646645, -36381.5243989,
          0.0353487846601
        ]
      ], "nm": [["SA_OTU139201", 1]]
    },
    {"p": [[0.0434925713365, 733, 1, -38228.8337323, 0.00523411844237]],
      "nm": [["SA_OTU139096", 1]]
    },
    {"p":
      [
        [5.00000250015e-07, 719, 0.291521696796, -38286.5442023,
          0.0187249502008
        ],
        [7.45012661755e-06, 720, 0.291051382047, -38286.5458169,
          0.0187239738111
        ],
        [0.00225099510597, 718, 0.290346956579, -38286.5482401,
          0.0187254733844
        ],
        [0.0052425197842, 717, 0.0540100514178, -38288.2301466,
          0.0189139746475
        ],
        [9.59181174312e-06, 721, 0.0538626498666, -38288.2328795,
          0.0189104815279
        ],
        [0.00672926874069, 711, 0.0192072632938, -38289.2640283,
          0.0187456109745
        ]
      ], "nm": [["SA_OTU88349", 1]]
    },
    {"p": [[0.0679097947301, 733, 1, -38239.1289827, 0.094641643504]], "nm":
      [["SA_OTU42892", 1]]
    },
    {"p":
      [
        [8.25356246798e-06, 432, 0.348239058725, -36915.9725338,
          0.00367570926629
        ],
        [0.0156452828617, 433, 0.326239485305, -36916.0377913,
          0.0036771769338
        ],
        [7.71899471284e-06, 434, 0.325521455969, -36916.0399947,
          0.0036812802878
        ]
      ], "nm": [["SA_OTU4494", 1]]
    },
    {"p":
      [
        [8.25356246798e-06, 432, 0.341475635652, -37639.4567762,
          0.0222375037297
        ],
        [0.0123211153822, 433, 0.337268106992, -37639.4691744, 0.020643747905
        ],
        [7.71899471284e-06, 434, 0.321256257355, -37639.5178135,
          0.0222306023155
        ]
      ], "nm": [["SA_OTU14779", 1]]
    },
    {"p":
      [[0.467003314134, 408, 0.93856637154, -37995.04523, 0.07955978031],
        [0.018032664875, 423, 0.0383433532589, -37998.2430023, 0.131272275445
        ],
        [0.0244038796687, 409, 0.0230902752013, -37998.750172, 0.127777915057
        ]
      ], "nm": [["SA_OTU277955", 1]]
    },
    {"p": [[0.0293864060128, 187, 1, -13130.6225244, 0.0812115526369]], "nm":
      [["TO_OTU160549", 1]]
    },
    {"p":
      [
        [7.64303022068e-06, 433, 0.984553971661, -37689.2190206,
          0.056168550655
        ],
        [8.25356246798e-06, 432, 0.0154460283391, -37693.3738574,
          0.0709111234044
        ]
      ], "nm": [["SA_OTU138505", 1]]
    },
    {"p":
      [[0.0243746633693, 409, 0.57459768779, -37229.6150421, 0.13415193566],
        [0.0356929481238, 407, 0.199416370661, -37230.6733173, 0.13512263916
        ],
        [0.009857441755, 423, 0.146560756655, -37230.9812721, 0.139848498057
        ],
        [0.0248195834423, 422, 0.0794251848936, -37231.5938967,
          0.144748705037
        ]
      ], "nm": [["SA_OTU14884", 1]]
    },
    {"p": [[0.0293488455039, 733, 1, -38214.4394101, 0.050118493006]], "nm":
      [["SA_OTU15713", 1]]
    },
    {"p": [[0.0122001524554, 44, 1, -35260.6413573, 0.067407936229]], "nm":
      [["SA_OTU161100", 1]]
    },
    {"p":
      [[0.00462732262271, 19, 0.622821205959, -36783.7610409, 0.0441115029815
        ],
        [0.0207680131636, 22, 0.30445718733, -36784.4767699, 0.0401422205362
        ],
        [0.000213428811533, 23, 0.0242727479394, -36787.0059461,
          0.0425618652084
        ],
        [0.0129656752413, 17, 0.0242259467265, -36787.0078761, 0.051751882705
        ],
        [0.0101940416181, 18, 0.0242229120444, -36787.0080014,
          0.0517519636654
        ]
      ], "nm": [["SA_OTU22478", 1]]
    },
    {"p":
      [[0.0155419129257, 205, 0.94940628215, -12037.5752777, 0.03528827964],
        [0.127479127311, 201, 0.0505937178498, -12040.5072871,
          0.0357566119492
        ]
      ], "nm": [["TO_OTU96946", 1]]
    },
    {"p":
      [[0.0674114723791, 23, 0.486708763652, -26217.1420172, 0.196737108566],
        [0.216866156416, 11, 0.27503396811, -26217.7127885, 0.172177180165],
        [0.0372561077263, 24, 0.0963783231728, -26218.7614018, 0.195975926536
        ],
        [5.54243596983e-06, 25, 0.0959064399803, -26218.76631, 0.196138460296
        ],
        [0.0753147664724, 16, 0.0459725050843, -26219.5016396, 0.200526202327
        ]
      ], "nm": [["DSF_OTU4934", 1]]
    },
    {"p":
      [
        [7.64303022068e-06, 433, 0.951567935778, -37649.865482,
          0.0220466812343
        ],
        [8.25356246798e-06, 432, 0.0484320642216, -37652.843431,
          0.0300666465438
        ]
      ], "nm": [["SA_OTU10810", 1]]
    },
    {"p": [[0.0242476045003, 733, 1, -38223.4103537, 0.0631929317678]], "nm":
      [["SA_OTU138182", 1]]
    },
    {"p":
      [[0.0201660447246, 22, 0.420558079368, -37554.5234854, 0.0818206241281
        ],
        [0.00588864769545, 19, 0.390436165672, -37554.5978035,
          0.0866319849176
        ],
        [0.00999768659315, 23, 0.156851184208, -37555.5097705,
          0.0744033935348
        ],
        [0.0129656752413, 17, 0.0160811468938, -37557.7874204,
          0.0978893043371
        ],
        [0.0101940416181, 18, 0.0160734238588, -37557.7879007,
          0.0978804083431
        ]
      ], "nm": [["SA_OTU138741", 1]]
    },
    {"p":
      [[0.0829197092083, 23, 0.614331889911, -26721.2008759, 0.133080562926],
        [0.0654669548442, 16, 0.309227263801, -26721.8873348, 0.130856347229
        ],
        [0.00317085938948, 24, 0.0764408462878, -26723.284894, 0.137043244397
        ]
      ], "nm": [["DSF_OTU4554", 1]]
    },
    {"p":
      [[0.0867833788017, 41, 0.935935803325, -28752.6578241, 0.0880149292736
        ],
        [0.0191209791069, 43, 0.0257171793524, -28756.2522118, 0.108840732196
        ],
        [0.00676990627343, 45, 0.0216898388864, -28756.4225271,
          0.109285762377
        ],
        [0.100503378756, 44, 0.0166571784357, -28756.6865298, 0.11146621316]
      ], "nm": [["PA_OTU3443", 1]]
    },
    {"p":
      [
        [8.25356246798e-06, 432, 0.347867077192, -37638.8679557,
          0.0184248439011
        ],
        [0.0156452828617, 433, 0.326417359276, -37638.9315994,
          0.0184282418922
        ],
        [7.71899471284e-06, 434, 0.325715563532, -37638.9337517,
          0.0184325981006
        ]
      ], "nm": [["SA_OTU138457", 1]]
    },
    {"p":
      [[0.0180257837993, 423, 0.532213632861, -38016.8328681, 0.131252138495
        ],
        [0.0244583619227, 409, 0.319360442107, -38017.3435927, 0.127791401419
        ],
        [0.0356929481238, 407, 0.106675985523, -38018.440117, 0.128670494453
        ],
        [0.0248195834423, 422, 0.0417499395089, -38019.3782151, 0.13840558157
        ]
      ], "nm": [["SA_OTU262170", 1]]
    },
    {"p":
      [
        [7.64303022068e-06, 433, 0.930778564757, -37942.0737991,
          0.0673583525294
        ],
        [8.25356246798e-06, 432, 0.0692214352428, -37944.6725099,
          0.0755860886519
        ]
      ], "nm": [["SA_OTU51818", 1]]
    },
    {"p":
      [[0.0054786334163, 19, 0.869604957942, -37506.3474219, 0.0420193547222
        ],
        [0.00266193688229, 23, 0.0592161217402, -37509.0342671,
          0.0376391733779
        ],
        [0.023937661756, 22, 0.0532612128044, -37509.1402526, 0.0406998106889
        ],
        [0.0101940416181, 18, 0.0179177075132, -37510.2296714, 0.051389628876
        ]
      ], "nm": [["SA_OTU12754", 1]]
    },
    {"p":
      [
        [7.64303022068e-06, 433, 0.998704345878, -37736.2017437,
          0.0924174048831
        ],
        [0.00844339440474, 432, 0.00129565412247, -37742.8491868,
          0.112556471336
        ]
      ], "nm": [["SA_OTU139120", 1]]
    },
    {"p": [[7.64303022068e-06, 433, 1, -37644.4350846, 0.0192749122531]],
      "nm": [["SA_OTU15607", 1]]
    },
    {"p": [[7.64303022068e-06, 433, 1, -37661.7893687, 0.0296159319612]],
      "nm": [["SA_OTU138818", 1]]
    },
    {"p":
      [
        [7.64303022068e-06, 433, 0.997135604877, -37769.1553395,
          0.145589525439
        ],
        [0.00844339440474, 432, 0.00286439512335, -37775.0078691,
          0.167098210022
        ]
      ], "nm": [["SA_OTU139000", 1]]
    },
    {"p":
      [[0.483716337533, 408, 0.756434515085, -37938.5929884, 0.108267455426],
        [0.024721378816, 409, 0.13695743475, -37940.3019342, 0.144380174393],
        [0.0356929481238, 407, 0.0480462263115, -37941.3494408,
          0.145530183295
        ],
        [0.00956674747247, 423, 0.0372584831148, -37941.6037247,
          0.149735279606
        ],
        [0.0248195834423, 422, 0.0213033407395, -37942.1627405, 0.15461215908
        ]
      ], "nm": [["SA_OTU48188", 1]]
    },
    {"p":
      [[0.184257869146, 793, 0.471221744332, -13544.8936962, 0.0338209913476
        ],
        [0.0515477701918, 792, 0.211626416904, -13545.6942025,
          0.0536852961289
        ],
        [7.20722957452e-06, 794, 0.208580420847, -13545.7087003,
          0.0528825300444
        ],
        [7.45418790311e-06, 795, 0.0454816130874, -13547.2317169,
          0.0567854939996
        ],
        [0.0952241719746, 791, 0.0454693775203, -13547.2319859,
          0.0567864495856
        ],
        [0.147800332724, 790, 0.00881143038133, -13548.8729752,
          0.0558172065248
        ],
        [9.6168987999e-06, 796, 0.00880899692805, -13548.8732514,
          0.0558163310247
        ]
      ], "nm": [["TO_OTU46689", 1]]
    },
    {"p":
      [[0.0992969761746, 833, 0.878189116121, -28093.5189817, 0.224470578066
        ],
        [0.0534412753433, 835, 0.0947708099262, -28095.7453822,
          0.252492694548
        ],
        [0.147556762017, 834, 0.0270400739531, -28096.9995237, 0.255439764643
        ]
      ], "nm": [["PA_OTU2066", 1]]
    },
    {"p": [[0.0184890151816, 406, 1, -6861.87158213, 0.98422497075]], "nm":
      [["DOS_OTU1990", 1]]
    },
    {"p":
      [[0.0211768496533, 205, 0.98152653419, -12103.0111747, 0.0242806677197
        ],
        [0.144014426422, 201, 0.01847346581, -12106.9839484, 0.0349557060363]
      ], "nm": [["TO_OTU209163", 1]]
    },
    {"p":
      [
        [0.00779210961151, 433, 0.430920705192, -37624.5165397,
          0.00967369998626
        ],
        [8.25356246798e-06, 432, 0.293547192033, -37624.9004254,
          0.0147121634771
        ],
        [7.71899471284e-06, 434, 0.275532102775, -37624.9637597,
          0.0147076489905
        ]
      ], "nm": [["SA_OTU14790", 1]]
    },
    {"p":
      [[0.470275015871, 408, 0.966177429308, -37935.4729085, 0.0904281204634
        ],
        [0.024405687769, 409, 0.0338225706915, -37938.8251277, 0.138377555681
        ]
      ], "nm": [["SA_OTU5875", 1]]
    },
    {"p":
      [
        [8.25356246798e-06, 432, 0.347749938408, -37621.9362302,
          0.0146966115781
        ],
        [0.0156452828617, 433, 0.32647727636, -37621.9993535, 0.0146991043881
        ],
        [7.71899471284e-06, 434, 0.325772785232, -37622.0015137,
          0.0146992732007
        ]
      ], "nm": [["SA_OTU4653", 1]]
    },
    {"p":
      [
        [8.25356246798e-06, 432, 0.342881240483, -37710.333591,
          0.0146906876878
        ],
        [0.0128610057275, 433, 0.335016110212, -37710.3567965,
          0.0134053809461
        ],
        [7.71899471284e-06, 434, 0.322102649305, -37710.3961049,
          0.0146829661871
        ]
      ], "nm": [["SA_OTU52311", 1]]
    },
    {"p":
      [[0.0256712619114, 423, 0.955311052798, -37954.2361937, 0.161016516682
        ],
        [0.0461161377628, 409, 0.0223459448059, -37957.9915858,
          0.170767110365
        ],
        [0.0248195834423, 422, 0.0223430023961, -37957.9917175,
          0.170769986165
        ]
      ], "nm": [["SA_OTU161465", 1]]
    },
    {"p":
      [[0.0672708699666, 46, 0.823262631434, -36812.660918, 0.197744634044],
        [7.32933694256e-06, 902, 0.0883860558217, -36814.892479,
          0.218887308648
        ],
        [0.0812444879305, 901, 0.0883513127439, -36814.8928722,
          0.218892785716
        ]
      ], "nm": [["BM_OTU337", 1]]
    },
    {"p":
      [
        [0.000939358608726, 19, 0.357404140368, -37414.2189991,
          0.00535141927872
        ],
        [0.0129656752413, 17, 0.321305498774, -37414.3254739,
          0.00675406205971
        ],
        [0.0101940416181, 18, 0.321290360858, -37414.325521, 0.00675433143387
        ]
      ], "nm": [["SA_OTU6259", 1]]
    },
    {"p":
      [[0.152927134338, 201, 0.628809470986, -12060.2464786, 0.00353628154163
        ],
        [0.0239783587972, 203, 0.144917174924, -12061.7141445, 0.022229700337
        ],
        [5.46935386091e-06, 202, 0.0668711026552, -12062.4875399,
          0.0222535640388
        ],
        [0.0463293363311, 200, 0.0668620411153, -12062.4876755,
          0.0222539187383
        ],
        [7.91748225856e-06, 204, 0.0653122474528, -12062.5111273,
          0.0231604287748
        ],
        [0.00596309272599, 206, 0.0193717001657, -12063.7264936,
          0.0198011577403
        ],
        [0.0421728886055, 199, 0.0078562627007, -12064.6289959,
          0.026355838284
        ]
      ], "nm": [["TO_OTU10647", 1]]
    },
    {"p": [[7.64303022068e-06, 433, 1, -37630.7619029, 0.0144213990378]],
      "nm": [["SA_OTU6237", 1]]
    },
    {"p":
      [[0.021376877646, 25, 0.575262277542, -26816.9944656, 0.268238497858],
        [0.0846358925117, 23, 0.14570313113, -26818.3677205, 0.291638497818],
        [0.226149054304, 11, 0.128297223769, -26818.4949421, 0.268649523525],
        [0.0310915729945, 24, 0.107940622604, -26818.6677104, 0.280904779283
        ],
        [0.0791107510343, 16, 0.0427967449551, -26819.5928296, 0.298543079117
        ]
      ], "nm": [["DSF_OTU2970", 1]]
    },
    {"p": [[7.64303022068e-06, 433, 1, -37677.3478793, 0.042216040448]],
      "nm": [["SA_OTU138355", 1]]
    },
    {"p": [[7.64303022068e-06, 433, 1, -37675.8285204, 0.0344698483921]],
      "nm": [["SA_OTU139162", 1]]
    },
    {"p": [[0.414273067733, 408, 1, -16088.2150871, 0.119007530561]], "nm":
      [["SA_OTU159444", 1]]
    },
    {"p":
      [[0.0300465818624, 423, 0.46752383089, -37956.5334093, 0.165233694807],
        [0.00992028689141, 737, 0.151883298875, -37957.6577471,
          0.196408820049
        ],
        [0.00199460509994, 782, 0.108759899041, -37957.9917169,
          0.189538425363
        ],
        [0.0127559247386, 781, 0.107043879828, -37958.0076208, 0.191076183365
        ],
        [0.0519062447379, 735, 0.0669587672666, -37958.4767826,
          0.204723895116
        ],
        [0.027900405757, 780, 0.0620542187231, -37958.5528511, 0.19119775406
        ],
        [0.00277793874471, 736, 0.0357761053765, -37959.1035794,
          0.211418273938
        ]
      ], "nm": [["SA_OTU136568", 1]]
    },
    {"p":
      [[0.00448656059364, 730, 0.293024472378, -28700.275103, 0.0213062626874
        ],
        [8.10373624548e-06, 731, 0.283579289383, -28700.3078674,
          0.0212878068911
        ],
        [0.00708111778299, 727, 0.283434344056, -28700.3083786,
          0.0212843166337
        ],
        [0.00411247468024, 729, 0.0658290250349, -28701.7682983,
          0.0259789105945
        ],
        [0.00264052965967, 728, 0.0658236135358, -28701.7683805,
          0.0259789346499
        ],
        [5.00000250015e-07, 726, 0.00420340674948, -28704.5194638,
          0.031299201904
        ],
        [8.61508719314e-06, 724, 0.00410584886172, -28704.5429466,
          0.0315215351302
        ]
      ], "nm": [["PA_OTU2469", 1]]
    },
    {"p":
      [
        [8.82743178812e-06, 718, 0.880710518953, -38294.0010625,
          0.0182599192698
        ],
        [7.45012661755e-06, 720, 0.0398000058217, -38297.0979245,
          0.0219600100495
        ],
        [5.00000250015e-07, 719, 0.0396643686802, -38297.1013383,
          0.0219810065532
        ],
        [9.15561756694e-06, 712, 0.0100176205262, -38298.4774459,
          0.0221682507779
        ],
        [9.6949738818e-06, 716, 0.00997428233997, -38298.4817815,
          0.0221690411128
        ],
        [5.12465277048e-06, 717, 0.00993273970132, -38298.4859552,
          0.0221642239617
        ],
        [0.00112461171061, 715, 0.00990046397747, -38298.4892099,
          0.0221705742176
        ]
      ], "nm": [["SA_OTU51810", 1]]
    },
    {"p": [[0.0124064478182, 205, 1, -12043.373641, 0.0489478643226]], "nm":
      [["TO_OTU52097", 1]]
    },
    {"p": [[0.0205548958434, 44, 1, -35137.6190224, 0.0372432594172]], "nm":
      [["SA_OTU126329", 1]]
    },
    {"p":
      [[0.032903532849, 397, 0.604142645964, -37518.242667, 0.358889872618],
        [0.00814472796455, 398, 0.0868509207647, -37520.1822843,
          0.369037001916
        ],
        [0.0561969373862, 399, 0.0849683950066, -37520.204198, 0.36772800124
        ],
        [8.49402098162e-06, 400, 0.0849573723182, -37520.2043277,
          0.36773249116
        ],
        [0.0307765785688, 396, 0.082929418041, -37520.2284875, 0.372426813031
        ],
        [0.164724959235, 430, 0.0379241199683, -37521.01089, 0.402864554899],
        [0.00414704693511, 782, 0.0182271279368, -37521.7435663,
          0.423627091039
        ]
      ], "nm": [["BM_OTU259", 1]]
    },
    {"p":
      [[0.00522059529358, 19, 0.894455393894, -37520.9873976, 0.0512933307417
        ],
        [0.000975831213939, 23, 0.0526725853082, -37523.8195176,
          0.0489705221196
        ],
        [0.0129656752413, 17, 0.0264427995667, -37524.5086288,
          0.0602437051116
        ],
        [0.0101940416181, 18, 0.0264292212314, -37524.5091424,
          0.0602534388174
        ]
      ], "nm": [["SA_OTU22435", 1]]
    },
    {"p":
      [[0.0050055184334, 19, 0.880943351072, -37531.9188274, 0.060627670286],
        [5.24726811783e-06, 23, 0.0494312948515, -37534.799237,
          0.0596417316119
        ],
        [0.0129656752413, 17, 0.0348213814679, -37535.1495891,
          0.0692745179788
        ],
        [0.0101940416181, 18, 0.0348039726089, -37535.1500892,
          0.0692749000739
        ]
      ], "nm": [["SA_OTU138777", 1]]
    },
    {"p": [[0.465586784177, 408, 1, -37943.789245, 0.0803557429175]], "nm":
      [["SA_OTU49222", 1]]
    },
    {"p":
      [[0.00694050534295, 393, 0.70472249945, -28386.6577085, 0.279897405032
        ],
        [0.0221447473745, 389, 0.106230101041, -28388.5499051, 0.283724912324
        ],
        [0.00550928141079, 394, 0.0643242337893, -28389.0515761,
          0.292261895985
        ],
        [7.84733057298e-06, 395, 0.0643066428587, -28389.0518496,
          0.292263577665
        ],
        [0.0296918255725, 392, 0.0604165228615, -28389.1142499,
          0.292438602097
        ]
      ], "nm": [["DSF_OTU346", 1]]
    },
    {"p":
      [[0.0101940416181, 18, 0.333335375851, -36354.0342077, 0.0190662683754
        ],
        [5.78811702181e-06, 19, 0.333333038664, -36354.0342147,
          0.0190601940249
        ],
        [0.0129656752413, 17, 0.333331585485, -36354.0342191, 0.0190662467144
        ]
      ], "nm": [["SA_OTU139269", 1]]
    },
    {"p":
      [
        [0.0525287549439, 210, 0.820061552088, -13911.6335645,
          6.11351501465e-06
        ],
        [0.00636924735984, 184, 0.0322075775393, -13914.8707422,
          0.00897133818428
        ],
        [0.004310891715, 223, 0.0321918311934, -13914.8712312, 0.008971406666
        ],
        [0.0487078028454, 170, 0.0308765752791, -13914.9129461,
          0.00896890730318
        ],
        [0.00420697750043, 183, 0.0308523776131, -13914.9137301,
          0.00896870194714
        ],
        [7.98859224968e-06, 211, 0.0269052516151, -13915.0506224,
          0.00760846500158
        ],
        [0.0252822497811, 209, 0.0269048346723, -13915.0506379,
          0.0076060063115
        ]
      ], "nm": [["TO_OTU83672", 1]]
    },
    {"p":
      [[0.0198697458471, 22, 0.456053471695, -37542.6288412, 0.0710038259698
        ],
        [0.00612984913252, 19, 0.339612972909, -37542.9236446,
          0.0763962750561
        ],
        [0.0108683786698, 23, 0.193700200117, -37543.4851396, 0.0632097628074
        ],
        [0.0101940416181, 18, 0.0106333552788, -37546.3874554,
          0.0881632909955
        ]
      ], "nm": [["SA_OTU15618", 1]]
    },
    {"p":
      [[0.047648944509, 21, 0.150492146164, -9924.00633782, 1.99999275208],
        [5.45488725508e-06, 904, 0.148431082813, -9924.02012796,
          1.99999275208
        ], [0.0259990843163, 8, 0.148430994645, -9924.02012855, 1.99999275208
        ],
        [0.117871774968, 903, 0.148426775464, -9924.02015698, 1.99999275208],
        [0.331482360969, 7, 0.141206419417, -9924.07002593, 1.99999275208],
        [0.317252845381, 6, 0.14120035151, -9924.07006891, 1.99999275208],
        [6.63991573339e-06, 3, 0.121812229986, -9924.21776796, 1.99999275208]
      ], "nm": [["MP_OTU002024", 1]]
    },
    {"p": [[7.64303022068e-06, 433, 1, -37648.9564486, 0.0238884904372]],
      "nm": [["SA_OTU51847", 1]]
    },
    {"p":
      [[0.00526250105413, 754, 0.37760400628, -13038.8421936, 0.0698032492727
        ],
        [0.0280607133892, 753, 0.133021748981, -13039.885527, 0.0795274844399
        ],
        [0.00479808717815, 757, 0.0979397822385, -13040.1916868,
          0.0807396076826
        ],
        [6.45269465897e-06, 759, 0.0978864662213, -13040.1922314,
          0.0807672104986
        ],
        [0.00211136435261, 758, 0.0978864574663, -13040.1922314,
          0.080767203254
        ],
        [0.00147696549937, 756, 0.09785839268, -13040.1925182,
          0.0807670336937
        ],
        [5.00000250015e-07, 755, 0.0978031461334, -13040.1930829,
          0.0807661785328
        ]
      ], "nm": [["TO_OTU180994", 1]]
    },
    {"p":
      [
        [7.64303022068e-06, 433, 0.990037014352, -37660.5423082,
          0.0222527797902
        ],
        [0.00844339440474, 432, 0.00996298564802, -37665.1411738,
          0.0252593266263
        ]
      ], "nm": [["SA_OTU139050", 1]]
    },
    {"p":
      [[0.160121371303, 891, 0.823071165456, -34097.8882791, 0.440810740045],
        [0.448637516589, 408, 0.0974170204184, -34100.0223208, 0.48782215636
        ],
        [0.0145134590102, 403, 0.0256775344923, -34101.3557053,
          0.520913331886
        ],
        [0.381567584788, 402, 0.0224685376775, -34101.4892058, 0.521589914224
        ],
        [0.225524217766, 401, 0.0224621411292, -34101.4894905, 0.521592577027
        ],
        [0.0619560319062, 828, 0.00890360082693, -34102.414866, 0.51282834247
        ]
      ], "nm": [["SA_OTU136609", 1]]
    },
    {"p":
      [[0.0054790216855, 19, 0.869774707233, -37507.2434644, 0.0419987092777
        ],
        [0.00260340819206, 23, 0.0590374730031, -37509.9335262,
          0.0376879188328
        ],
        [0.023937661756, 22, 0.0532808726505, -37510.0361212, 0.0406792583397
        ],
        [0.0101940416181, 18, 0.0179069471133, -37511.1265099,
          0.0513645610936
        ]
      ], "nm": [["SA_OTU22495", 1]]
    },
    {"p":
      [
        [0.00631926905551, 723, 0.810953602434, -38330.1915431,
          0.0595110359086
        ],
        [0.0302331712902, 724, 0.0462321027078, -38333.0560796,
          0.0670970943771
        ],
        [5.00000250015e-07, 714, 0.040212072219, -38333.1955867,
          0.0667797544255
        ],
        [0.0676481039444, 713, 0.0402020763562, -38333.1958353,
          0.0667793212452
        ],
        [8.85521031975e-06, 715, 0.0399354579533, -38333.2024894,
          0.0667837296852
        ],
        [0.00178750190541, 711, 0.0224646883295, -38333.7778093,
          0.0667777569396
        ]
      ], "nm": [["SA_OTU136059", 1]]
    },
    {"p": [[0.00981342027845, 14, 1, -37128.7695508, 0.0723159302147]], "nm":
      [["SA_OTU223687", 1]]
    },
    {"p":
      [
        [0.000888278534984, 19, 0.354576220723, -36440.7713371,
          0.00552915159546
        ],
        [0.0129656752413, 17, 0.322715923227, -36440.865488, 0.00690077105183
        ],
        [0.0101940416181, 18, 0.32270785605, -36440.865513, 0.00690103886463]
      ], "nm": [["SA_OTU52015", 1]]
    },
    {"p":
      [
        [5.78811702181e-06, 19, 0.333419523706, -36270.2428886,
          0.0150832307689
        ],
        [0.0101940416181, 18, 0.333291522844, -36270.2432726, 0.0150860271285
        ],
        [0.0129656752413, 17, 0.333288953451, -36270.2432803, 0.0150905899856
        ]
      ], "nm": [["SA_OTU51945", 1]]
    },
    {"p":
      [[0.01106089892, 23, 0.966834670061, -37047.0272355, 0.0480315895763],
        [0.00775929995632, 19, 0.0331653299388, -37050.399758,
          0.0597919321419
        ]
      ], "nm": [["SA_OTU136448", 1]]
    },
    {"p":
      [[0.00755700681921, 19, 0.601730156217, -37068.3508362, 0.0742433506592
        ],
        [0.00465029021257, 23, 0.245219718134, -37069.2484906,
          0.0695122901326
        ],
        [0.023937661756, 22, 0.153050125649, -37069.7198798, 0.0741421520664]
      ], "nm": [["SA_OTU53021", 1]]
    },
    {"p":
      [[0.0204496979963, 423, 0.785592576633, -37970.3914426, 0.184977050329
        ],
        [0.0578666620967, 416, 0.0948607295708, -37972.5054711,
          0.183538934206
        ],
        [0.0248195834423, 422, 0.0597831637906, -37972.9671569,
          0.194294426233
        ],
        [0.0461161377628, 409, 0.0597635300056, -37972.9674853,
          0.194294155734
        ]
      ], "nm": [["SA_OTU158239", 1]]
    },
    {"p":
      [[0.0101940416181, 18, 0.333335994541, -36272.7623222, 0.019117457915],
        [0.0129656752413, 17, 0.333332277413, -36272.7623333, 0.0191174359486
        ],
        [5.78811702181e-06, 19, 0.333331728046, -36272.762335,
          0.0191113885578
        ]
      ], "nm": [["SA_OTU52568", 1]]
    },
    {"p":
      [[0.0202856377727, 423, 0.777656368372, -37965.0983214, 0.178307494275
        ],
        [0.0572445437354, 416, 0.105804814407, -37967.0930101, 0.175409310077
        ],
        [0.0248195834423, 422, 0.0582721506174, -37967.6894819,
          0.187233623039
        ],
        [0.0461161377628, 409, 0.0582666666035, -37967.689576, 0.187231993829
        ]
      ], "nm": [["SA_OTU17740", 1]]
    },
    {"p":
      [[0.0406956112341, 423, 0.478662577694, -37981.3853853, 0.223077139261
        ],
        [0.0674707813891, 397, 0.125400670064, -37982.7248672, 0.238966504096
        ],
        [0.0307765785688, 396, 0.125386340244, -37982.7249815, 0.238956632475
        ],
        [6.72116018898e-06, 398, 0.125351341274, -37982.7252607,
          0.238968575671
        ],
        [0.0108453878981, 400, 0.0744586967109, -37983.2461366, 0.23431900173
        ],
        [8.45515289814e-06, 424, 0.0558548608742, -37983.5336246,
          0.235037814777
        ],
        [0.0829943386627, 417, 0.0148855131386, -37984.8559927,
          0.230022611092
        ]
      ], "nm": [["SA_OTU136195", 1]]
    },
    {"p":
      [[0.00547219905183, 19, 0.869858106142, -37508.3242942, 0.0420039401564
        ],
        [0.00256972941088, 23, 0.0589295352072, -37511.0162819,
          0.0377313406623
        ],
        [0.023937661756, 22, 0.0532949514441, -37511.1167827, 0.0406835077958
        ],
        [0.0101940416181, 18, 0.0179174072067, -37512.2068516,
          0.0513690507758
        ]
      ], "nm": [["SA_OTU52044", 1]]
    },
    {"p":
      [
        [7.64303022068e-06, 433, 0.87570901679, -37790.5952024,
          0.0145465273923
        ],
        [8.25356246798e-06, 432, 0.12429098321, -37792.5476108,
          0.0184565685096
        ]
      ], "nm": [["SA_OTU96866", 1]]
    },
    {"p": [[7.64303022068e-06, 433, 1, -37714.0689109, 0.014113339524]],
      "nm": [["SA_OTU22466", 1]]
    },
    {"p":
      [
        [7.64303022068e-06, 433, 0.997614773155, -37699.2077354,
          0.068864964789
        ],
        [0.00844339440474, 432, 0.00238522684496, -37705.2438083,
          0.0833054752209
        ]
      ], "nm": [["SA_OTU15545", 1]]
    },
    {"p":
      [[0.00471091275503, 19, 0.56890670108, -36795.0434419, 0.0437612231884
        ],
        [0.020416844015, 22, 0.335050864099, -36795.572876, 0.0389990641981],
        [0.00480939107084, 23, 0.0534505015685, -36797.4084023,
          0.0379711497262
        ],
        [0.0129656752413, 17, 0.0212973009518, -36798.328578, 0.0515852371512
        ],
        [0.0101940416181, 18, 0.0212946323013, -36798.3287033,
          0.0515853196818
        ]
      ], "nm": [["SA_OTU138156", 1]]
    },
    {"p": [[0.0264695189534, 733, 1, -38228.8133741, 0.052416861139]], "nm":
      [["SA_OTU52548", 1]]
    },
    {"p":
      [
        [7.18243195439e-06, 188, 0.65311583483, -12478.5904784,
          0.0211771657441
        ],
        [0.0154274305896, 193, 0.157962731221, -12480.0098738, 0.021310504015
        ],
        [7.54894307898e-06, 194, 0.157941444201, -12480.0100086,
          0.0213084607085
        ],
        [0.0504412902694, 189, 0.0154907388133, -12482.3319906,
          0.0250905930939
        ],
        [0.0344376785072, 192, 0.0154892509346, -12482.3320866,
          0.0250909623277
        ]
      ], "nm": [["TO_OTU106120", 1]]
    },
    {"p": [[7.64303022068e-06, 433, 1, -37669.0476938, 0.0367195875803]],
      "nm": [["SA_OTU22690", 1]]
    },
    {"p":
      [[0.024882097492, 724, 0.50948593867, -38224.5532299, 0.0754269939572],
        [0.00483663104378, 721, 0.170702400233, -38225.6467105,
          0.0733621730074
        ],
        [0.00806116129758, 732, 0.170404510031, -38225.6484571,
          0.0733648898193
        ],
        [0.0052425197842, 717, 0.061695035875, -38226.6644287,
          0.0773009267761
        ],
        [0.00380701470157, 720, 0.0616313079761, -38226.6654622,
          0.0773008794726
        ],
        [0.022517511365, 723, 0.016807829282, -38227.9647873, 0.0756928250014
        ],
        [0.00123126168299, 716, 0.00927297793325, -38228.5595276,
          0.0815475944744
        ]
      ], "nm": [["SA_OTU52527", 1]]
    },
    {"p":
      [[5.00000250015e-07, 719, 0.253806918327, -38238.42171, 0.0508846756767
        ],
        [7.45012661755e-06, 720, 0.25339295503, -38238.4233423,
          0.0508841095904
        ],
        [0.00225099510597, 718, 0.252846173197, -38238.4255025,
          0.0508862493346
        ],
        [0.00242747668921, 721, 0.102148719453, -38239.331854,
          0.0482539059828
        ],
        [0.0052425197842, 717, 0.054004741687, -38239.9692119,
          0.0512169307466
        ],
        [0.00731765321132, 723, 0.046238338513, -38240.1244745,
          0.0478848183104
        ],
        [0.0041351275114, 711, 0.0375621537932, -38240.3322868,
          0.0516551090844
        ]
      ], "nm": [["SA_OTU139060", 1]]
    },
    {"p":
      [
        [7.64303022068e-06, 433, 0.923502920008, -37657.0332635,
          0.031247610337
        ],
        [8.25356246798e-06, 432, 0.0764970799923, -37659.5241849,
          0.0378197077786
        ]
      ], "nm": [["SA_OTU7185", 1]]
    },
    {"p":
      [[0.0173415918112, 362, 0.458420632666, -13155.2475285, 0.0204912072643
        ],
        [9.3107710164e-06, 363, 0.139487673929, -13156.4373394,
          0.0284416760682
        ],
        [0.010813576764, 357, 0.139448662247, -13156.4376192, 0.0284412675713
        ],
        [0.0157983187683, 334, 0.121192683084, -13156.577934, 0.0290558937454
        ],
        [6.42303038948e-06, 364, 0.121095014915, -13156.5787402,
          0.0290620120987
        ],
        [7.70333257441e-06, 331, 0.0123495587185, -13158.8616953,
          0.032685556321
        ],
        [8.90791599097e-06, 365, 0.00800577444111, -13159.2951526,
          0.0378122725684
        ]
      ], "nm": [["TO_OTU9835", 1]]
    },
    {"p": [[0.0413769393014, 733, 1, -38267.0397258, 0.104476010706]], "nm":
      [["SA_OTU156196", 1]]
    },
    {"p":
      [
        [5.00000250015e-07, 853, 0.333549054194, -35348.1694558,
          0.0207002590044
        ],
        [9.0046079251e-06, 852, 0.333548374726, -35348.1694579,
          0.0207002588692
        ],
        [7.10076751869e-06, 854, 0.33290257108, -35348.1713959,
          0.0207003738797
        ]
      ], "nm": [["SA_OTU156108", 1]]
    },
    {"p":
      [
        [5.00000250015e-07, 719, 0.256065077809, -38249.7365812,
          0.0593529922905
        ],
        [7.45012661755e-06, 720, 0.255643340767, -38249.7382296,
          0.059342733656
        ],
        [0.00225099510597, 718, 0.255111474286, -38249.7403122,
          0.0593449906567
        ],
        [0.00234491796552, 721, 0.0938303681045, -38250.7405243,
          0.0569322908081
        ],
        [0.0052425197842, 717, 0.0553289235477, -38251.268717, 0.059801212479
        ],
        [0.00763044426227, 723, 0.0449507779476, -38251.4764448,
          0.0563147200139
        ],
        [0.00403042449548, 711, 0.0390700375377, -38251.616657,
          0.0603252486498
        ]
      ], "nm": [["SA_OTU140267", 1]]
    },
    {"p":
      [[7.64303022068e-06, 433, 0.95195634055, -37356.3918504, 0.19181287083
        ],
        [8.25356246798e-06, 432, 0.0480436594504, -37359.3782594,
          0.206970680216
        ]
      ], "nm": [["SA_OTU158710", 1]]
    },
    {"p":
      [[0.00608759317647, 19, 0.829625044904, -37028.8337914, 0.0282349211791
        ],
        [0.00588898304829, 23, 0.108276609708, -37030.8700761,
          0.0202464464269
        ],
        [0.023937661756, 22, 0.0620983453888, -37031.4260459, 0.026778657015]
      ], "nm": [["SA_OTU138796", 1]]
    },
    {"p":
      [[0.0150548608732, 22, 0.924847900025, -37575.1840697, 0.11201268058],
        [0.0371894771145, 20, 0.0364392300188, -37578.418053, 0.116828359038
        ],
        [0.00571754146196, 19, 0.0181656946584, -37579.1141641, 0.12171360377
        ],
        [0.0699404312734, 21, 0.0109665482495, -37579.6188494, 0.113765638486
        ],
        [0.0126204559226, 23, 0.00958062704857, -37579.7539559,
          0.105418145914
        ]
      ], "nm": [["SA_OTU138787", 1]]
    },
    {"p":
      [
        [7.64303022068e-06, 433, 0.994952635335, -37738.9359708,
          0.124913967165
        ],
        [0.00844339440474, 432, 0.00504736466502, -37744.2197997,
          0.140990950762
        ]
      ], "nm": [["SA_OTU48157", 1]]
    },
    {"p": [[0.0794775314232, 733, 1, -38129.7222954, 0.0738545283975]], "nm":
      [["SA_OTU27141", 1]]
    },
    {"p":
      [
        [7.64303022068e-06, 433, 0.891916290879, -37463.3638432,
          0.189354685512
        ],
        [8.25356246798e-06, 432, 0.0548880896741, -37466.1519191,
          0.202994366611
        ],
        [7.71899471284e-06, 434, 0.0531956194472, -37466.1832394,
          0.2030596786
        ]
      ], "nm": [["SA_OTU100235", 1]]
    },
    {"p":
      [
        [5.00000250015e-07, 719, 0.142857146412, -10798.7275782,
          0.0402436126555
        ],
        [5.00000250015e-07, 714, 0.142857146408, -10798.7275782,
          0.0402436126487
        ],
        [8.85521031975e-06, 715, 0.142857143703, -10798.7275783,
          0.0402435897174
        ],
        [9.15561756694e-06, 712, 0.142857141921, -10798.7275783,
          0.040247898227
        ],
        [9.6949738818e-06, 716, 0.142857141367, -10798.7275783,
          0.0402478421854
        ],
        [5.00000250015e-07, 726, 0.142857140684, -10798.7275783,
          0.0402436055693
        ],
        [8.82743178812e-06, 718, 0.142857139506, -10798.7275783,
          0.0402477747143
        ]
      ], "nm": [["SA_OTU87522", 1]]
    },
    {"p": [[0.0545611382944, 733, 1, -38151.5909059, 0.0943465743182]], "nm":
      [["SA_OTU276576", 1]]
    },
    {"p":
      [[0.478223243239, 408, 0.791733542362, -38015.7526466, 0.0959003220473
        ],
        [0.0169817480632, 423, 0.090680277651, -38017.9195316, 0.137520160175
        ],
        [0.0251183512159, 409, 0.0887300982446, -38017.9412724, 0.13653790161
        ],
        [0.0356929481238, 407, 0.0288560817428, -38019.0645508,
          0.137771197416
        ]
      ], "nm": [["SA_OTU14907", 1]]
    },
    {"p":
      [[0.0434030321315, 902, 0.498572471528, -38077.9987553, 0.205957903458
        ],
        [0.0592082454605, 25, 0.214250414023, -38078.8433588, 0.206990483073
        ],
        [7.19476133603e-06, 903, 0.167661817151, -38079.0885553,
          0.211310792582
        ],
        [0.232406297483, 11, 0.0680701764752, -38079.9899651, 0.204727405134
        ],
        [0.0395197974292, 24, 0.0514451208234, -38080.2699886, 0.212982634977
        ]
      ], "nm": [["SA_OTU203075", 1]]
    },
    {"p": [[7.64303022068e-06, 433, 1, -37631.7048755, 0.0121908081231]],
      "nm": [["SA_OTU22375", 1]]
    },
    {"p":
      [[0.0520580183694, 210, 0.330964313637, -13920.4569598, 0.0170122241956
        ],
        [0.0383955195195, 170, 0.216847125676, -13920.8797777, 0.018533928586
        ],
        [0.0257787602126, 185, 0.184342336378, -13921.0421758,
          0.0185360896947
        ],
        [6.22604825009e-06, 184, 0.0740519669383, -13921.9542032,
          0.0265382282631
        ],
        [0.004310891715, 223, 0.0696467983366, -13922.0155336,
          0.0274703492456
        ],
        [0.0118687317085, 209, 0.0688241416413, -13922.0274157,
          0.0214752756656
        ],
        [7.98859224968e-06, 211, 0.0553233173934, -13922.2457758,
          0.026756753307
        ]
      ], "nm": [["TO_OTU125751", 1]]
    },
    {"p":
      [[0.0059702882288, 19, 0.890803735017, -37473.2133225, 0.0280823194361
        ],
        [0.0059367556171, 23, 0.109196264983, -37475.3122998, 0.0200359446205
        ]
      ], "nm": [["SA_OTU52050", 1]]
    },
    {"p":
      [[0.0197007691643, 22, 0.598201714365, -37522.0984347, 0.050958518717],
        [0.00663434254684, 19, 0.318719510988, -37522.7280513,
          0.0566118172978
        ],
        [0.00735098744976, 23, 0.0830787746467, -37524.0725735,
          0.0479076800421
        ]
      ], "nm": [["SA_OTU138798", 1]]
    },
    {"p":
      [
        [0.0273433428002, 377, 0.260011630926, -13714.8780915,
          6.11351501465e-06
        ],
        [0.027627461139, 382, 0.259862134824, -13714.8786666,
          6.11351501465e-06
        ],
        [7.03584397603e-06, 383, 0.259841314516, -13714.8787467,
          6.11351501465e-06
        ],
        [0.0686282564973, 303, 0.0896683289131, -13715.9427002,
          6.11351501465e-06
        ],
        [0.00637105323821, 376, 0.0894384623719, -13715.945267,
          8.92439529526e-06
        ],
        [8.93295300384e-06, 384, 0.0283943763922, -13717.0926267,
          6.11351501465e-06
        ],
        [0.0331615996316, 381, 0.0127837520568, -13717.8906429,
          6.11351501465e-06
        ]
      ], "nm": [["TO_OTU121356", 1]]
    },
    {"p": [[0.0536158273329, 733, 1, -38214.1142901, 0.0302811015669]], "nm":
      [["SA_OTU138409", 1]]
    },
    {"p":
      [[0.0255148364591, 423, 0.932277373057, -38119.1060292, 0.160606452364
        ],
        [0.0303889102924, 397, 0.023041663639, -38122.8063555, 0.181313625154
        ],
        [0.0461161377628, 409, 0.0223405993698, -38122.8372539,
          0.170176299544
        ],
        [0.0248195834423, 422, 0.0223403639342, -38122.8372645,
          0.170173081537
        ]
      ], "nm": [["SA_OTU262964", 1]]
    },
    {"p":
      [[0.0101940416181, 18, 0.333413772261, -36303.9847314, 0.0353906270934
        ],
        [0.0129656752413, 17, 0.333412811815, -36303.9847343, 0.0353907622026
        ],
        [5.78811702181e-06, 19, 0.333173415924, -36303.9854526,
          0.0353955566401
        ]
      ], "nm": [["SA_OTU139126", 1]]
    },
    {"p":
      [[0.0236768635274, 409, 0.597901009649, -36856.0277931, 0.117132979522
        ],
        [0.0356929481238, 407, 0.203676873356, -36857.1046835, 0.117819545695
        ],
        [0.0103775201608, 423, 0.133341831893, -36857.5283023, 0.123460855276
        ],
        [0.0248195834423, 422, 0.0650802851024, -36858.2455966,
          0.128343353268
        ]
      ], "nm": [["SA_OTU137128", 1]]
    },
    {"p": [[7.64303022068e-06, 433, 1, -37700.1449694, 0.0690640943268]],
      "nm": [["SA_OTU9614", 1]]
    },
    {"p":
      [
        [8.25356246798e-06, 432, 0.347617622363, -37720.7442547,
          0.0184380846609
        ],
        [0.0156471376988, 433, 0.326678191307, -37720.8063822,
          0.0184447969354
        ],
        [7.71899471284e-06, 434, 0.32570418633, -37720.8093682,
          0.0184473937389
        ]
      ], "nm": [["SA_OTU56533", 1]]
    },
    {"p":
      [[0.0253437616604, 904, 0.640300055205, -36284.9065111, 0.0895253916589
        ],
        [0.314378213804, 7, 0.128090441832, -36286.5157114, 0.0793385761389],
        [0.0259990843163, 8, 0.0977544492407, -36286.7859893, 0.0967038924682
        ],
        [0.117871774968, 903, 0.0976616304458, -36286.7869392,
          0.0966996292128
        ], [0.31412262266, 6, 0.0361934232762, -36287.7795706, 0.089299999952
        ]
      ], "nm": [["SA_OTU6168", 1]]
    },
    {"p":
      [
        [8.82743178812e-06, 718, 0.88060727814, -38214.8524092,
          0.0182775667946
        ],
        [7.45012661755e-06, 720, 0.0398336457922, -38217.948309,
          0.0219815074055
        ],
        [5.00000250015e-07, 719, 0.0396981445503, -38217.9517165,
          0.022002502093
        ],
        [9.15561756694e-06, 712, 0.0100266370941, -38219.3277757,
          0.0221900846702
        ],
        [9.6949738818e-06, 716, 0.00998326125815, -38219.3321111,
          0.022190877272
        ],
        [5.12465277048e-06, 717, 0.00994165219002, -38219.3362877,
          0.0221860680606
        ],
        [0.00112461171061, 715, 0.0099093809755, -38219.339539,
          0.0221924130162
        ]
      ], "nm": [["SA_OTU139355", 1]]
    },
    {"p":
      [[0.0230968126211, 409, 0.591669171693, -37949.8708212, 0.137835456344
        ],
        [0.0356929481238, 407, 0.234140222104, -37950.7978487, 0.138975557959
        ],
        [0.00586207316048, 423, 0.0981497273976, -37951.6672747,
          0.144956114238
        ],
        [0.0248195834423, 422, 0.0760408788054, -37951.9224978,
          0.148389855068
        ]
      ], "nm": [["SA_OTU75771", 1]]
    },
    {"p":
      [[0.011059924691, 22, 0.509138631746, -37542.9311205, 0.0734509282331],
        [0.0371199196014, 20, 0.460525980244, -37543.0314715, 0.0761631474248
        ],
        [0.0737523988067, 21, 0.0231693442525, -37546.0210108,
          0.0769140148717
        ],
        [0.0215308198869, 23, 0.00716604375805, -37547.1944871,
          0.0597758940342
        ]
      ], "nm": [["SA_OTU22509", 1]]
    },
    {"p":
      [[0.0101940416181, 18, 0.333365076936, -36359.8233058, 0.0231034649951
        ],
        [0.0129656752413, 17, 0.333361281637, -36359.8233172, 0.0231034888223
        ],
        [5.78811702181e-06, 19, 0.333273641427, -36359.8235801,
          0.023098331859
        ]
      ], "nm": [["SA_OTU139261", 1]]
    },
    {"p": [[7.64303022068e-06, 433, 1, -37689.4212457, 0.0280110116794]],
      "nm": [["SA_OTU176639", 1]]
    },
    {"p": [[7.64303022068e-06, 433, 1, -37699.4023839, 0.0605802856436]],
      "nm": [["SA_OTU139515", 1]]
    },
    {"p":
      [
        [8.25356246798e-06, 432, 0.347764286571, -37640.0944138,
          0.0146858652491
        ],
        [0.0156452828617, 433, 0.326470124404, -37640.1576002,
          0.0146885845781
        ],
        [7.71899471284e-06, 434, 0.325765589026, -37640.1597606,
          0.0146887537781
        ]
      ], "nm": [["SA_OTU161373", 1]]
    },
    {"p":
      [[0.0255033937711, 205, 0.545331342666, -12009.0305594, 0.0205722645774
        ],
        [0.135230665524, 201, 0.418785262273, -12009.2945947, 0.0100096808499
        ],
        [0.0463293363311, 200, 0.0102033541681, -12013.0092365,
          0.057497021602
        ],
        [5.46935386091e-06, 202, 0.0102033142429, -12013.0092404,
          0.0574971335361
        ],
        [7.91748225856e-06, 204, 0.00898394321652, -12013.1365141,
          0.0594222891241
        ],
        [0.00584777462411, 206, 0.00649278343395, -12013.4612617,
          0.0510045357073
        ]
      ], "nm": [["TO_OTU14608", 1]]
    },
    {"p":
      [
        [8.25356246798e-06, 432, 0.348240191088, -37579.2104032,
          0.00363407249839
        ],
        [0.0156452828617, 433, 0.326238843411, -37579.2756659,
          0.00363550508776
        ],
        [7.71899471284e-06, 434, 0.3255209655, -37579.2778688,
          0.00363555661882
        ]
      ], "nm": [["SA_OTU22027", 1]]
    },
    {"p":
      [
        [7.64303022068e-06, 433, 0.998114976302, -37841.5357719,
          0.121434436947
        ],
        [0.00844339440474, 432, 0.00188502369806, -37847.8077, 0.142697385251
        ]
      ], "nm": [["SA_OTU139008", 1]]
    },
    {"p":
      [[0.00550897234157, 741, 0.39243298776, -13217.411234, 0.0210459868835
        ],
        [0.0145446274973, 742, 0.110696324803, -13218.6768091,
          0.0302065227621
        ],
        [7.90866589021e-06, 740, 0.10918279306, -13218.6905763,
          0.0306425036318
        ],
        [7.08293179474e-06, 748, 0.0989715223491, -13218.7887676,
          0.0305678343147
        ],
        [0.033316163307, 738, 0.0987164569809, -13218.7913481,
          0.0294332013632
        ],
        [0.0146005810305, 761, 0.0950055745201, -13218.8296642,
          0.0297247313636
        ],
        [9.81321947626e-06, 762, 0.0949943405266, -13218.8297825,
          0.0297185190071
        ]
      ], "nm": [["TO_OTU39507", 1]]
    },
    {"p":
      [[0.00746169015717, 43, 0.266962789526, -36669.2303094, 0.136876707047
        ], [0.0572730769138, 42, 0.2613816642, -36669.251437, 0.136870321497
        ],
        [0.134637263941, 41, 0.237610747283, -36669.3467848, 0.137701707458],
        [0.09837108201, 44, 0.118551235527, -36670.0420734, 0.140160359478],
        [0.000258759551722, 45, 0.115493563463, -36670.0682038,
          0.140433474229
        ]
      ], "nm": [["BM_OTU271", 1]]
    },
    {"p": [[7.64303022068e-06, 433, 1, -37656.335673, 0.0311318641079]],
      "nm": [["SA_OTU48836", 1]]
    },
    {"p":
      [
        [7.91975883281e-06, 457, 0.976230828166, -36792.1754939,
          6.11351501465e-06
        ],
        [0.0058312421792, 456, 0.023769171834, -36795.8908036,
          6.11351501465e-06
        ]
      ], "nm": [["BM_OTU472", 1]]
    },
    {"p": [[0.0164602127922, 44, 1, -35141.2806741, 0.0359098854994]], "nm":
      [["SA_OTU85178", 1]]
    },
    {"p":
      [[0.478395910324, 408, 0.837988303787, -37950.4736666, 0.0981175369452
        ],
        [0.0245173313819, 409, 0.0921235559251, -37952.6815401,
          0.138980097765
        ],
        [0.0356929481238, 407, 0.0322283994911, -37953.7318228, 0.14002509925
        ],
        [0.00971630375158, 423, 0.0241978198675, -37954.0184082,
          0.144501126668
        ],
        [0.0248195834423, 422, 0.013461920929, -37954.6048058, 0.149369327745
        ]
      ], "nm": [["SA_OTU136225", 1]]
    },
    {"p":
      [[0.0265906147017, 393, 0.416339133124, -28139.1014755, 0.0878087250112
        ],
        [0.022406387599, 392, 0.184638816274, -28139.914574, 0.0883664038603
        ],
        [5.38541682385e-06, 394, 0.1332708325, -28140.2405922,
          0.0929069255715
        ],
        [7.84733057298e-06, 395, 0.128789539223, -28140.274796,
          0.0934400517927
        ],
        [0.0295459957132, 389, 0.128620614801, -28140.2761085, 0.093444027958
        ],
        [0.00377196046066, 425, 0.00834106407831, -28143.0117848,
          0.089302437361
        ]
      ], "nm": [["DSF_OTU2457", 1]]
    },
    {"p":
      [[0.0395883981847, 423, 0.624251556077, -37786.9043562, 0.240620236342
        ],
        [0.0674707813891, 397, 0.0866115153496, -37788.8794769,
          0.261362792188
        ],
        [0.0307765785688, 396, 0.0866018081082, -37788.879589, 0.261363372049
        ],
        [6.72116018898e-06, 398, 0.0865804641273, -37788.8798354,
          0.261365604996
        ],
        [0.0124076778833, 400, 0.0629976067991, -37789.1978129,
          0.254725382688
        ],
        [8.45515289814e-06, 424, 0.0529570495391, -37789.3714285,
          0.255293855584
        ]
      ], "nm": [["SA_OTU71695", 1]]
    },
    {"p":
      [[0.00906564215399, 23, 0.702717651409, -37526.1141654, 0.0440688010053
        ],
        [0.00515911412612, 19, 0.297282348591, -37526.9744383,
          0.0557139589453
        ]
      ], "nm": [["SA_OTU138999", 1]]
    },
    {"p":
      [
        [8.25356246798e-06, 432, 0.34814433353, -37032.2605474,
          0.00736740810971
        ],
        [0.0156452828617, 433, 0.32628474774, -37032.3253941,
          0.00737036137248
        ],
        [7.71899471284e-06, 434, 0.32557091873, -37032.3275842,
          0.00737045864203
        ]
      ], "nm": [["SA_OTU139108", 1]]
    },
    {"p":
      [
        [7.64303022068e-06, 433, 0.996479355936, -37750.3713486,
          0.144671535571
        ],
        [0.00844339440474, 432, 0.00352064406429, -37756.0169331,
          0.164649992796
        ]
      ], "nm": [["SA_OTU48327", 1]]
    },
    {"p":
      [[0.0101940416181, 18, 0.333365322479, -36282.1441157, 0.0231541198881
        ],
        [0.0129656752413, 17, 0.333361612569, -36282.1441268, 0.0231541599525
        ],
        [5.78811702181e-06, 19, 0.333273064952, -36282.1443924,
          0.0231489816307
        ]
      ], "nm": [["SA_OTU139267", 1]]
    },
    {"p":
      [[0.469278854341, 408, 0.93915286859, -37934.8318406, 0.0871467741493],
        [0.0169883214851, 423, 0.0305636671181, -37938.2570069,
          0.137312042343
        ],
        [0.0249600094357, 409, 0.0302834642917, -37938.266217, 0.13622374936]
      ], "nm": [["SA_OTU7019", 1]]
    },
    {"p":
      [[0.00534472033641, 19, 0.898923511141, -37513.9006643, 0.0466660018342
        ],
        [0.00186521403516, 23, 0.0562445722387, -37516.6721527,
          0.043231822634
        ],
        [0.0129656752413, 17, 0.0224218140459, -37517.5918279,
          0.0558230164768
        ],
        [0.0101940416181, 18, 0.0224101025747, -37517.5923504,
          0.0558137879107
        ]
      ], "nm": [["SA_OTU52057", 1]]
    },
    {"p": [[0.0341503737737, 187, 1, -13129.4460489, 0.0773509448678]], "nm":
      [["TO_OTU222281", 1]]
    },
    {"p":
      [[0.0435119664855, 735, 0.532791100811, -37923.338855, 0.135748231186],
        [0.0321071179726, 423, 0.184113950748, -37924.4014295, 0.114325623812
        ],
        [0.0104357532154, 737, 0.12815095366, -37924.7637755, 0.135019958143
        ],
        [0.00826926517294, 781, 0.060501744852, -37925.5143122,
          0.130738855323
        ],
        [0.0274810967653, 780, 0.0582026572053, -37925.5530534,
          0.129574487042
        ],
        [0.00452559298604, 782, 0.0217124959434, -37926.5390964,
          0.128479399683
        ],
        [0.00277793874471, 736, 0.0145270967801, -37926.9409687,
          0.14924764213
        ]
      ], "nm": [["SA_OTU14871", 1]]
    },
    {"p":
      [[0.0181867036822, 205, 0.926090572353, -12042.3064872, 0.0400362626798
        ],
        [0.137929398689, 201, 0.0739094276466, -12044.8346189,
          0.0464907492706
        ]
      ], "nm": [["TO_OTU26430", 1]]
    },
    {"p":
      [
        [8.82743178812e-06, 718, 0.976553020525, -38189.679361,
          0.00357267889733
        ],
        [7.45012661755e-06, 720, 0.0118114516097, -38194.0943205,
          0.00705423337444
        ],
        [5.00000250015e-07, 719, 0.0116355278652, -38194.1093268,
          0.00711585458441
        ]
      ], "nm": [["SA_OTU391", 1]]
    },
    {"p":
      [[0.0208064631062, 423, 0.878963734899, -37947.6473434, 0.15450408783],
        [0.0460076146527, 409, 0.0511077484853, -37950.492151, 0.163063603206
        ],
        [0.0248195834423, 422, 0.051095113315, -37950.4923982, 0.163130145284
        ],
        [0.062057268221, 416, 0.0188334033011, -37951.490455, 0.156696997965]
      ], "nm": [["SA_OTU161303", 1]]
    },
    {"p":
      [[0.0241624678978, 393, 0.648082089212, -28112.032929, 0.0331087556454
        ],
        [0.0172303689462, 389, 0.230707381423, -28113.0657962,
          0.0379891699864
        ],
        [0.00901304248138, 395, 0.0544751817688, -28114.5092012,
          0.0374160755776
        ],
        [0.0167782320151, 392, 0.0346568742989, -28114.9614503,
          0.0332688005672
        ],
        [0.0301515771744, 424, 0.0214964674227, -28115.4390578,
          0.0348992858993
        ],
        [0.00550928141079, 394, 0.0105820058741, -28116.1477914,
          0.0422672952573
        ]
      ], "nm": [["DSF_OTU4090", 1]]
    },
    {"p":
      [[0.019864491448, 22, 0.453674310238, -37539.3867636, 0.0707809737877],
        [0.0061365264366, 19, 0.336200464288, -37539.6864355, 0.0761705622522
        ],
        [0.0110862486286, 23, 0.199678254391, -37540.2074358, 0.0627357792333
        ],
        [0.0101940416181, 18, 0.0104469710837, -37543.157831, 0.0879284020584
        ]
      ], "nm": [["SA_OTU52096", 1]]
    },
    {"p":
      [[0.032102908693, 423, 0.363970471885, -37923.470259, 0.114294992877],
        [0.0104384864807, 737, 0.252442989723, -37923.8361463, 0.134989377139
        ],
        [0.00826958895128, 781, 0.119285467025, -37924.5858122,
          0.130704955185
        ],
        [0.0274761085005, 780, 0.114831091128, -37924.6238695, 0.129534658227
        ],
        [0.0514236722726, 735, 0.0780888795312, -37925.0094841,
          0.141533567566
        ],
        [0.00452943801375, 782, 0.0428194143303, -37925.6103401,
          0.128444931062
        ],
        [0.00277793874471, 736, 0.0285616863779, -37926.0152656,
          0.149226208018
        ]
      ], "nm": [["SA_OTU12905", 1]]
    },
    {"p":
      [[0.02494071488, 409, 0.554534171609, -37951.0572895, 0.150420119232],
        [0.0356929481238, 407, 0.196399443548, -37952.0952673, 0.151668001912
        ],
        [0.00936249030385, 423, 0.156525259831, -37952.3222005,
          0.155623405955
        ],
        [0.0248195834423, 422, 0.0925411250108, -37952.8477647,
          0.160490688374
        ]
      ], "nm": [["SA_OTU161274", 1]]
    },
    {"p":
      [[0.0288208256509, 423, 0.9308275658, -38017.4867118, 0.285513510244],
        [6.72116018898e-06, 398, 0.025957574454, -38021.0663224,
          0.318293948036
        ],
        [0.012034963146, 400, 0.01689900191, -38021.4955313, 0.313027385615],
        [8.45515289814e-06, 424, 0.0146496726287, -38021.6383679,
          0.313644486947
        ],
        [0.0461161377628, 409, 0.0116661852073, -38021.8660914,
          0.305210952802
        ]
      ], "nm": [["SA_OTU136491", 1]]
    },
    {"p":
      [
        [0.00979776086501, 433, 0.379041594213, -37701.6108973,
          0.00781135488691
        ],
        [8.25356246798e-06, 432, 0.320416587031, -37701.7789213,
          0.0109623585223
        ],
        [7.71899471284e-06, 434, 0.300541818755, -37701.8429563,
          0.0109572643885
        ]
      ], "nm": [["SA_OTU51281", 1]]
    },
    {"p":
      [[0.0247926940643, 733, 0.987041249724, -38209.0990332, 0.0581991980959
        ],
        [0.0260736797572, 724, 0.0129587502762, -38213.4319738,
          0.0852715649489
        ]
      ], "nm": [["SA_OTU10828", 1]]
    },
    {"p":
      [[0.0251328228512, 409, 0.547250940012, -37954.5122748, 0.156715102532
        ],
        [0.0356929481238, 407, 0.195481829358, -37955.5417148, 0.158071061726
        ],
        [0.00916889678548, 423, 0.159803268797, -37955.7432388,
          0.161789815707
        ],
        [0.0248195834423, 422, 0.0974639618318, -37956.2376996,
          0.166663460818
        ]
      ], "nm": [["SA_OTU159218", 1]]
    },
    {"p":
      [
        [0.000888800081346, 19, 0.354619610345, -36443.0499792,
          0.00552434969585
        ],
        [0.0129656752413, 17, 0.322694249388, -36443.1443196,
          0.00689561296478
        ],
        [0.0101940416181, 18, 0.322686140267, -36443.1443448,
          0.00689587973505
        ]
      ], "nm": [["SA_OTU15589", 1]]
    },
    {"p":
      [[7.64303022068e-06, 433, 0.994188069187, -37480.990663, 0.156541287979
        ],
        [0.00844339440474, 432, 0.00581193081331, -37486.1326766,
          0.174685170374
        ]
      ], "nm": [["SA_OTU138510", 1]]
    },
    {"p":
      [[0.017461917537, 780, 0.24929234408, -38036.3349108, 0.248035269631],
        [7.36285398747e-06, 782, 0.240840231003, -38036.3694033,
          0.256526289504
        ],
        [0.0136273834763, 781, 0.240607337713, -38036.3703708, 0.256535402241
        ],
        [0.0537644445132, 416, 0.132507877081, -38036.966895, 0.230538958749
        ],
        [0.151982812864, 762, 0.0882844897716, -38037.3729726, 0.229728135255
        ],
        [0.0200464887155, 423, 0.0276200319527, -38038.5349958,
          0.232462105273
        ],
        [0.132656404334, 779, 0.020847688398, -38038.816294, 0.250089269689]
      ], "nm": [["SA_OTU136602", 1]]
    },
    {"p":
      [[0.0135104850051, 438, 0.598066627142, -37368.8495497, 0.222624349272
        ],
        [0.0045760100833, 437, 0.110633151335, -37370.5370321, 0.2410630492],
        [0.0158007821772, 434, 0.110626362905, -37370.5370934, 0.241051824412
        ],
        [0.0053054183934, 436, 0.0903412212405, -37370.739658, 0.242493754978
        ],
        [0.00184582722666, 435, 0.090332637377, -37370.739753, 0.242503297151
        ]
      ], "nm": [["SA_OTU161337", 1]]
    },
    {"p":
      [
        [7.64303022068e-06, 433, 0.973996285535, -37688.2871521,
          0.0546419688278
        ],
        [8.25356246798e-06, 432, 0.0260037144647, -37691.9103202,
          0.0668356103019
        ]
      ], "nm": [["SA_OTU48275", 1]]
    },
    {"p":
      [[0.0395759704356, 46, 0.761880196084, -37302.3529428, 0.183622310693],
        [0.45072217142, 408, 0.113482168378, -37304.2570864, 0.19369363953],
        [0.0535080385656, 44, 0.0992548456073, -37304.3910413, 0.186977702449
        ],
        [0.0198616757249, 45, 0.0253827899307, -37305.7546607, 0.20412807593]
      ], "nm": [["SA_OTU14902", 1]]
    },
    {"p":
      [
        [8.25356246798e-06, 432, 0.348148425839, -37601.5625313,
          0.0072931398504
        ],
        [0.0156452828617, 433, 0.32628274995, -37601.6273959,
          0.00729603474391
        ],
        [7.71899471284e-06, 434, 0.325568824211, -37601.6295863,
          0.00729615072342
        ]
      ], "nm": [["SA_OTU22268", 1]]
    },
    {"p":
      [
        [7.64303022068e-06, 433, 0.975584715762, -37642.8835936,
          0.0229588043296
        ],
        [8.25356246798e-06, 432, 0.024415284238, -37646.5714212,
          0.0339901156696
        ]
      ], "nm": [["SA_OTU48724", 1]]
    },
    {"p":
      [[0.024770715647, 733, 0.978777500667, -38230.6389432, 0.0696292688336
        ],
        [0.0260936440352, 724, 0.0212224993331, -38234.4701857,
          0.0968695743018
        ]
      ], "nm": [["SA_OTU52532", 1]]
    },
    {"p":
      [[0.0366225714034, 902, 0.727781097287, -37668.2140043, 0.191509235642
        ],
        [0.0660773818481, 25, 0.135201850458, -37669.8972357, 0.19732778731],
        [7.19476133603e-06, 903, 0.113575717807, -37670.0715348,
          0.200296907013
        ],
        [0.0348653256437, 24, 0.0234413344483, -37671.6495037, 0.207478583652
        ]
      ], "nm": [["SA_OTU3243", 1]]
    },
    {"p": [[0.0199198171927, 438, 1, -13654.6615586, 6.11351501465e-06]],
      "nm": [["TO_OTU54931", 1]]
    },
    {"p":
      [
        [8.82743178812e-06, 718, 0.976097710934, -37376.6745745,
          0.00364536310116
        ],
        [7.45012661755e-06, 720, 0.0120387751255, -37381.0700045,
          0.00720071983391
        ],
        [5.00000250015e-07, 719, 0.0118635139403, -37381.0846695,
          0.00726236864691
        ]
      ], "nm": [["SA_OTU140820", 1]]
    },
    {"p": [[7.64303022068e-06, 433, 1, -37672.6665645, 0.0439844142861]],
      "nm": [["SA_OTU14909", 1]]
    },
    {"p":
      [[0.0101940416181, 18, 0.333335958892, -36365.6238941, 0.0191110823678
        ],
        [0.0129656752413, 17, 0.333332234636, -36365.6239053, 0.0191110603792
        ],
        [5.78811702181e-06, 19, 0.333331806472, -36365.6239066,
          0.019105014198
        ]
      ], "nm": [["SA_OTU139276", 1]]
    },
    {"p":
      [[0.0117416935492, 760, 0.78600860764, -13036.2206865, 0.0426474443933
        ],
        [0.0198721103488, 750, 0.107856699686, -13038.2068508,
          0.0545163252275
        ],
        [5.00000250015e-07, 755, 0.0213184316478, -13039.8280822,
          0.0659928893709
        ],
        [5.79202156615e-06, 756, 0.021317956264, -13039.8281045,
          0.0659931606773
        ],
        [0.00164543713804, 759, 0.0211932508778, -13039.8339715,
          0.0660669816262
        ],
        [0.00960018810402, 757, 0.0211525403133, -13039.8358942,
          0.0660864592531
        ],
        [0.00211136435261, 758, 0.0211525135711, -13039.8358955,
          0.0660960428327
        ]
      ], "nm": [["TO_OTU40710", 1]]
    },
    {"p": [[0.0471063341025, 187, 1, -13488.4819598, 0.0204599840801]], "nm":
      [["TO_OTU91214", 1]]
    },
    {"p":
      [
        [7.64303022068e-06, 433, 0.968226773477, -37711.656388,
          0.0762729809158
        ],
        [8.25356246798e-06, 432, 0.0317732265229, -37715.0732303,
          0.0883567919816
        ]
      ], "nm": [["SA_OTU48742", 1]]
    },
    {"p":
      [[0.0245302408394, 409, 0.569205926736, -37944.7202607, 0.138347166815
        ],
        [0.0356929481238, 407, 0.198600033671, -37945.7732101, 0.139385892765
        ],
        [0.00972902459856, 423, 0.149343256719, -37946.0582556,
          0.143857099334
        ],
        [0.0248195834423, 422, 0.0828507828743, -37946.6474618,
          0.148702604582
        ]
      ], "nm": [["SA_OTU5070", 1]]
    },
    {"p":
      [[0.0085103829424, 433, 0.395006953247, -37637.9792436, 0.0180052270885
        ],
        [8.25356246798e-06, 432, 0.311870695969, -37638.2155583,
          0.0223239687574
        ],
        [7.71899471284e-06, 434, 0.293122350784, -37638.2775569,
          0.0223211710997
        ]
      ], "nm": [["SA_OTU157860", 1]]
    },
    {"p":
      [
        [7.64303022068e-06, 433, 0.973342087333, -37658.783344,
          0.0346550955651
        ],
        [8.25356246798e-06, 432, 0.0266579126666, -37662.3809935,
          0.0458764266574
        ]
      ], "nm": [["SA_OTU48267", 1]]
    },
    {"p":
      [
        [8.82743178812e-06, 718, 0.908139431568, -38210.4946242,
          0.014567328622
        ],
        [7.45012661755e-06, 720, 0.0335246638249, -38213.7937407,
          0.0182302558326
        ],
        [5.00000250015e-07, 719, 0.0333723721749, -38213.7982937,
          0.0182593702071
        ],
        [9.15561756694e-06, 712, 0.00835629166721, -38215.1830074,
          0.0184217307075
        ],
        [9.6949738818e-06, 716, 0.00831983418574, -38215.1873798,
          0.0184223940803
        ],
        [5.12465277048e-06, 717, 0.00828740657889, -38215.191285,
          0.0184162228304
        ]
      ], "nm": [["SA_OTU12716", 1]]
    },
    {"p":
      [[0.0254939908006, 205, 0.933854887165, -12106.6162288, 0.0279638708958
        ],
        [5.14868619283e-06, 199, 0.0266750150234, -12110.1718225,
          0.0585700328999
        ],
        [0.0118887669663, 206, 0.0197352576916, -12110.4731431,
          0.0583218829347
        ],
        [7.73536800899e-06, 207, 0.01973484012, -12110.4731643,
          0.0583139281372
        ]
      ], "nm": [["TO_OTU27983", 1]]
    },
    {"p": [[0.00419277747192, 851, 1, -35707.2686243, 0.0367385044934]],
      "nm": [["SA_OTU68451", 1]]
    },
    {"p":
      [
        [5.00000250015e-07, 719, 0.33219843108, -38301.7575533,
          0.0146690103158
        ],
        [7.45012661755e-06, 720, 0.331461255818, -38301.7597749,
          0.0146634597378
        ],
        [0.00225099510597, 718, 0.330848571757, -38301.761625,
          0.0146694163911
        ],
        [9.59181174312e-06, 721, 0.00549174134469, -38305.8600404,
          0.0167159296737
        ]
      ], "nm": [["SA_OTU169906", 1]]
    },
    {"p":
      [
        [7.18243195439e-06, 188, 0.663022390555, -12473.6791446,
          0.010265984335
        ],
        [0.0154274305896, 193, 0.155445798411, -12475.1296563,
          0.0102207881518
        ],
        [7.54894307898e-06, 194, 0.155392918673, -12475.1299965,
          0.0102199277714
        ],
        [0.0504412902694, 189, 0.0130701901457, -12477.6056193,
          0.0123181948687
        ],
        [0.0344376785072, 192, 0.0130687022151, -12477.6057332,
          0.0123184826615
        ]
      ], "nm": [["TO_OTU21954", 1]]
    },
    {"p":
      [[0.0437674350795, 735, 0.290594384491, -38233.8502986, 0.152203076098
        ],
        [0.0122437627041, 737, 0.221079872657, -38234.1237029, 0.148485560662
        ],
        [0.00876120293012, 781, 0.209877410492, -38234.1757034,
          0.142833317029
        ],
        [0.0278709609163, 780, 0.162960291826, -38234.4287204, 0.143056125021
        ],
        [0.0048952433121, 782, 0.0872059092357, -38235.0539549,
          0.139767222935
        ],
        [0.0138946494025, 497, 0.0168953597334, -38236.695188, 0.164692010794
        ],
        [0.00277793874471, 736, 0.0113867715652, -38237.0897747,
          0.165371544393
        ]
      ], "nm": [["SA_OTU23040", 1]]
    },
    {"p":
      [[0.00425812872944, 19, 0.650194245646, -36884.1735837, 0.0579311549803
        ],
        [0.0207869626161, 22, 0.250788967418, -36885.126243, 0.0542079840564
        ],
        [0.0129656752413, 17, 0.0377917690995, -36887.0187635,
          0.0649199820925
        ],
        [0.0101940416181, 18, 0.0377870537314, -36887.0188883, 0.064919913382
        ],
        [5.96031481394e-06, 23, 0.0234379641051, -36887.4964977,
          0.056869281404
        ]
      ], "nm": [["SA_OTU139124", 1]]
    },
    {"p": [[0.104592995131, 201, 1, -12033.1097686, 6.11351501465e-06]],
      "nm": [["TO_OTU182042", 1]]
    },
    {"p":
      [[0.0456097602397, 423, 0.316392721905, -37963.9759702, 0.184446575291
        ],
        [0.0111091898658, 782, 0.177578984463, -37964.5535389, 0.194342145763
        ],
        [0.0307765785688, 396, 0.123167427433, -37964.9194098, 0.199220240588
        ],
        [0.0674707813891, 397, 0.123149668023, -37964.919554, 0.199220603247
        ],
        [6.72116018898e-06, 398, 0.123126362216, -37964.9197433,
          0.199221941141
        ],
        [0.0109965087046, 400, 0.0797949927947, -37965.3534937, 0.1936908694
        ],
        [0.000881538331606, 424, 0.0567898431658, -37965.6935969,
          0.19392630195
        ]
      ], "nm": [["SA_OTU136523", 1]]
    },
    {"p":
      [[0.0149152253234, 742, 0.174614376798, -13241.4929958, 0.0656122944516
        ],
        [7.08293179474e-06, 748, 0.161116866688, -13241.5734458,
          0.0662062317359
        ],
        [0.0333530040221, 738, 0.14724965695, -13241.6634463, 0.0661306556986
        ],
        [0.0146005810305, 761, 0.143985125121, -13241.6858658,
          0.0661710892609
        ],
        [5.352442614e-06, 762, 0.143940193877, -13241.6861779,
          0.0661710330839
        ],
        [9.96945115157e-06, 749, 0.114593715231, -13241.9141829,
          0.0665834944045
        ],
        [0.0107792312249, 741, 0.114500065335, -13241.9150004,
          0.0665848578043
        ]
      ], "nm": [["TO_OTU141898", 1]]
    },
    {"p":
      [
        [7.64303022068e-06, 433, 0.969950025634, -37658.5569424,
          0.0313590539708
        ],
        [8.25356246798e-06, 432, 0.0300499743661, -37662.0313252,
          0.0419050647774
        ]
      ], "nm": [["SA_OTU138498", 1]]
    },
    {"p":
      [
        [8.25356246798e-06, 432, 0.347579359461, -37750.4498865,
          0.0298282424962
        ],
        [0.0156452828617, 433, 0.326555008, -37750.5122811, 0.0298407699222],
        [7.71899471284e-06, 434, 0.32586563254, -37750.5143944,
          0.0298411648832
        ]
      ], "nm": [["SA_OTU52432", 1]]
    },
    {"p":
      [
        [8.25356246798e-06, 432, 0.341579330202, -37719.603816,
          0.0222470836393
        ],
        [0.0123027593299, 433, 0.337286627581, -37719.6164628,
          0.0206491670339
        ],
        [7.71899471284e-06, 434, 0.321134042217, -37719.6655373,
          0.0222428937195
        ]
      ], "nm": [["SA_OTU158371", 1]]
    },
    {"p":
      [
        [0.00239731170557, 747, 0.248749566344, -13028.6691008,
          0.0112175951388
        ],
        [0.00463148920374, 746, 0.210927003024, -13028.8340354,
          0.0124723624723
        ],
        [0.0788593110356, 743, 0.210921781705, -13028.8340601, 0.012479377103
        ],
        [0.0557030508057, 744, 0.164816262006, -13029.0807162,
          0.0135776029151
        ],
        [0.00899436535811, 745, 0.16458538692, -13029.082118, 0.0135866809696
        ]
      ], "nm": [["TO_OTU45721", 1]]
    },
    {"p":
      [[0.0213460719804, 710, 0.6061132616, -37568.5002001, 0.293741036953],
        [0.0673189097063, 693, 0.287592651478, -37569.2457219, 0.297250114743
        ],
        [7.58400159272e-06, 694, 0.0531503501047, -37570.9341423,
          0.313013699355
        ],
        [0.0439555994824, 692, 0.0531437368174, -37570.9342667,
          0.313021322241
        ]
      ], "nm": [["SA_OTU157031", 1]]
    },
    {"p":
      [
        [0.0131143014891, 438, 0.957952122306, -13918.3066831,
          0.00342283388212
        ],
        [0.00348899235072, 437, 0.0420478776944, -13921.432672,
          0.0183394172912
        ]
      ], "nm": [["TO_OTU43775", 1]]
    },
    {"p": [[7.64303022068e-06, 433, 1, -37689.2743612, 0.0581693249309]],
      "nm": [["SA_OTU139517", 1]]
    },
    {"p":
      [[0.0353540782355, 44, 0.892498764021, -13971.7896689, 0.241871243204],
        [0.217983103974, 793, 0.0465450902694, -13974.7432725, 0.343069682794
        ],
        [6.48388022824e-06, 789, 0.017238583432, -13975.7365439,
          0.354383631719
        ],
        [0.0465592933297, 798, 0.0150612319814, -13975.87157, 0.343998640129
        ],
        [5.36438986283e-06, 799, 0.0144360877397, -13975.9139628,
          0.346464028256
        ],
        [0.292531023928, 797, 0.0142202425561, -13975.9290275, 0.346963033452
        ]
      ], "nm": [["TO_OTU28288", 1]]
    },
    {"p": [[0.0719804089812, 733, 1, -37897.7675861, 0.0608339756319]], "nm":
      [["SA_OTU160854", 1]]
    },
    {"p": [[7.64303022068e-06, 433, 1, -37636.5367965, 0.0141413898163]],
      "nm": [["SA_OTU12766", 1]]
    },
    {"p":
      [[0.0129656752413, 17, 0.333531672231, -36551.4227089, 0.0700854680371
        ],
        [0.0101940416181, 18, 0.333405437762, -36551.4230875, 0.0700941624514
        ],
        [5.78811702181e-06, 19, 0.333062890007, -36551.4241154,
          0.0700924039626
        ]
      ], "nm": [["SA_OTU15617", 1]]
    },
    {"p":
      [[0.0205374091086, 392, 0.310443047579, -26090.6104096, 0.0661653803056
        ],
        [5.38541682385e-06, 394, 0.174165101219, -26091.1884064,
          0.0721045701452
        ],
        [0.0401708075808, 393, 0.174059473236, -26091.1890131,
          0.0720963265711
        ],
        [7.84733057298e-06, 395, 0.170738163264, -26091.2082789,
          0.0725634649804
        ],
        [0.0295459957132, 389, 0.170594214703, -26091.2091224,
          0.0725577512697
        ]
      ], "nm": [["DSF_OTU6117", 1]]
    },
    {"p":
      [[0.477199234565, 408, 0.874982310304, -36473.2765442, 0.0926613475731
        ],
        [0.0237582712364, 409, 0.0769148239398, -36475.7080492,
          0.133641482858
        ],
        [0.0356929481238, 407, 0.0280331521633, -36476.71736, 0.134464314888
        ],
        [0.0106831564211, 423, 0.0200697135927, -36477.0515359,
          0.139304533312
        ]
      ], "nm": [["SA_OTU161127", 1]]
    },
    {"p":
      [
        [8.25356246798e-06, 432, 0.347481590522, -37653.7907256,
          0.0298713979006
        ],
        [0.0156452828617, 433, 0.326603518872, -37653.8526903,
          0.0298823120779
        ],
        [7.71899471284e-06, 434, 0.325914890606, -37653.854801,
          0.0298826993185
        ]
      ], "nm": [["SA_OTU4197", 1]]
    },
    {"p":
      [[0.012749225614, 22, 0.490161981525, -36806.6923777, 0.0607676849231],
        [0.0351153372749, 20, 0.451723096299, -36806.7740443, 0.0660166741629
        ],
        [0.0197631086422, 23, 0.0581149221752, -36808.8246912,
          0.0512562590454
        ]
      ], "nm": [["SA_OTU52003", 1]]
    },
    {"p":
      [[0.0525555460942, 709, 0.486601699051, -38046.2644188, 0.118788077478
        ],
        [0.0218533427283, 692, 0.175428178918, -38047.284635, 0.141848758315
        ],
        [0.0218879337246, 694, 0.163276563296, -38047.3564193, 0.129705429054
        ],
        [0.00451881630316, 710, 0.138885796441, -38047.5182127,
          0.125214124339
        ],
        [0.0962942788249, 693, 0.0358077622944, -38048.8737, 0.141200775043]
      ], "nm": [["SA_OTU68627", 1]]
    },
    {"p":
      [[0.0253173788021, 409, 0.540424747719, -37961.6478006, 0.162909021002
        ],
        [0.0356929481238, 407, 0.194673864645, -37962.6688303, 0.164386662053
        ],
        [0.00898104179621, 423, 0.162742201829, -37962.8479886,
          0.167871948657
        ],
        [0.0248195834423, 422, 0.102159185807, -37963.3136237, 0.172746085173
        ]
      ], "nm": [["SA_OTU2982", 1]]
    },
    {"p": [[0.0488031092325, 23, 1, -37559.1553113, 0.0499588477739]], "nm":
      [["SA_OTU239361", 1]]
    },
    {"p":
      [
        [8.25356246798e-06, 432, 0.347867114418, -37638.6749138,
          0.0184386554071
        ],
        [0.0156452828617, 433, 0.326417354549, -37638.7385575,
          0.0184462051693
        ],
        [7.71899471284e-06, 434, 0.325715531033, -37638.7407099,
          0.0184464513898
        ]
      ], "nm": [["SA_OTU139328", 1]]
    },
    {"p":
      [[0.038552960377, 813, 0.724483129391, -13343.1291798, 0.0307992738097
        ],
        [0.00611682376743, 816, 0.138039567125, -13344.7870979,
          0.0511061088207
        ],
        [0.00563343360025, 812, 0.0438776843468, -13345.9332324,
          0.0523012217352
        ],
        [0.0001483075638, 811, 0.0438775397368, -13345.9332357,
          0.0523014854472
        ],
        [5.55028827222e-06, 814, 0.0233251420513, -13346.5651064,
          0.0442070698475
        ],
        [0.00766529436653, 817, 0.0149577024974, -13347.0094119,
          0.0490150033661
        ],
        [0.0016476132334, 818, 0.0114392348513, -13347.2775892,
          0.0527722992787
        ]
      ], "nm": [["TO_OTU47147", 1]]
    },
    {"p":
      [[0.022613148377, 205, 0.904291067677, -12106.8703962, 0.0337418729499
        ],
        [0.152424901335, 201, 0.0503255213124, -12109.7590352,
          0.0450741078355
        ],
        [5.46935386091e-06, 202, 0.0153835723792, -12110.9442473,
          0.0690082812543
        ],
        [0.0463293363311, 200, 0.0153835513427, -12110.9442486,
          0.0690082226963
        ],
        [7.91748225856e-06, 204, 0.0146162872884, -12110.995411,
          0.0698471692298
        ]
      ], "nm": [["TO_OTU37555", 1]]
    },
    {"p":
      [
        [8.25356246798e-06, 432, 0.347179729155, -37682.3467821,
          0.045524423332
        ],
        [0.0156452828617, 433, 0.326746190089, -37682.407441, 0.0455442002777
        ],
        [7.71899471284e-06, 434, 0.326074080756, -37682.4095001,
          0.0455448277325
        ]
      ], "nm": [["SA_OTU9534", 1]]
    },
    {"p": [[0.176250790587, 6, 1, -35512.2398062, 0.0767854574815]], "nm":
      [["BM_OTU3777", 1]]
    },
    {"p":
      [
        [7.64303022068e-06, 433, 0.960120880571, -37648.398138,
          0.0249433463485
        ],
        [8.25356246798e-06, 432, 0.039879119429, -37651.5793443,
          0.0339557296093
        ]
      ], "nm": [["SA_OTU23721", 1]]
    },
    {"p":
      [[0.00375096812579, 425, 0.424854275115, -37979.4737708, 0.11456117448
        ],
        [0.0338673128175, 424, 0.246418584245, -37980.0184853, 0.117253095138
        ],
        [0.0321348186964, 395, 0.245850974602, -37980.0207914, 0.117399337164
        ],
        [0.0448596534189, 423, 0.0534320341029, -37981.5471065,
          0.118018097631
        ],
        [0.0653322988754, 46, 0.0199927923552, -37982.5301452,
          0.0874858288428
        ],
        [0.0143848908777, 400, 0.00656067337652, -37983.6444238,
          0.125492858206
        ],
        [0.0625062242447, 397, 0.00289066620314, -37984.46403, 0.13567436879]
      ], "nm": [["SA_OTU161435", 1]]
    },
    {"p":
      [
        [5.78811702181e-06, 19, 0.333422624768, -36281.0732216,
          0.0150732159314
        ],
        [0.0101940416181, 18, 0.33328999469, -36281.0736195, 0.0150760518948
        ],
        [0.0129656752413, 17, 0.333287380541, -36281.0736273, 0.0150806262307
        ]
      ], "nm": [["SA_OTU52405", 1]]
    },
    {"p":
      [[0.00547494896022, 19, 0.869904522644, -37519.3761382, 0.0421289121777
        ],
        [0.0025587411449, 23, 0.0588231515037, -37522.0699861,
          0.0378515687603
        ],
        [0.023937661756, 22, 0.0532476964661, -37522.1695671, 0.0408069370572
        ],
        [0.0101940416181, 18, 0.018024629386, -37523.2527825, 0.0515135353596
        ]
      ], "nm": [["SA_OTU52079", 1]]
    },
    {"p":
      [
        [8.82743178812e-06, 718, 0.908132475518, -38207.4532836,
          0.0145743061645
        ],
        [7.45012661755e-06, 720, 0.0335271605022, -38210.752318,
          0.0182317755891
        ],
        [5.00000250015e-07, 719, 0.0333748711317, -38210.7568706,
          0.0182608903147
        ],
        [9.15561756694e-06, 712, 0.00835694716902, -38212.1415806,
          0.01841922579
        ],
        [9.6949738818e-06, 716, 0.0083204880022, -38212.1459529,
          0.0184239374539
        ],
        [5.12465277048e-06, 717, 0.00828805767684, -38212.1498582,
          0.0184177659178
        ]
      ], "nm": [["SA_OTU139413", 1]]
    },
    {"p":
      [[0.0280607133892, 753, 0.33385278089, -13034.2157981, 0.0308312322213
        ],
        [9.85665964188e-06, 754, 0.333415525481, -13034.2171087,
          0.0308316578977
        ],
        [0.00277238742855, 752, 0.332731693628, -13034.2191618,
          0.0308342405479
        ]
      ], "nm": [["TO_OTU119026", 1]]
    },
    {"p":
      [[0.0255834581524, 411, 0.59543537587, -37009.8689429, 0.0575010169445
        ],
        [0.00889659329316, 413, 0.2718623225, -37010.65294, 0.0503478058736],
        [0.0277166898774, 412, 0.13270230163, -37011.3701275, 0.0563031774054
        ]
      ], "nm": [["BM_OTU7779", 1]]
    },
    {"p":
      [[0.010737610604, 723, 0.424636537818, -38275.6308297, 0.0733417241585
        ],
        [0.00490141580073, 721, 0.125778754095, -38276.8475388,
          0.0777850063493
        ],
        [0.00806116129758, 732, 0.125693925218, -38276.8482135,
          0.0777749314307
        ],
        [0.0301343128605, 724, 0.0865019690764, -38277.2218961,
          0.0814908855522
        ],
        [5.00000250015e-07, 719, 0.0792657846073, -38277.3092567,
          0.0840682140924
        ],
        [7.45012661755e-06, 720, 0.0791374759057, -38277.3108767,
          0.0840680287366
        ],
        [0.00225099510597, 718, 0.07898555328, -38277.3127983,
          0.0840709396318
        ]
      ], "nm": [["SA_OTU54260", 1]]
    },
    {"p":
      [[0.0205039451052, 750, 0.676277635285, -13022.8923412, 0.0098996032229
        ],
        [0.00409301183657, 757, 0.0539790946972, -13025.4203481,
          0.0203319597423
        ],
        [0.00211136435261, 758, 0.0539780472767, -13025.4203675,
          0.0203553518918
        ],
        [6.45269465897e-06, 759, 0.0539780400181, -13025.4203676,
          0.0203553592171
        ],
        [0.00147696549937, 756, 0.0539573787578, -13025.4207505,
          0.0203554198762
        ],
        [5.00000250015e-07, 755, 0.0539180742541, -13025.4214792,
          0.0203549781874
        ],
        [0.00545624195467, 751, 0.0539117297112, -13025.4215969,
          0.0203549765061
        ]
      ], "nm": [["TO_OTU7729", 1]]
    },
    {"p":
      [[0.0323585755492, 20, 0.945490300689, -37599.6468931, 0.15328468409],
        [0.00773400214918, 22, 0.0354490822926, -37602.9304994,
          0.155874813913
        ],
        [0.083013507942, 21, 0.0190606170187, -37603.5509724, 0.162224327472]
      ], "nm": [["SA_OTU138746", 1]]
    },
    {"p":
      [[0.479858767853, 408, 0.822901253196, -38017.7416882, 0.0995800927195
        ],
        [0.0245186310881, 409, 0.100776120348, -38019.841623, 0.138591139595
        ],
        [0.0356929481238, 407, 0.0352073528022, -38020.8932694,
          0.139633044788
        ],
        [0.00972603130015, 423, 0.0264364845781, -38021.1797793,
          0.144104461242
        ],
        [0.0248195834423, 422, 0.0146787890761, -38021.7681209,
          0.148967083171
        ]
      ], "nm": [["SA_OTU11848", 1]]
    },
    {"p":
      [
        [5.00000250015e-07, 714, 0.321429972018, -38223.8192676,
          0.0181796996856
        ],
        [0.0676481039444, 713, 0.321314950029, -38223.8196255,
          0.0181794420844
        ],
        [8.85521031975e-06, 715, 0.318997741353, -38223.8268633,
          0.0181806510656
        ],
        [9.6949738818e-06, 716, 0.0130549404158, -38227.0228806,
          0.0214634191275
        ],
        [0.001162763431, 712, 0.013050339936, -38227.0232331, 0.0214648360737
        ],
        [5.12465277048e-06, 717, 0.0121520562481, -38227.0945489,
          0.0216935710861
        ]
      ], "nm": [["SA_OTU163157", 1]]
    },
    {"p": [[0.0632602130373, 733, 1, -38311.3280645, 0.174086943368]], "nm":
      [["SA_OTU138211", 1]]
    },
    {"p":
      [[0.0308249353563, 724, 0.663082520659, -38213.6723195, 0.0156950703937
        ],
        [0.0233831063294, 723, 0.301545710741, -38214.4602973,
          0.0130922322191
        ],
        [0.00488273843809, 732, 0.0353717685998, -38216.603305,
          0.0186570119724
        ]
      ], "nm": [["SA_OTU272367", 1]]
    },
    {"p":
      [[0.0080530997161, 23, 0.940449634038, -36832.3675464, 0.0229790621768
        ],
        [0.00582725842079, 19, 0.0479521933212, -36835.3437, 0.0318855727661
        ],
        [0.0210707298495, 22, 0.0115981726407, -36836.7630569,
          0.0289829774527
        ]
      ], "nm": [["SA_OTU183751", 1]]
    },
    {"p":
      [[0.0196074042691, 22, 0.666465212074, -37058.1419209, 0.0665744716383
        ],
        [0.00862475632713, 23, 0.202633782636, -37059.3325086,
          0.0621795096897
        ],
        [0.0087341927169, 19, 0.13090100529, -37059.7694675, 0.0704787939579]
      ], "nm": [["SA_OTU137448", 1]]
    },
    {"p":
      [[0.0180856242731, 423, 0.527257171716, -38007.6251215, 0.125693136356
        ],
        [0.0242136297903, 409, 0.3255918015, -38008.1071654, 0.121912178909],
        [0.0356929481238, 407, 0.107988006506, -38009.2107897, 0.122687803784
        ],
        [0.0248195834423, 422, 0.0391630202791, -38010.2250769,
          0.132726222776
        ]
      ], "nm": [["SA_OTU265208", 1]]
    },
    {"p":
      [[0.00134399921568, 782, 0.39201626505, -37825.6226609, 0.206158924478
        ],
        [0.0136273834763, 781, 0.387792744123, -37825.6334932, 0.207310459307
        ],
        [0.0095836066623, 737, 0.0806126683872, -37827.2043084,
          0.214205642599
        ],
        [0.0413872025795, 423, 0.0489087943004, -37827.704007, 0.191631486294
        ],
        [0.0521558534306, 735, 0.0397877152678, -37827.910406, 0.222493648901
        ],
        [0.0288143315656, 780, 0.0274540904266, -37828.281449, 0.210785460384
        ],
        [0.00277793874471, 736, 0.0234277224456, -37828.4400442,
          0.228791471841
        ]
      ], "nm": [["SA_OTU48557", 1]]
    },
    {"p": [[0.0164601502044, 44, 1, -35140.8312007, 0.0359330899395]], "nm":
      [["SA_OTU85339", 1]]
    },
    {"p":
      [[0.00710656245401, 19, 0.489132132909, -37567.27598, 0.0879262898529],
        [5.96031481394e-06, 23, 0.239350391304, -37567.9906841,
          0.0880006036197
        ],
        [0.023937661756, 22, 0.239097585206, -37567.9917409, 0.0880104737202
        ],
        [0.0129656752413, 17, 0.016213837367, -37570.6827476, 0.0971147169855
        ],
        [0.0101940416181, 18, 0.0162060532144, -37570.6832278,
          0.0971055665963
        ]
      ], "nm": [["SA_OTU138728", 1]]
    },
    {"p":
      [[0.0423977113549, 735, 0.561907325554, -37328.7189719, 0.211927370716
        ],
        [0.0213045824858, 780, 0.257895827098, -37329.4977531, 0.20176345935
        ],
        [0.00764377883054, 737, 0.0690258492633, -37330.8158278,
          0.218016066994
        ],
        [0.00277793874471, 736, 0.0465553608406, -37331.2096667,
          0.226007511233
        ],
        [0.0163446663576, 497, 0.0465112576457, -37331.2106145,
          0.226012396814
        ],
        [0.000772018835551, 781, 0.0111115442256, -37332.6423243,
          0.216833434148
        ],
        [0.119423205777, 734, 0.00699283537355, -37333.1054228,
          0.235811125211
        ]
      ], "nm": [["SA_OTU22498", 1]]
    },
    {"p":
      [[0.0226650503821, 205, 0.755821841777, -12106.3377273, 0.0338654761313
        ],
        [0.136244655443, 201, 0.18183271195, -12107.7624459, 0.0305334397036
        ],
        [5.46935386091e-06, 202, 0.0161874329184, -12110.1812978,
          0.0684416202174
        ],
        [0.0463293363311, 200, 0.0161872838943, -12110.181307,
          0.0684414262105
        ],
        [0.031806318767, 203, 0.0150593501276, -12110.2535339,
          0.0691555286969
        ],
        [7.91748225856e-06, 204, 0.0149113793324, -12110.2634083,
          0.0697358621076
        ]
      ], "nm": [["TO_OTU63500", 1]]
    },
    {"p": [[0.0287296672456, 423, 1, -37926.7209853, 0.119779181199]], "nm":
      [["SA_OTU48755", 1]]
    },
    {"p":
      [[0.481108506462, 408, 0.719514539635, -38022.2537506, 0.104650192452],
        [0.0168690065956, 423, 0.114585617311, -38024.0910051, 0.143234073096
        ],
        [0.0253235139867, 409, 0.111449036981, -38024.1187599, 0.142546603051
        ],
        [0.0356929481238, 407, 0.0365751067358, -38025.2329595,
          0.143886935035
        ],
        [0.0248195834423, 422, 0.0178756993366, -38025.9488852, 0.15261850075
        ]
      ], "nm": [["SA_OTU23077", 1]]
    },
    {"p":
      [[0.0442166402302, 423, 0.374439030723, -37981.4180986, 0.203250297011
        ],
        [0.0674707813891, 397, 0.144370089048, -37982.3711476, 0.218094686718
        ],
        [0.0307765785688, 396, 0.144366009347, -37982.3711758, 0.21809855547
        ],
        [6.72116018898e-06, 398, 0.144321877043, -37982.3714816,
          0.218096405228
        ],
        [0.0106976335787, 400, 0.0864582748045, -37982.8838657,
          0.213074784905
        ],
        [8.45515289814e-06, 424, 0.0621169771011, -37983.2145083,
          0.213625397961
        ],
        [0.0561969373862, 399, 0.0439277419335, -37983.5609816,
          0.221559829119
        ]
      ], "nm": [["SA_OTU154951", 1]]
    },
    {"p":
      [[0.0438493330959, 423, 0.464636766505, -37959.379723, 0.17133022335],
        [0.0674707813891, 397, 0.120031088473, -37960.7332282, 0.186930439124
        ],
        [0.0307765785688, 396, 0.120028263706, -37960.7332517, 0.186934765523
        ],
        [6.72116018898e-06, 398, 0.119986329333, -37960.7336012,
          0.186936359796
        ],
        [0.0112416514285, 400, 0.0827209419213, -37961.1055062,
          0.181066686795
        ],
        [0.00144334565696, 424, 0.0588276774207, -37961.4463665,
          0.181101242246
        ],
        [0.0561969373862, 399, 0.0337689326407, -37962.0014377,
          0.189719029001
        ]
      ], "nm": [["SA_OTU68088", 1]]
    },
    {"p":
      [
        [7.64303022068e-06, 433, 0.940577313188, -37720.325321,
          0.0940616739417
        ],
        [0.00328324420193, 434, 0.0494156303271, -37723.2715481,
          0.099811250481
        ],
        [0.00844339440474, 432, 0.0100070564854, -37724.8685244,
          0.104000610305
        ]
      ], "nm": [["SA_OTU138652", 1]]
    },
    {"p": [[0.192867289509, 6, 1, -35371.3647123, 0.152372892942]], "nm":
      [["BM_OTU272", 1]]
    },
    {"p":
      [[0.14690631766, 430, 0.727328192301, -37602.7017856, 0.217950844407],
        [0.0186863175379, 780, 0.175591968163, -37604.1230005, 0.244400315546
        ],
        [0.0424625336288, 735, 0.0375654174672, -37605.6650796,
          0.275675077421
        ],
        [0.0111967534366, 737, 0.0187649763915, -37606.3591713,
          0.266955374417
        ],
        [0.116882875282, 779, 0.0183546655092, -37606.3812797, 0.229557637346
        ],
        [0.144812366789, 762, 0.0149581412757, -37606.5859077, 0.219967961141
        ],
        [0.00799655965547, 781, 0.0074366388929, -37607.2847445,
          0.26450880851
        ]
      ], "nm": [["SA_OTU136392", 1]]
    },
    {"p":
      [[0.0238660383262, 409, 0.591793482771, -37578.4714384, 0.121462861523
        ],
        [0.0356929481238, 407, 0.202501566943, -37579.5438485, 0.122214014468
        ],
        [0.0102467543503, 423, 0.136983729572, -37579.934734, 0.127547687905
        ],
        [0.0248195834423, 422, 0.0687212207136, -37580.6245381,
          0.132389605238
        ]
      ], "nm": [["SA_OTU8308", 1]]
    },
    {"p":
      [
        [7.64303022068e-06, 433, 0.945525771433, -37525.8762379,
          0.177078792771
        ],
        [8.25356246798e-06, 432, 0.0544742285668, -37528.7302513,
          0.190550565565
        ]
      ], "nm": [["SA_OTU15553", 1]]
    },
    {"p": [[8.25883334689e-06, 713, 1, -38189.7096806, 0.00357783711418]],
      "nm": [["SA_OTU15803", 1]]
    },
    {"p": [[0.0669029805726, 21, 1, -37112.7356411, 0.00408849371037]], "nm":
      [["SA_OTU50370", 1]]
    },
    {"p":
      [[0.00578191106027, 19, 0.862647612868, -37496.4054194, 0.0327413279052
        ],
        [0.00461810935493, 23, 0.0802932993259, -37498.7797396,
          0.0261396129272
        ],
        [0.023937661756, 22, 0.0570590878064, -37499.1213384, 0.0312858381985
        ]
      ], "nm": [["SA_OTU97", 1]]
    },
    {"p":
      [
        [0.00173340680381, 451, 0.776802232226, -36795.6984145,
          6.11351501465e-06
        ],
        [0.00660259684355, 447, 0.0928411242928, -36797.8227106,
          6.11351501465e-06
        ],
        [5.00000250015e-07, 449, 0.043528443358, -36798.5801857,
          0.00203139845333
        ],
        [0.0117282818663, 450, 0.0434333408097, -36798.5823729,
          0.00203190906223
        ],
        [0.00110011206382, 448, 0.043394859314, -36798.5832593,
          0.00204455487372
        ]
      ], "nm": [["BM_OTU806", 1]]
    },
    {"p": [[0.0309706197455, 423, 1, -38049.2272562, 0.190130360042]], "nm":
      [["SA_OTU260521", 1]]
    },
    {"p":
      [
        [0.00490141580073, 721, 0.346391035207, -38217.2315832,
          0.0233502442211
        ],
        [0.00806116129758, 732, 0.346144717192, -38217.2322946,
          0.0233492675846
        ],
        [0.0150857097956, 723, 0.129812905166, -38218.2130573,
          0.0221054495879
        ],
        [5.00000250015e-07, 719, 0.0552856004561, -38219.066639,
          0.0303619399842
        ],
        [7.45012661755e-06, 720, 0.0552067195014, -38219.0680668,
          0.0303545617989
        ],
        [0.00225099510597, 718, 0.0550677241404, -38219.0705877,
          0.0303570305453
        ],
        [0.0052425197842, 717, 0.0120912983376, -38220.5866655,
          0.0301554713053
        ]
      ], "nm": [["SA_OTU141803", 1]]
    },
    {"p": [[0.0602431685506, 733, 1, -38205.9434204, 0.0609918085401]], "nm":
      [["SA_OTU232625", 1]]
    },
    {"p":
      [[0.030723412081, 409, 0.534311692253, -37935.8958201, 0.142592815957],
        [0.00587558345306, 423, 0.196779971213, -37936.8947132,
          0.145486988987
        ],
        [0.0248195834423, 422, 0.152420909273, -37937.1501536, 0.148945165802
        ],
        [0.0356929481238, 407, 0.11648742726, -37937.4190161, 0.144376607961]
      ], "nm": [["SA_OTU97405", 1]]
    },
    {"p": [[7.64303022068e-06, 433, 1, -37643.3768476, 0.0206386185165]],
      "nm": [["SA_OTU51791", 1]]
    },
    {"p":
      [[5.78811702181e-06, 19, 0.333381674532, -36290.702638, 0.0312814629026
        ],
        [0.0101940416181, 18, 0.333309989874, -36290.702853, 0.0312887245044
        ],
        [0.0129656752413, 17, 0.333308335594, -36290.702858, 0.0312939072836]
      ], "nm": [["SA_OTU185693", 1]]
    },
    {"p":
      [[0.0206791579643, 423, 0.858181727897, -37952.4503831, 0.160186961961
        ],
        [0.0248195834423, 422, 0.0531642025394, -37955.2318137,
          0.168876655922
        ],
        [0.0461161377628, 409, 0.0531477619513, -37955.232123, 0.16887652733
        ],
        [0.061623047387, 416, 0.0355063076121, -37955.6354886, 0.159420363271
        ]
      ], "nm": [["SA_OTU9567", 1]]
    },
    {"p": [[7.64303022068e-06, 433, 1, -37730.2455067, 0.0953200649807]],
      "nm": [["SA_OTU139091", 1]]
    },
    {"p":
      [[0.0523265346136, 816, 0.172617805845, -13549.7251255, 0.0685695442791
        ],
        [5.79598770352e-06, 817, 0.172611452418, -13549.7251623,
          0.0685696849367
        ],
        [0.147569311169, 815, 0.172584888494, -13549.7253162, 0.0685690363291
        ],
        [0.0809914127215, 813, 0.134462728113, -13549.9749184,
          0.0624083103957
        ],
        [5.55028827222e-06, 814, 0.121486650977, -13550.076401,
          0.0659449841921
        ],
        [0.119127405804, 810, 0.12146065677, -13550.076615, 0.0659443505323],
        [7.72686286965e-06, 818, 0.104775817383, -13550.2243824,
          0.0690461787875
        ]
      ], "nm": [["TO_OTU181287", 1]]
    },
    {"p":
      [[0.0336524806269, 20, 0.706726089902, -37623.3674591, 0.201770050598],
        [0.00923305480143, 22, 0.215856017649, -37624.5534906, 0.201107359475
        ],
        [0.0716582432955, 21, 0.0774178924497, -37625.5788843, 0.200651330068
        ]
      ], "nm": [["SA_OTU138724", 1]]
    },
    {"p":
      [[8.25356246798e-06, 432, 0.34805338142, -36917.6859851, 0.011066565323
        ],
        [0.0156452828617, 433, 0.32632828565, -36917.750437, 0.0110710504654
        ],
        [7.71899471284e-06, 434, 0.32561833293, -36917.752615,
          0.0110712020383
        ]
      ], "nm": [["SA_OTU138439", 1]]
    },
    {"p":
      [
        [8.25356246798e-06, 432, 0.347012529467, -37721.6392278,
          0.0146777746117
        ],
        [0.0156452828617, 433, 0.326931772466, -37721.6988372,
          0.0146728030741
        ],
        [7.71899471284e-06, 434, 0.326055698067, -37721.7015204,
          0.0146693104696
        ]
      ], "nm": [["SA_OTU264479", 1]]
    },
    {"p":
      [
        [7.36285398747e-06, 782, 0.283139100185, -37871.8007409,
          0.283550389602
        ],
        [0.0136273834763, 781, 0.28300343603, -37871.8012202, 0.283557136042
        ],
        [0.00846826903565, 737, 0.116290357069, -37872.6905891,
          0.290587330797
        ],
        [0.20770546871, 500, 0.112718087246, -37872.7217893, 0.286175058905],
        [0.0515817211039, 735, 0.0985826122479, -37872.8557843,
          0.298827964986
        ],
        [0.00277793874471, 736, 0.0592416934862, -37873.3650537,
          0.305028501772
        ],
        [0.0273217420918, 780, 0.047024713735, -37873.5960059, 0.284375753815
        ]
      ], "nm": [["SA_OTU263410", 1]]
    },
    {"p":
      [[0.0314902006627, 20, 0.977560281619, -36815.2767497, 0.0624456982326
        ],
        [0.0117489780618, 22, 0.0224397183808, -36819.0509771,
          0.0634317343553
        ]
      ], "nm": [["SA_OTU139049", 1]]
    },
    {"p":
      [
        [7.64303022068e-06, 433, 0.960103817165, -37652.9278848,
          0.0249292154758
        ],
        [8.25356246798e-06, 432, 0.0398961828354, -37656.1086456,
          0.0339224332801
        ]
      ], "nm": [["SA_OTU9535", 1]]
    },
    {"p": [[0.0193198767634, 44, 1, -35314.4053151, 0.0201455819744]], "nm":
      [["SA_OTU48773", 1]]
    },
    {"p":
      [[0.0129656752413, 17, 0.332047129694, -32132.3379413, 0.132074199123],
        [5.78811702181e-06, 19, 0.331989720876, -32132.3381143,
          0.132062960815
        ],
        [0.0101940416181, 18, 0.331878312907, -32132.3384499, 0.132073930333
        ],
        [0.00392723196119, 23, 0.00408483652361, -32136.7359366,
          0.127836410714
        ]
      ], "nm": [["SA_OTU52071", 1]]
    },
    {"p":
      [
        [0.00813822157809, 360, 0.179756228731, -13923.7811264,
          0.0293288835191
        ],
        [0.0207242287016, 358, 0.179405845468, -13923.7830775, 0.029467594517
        ],
        [0.0108866254167, 359, 0.179360877699, -13923.7833282,
          0.0294685526934
        ],
        [5.94381014431e-06, 362, 0.179318310122, -13923.7835655,
          0.0293666798082
        ],
        [0.0524366057961, 361, 0.179257990973, -13923.783902, 0.0293674089136
        ],
        [0.0365948615622, 350, 0.060802015146, -13924.8651051,
          0.0307025355445
        ],
        [5.39315367054e-06, 352, 0.042098731861, -13925.2327104,
          0.0364265517059
        ]
      ], "nm": [["TO_OTU39241", 1]]
    },
    {"p":
      [
        [7.64303022068e-06, 433, 0.990054192978, -37736.2509551,
          0.0222036831489
        ],
        [0.00844339440474, 432, 0.00994580702207, -37740.8515638,
          0.0252016569272
        ]
      ], "nm": [["SA_OTU139428", 1]]
    },
    {"p":
      [[0.436971943815, 408, 0.849626431183, -32793.6021138, 0.248170673643],
        [0.0625514227443, 416, 0.0423728127173, -32796.6004036,
          0.304727689643
        ],
        [0.023538903364, 409, 0.0397104320902, -32796.6652966, 0.318989821918
        ],
        [0.0356929481238, 407, 0.0221805914369, -32797.2476929, 0.32549390893
        ],
        [0.0133007243163, 422, 0.0210553576308, -32797.2997555, 0.32476701755
        ],
        [6.70430818649e-06, 423, 0.0131830084801, -32797.7679818,
          0.32939637359
        ],
        [0.0269286959416, 421, 0.0118713664618, -32797.8727812,
          0.328202913723
        ]
      ], "nm": [["SA_OTU136499", 1]]
    },
    {"p":
      [[0.478093562369, 408, 0.90578539867, -38005.8986677, 0.0855260470521],
        [0.0241106673434, 409, 0.0758647746, -38008.3785177, 0.126907263393],
        [0.0100669274871, 423, 0.0183498267301, -38009.79785, 0.132777821302]
      ], "nm": [["SA_OTU60574", 1]]
    },
    {"p":
      [
        [7.64303022068e-06, 433, 0.971735163167, -37647.1837468,
          0.0199237007345
        ],
        [8.25356246798e-06, 432, 0.0282648368329, -37650.7212116,
          0.0300982869658
        ]
      ], "nm": [["SA_OTU15747", 1]]
    },
    {"p":
      [[0.0239059146774, 438, 0.576526177981, -12878.3044572, 0.0729115602838
        ],
        [0.00728502278384, 463, 0.224816439132, -12879.2461937,
          0.0801384490097
        ],
        [7.64303022068e-06, 433, 0.059339353463, -12880.5782052,
          0.0920110652823
        ],
        [0.0158007821772, 434, 0.0432505710773, -12880.8944675,
          0.0924989056201
        ],
        [0.0045760100833, 437, 0.0431846504808, -12880.8959928,
          0.0925038521021
        ],
        [0.0151613870782, 454, 0.0375057119028, -12881.0369847,
          0.0928451732669
        ],
        [0.00536361939985, 455, 0.015377095963, -12881.9285988,
          0.105723441041
        ]
      ], "nm": [["TO_OTU149575", 1]]
    },
    {"p":
      [[0.0308860906482, 902, 0.817007905032, -38086.9810628, 0.22269670469],
        [0.0676478569898, 25, 0.0464506285277, -38089.8483216, 0.226498457288
        ],
        [0.10292571538, 46, 0.0415248968459, -38089.9604184, 0.241007751373],
        [0.0812444879305, 901, 0.0415166723373, -38089.9606165,
          0.241010140837
        ],
        [7.19476133603e-06, 903, 0.0412640416901, -38089.9667201,
          0.229989822395
        ],
        [0.232071363075, 11, 0.0122358555671, -38091.182341, 0.223513038636]
      ], "nm": [["SA_OTU195120", 1]]
    },
    {"p":
      [[0.479013108773, 408, 0.75997932165, -37839.1301193, 0.16125676754],
        [0.0222138749365, 409, 0.126180327439, -37840.9256985, 0.201224015027
        ],
        [0.0356929481238, 407, 0.0643584072928, -37841.598943, 0.202094706407
        ],
        [0.0248195834423, 422, 0.0247415322046, -37842.5549273,
          0.212624512229
        ],
        [6.70430818649e-06, 423, 0.0247404114133, -37842.5549726,
          0.212621418934
        ]
      ], "nm": [["SA_OTU14356", 1]]
    },
    {"p":
      [[0.428919614057, 408, 0.616336971591, -30309.1180485, 0.556146611955],
        [0.0937213582002, 404, 0.10360398136, -30310.9012666, 0.64091326577],
        [5.6300986159e-06, 409, 0.0811676738677, -30311.1453253,
          0.652376336913
        ],
        [0.0356929481238, 407, 0.0811541875693, -30311.1454914,
          0.652378193338
        ],
        [0.0666708160644, 403, 0.0414431301506, -30311.8175202,
          0.654312292809
        ],
        [5.90260561247e-06, 405, 0.0401243231798, -30311.8498596,
          0.662401428951
        ],
        [0.0218461357559, 420, 0.0361697322812, -30311.9536197,
          0.670468860185
        ]
      ], "nm": [["SA_OTU161190", 1]]
    },
    {"p": [[0.0518689925318, 733, 1, -38232.1191719, 0.0519064134444]], "nm":
      [["SA_OTU139065", 1]]
    },
    {"p":
      [[0.0242274020486, 409, 0.584600622013, -37928.6001958, 0.126771926489
        ],
        [0.0356929481238, 407, 0.198472377058, -37929.6804748, 0.127671452431
        ],
        [0.0100889299618, 423, 0.142892713049, -37930.0090307, 0.132546840008
        ],
        [0.0248195834423, 422, 0.07403428788, -37930.6665964, 0.137385417395]
      ], "nm": [["SA_OTU23605", 1]]
    },
    {"p": [[8.25883334689e-06, 713, 1, -38268.598835, 0.00357626556045]],
      "nm": [["SA_OTU136190", 1]]
    },
    {"p":
      [[5.00000250015e-07, 714, 0.319346064959, -38219.610946, 0.021902827213
        ],
        [0.0676481039444, 713, 0.319228260972, -38219.611315, 0.0219026278246
        ],
        [8.85521031975e-06, 715, 0.316946300409, -38219.618489,
          0.0219039851786
        ],
        [9.6949738818e-06, 716, 0.0151332603594, -38222.6603264,
          0.0252737133048
        ],
        [0.001162763431, 712, 0.0151287927464, -38222.6606217,
          0.0252749760518
        ],
        [5.12465277048e-06, 717, 0.0142173205545, -38222.7227604,
          0.0254760136322
        ]
      ], "nm": [["SA_OTU165792", 1]]
    },
    {"p":
      [
        [7.64303022068e-06, 433, 0.965853712321, -37655.7378934,
          0.0170577051146
        ],
        [8.25356246798e-06, 432, 0.034146287679, -37659.0802519,
          0.0262022859364
        ]
      ], "nm": [["SA_OTU22317", 1]]
    },
    {"p":
      [[0.0182428294082, 205, 0.888517591501, -12037.8657775, 0.038803745022
        ],
        [0.131994166867, 201, 0.111482408499, -12039.9414652, 0.0357558731914
        ]
      ], "nm": [["TO_OTU31008", 1]]
    },
    {"p":
      [[0.0077973088931, 16, 0.662501030423, -37067.1240681, 0.0222396139746
        ],
        [0.0172306094003, 12, 0.303051878871, -37067.9061862, 0.0265267997089
        ],
        [0.0158035253879, 15, 0.0344470907061, -37070.0806656,
          0.0273728440315
        ]
      ], "nm": [["SA_OTU198545", 1]]
    },
    {"p":
      [
        [7.64303022068e-06, 433, 0.956518628194, -37494.0943487,
          0.175500615228
        ],
        [8.25356246798e-06, 432, 0.0434813718063, -37497.1853164,
          0.190540086988
        ]
      ], "nm": [["SA_OTU138662", 1]]
    },
    {"p":
      [[0.010069771031, 433, 0.364388358199, -37633.7639585, 0.0154347110586
        ],
        [8.25356246798e-06, 432, 0.327645094022, -37633.8702477,
          0.0184442159351
        ],
        [7.71899471284e-06, 434, 0.307966547779, -37633.9321875,
          0.0184334434571
        ]
      ], "nm": [["SA_OTU48153", 1]]
    },
    {"p":
      [[0.0245328256912, 409, 0.569193805343, -37937.3228531, 0.138521962346
        ],
        [0.0356929481238, 407, 0.198423614327, -37938.3766699, 0.139572006715
        ],
        [0.00973162477818, 423, 0.149461161586, -37938.6600376,
          0.144034406654
        ],
        [0.0248195834423, 422, 0.0829214187442, -37939.2491807,
          0.148899003737
        ]
      ], "nm": [["SA_OTU161192", 1]]
    },
    {"p": [[7.64303022068e-06, 433, 1, -37683.7348678, 0.0532976120972]],
      "nm": [["SA_OTU51799", 1]]
    },
    {"p":
      [
        [8.25356246798e-06, 432, 0.346732419599, -37714.910127,
          0.0184389599812
        ],
        [0.0156459882673, 433, 0.327119756788, -37714.968354, 0.0184264573031
        ],
        [7.71899471284e-06, 434, 0.326147823613, -37714.9713296,
          0.0184254747957
        ]
      ], "nm": [["SA_OTU158363", 1]]
    },
    {"p": [[0.0472683458408, 733, 1, -38251.049643, 0.0212957209192]], "nm":
      [["SA_OTU139295", 1]]
    },
    {"p":
      [[0.0543315606947, 850, 0.308032586224, -35217.7316752, 0.0407658607518
        ],
        [0.0318842739994, 855, 0.291206501327, -35217.7878481,
          0.0413989674605
        ],
        [0.000102874275021, 856, 0.290332894761, -35217.7908526,
          0.0415621614311
        ],
        [0.00484649006535, 858, 0.0901884439796, -35218.9599794,
          0.0411375898225
        ],
        [5.17373154029e-06, 857, 0.0202395737085, -35220.454241,
          0.0464958797047
        ]
      ], "nm": [["SA_OTU134251", 1]]
    },
    {"p":
      [[0.0245157187088, 409, 0.569795232544, -38019.3105705, 0.138064558012
        ],
        [0.0356929481238, 407, 0.198523818579, -38020.3649385, 0.139098927427
        ],
        [0.00973937189926, 423, 0.149154089695, -38020.6508677,
          0.143573030289
        ],
        [0.0248195834423, 422, 0.0825268591828, -38021.2427238,
          0.148417286181
        ]
      ], "nm": [["SA_OTU136405", 1]]
    },
    {"p":
      [
        [8.25356246798e-06, 432, 0.343904902214, -20820.1603297,
          6.11351501465e-06
        ],
        [0.0156452828617, 433, 0.328167936557, -20820.2071694,
          6.11351501465e-06
        ],
        [7.71899471284e-06, 434, 0.327927161229, -20820.2079033,
          6.11351501465e-06
        ]
      ], "nm": [["SA_OTU5561", 1]]
    },
    {"p":
      [[8.25356246798e-06, 432, 0.34636162748, -37715.7429905, 0.018421135511
        ],
        [0.015645370921, 433, 0.327305829527, -37715.7995789, 0.0184062438942
        ],
        [7.71899471284e-06, 434, 0.326332542993, -37715.802557,
          0.0184055205655
        ]
      ], "nm": [["SA_OTU42158", 1]]
    },
    {"p": [[7.64303022068e-06, 433, 1, -37681.5567216, 0.048445199859]],
      "nm": [["SA_OTU139342", 1]]
    },
    {"p":
      [[0.0245300300533, 409, 0.569220890747, -37943.6139015, 0.138345036509
        ],
        [0.0356929481238, 407, 0.198591127922, -37944.666922, 0.139379513088
        ],
        [0.00972955616206, 423, 0.149342946642, -37944.9519247,
          0.143854952765
        ],
        [0.0248195834423, 422, 0.0828450346895, -37945.5411982,
          0.148705776729
        ]
      ], "nm": [["SA_OTU49211", 1]]
    },
    {"p":
      [[0.0425064789471, 423, 0.507270912525, -37963.3470302, 0.17807340998],
        [0.0674707813891, 397, 0.119033045421, -37964.7966743, 0.194357233857
        ],
        [0.0307765785688, 396, 0.119029994765, -37964.7966999, 0.194357077627
        ],
        [6.72116018898e-06, 398, 0.118989642442, -37964.797039,
          0.194354378176
        ],
        [0.0111327068473, 400, 0.0792058040759, -37965.2040258,
          0.188637206037
        ],
        [0.000703911357229, 424, 0.0564706007711, -37965.5423553,
          0.188921772432
        ]
      ], "nm": [["SA_OTU161206", 1]]
    },
    {"p": [[0.0643815669827, 733, 1, -38224.3810779, 0.079271855226]], "nm":
      [["SA_OTU278396", 1]]
    },
    {"p":
      [[0.0228030164493, 409, 0.593050487633, -37927.5598018, 0.121364412043
        ],
        [0.0356929481238, 407, 0.223298571082, -37928.5365716, 0.122013998895
        ],
        [0.00997803012448, 423, 0.121083224344, -37929.1486033,
          0.128088331771
        ],
        [0.0248195834423, 422, 0.0625677169416, -37929.8088319,
          0.132704596287
        ]
      ], "nm": [["SA_OTU23599", 1]]
    },
    {"p":
      [[0.0243503573191, 409, 0.598414723595, -37923.8630288, 0.115758597487
        ],
        [0.0356929481238, 407, 0.191833848092, -37925.0006832, 0.116620572295
        ],
        [0.0104055891869, 423, 0.141333710515, -37925.306189, 0.121578480599
        ],
        [0.0248195834423, 422, 0.0684177177969, -37926.031681, 0.126348792448
        ]
      ], "nm": [["SA_OTU48591", 1]]
    },
    {"p":
      [
        [8.82743178812e-06, 718, 0.99382335421, -38130.1825679,
          6.11351501465e-06
        ],
        [0.000719964661966, 720, 0.0031723398724, -38135.9296579,
          0.00248932921772
        ],
        [5.00000250015e-07, 719, 0.00300430591753, -38135.9840808,
          0.0034593819458
        ]
      ], "nm": [["SA_OTU140793", 1]]
    },
    {"p":
      [[0.119634703717, 0, 0.949733964952, -36211.0436701, 0.0636867785801],
        [0.373832949744, 1, 0.0322799655943, -36214.4254052, 0.0610353256169
        ],
        [6.28939924429e-06, 2, 0.0179860694542, -36215.0102545,
          0.0716783323091
        ]
      ], "nm": [["BM_OTU761", 1]]
    },
    {"p":
      [
        [8.82743178812e-06, 718, 0.908824056674, -38287.3379677,
          0.0144543399529
        ],
        [7.45012661755e-06, 720, 0.0332791823416, -38290.6451871,
          0.0180850220987
        ],
        [5.00000250015e-07, 719, 0.033126140375, -38290.6497965,
          0.0181101099589
        ],
        [9.15561756694e-06, 712, 0.00829168289297, -38292.0348662,
          0.0182661458144
        ],
        [9.6949738818e-06, 716, 0.00825549663095, -38292.03924,
          0.0182708762739
        ],
        [5.12465277048e-06, 717, 0.0082234410858, -38292.0431305,
          0.0182646776705
        ]
      ], "nm": [["SA_OTU162393", 1]]
    },
    {"p":
      [[0.475222343495, 408, 0.914947692884, -38026.339484, 0.10696994476],
        [0.0248147317713, 409, 0.0643620202355, -38028.9938271,
          0.150126161647
        ],
        [0.0110277207817, 423, 0.0206902868804, -38030.1286865,
          0.154796738497
        ]
      ], "nm": [["SA_OTU23876", 1]]
    },
    {"p":
      [[0.00521711669443, 19, 0.894509793685, -37600.0009605, 0.051367102678
        ],
        [0.000831655565585, 23, 0.0524325207301, -37602.8377093,
          0.0492187585818
        ],
        [0.0129656752413, 17, 0.0265356569067, -37603.518747, 0.060320539765
        ],
        [0.0101940416181, 18, 0.0265220286783, -37603.5192607,
          0.0603210083714
        ]
      ], "nm": [["SA_OTU52072", 1]]
    },
    {"p":
      [
        [8.25356246798e-06, 432, 0.348055140076, -37621.5082161,
          0.0109764160978
        ],
        [0.0156452828617, 433, 0.326327481393, -37621.5726756,
          0.0109808178345
        ],
        [7.71899471284e-06, 434, 0.32561737853, -37621.574854,
          0.0109875271267
        ]
      ], "nm": [["SA_OTU7181", 1]]
    },
    {"p":
      [[0.007802978847, 433, 0.430995875988, -37624.5072036, 0.0096555553067
        ],
        [8.25356246798e-06, 432, 0.293041949841, -37624.8929863,
          0.014695630524
        ],
        [7.71899471284e-06, 434, 0.275962174171, -37624.9530383,
          0.0146788032998
        ]
      ], "nm": [["SA_OTU48199", 1]]
    },
    {"p": [[0.0510709196849, 23, 1, -37551.3147994, 0.0453179783388]], "nm":
      [["SA_OTU140555", 1]]
    },
    {"p":
      [
        [0.0354839549778, 342, 0.953427838504, -13721.6247494,
          0.00821933777485
        ],
        [6.52844392972e-06, 351, 0.0240146378616, -13725.3061496,
          0.0289858088612
        ],
        [8.14774778778e-06, 348, 0.0225575236342, -13725.3687445,
          0.0231340416656
        ]
      ], "nm": [["TO_OTU79080", 1]]
    },
    {"p":
      [[0.03010681864, 423, 0.388699004184, -38046.3676102, 0.177054642098],
        [0.00974513380053, 737, 0.175867266385, -38047.160686, 0.209477078254
        ],
        [0.00132418198382, 782, 0.117949735298, -38047.560157, 0.202927360895
        ],
        [0.0127893676681, 781, 0.117588181456, -38047.563227, 0.203965636451
        ],
        [0.0519930115151, 735, 0.0839241713337, -38047.9005019,
          0.217972519234
        ],
        [0.028118241306, 780, 0.0684082157232, -38048.1049226, 0.204545432972
        ],
        [0.00277793874471, 736, 0.0475634256207, -38048.4683514,
          0.224401420953
        ]
      ], "nm": [["SA_OTU136384", 1]]
    },
    {"p":
      [[0.011134653336, 393, 0.441415422795, -28520.3579914, 0.277706324447],
        [0.0186683590186, 395, 0.129751993461, -28521.5823529, 0.283713328788
        ],
        [9.05462370019e-06, 425, 0.112869820343, -28521.7217427,
          0.288771572208
        ],
        [0.0346238511179, 424, 0.112834506384, -28521.7220556, 0.28875855208
        ],
        [0.0228523098555, 389, 0.082758170955, -28522.0320551, 0.28129234334
        ],
        [0.00550928141079, 394, 0.0641926604539, -28522.286089,
          0.287421951005
        ],
        [0.0296918255725, 392, 0.0561774256089, -28522.4194628,
          0.288124209739
        ]
      ], "nm": [["DSF_OTU5073", 1]]
    },
    {"p":
      [[0.00416432574091, 19, 0.618256967075, -36810.4063266, 0.0627344579653
        ],
        [0.020084612513, 22, 0.279588676536, -36811.1999112, 0.0585611148265
        ],
        [0.0129656752413, 17, 0.0400018377873, -36813.1443054,
          0.0696005922705
        ],
        [0.0101940416181, 18, 0.0399967909393, -36813.1444315,
          0.0696091600774
        ],
        [5.96031481394e-06, 23, 0.0221557276621, -36813.7351347,
          0.0618305684258
        ]
      ], "nm": [["SA_OTU226033", 1]]
    },
    {"p":
      [[0.0343292604622, 423, 0.976753748613, -37916.1327293, 0.104187289147
        ],
        [0.0111508396824, 782, 0.0232462513871, -37919.87082, 0.115277112711]
      ], "nm": [["SA_OTU136380", 1]]
    },
    {"p":
      [[0.0452611531221, 735, 0.41344908516, -37330.6023177, 0.21642534642],
        [0.0210852307918, 780, 0.366676305475, -37330.7223726, 0.201338682232
        ],
        [0.00823969629792, 737, 0.0849795062027, -37332.1844419,
          0.218132184301
        ],
        [0.00277793874471, 736, 0.052658830099, -37332.6630181,
          0.227275896448
        ],
        [0.0163446663576, 497, 0.0526146747753, -37332.663857, 0.227279814845
        ],
        [0.00595649447818, 781, 0.0168409727069, -37333.8030373,
          0.214140486366
        ],
        [7.36285398747e-06, 782, 0.0127806255815, -37334.0789216,
          0.212900791366
        ]
      ], "nm": [["SA_OTU9482", 1]]
    },
    {"p": [[0.0228906579807, 23, 1, -36551.9912191, 0.165271082437]], "nm":
      [["SA_OTU138748", 1]]
    },
    {"p":
      [
        [7.36285398747e-06, 782, 0.416038254392, -37854.8844299,
          0.293336440849
        ],
        [0.0136273834763, 781, 0.415680828232, -37854.8852894, 0.293350667978
        ],
        [0.0446132029536, 423, 0.0500453550065, -37857.0022775,
          0.270467274505
        ],
        [0.0294175404939, 780, 0.0304642269966, -37857.498654, 0.301295469641
        ],
        [0.0307765785688, 396, 0.0292597329499, -37857.5389949,
          0.284014973558
        ],
        [0.0674707813891, 397, 0.0292584936539, -37857.5390372,
          0.284020293725
        ],
        [6.72116018898e-06, 398, 0.0292531087694, -37857.5392213,
          0.284022456178
        ]
      ], "nm": [["SA_OTU14774", 1]]
    },
    {"p":
      [[0.163236372734, 201, 0.231494911721, -11547.0489558, 0.0571424286438
        ],
        [0.0325648099004, 205, 0.138673063164, -11547.5613946,
          0.0554415912809
        ],
        [5.46935386091e-06, 202, 0.127934099376, -11547.6419984,
          0.0728386026625
        ],
        [0.0463293363311, 200, 0.127933840603, -11547.6420004,
          0.0728306273059
        ],
        [0.0116014126697, 56, 0.127266651471, -11547.6472292, 0.0694582933517
        ],
        [7.91748225856e-06, 204, 0.123357893118, -11547.6784239,
          0.0735560504443
        ],
        [0.0334163819598, 203, 0.123339540546, -11547.6785726,
          0.0735591376421
        ]
      ], "nm": [["TO_OTU31052", 1]]
    },
    {"p":
      [[0.0243089321363, 409, 0.576956908681, -37934.8197865, 0.132444718997
        ],
        [0.0356929481238, 407, 0.19976378567, -37935.8804185, 0.133380993101
        ],
        [0.009914314554, 423, 0.145352908137, -37936.1983895, 0.13812428753],
        [0.0248195834423, 422, 0.0779263975111, -37936.8217894,
          0.142969144241
        ]
      ], "nm": [["SA_OTU1977", 1]]
    },
    {"p":
      [
        [0.00605157988927, 433, 0.752771883261, -37612.2509253,
          8.16741967504e-06
        ],
        [8.25356246798e-06, 432, 0.247228116739, -37613.364376,
          0.00728805444943
        ]
      ], "nm": [["SA_OTU51248", 1]]
    },
    {"p":
      [[0.471763748566, 408, 0.933272699734, -37830.0761357, 0.0987497479502
        ],
        [0.0246579276046, 409, 0.0525175874642, -37832.9536851,
          0.145406909692
        ],
        [0.00949850645347, 423, 0.0142097128021, -37834.2609074,
          0.150806764463
        ]
      ], "nm": [["SA_OTU262202", 1]]
    },
    {"p": [[5.37382471984e-06, 14, 1, -37140.1019297, 0.0187213091304]],
      "nm": [["SA_OTU148191", 1]]
    },
    {"p":
      [[0.00534579779239, 19, 0.572265360259, -37577.9781538, 0.118115804322
        ],
        [0.00898053158796, 23, 0.183439387211, -37579.1158723, 0.107004729151
        ],
        [0.0205547656647, 22, 0.159287307154, -37579.2570471, 0.114337893126
        ],
        [0.0129656752413, 17, 0.0425140637573, -37580.5779217, 0.128449972998
        ],
        [0.0101940416181, 18, 0.0424938816177, -37580.5783965, 0.128455965861
        ]
      ], "nm": [["SA_OTU138826", 1]]
    },
    {"p":
      [
        [0.00556931499408, 433, 0.668988338363, -37629.5172841,
          0.0178561029736
        ],
        [8.25356246798e-06, 432, 0.331011661637, -37630.2208972,
          0.0184839656099
        ]
      ], "nm": [["SA_OTU9546", 1]]
    },
    {"p":
      [[0.434616447071, 408, 0.982612107798, -30526.2533936, 0.151089956728],
        [0.0222382557132, 409, 0.0173878922024, -30530.287834, 0.232867928879
        ]
      ], "nm": [["SA_OTU136535", 1]]
    },
    {"p": [[0.0820226693373, 50, 1, -13700.8599657, 0.0671264489451]], "nm":
      [["TO_OTU31568", 1]]
    },
    {"p":
      [[6.13461385313e-06, 44, 0.882221398913, -7808.3557868, 0.140843206014
        ],
        [0.0305476649169, 43, 0.0306401372358, -7811.71591902, 0.170497488614
        ],
        [9.77389302946e-06, 45, 0.0306342293449, -7811.71611185,
          0.170505492934
        ],
        [0.0647692020838, 42, 0.0282561702404, -7811.79691799, 0.17232190998
        ],
        [0.134637263941, 41, 0.028248064266, -7811.79720491, 0.172320062998]
      ], "nm": [["SA_OTU48558", 1]]
    },
    {"p":
      [[0.00455139012583, 19, 0.590477394546, -36789.4472402, 0.0486228595111
        ],
        [0.020466960731, 22, 0.310057229242, -36790.0914147, 0.0439964040797
        ],
        [0.00452336019056, 23, 0.0474586573805, -36791.9683126,
          0.0431653908356
        ],
        [0.0129656752413, 17, 0.0260049750991, -36792.5698837,
          0.0561867920178
        ],
        [0.0101940416181, 18, 0.026001743732, -36792.570008, 0.056186821738]
      ], "nm": [["SA_OTU51936", 1]]
    },
    {"p": [[0.0322236069781, 733, 1, -36641.8681108, 0.0388523352107]], "nm":
      [["SA_OTU138560", 1]]
    },
    {"p":
      [[0.476891259492, 408, 0.902286293991, -38025.6242573, 0.0907555688384
        ],
        [0.0242928050807, 409, 0.0780685640805, -38028.0716017,
          0.132509336568
        ],
        [0.00990555465741, 423, 0.019645141929, -38029.4513591,
          0.138195168404
        ]
      ], "nm": [["SA_OTU23083", 1]]
    },
    {"p":
      [[0.484904046764, 408, 0.716290705576, -37946.701106, 0.117543216533],
        [0.0248348886418, 409, 0.15685732528, -37948.2198555, 0.152360091172
        ],
        [0.0356929481238, 407, 0.0563449257925, -37949.2437, 0.153629929333],
        [0.00932600585438, 423, 0.0441858799148, -37949.4867869,
          0.157617058858
        ],
        [0.0248195834423, 422, 0.0263211634367, -37950.0048188,
          0.162537363367
        ]
      ], "nm": [["SA_OTU154684", 1]]
    },
    {"p":
      [[0.470661491177, 408, 0.946542829599, -37929.2169875, 0.0851462807794
        ],
        [0.0243473319761, 409, 0.0398048685417, -37932.3858145, 0.13290659062
        ],
        [0.0129081366466, 423, 0.0136523018593, -37933.4558956,
          0.137657984645
        ]
      ], "nm": [["SA_OTU23082", 1]]
    },
    {"p":
      [[0.0124926448936, 22, 0.908434848597, -36849.1303481, 0.1124111941],
        [0.0398486380911, 20, 0.0645166169213, -36851.7751484, 0.120871300706
        ],
        [0.083013507942, 21, 0.0270485344812, -36852.6444384, 0.125494507369]
      ], "nm": [["SA_OTU139092", 1]]
    },
    {"p":
      [[0.0240820909229, 409, 0.584629752185, -37902.8021555, 0.126656283719
        ],
        [0.0356929481238, 407, 0.201171672748, -37903.8689756, 0.127491693926
        ],
        [0.0100885866819, 423, 0.141097619874, -37904.2236822, 0.132526684875
        ],
        [0.0248195834423, 422, 0.0731009551924, -37904.8812928,
          0.137353377008
        ]
      ], "nm": [["SA_OTU6979", 1]]
    },
    {"p":
      [[0.47343841058, 408, 0.86526176796, -37938.6857896, 0.0976540027296],
        [0.0179075574333, 423, 0.085603120491, -37940.9991, 0.142662956765],
        [0.024863272334, 409, 0.0491351115487, -37941.5542478, 0.139763944381
        ]
      ], "nm": [["SA_OTU254815", 1]]
    },
    {"p":
      [
        [0.000885315939428, 19, 0.354388600858, -36253.178472,
          0.00554672015333
        ],
        [0.0129656752413, 17, 0.322809723427, -36253.271803, 0.00691716054635
        ],
        [0.0101940416181, 18, 0.322801675715, -36253.2718279,
          0.00691742310342
        ]
      ], "nm": [["SA_OTU263", 1]]
    },
    {"p": [[0.0802491915361, 733, 1, -37978.316368, 0.0533313625115]], "nm":
      [["SA_OTU138186", 1]]
    },
    {"p":
      [[0.0462086242622, 44, 0.970127183654, -37293.9278431, 0.154812095644],
        [0.0379997492547, 46, 0.029872816346, -37297.4083214, 0.165946503833]
      ], "nm": [["SA_OTU161429", 1]]
    },
    {"p":
      [
        [5.00000250015e-07, 719, 0.234105378358, -38221.6435426,
          0.0306061010117
        ],
        [7.45012661755e-06, 720, 0.233749393743, -38221.6450644,
          0.0306104727305
        ],
        [0.00225099510597, 718, 0.233183000857, -38221.6474904,
          0.0306069952358
        ],
        [0.00261764683865, 721, 0.137804383981, -38222.1734788,
          0.0274789958554
        ],
        [0.00950129705093, 723, 0.0798473621327, -38222.7191971,
          0.0256214836613
        ],
        [0.0052425197842, 717, 0.0489286766786, -38223.2089503,
          0.0305894775013
        ],
        [0.00440111279619, 711, 0.0323818042501, -38223.6217173,
          0.0308770933032
        ]
      ], "nm": [["SA_OTU2481", 1]]
    },
    {"p":
      [[0.00521687713243, 19, 0.894515354587, -37522.4856826, 0.0513695442047
        ],
        [0.000809927059027, 23, 0.0524125474095, -37525.3228186,
          0.0492459175428
        ],
        [0.0129656752413, 17, 0.0265428658087, -37526.0032036,
          0.0603228245537
        ],
        [0.0101940416181, 18, 0.0265292321945, -37526.0037174,
          0.0603232935802
        ]
      ], "nm": [["SA_OTU138786", 1]]
    },
    {"p":
      [[0.00936699496661, 753, 0.53507887316, -13035.4986434, 0.0122335340457
        ],
        [9.85665964188e-06, 754, 0.232699131093, -13036.3313113,
          0.0308261119091
        ],
        [0.00277238742855, 752, 0.232221995747, -13036.3333638,
          0.0308286881007
        ]
      ], "nm": [["TO_OTU198795", 1]]
    },
    {"p":
      [[0.0180809514993, 423, 0.527412745758, -37930.0580202, 0.125919604648
        ],
        [0.0242251644026, 409, 0.325311932006, -37930.5412191, 0.122144269813
        ],
        [0.0356929481238, 407, 0.10798179278, -37931.644041, 0.122921726829],
        [0.0248195834423, 422, 0.0392935294563, -37932.6549438, 0.13296000471
        ]
      ], "nm": [["SA_OTU264398", 1]]
    },
    {"p":
      [
        [0.0001483075638, 811, 0.333452973362, -35483.1666599,
          6.11351501465e-06
        ],
        [0.00563343360025, 812, 0.333449014128, -35483.1666718,
          6.11351501465e-06
        ],
        [5.50987825568e-06, 813, 0.33309801251, -35483.1677249,
          6.11351501465e-06
        ]
      ], "nm": [["BM_OTU5014", 1]]
    },
    {"p":
      [
        [5.00000250015e-07, 714, 0.325647215113, -38200.1111172,
          0.0108244248752
        ],
        [0.0676481039444, 713, 0.325535228733, -38200.1114612,
          0.0108240802948
        ],
        [8.85521031975e-06, 715, 0.323149426137, -38200.118817,
          0.0108249804164
        ],
        [9.6949738818e-06, 716, 0.00884609528068, -38203.7169557,
          0.0138645404501
        ],
        [0.001162763431, 712, 0.0088412782351, -38203.7175004,
          0.0138603571868
        ],
        [5.12465277048e-06, 717, 0.00798075650082, -38203.8198986,
          0.0141804010462
        ]
      ], "nm": [["SA_OTU161975", 1]]
    },
    {"p":
      [[0.0219787093043, 423, 0.788566449397, -37924.2642888, 0.1144720151],
        [0.0266485530061, 409, 0.18803828687, -37925.6978598, 0.110744225628
        ],
        [0.0248195834423, 422, 0.0233952637324, -37927.7819718, 0.12174246582
        ]
      ], "nm": [["SA_OTU23871", 1]]
    },
    {"p":
      [[0.470504572804, 408, 0.949405894337, -37826.3807337, 0.100322991303],
        [0.0204709014413, 409, 0.0505941056628, -37829.312735, 0.149005357164
        ]
      ], "nm": [["SA_OTU159214", 1]]
    },
    {"p":
      [[0.0120895004109, 23, 0.86023310118, -37529.9816788, 0.0364273951017],
        [0.005431528581, 19, 0.13976689882, -37531.7989062, 0.0507644196026]
      ], "nm": [["SA_OTU207349", 1]]
    },
    {"p":
      [[0.0159159389786, 780, 0.358779436757, -38027.6966728, 0.221149698125
        ],
        [0.112987898943, 779, 0.336260718375, -38027.7614938, 0.203393181316
        ],
        [0.0375565566518, 735, 0.149143921701, -38028.5744689, 0.244933584734
        ],
        [0.150399315607, 762, 0.124120822467, -38028.7581251, 0.204563429173
        ],
        [0.00992429919967, 737, 0.019690617056, -38030.5992384, 0.24408245959
        ],
        [0.0058742343397, 781, 0.00618330967956, -38031.7575269,
          0.241257554695
        ],
        [0.00277793874471, 736, 0.00582117396458, -38031.8178787,
          0.260948850204
        ]
      ], "nm": [["SA_OTU157203", 1]]
    },
    {"p":
      [
        [0.00605791108216, 433, 0.753711131285, -37624.7695335,
          7.69482023358e-06
        ],
        [8.25356246798e-06, 432, 0.246288868715, -37625.8880376,
          0.00729113592108
        ]
      ], "nm": [["SA_OTU52245", 1]]
    },
    {"p":
      [
        [0.00539518713331, 754, 0.605889096085, -13026.9772764,
          0.0213805436672
        ],
        [0.0280607133892, 753, 0.0935626219743, -13028.8453424,
          0.0296492695752
        ],
        [0.00477884816627, 757, 0.0601330925068, -13029.2874131,
          0.0318748837106
        ],
        [0.00211136435261, 758, 0.060117760042, -13029.2876681,
          0.0319043415087
        ],
        [6.45269465897e-06, 759, 0.0601177534066, -13029.2876682,
          0.0319046638779
        ],
        [0.00147696549937, 756, 0.0600962358078, -13029.2880262,
          0.0319004263274
        ],
        [5.00000250015e-07, 755, 0.0600834401774, -13029.2882391,
          0.0318993404013
        ]
      ], "nm": [["TO_OTU34988", 1]]
    },
    {"p": [[6.29798577412e-06, 723, 1, -38189.7040189, 0.00356508836971]],
      "nm": [["SA_OTU6167", 1]]
    },
    {"p":
      [[0.0625954212295, 693, 0.954503394063, -37877.8424048, 0.0856498977376
        ],
        [0.0136651357444, 710, 0.0454966059365, -37880.8859583,
          0.0825248135348
        ]
      ], "nm": [["SA_OTU11886", 1]]
    },
    {"p":
      [[0.0103104774706, 22, 0.748472312019, -36929.9320006, 0.245425921799],
        [0.0792828372074, 21, 0.135996748713, -36931.6374039, 0.256502672412
        ],
        [0.0445020914632, 20, 0.107580348248, -36931.8717968, 0.260759048139
        ],
        [0.0194644420533, 23, 0.00795059102005, -36934.4767886,
          0.236846016975
        ]
      ], "nm": [["SA_OTU249515", 1]]
    },
    {"p":
      [[0.0771659274026, 44, 0.913679786944, -26982.0664524, 0.0398647033031
        ],
        [0.0305491061276, 43, 0.0431701362535, -26985.1187836,
          0.0484823991829
        ],
        [9.77389302946e-06, 45, 0.0431500768023, -26985.1192484,
          0.0484942538898
        ]
      ], "nm": [["DSF_OTU3063", 1]]
    },
    {"p":
      [[0.0240716684683, 409, 0.585014691753, -37928.7171201, 0.126433721081
        ],
        [0.0356929481238, 407, 0.201185252616, -37929.7845309, 0.127266224332
        ],
        [0.0100983668948, 423, 0.140920922473, -37930.1405581, 0.132302501021
        ],
        [0.0248195834423, 422, 0.0728791331573, -37930.7999547,
          0.137123433582
        ]
      ], "nm": [["SA_OTU152960", 1]]
    },
    {"p":
      [
        [0.00135710746504, 457, 0.895640524932, -12861.0079984,
          0.0167131201965
        ],
        [0.00536361939985, 455, 0.0347991016666, -12864.2559459,
          0.0318871782603
        ],
        [8.97788032467e-06, 456, 0.0347953766881, -12864.256053,
          0.0318717107906
        ],
        [0.0210398802135, 454, 0.0347649967135, -12864.2569264,
          0.0318871656734
        ]
      ], "nm": [["TO_OTU97866", 1]]
    },
    {"p":
      [[0.0244345407389, 409, 0.576761522315, -37937.5169558, 0.132540358652
        ],
        [0.0356929481238, 407, 0.19758083962, -37938.5882369, 0.133527365438
        ],
        [0.00990911501927, 423, 0.146865981894, -37938.8848642,
          0.138144309314
        ],
        [0.0248195834423, 422, 0.0787916561705, -37939.5075776,
          0.142985213684
        ]
      ], "nm": [["SA_OTU48549", 1]]
    },
    {"p":
      [[0.0262929693118, 733, 0.989414983274, -38227.1194602, 0.0571820294014
        ],
        [0.0260779091216, 724, 0.010585016726, -38231.6571345,
          0.0853527215972
        ]
      ], "nm": [["SA_OTU137780", 1]]
    },
    {"p":
      [[0.00859793137817, 23, 0.9366415326, -37535.4300788, 0.0536013802579],
        [0.00753901183709, 19, 0.0633584673998, -37538.1235709,
          0.0637678005941
        ]
      ], "nm": [["SA_OTU138808", 1]]
    },
    {"p":
      [
        [0.00780934838818, 433, 0.431152364285, -37622.4433371,
          0.00964609938184
        ],
        [8.25356246798e-06, 432, 0.292563459777, -37622.831117,
          0.0146889005684
        ],
        [7.71899471284e-06, 434, 0.276284175938, -37622.8883687,
          0.0146615603967
        ]
      ], "nm": [["SA_OTU48195", 1]]
    },
    {"p":
      [[0.043772281227, 423, 0.379241929015, -37967.5109663, 0.184535064815],
        [0.0111327356045, 782, 0.153754051093, -37968.4137864, 0.195410403194
        ],
        [0.0674707813891, 397, 0.113762501015, -37968.7150277, 0.200173709908
        ],
        [0.0307765785688, 396, 0.113760325836, -37968.7150468, 0.200177802152
        ],
        [6.72116018898e-06, 398, 0.113722679568, -37968.7153778,
          0.200179520086
        ],
        [0.0110124473246, 400, 0.0734081796978, -37969.1531053,
          0.194635312496
        ],
        [0.000288402820954, 424, 0.0523503337743, -37969.4911824,
          0.195058552666
        ]
      ], "nm": [["SA_OTU159402", 1]]
    },
    {"p":
      [
        [7.91975883281e-06, 457, 0.99579047664, -12860.0231347,
          0.0208750884121
        ],
        [0.00462661283042, 458, 0.00420952335959, -12865.4893222,
          0.0269469453198
        ]
      ], "nm": [["TO_OTU56588", 1]]
    },
    {"p": [[0.0286895268954, 423, 1, -37924.9253201, 0.114660414891]], "nm":
      [["SA_OTU161154", 1]]
    },
    {"p":
      [
        [0.00850546077818, 19, 0.638980601293, -36991.9994646,
          0.00949184145423
        ],
        [5.96031481394e-06, 23, 0.180604395771, -36993.2630297,
          0.00916196805477
        ],
        [0.023937661756, 22, 0.180415002936, -36993.2640789, 0.00915882959423
        ]
      ], "nm": [["SA_OTU134553", 1]]
    },
    {"p":
      [
        [5.7530683722e-06, 353, 0.237534775167, -13736.9716031,
          0.0423027881049
        ],
        [7.18950242558e-06, 356, 0.129712262043, -13737.5765985,
          0.0497568748295
        ],
        [6.45339878876e-06, 355, 0.129597926408, -13737.5774803,
          0.0497140568717
        ],
        [0.0182428200805, 349, 0.129595696532, -13737.5774975,
          0.0497141976057
        ],
        [0.00370640501027, 354, 0.129595156829, -13737.5775017,
          0.0497185049077
        ],
        [0.0110397855636, 352, 0.127779476907, -13737.5916112,
          0.0497450567933
        ],
        [0.0267339778922, 351, 0.116184706114, -13737.6867359,
          0.0497591027912
        ]
      ], "nm": [["TO_OTU147856", 1]]
    },
    {"p":
      [
        [0.000220894642447, 711, 0.511298167016, -38234.0361382,
          0.0460727912271
        ],
        [5.00000250015e-07, 714, 0.140837742248, -38235.3254827,
          0.0498800699459
        ],
        [0.0676481039444, 713, 0.140803503769, -38235.3257258,
          0.0498795225172
        ],
        [8.85521031975e-06, 715, 0.139835401033, -38235.3326251,
          0.0498829087181
        ],
        [0.00611763664693, 723, 0.0395769135668, -38236.5948452,
          0.0509885904536
        ],
        [9.6949738818e-06, 716, 0.01382629698, -38237.6465188,
          0.0537252222768
        ],
        [0.001162763431, 712, 0.0138219753866, -38237.6468314,
          0.0537227065536
        ]
      ], "nm": [["SA_OTU140087", 1]]
    },
    {"p":
      [[0.0255666708672, 409, 0.530727781144, -37150.5695295, 0.171776748636
        ],
        [0.0356929481238, 407, 0.193839326546, -37151.5767491, 0.173427284992
        ],
        [0.00869658204972, 423, 0.166551861383, -37151.728472, 0.176661721867
        ],
        [0.0248195834423, 422, 0.108881030927, -37152.1535229, 0.18158366277]
      ], "nm": [["SA_OTU48561", 1]]
    },
    {"p":
      [[0.0823375991747, 44, 0.354944307872, -36651.6317826, 0.117692243203],
        [0.023954244871, 43, 0.228140846249, -36652.0737803, 0.122366648325],
        [9.77389302946e-06, 45, 0.215944158507, -36652.1287236,
          0.123615739022
        ],
        [0.132275733635, 41, 0.101230883965, -36652.8863396, 0.120677134176],
        [0.0647692020838, 42, 0.0997398034073, -36652.9011786, 0.12298893262]
      ], "nm": [["BM_OTU295", 1]]
    },
    {"p":
      [[0.0141630646537, 393, 0.881571111051, -28142.2532064, 0.0878644453517
        ],
        [0.0209245001412, 389, 0.0824287300157, -28144.622978,
          0.0911901611673
        ],
        [0.00550928141079, 394, 0.0180037578974, -28146.1443315,
          0.0975166114369
        ],
        [7.84733057298e-06, 395, 0.0179964010356, -28146.1447403,
          0.0975164532522
        ]
      ], "nm": [["DSF_OTU2144", 1]]
    },
    {"p":
      [[0.487131312724, 408, 0.69040975162, -37771.838561, 0.119229992251],
        [0.0245554222873, 409, 0.171164075297, -37773.2332237, 0.152217052787
        ],
        [0.0356929481238, 407, 0.0631459764427, -37774.2303971,
          0.153394681712
        ],
        [0.00930724533336, 423, 0.0471450996652, -37774.5226162,
          0.157610885757
        ],
        [0.0248195834423, 422, 0.0281350969751, -37775.0388285,
          0.162522355468
        ]
      ], "nm": [["SA_OTU264343", 1]]
    },
    {"p":
      [[0.0052425197842, 717, 0.324873881047, -38198.4893043, 0.0108320840647
        ],
        [0.00380701470157, 720, 0.324559262325, -38198.4902732,
          0.0108320502029
        ],
        [9.59181174312e-06, 721, 0.323989606917, -38198.4920299,
          0.0108321671273
        ],
        [0.00123126168299, 716, 0.00904959539961, -38202.0700213,
          0.0138770182553
        ],
        [9.15561756694e-06, 712, 0.0076025113198, -38202.2442627,
          0.0144995509542
        ],
        [0.00112461171061, 715, 0.00751545531354, -38202.2557797,
          0.0145051954677
        ],
        [5.00000250015e-07, 719, 0.00240968767758, -38203.3932442,
          0.0145625356978
        ]
      ], "nm": [["SA_OTU23026", 1]]
    },
    {"p":
      [[0.0348433100639, 20, 0.537743865334, -37548.3157738, 0.087352573366],
        [0.0299412453473, 23, 0.231181618507, -37549.1599525, 0.0638955344926
        ],
        [0.0109283967775, 22, 0.220937653201, -37549.2052756, 0.0847238338745
        ],
        [0.0765952368915, 21, 0.010136862958, -37552.2869776, 0.0898738499797
        ]
      ], "nm": [["SA_OTU9483", 1]]
    },
    {"p": [[0.00538717568146, 851, 1, -35521.5186987, 0.00901802078023]],
      "nm": [["SA_OTU9156", 1]]
    },
    {"p":
      [[0.0123254063449, 198, 0.354720555059, -13008.6223994, 0.0453595547192
        ],
        [0.0418584451152, 197, 0.222077614066, -13009.0907028,
          0.0484255115782
        ],
        [0.0783514340465, 186, 0.222056370686, -13009.0907985,
          0.0484201548757
        ],
        [0.0289024067667, 207, 0.0640766741419, -13010.3336493,
          0.0530906195254
        ],
        [7.89693550024e-06, 208, 0.0635704344607, -13010.3415812,
          0.052635098856
        ],
        [0.0421728886055, 199, 0.036760390434, -13010.8893088, 0.064280794033
        ],
        [0.0118887669663, 206, 0.0367379611521, -13010.8899191,
          0.0642813877958
        ]
      ], "nm": [["TO_OTU11847", 1]]
    },
    {"p":
      [[0.0462944517132, 902, 0.205153676012, -38354.9513742, 0.268799291903
        ],
        [0.0427555677349, 25, 0.165386046558, -38355.1668512, 0.267828992487
        ],
        [6.72116018898e-06, 398, 0.157202971544, -38355.2175958,
          0.297825046773
        ],
        [0.0674707813891, 397, 0.157188504593, -38355.2176878, 0.297822302108
        ],
        [0.0307765785688, 396, 0.157167446356, -38355.2178218, 0.297824622988
        ],
        [0.232139233986, 11, 0.0863453563282, -38355.8167785, 0.264246764072
        ],
        [0.0347353428305, 24, 0.071555998608, -38356.0046532, 0.272387593523]
      ], "nm": [["SA_OTU1317", 1]]
    },
    {"p":
      [[0.0171145063376, 390, 0.739239132737, -13580.6577855, 0.241611511485
        ],
        [0.0464063855819, 391, 0.0620299222054, -13583.1357901,
          0.264247357415
        ],
        [7.25075105555e-06, 392, 0.0619931818413, -13583.1363826,
          0.264251060772
        ],
        [0.102176610272, 46, 0.0407904415234, -13583.5549592, 0.219233118822
        ],
        [7.32933694256e-06, 902, 0.040773062872, -13583.5553854,
          0.219766574558
        ],
        [0.0812444879305, 901, 0.0407674121252, -13583.555524, 0.219757289119
        ],
        [0.0908017284937, 25, 0.014406846696, -13584.5957034, 0.245679669384]
      ], "nm": [["TO_OTU56553", 1]]
    },
    {"p":
      [[0.470466586886, 408, 0.905644696364, -37932.6245591, 0.0888454946388
        ],
        [0.0179726782031, 423, 0.0594543078656, -37935.3479981,
          0.136941019299
        ],
        [0.0246380414918, 409, 0.0349009957702, -37935.8806908,
          0.133750417782
        ]
      ], "nm": [["SA_OTU9539", 1]]
    },
    {"p":
      [[0.0202128825427, 723, 0.273590014155, -38211.9406739, 0.0164327996776
        ],
        [0.00354349915618, 721, 0.173241399645, -38212.3976186,
          0.0194660976662
        ],
        [0.00802801334428, 732, 0.160623587859, -38212.473241,
          0.0192068000442
        ],
        [0.0307319560672, 724, 0.107699495906, -38212.8729597,
          0.0198505894784
        ],
        [0.0052425197842, 717, 0.098185033067, -38212.9654508, 0.022186139877
        ],
        [5.00000250015e-07, 714, 0.0933433658911, -38213.0160198,
          0.0224544563605
        ],
        [0.0676481039444, 713, 0.093317103476, -38213.0163012,
          0.0224539471051
        ]
      ], "nm": [["SA_OTU53226", 1]]
    },
    {"p":
      [
        [7.64303022068e-06, 433, 0.996846890812, -37755.9879866,
          0.144378338154
        ],
        [0.00844339440474, 432, 0.0031531091882, -37761.7441948,
          0.165138008471
        ]
      ], "nm": [["SA_OTU138450", 1]]
    },
    {"p":
      [[0.012554265306, 723, 0.968421420664, -38208.5484985, 0.00999290677343
        ],
        [0.0285928410944, 724, 0.0315785793358, -38211.9716868,
          0.0137102423982
        ]
      ], "nm": [["SA_OTU4439", 1]]
    },
    {"p":
      [
        [8.25356246798e-06, 432, 0.347749930461, -37623.6247628,
          0.0146985553428
        ],
        [0.0156452828617, 433, 0.326477279617, -37623.6878861,
          0.0147010503867
        ],
        [7.71899471284e-06, 434, 0.325772789921, -37623.6900463,
          0.0147012193009
        ]
      ], "nm": [["SA_OTU3330", 1]]
    },
    {"p":
      [[0.0151171003994, 22, 0.9768296084, -37534.4782677, 0.0636532627858],
        [0.0374560205745, 20, 0.0231703916004, -37538.2197047,
          0.0678986048255
        ]
      ], "nm": [["SA_OTU10838", 1]]
    },
    {"p":
      [[0.0110782874746, 22, 0.865960863619, -37062.038133, 0.0813047284193],
        [0.0115628953334, 23, 0.134039136381, -37063.9038409, 0.0749695369326
        ]
      ], "nm": [["SA_OTU6647", 1]]
    },
    {"p":
      [
        [7.64303022068e-06, 433, 0.915794012686, -37639.6664071,
          0.0168405602608
        ],
        [8.25356246798e-06, 432, 0.0842059873143, -37642.0529325,
          0.0223414880653
        ]
      ], "nm": [["SA_OTU138531", 1]]
    },
    {"p":
      [[0.0211123673127, 733, 0.942082896181, -38250.8041218, 0.0803757473937
        ],
        [0.0261291376223, 724, 0.0429945544056, -38253.8911416,
          0.104194454009
        ],
        [0.00488694319353, 721, 0.0149225494138, -38254.9493416,
          0.101039580741
        ]
      ], "nm": [["SA_OTU52542", 1]]
    },
    {"p": [[0.0592701382298, 733, 1, -37980.176534, 0.0593562170991]], "nm":
      [["SA_OTU139345", 1]]
    },
    {"p":
      [[0.0219874624424, 423, 0.786358605998, -37917.9216966, 0.114165518569
        ],
        [0.0264687956475, 409, 0.190500263108, -37919.3394559, 0.110312142816
        ],
        [0.0248195834423, 422, 0.0231411308938, -37921.4474979, 0.12143577616
        ]
      ], "nm": [["SA_OTU65795", 1]]
    },
    {"p":
      [[0.00547081790621, 741, 0.51218427009, -13214.7707535, 0.0106458096069
        ],
        [0.0146051007209, 742, 0.0912226842272, -13216.4961343,
          0.0201614746062
        ],
        [7.90866589021e-06, 740, 0.0893655045645, -13216.5167032,
          0.0206443293199
        ],
        [7.08293179474e-06, 748, 0.0815511867254, -13216.6082071,
          0.0203407511218
        ],
        [0.0345434100446, 738, 0.0780909554927, -13216.6515637,
          0.0196701375071
        ],
        [0.0146005810305, 761, 0.0761101177737, -13216.6772567,
          0.0198178328312
        ],
        [9.96945115157e-06, 749, 0.0714752811263, -13216.7400863,
          0.0181926640524
        ]
      ], "nm": [["TO_OTU45593", 1]]
    },
    {"p":
      [[0.0116850064337, 45, 0.391180527525, -36782.8584458, 0.0996607328137
        ],
        [0.0879201442947, 44, 0.295279033865, -36783.1396942, 0.102541631166
        ],
        [0.025821040917, 43, 0.147908274648, -36783.8310226, 0.106115377975],
        [0.0459576390718, 42, 0.127055548772, -36783.9829906, 0.109352638711
        ],
        [0.134637263941, 41, 0.0339571127267, -36785.3025166, 0.112901234898
        ],
        [0.00345015489463, 46, 0.00461950246425, -36787.2973279,
          0.107278803646
        ]
      ], "nm": [["BM_OTU402", 1]]
    },
    {"p": [[7.64303022068e-06, 433, 1, -37616.8636237, 0.00704985560943]],
      "nm": [["SA_OTU48238", 1]]
    },
    {"p":
      [
        [7.64303022068e-06, 433, 0.995921150964, -37476.5795653,
          0.139252585374
        ],
        [0.00844339440474, 432, 0.00407884903644, -37482.0774186,
          0.157934514333
        ]
      ], "nm": [["SA_OTU138467", 1]]
    },
    {"p": [[0.0132859353126, 281, 1, -13914.7152417, 6.11351501465e-06]],
      "nm": [["TO_OTU34125", 1]]
    },
    {"p":
      [[0.195248038002, 500, 0.241976791211, -37982.5401212, 0.245669510128],
        [7.36285398747e-06, 782, 0.240222851006, -37982.547396,
          0.257593899532
        ],
        [0.0136273834763, 781, 0.240066671034, -37982.5480463, 0.25760031246
        ],
        [0.00887745015737, 737, 0.0906967583939, -37983.5214414,
          0.263675126995
        ],
        [0.0397122003253, 423, 0.0765416235152, -37983.6911283,
          0.234513762819
        ],
        [0.0514129002812, 735, 0.071312133263, -37983.7618965, 0.271454486122
        ],
        [0.00277793874471, 736, 0.0391831715775, -37984.3607157,
          0.278182966197
        ]
      ], "nm": [["SA_OTU158258", 1]]
    },
    {"p": [[0.0192875084189, 44, 1, -34994.2471524, 0.0202916610861]], "nm":
      [["SA_OTU161193", 1]]
    },
    {"p":
      [[0.0259355863807, 395, 0.287627922213, -37626.4310883, 0.303350246816
        ],
        [0.000668600332099, 425, 0.24764692373, -37626.580752, 0.307780267828
        ],
        [0.0346238511179, 424, 0.245120616023, -37626.5910056, 0.308517843052
        ],
        [6.72116018898e-06, 398, 0.0740144069192, -37627.7884962,
          0.316064435961
        ],
        [0.0307765785688, 396, 0.0740128257735, -37627.7885176,
          0.316062559279
        ],
        [0.00230571440007, 400, 0.043293669574, -37628.3247496,
          0.317037981839
        ],
        [0.00712234910843, 783, 0.0282836357671, -37628.7504726,
          0.320055454907
        ]
      ], "nm": [["BM_OTU7549", 1]]
    },
    {"p":
      [[0.050401205199, 16, 0.829052738111, -36880.3007638, 0.087061716653],
        [9.65074418297e-06, 24, 0.0810986877635, -36882.6253808,
          0.0929307373499
        ],
        [0.0976478375967, 23, 0.0809895564751, -36882.6267273,
          0.0929349270919
        ],
        [5.54243596983e-06, 25, 0.00885901765068, -36884.8396117,
          0.086608025581
        ]
      ], "nm": [["SA_OTU6183", 1]]
    },
    {"p":
      [
        [5.00000250015e-07, 714, 0.329738008589, -38261.0283239,
          0.00718971574905
        ],
        [0.0676481039444, 713, 0.329601489895, -38261.028738,
          0.00718960342226
        ],
        [8.85521031975e-06, 715, 0.327191567923, -38261.0360765,
          0.00719008601671
        ],
        [9.6949738818e-06, 716, 0.00673692175099, -38264.9190192,
          0.0100128663305
        ],
        [0.001162763431, 712, 0.00673201184193, -38264.9197483,
          0.0100152900773
        ]
      ], "nm": [["SA_OTU59248", 1]]
    },
    {"p":
      [
        [8.25356246798e-06, 432, 0.334850244032, -37652.4135095,
          0.0421741908833
        ],
        [0.0138451279924, 433, 0.33469595725, -37652.4139704, 0.0411557541572
        ],
        [7.71899471284e-06, 434, 0.330453798718, -37652.426726,
          0.0419900198155
        ]
      ], "nm": [["SA_OTU161350", 1]]
    },
    {"p":
      [[0.00596159818829, 23, 0.515207099606, -36774.1460042, 0.027388083481
        ],
        [0.00506901797709, 19, 0.273202691247, -36774.7803592,
          0.0343290203326
        ],
        [0.0202801631766, 22, 0.211590209148, -36775.0359217, 0.0292846473327
        ]
      ], "nm": [["SA_OTU106046", 1]]
    },
    {"p":
      [[0.157072491912, 201, 0.288036697013, -11784.2190592, 0.0577383555312
        ],
        [0.0286106720455, 205, 0.285967222902, -11784.2262699, 0.062936214126
        ],
        [0.0463293363311, 200, 0.104379875776, -11785.2341102,
          0.0824476603843
        ],
        [5.46935386091e-06, 202, 0.104378872112, -11785.2341198,
          0.0824478979583
        ],
        [0.0334163819598, 203, 0.0961755423272, -11785.315972, 0.084001505153
        ],
        [7.91748225856e-06, 204, 0.096175030032, -11785.3159774,
          0.083994272586
        ],
        [5.8078978829e-06, 206, 0.0248867598374, -11786.6678112,
          0.0860269007584
        ]
      ], "nm": [["TO_OTU28698", 1]]
    },
    {"p":
      [[0.0319919464093, 46, 0.731970677889, -37320.9724607, 0.202929505394],
        [0.0624491531714, 44, 0.150210461797, -37322.5561637, 0.198031368535
        ],
        [0.0165372978581, 45, 0.0777997603648, -37323.2140628, 0.215436872862
        ],
        [0.0305476649169, 43, 0.0400190999491, -37323.8788443, 0.219044404015
        ]
      ], "nm": [["SA_OTU161439", 1]]
    },
    {"p":
      [[0.0242841000164, 409, 0.577855941423, -38153.2163393, 0.131833456509
        ],
        [0.0356929481238, 407, 0.199856339974, -38154.2780651, 0.132762598243
        ],
        [0.00992986104024, 423, 0.144915149419, -38154.5995155, 0.13751229173
        ],
        [0.0248195834423, 422, 0.0773725691839, -38155.2270316,
          0.142337894981
        ]
      ], "nm": [["SA_OTU48798", 1]]
    },
    {"p": [[0.127605058756, 201, 1, -11451.2294482, 6.11351501465e-06]],
      "nm": [["TO_OTU60244", 1]]
    },
    {"p":
      [[0.00510112059388, 19, 0.887795879255, -37681.3234398, 0.055812015315
        ],
        [0.00110024842792, 23, 0.0512381435707, -37684.1756974,
          0.0535046372377
        ],
        [0.0129656752413, 17, 0.0304907145533, -37684.6947595, 0.064576676642
        ],
        [0.0101940416181, 18, 0.0304752626213, -37684.6952664,
          0.0645771046429
        ]
      ], "nm": [["SA_OTU142359", 1]]
    },
    {"p": [[0.0576521157167, 733, 1, -38216.3988153, 0.0745907219929]], "nm":
      [["SA_OTU280732", 1]]
    },
    {"p":
      [[0.499035110518, 408, 0.388167150568, -37984.5456024, 0.173068343838],
        [0.0261006812226, 409, 0.311205972738, -37984.7665834, 0.195101612447
        ],
        [0.0356929481238, 407, 0.117599551734, -37985.7397532, 0.197171274076
        ],
        [0.00799499033194, 423, 0.106745523328, -37985.8365907,
          0.199658012811
        ],
        [0.0248195834423, 422, 0.0762818016316, -37986.172604, 0.204467301242
        ]
      ], "nm": [["SA_OTU48794", 1]]
    },
    {"p":
      [[0.0238357633581, 409, 0.592809264065, -37925.3209471, 0.120756899076
        ],
        [0.0356929481238, 407, 0.202702904476, -37926.3940784, 0.121496791467
        ],
        [0.0102692134673, 423, 0.136390858798, -37926.7902951, 0.12683925988
        ],
        [0.0248195834423, 422, 0.0680969726608, -37927.4848871,
          0.131647295675
        ]
      ], "nm": [["SA_OTU12", 1]]
    },
    {"p":
      [[0.018363647206, 362, 0.271463280839, -13177.5364007, 0.0659489255726
        ],
        [9.3107710164e-06, 363, 0.172837727741, -13177.9878744,
          0.0733318996379
        ],
        [0.010813576764, 357, 0.172784682483, -13177.9881814, 0.0733231966587
        ],
        [0.0157983187683, 334, 0.156755880292, -13178.0855379,
          0.0737668343358
        ],
        [6.42303038948e-06, 364, 0.156686969481, -13178.0859776,
          0.0737783709718
        ],
        [0.0126495020856, 333, 0.0399440555516, -13179.4527477,
          0.0738040814947
        ],
        [0.0240326025912, 330, 0.0295274036123, -13179.7549088,
          0.0776827699427
        ]
      ], "nm": [["TO_OTU189035", 1]]
    },
    {"p":
      [
        [0.00553977956768, 741, 0.321359608075, -13221.5639908,
          0.0327502554775
        ],
        [0.0146555312197, 742, 0.124462976517, -13222.5125433,
          0.0419002607632
        ],
        [7.90866589021e-06, 740, 0.124006515036, -13222.5162175,
          0.0422500038017
        ],
        [7.08293179474e-06, 748, 0.112453744978, -13222.6140096,
          0.0423538411663
        ],
        [0.0328846474041, 738, 0.108591258918, -13222.6489607,
          0.0415795691246
        ],
        [0.0146005810305, 761, 0.104570999236, -13222.6866854,
          0.0418344676639
        ],
        [5.352442614e-06, 762, 0.10455489724, -13222.6868393, 0.0418323814935
        ]
      ], "nm": [["TO_OTU109943", 1]]
    },
    {"p":
      [
        [0.000123768326928, 19, 0.333810057447, -37500.1171268,
          0.0105936733989
        ],
        [0.0129656752413, 17, 0.333098716579, -37500.1192601, 0.0107815349445
        ],
        [0.0101940416181, 18, 0.333091225974, -37500.1192826, 0.0107816885619
        ]
      ], "nm": [["SA_OTU49188", 1]]
    },
    {"p":
      [
        [8.25356246798e-06, 432, 0.348147651371, -37613.5176698,
          0.00729160436352
        ],
        [0.0156452828617, 433, 0.326283133351, -37613.582531,
          0.00729449358165
        ],
        [7.71899471284e-06, 434, 0.325569215278, -37613.5847214,
          0.00729459717957
        ]
      ], "nm": [["SA_OTU9442", 1]]
    },
    {"p": [[0.078653014951, 733, 1, -38149.130006, 0.080656191129]], "nm":
      [["SA_OTU61888", 1]]
    },
    {"p":
      [
        [9.74229941603e-06, 711, 0.813399178245, -38527.1362415,
          0.0261106996413
        ],
        [9.36089330807e-06, 723, 0.186600821755, -38528.6084918,
          0.029752264997
        ]
      ], "nm": [["PA_OTU4067", 1]]
    },
    {"p":
      [[0.0198460747245, 22, 0.528321789185, -37544.8372936, 0.0710366547309
        ],
        [0.00609302740465, 19, 0.398554219796, -37545.1191556,
          0.0763664690893
        ],
        [0.00474040311171, 23, 0.0604579308234, -37547.0050514,
          0.0702004070517
        ],
        [0.0101940416181, 18, 0.0126660601956, -37548.5680732,
          0.0880005299169
        ]
      ], "nm": [["SA_OTU138814", 1]]
    },
    {"p":
      [[0.0997011550366, 201, 0.939777647588, -12039.133484, 0.0201949062983
        ],
        [0.0187157121396, 205, 0.0602223524122, -12041.8810837,
          0.0520207238683
        ]
      ], "nm": [["TO_OTU12818", 1]]
    },
    {"p": [[7.64303022068e-06, 433, 1, -37641.8947966, 0.0175454721402]],
      "nm": [["SA_OTU15550", 1]]
    },
    {"p": [[7.64303022068e-06, 433, 1, -37659.8675754, 0.0328344348305]],
      "nm": [["SA_OTU22525", 1]]
    },
    {"p":
      [[0.0137842193516, 760, 0.607703867101, -13229.2794039, 0.0530562558403
        ],
        [0.0412755147027, 738, 0.0803101312066, -13231.3031958,
          0.0665031476088
        ],
        [0.0146005810305, 761, 0.0803037018181, -13231.3032759,
          0.0665026910799
        ],
        [7.08293179474e-06, 748, 0.0666185464237, -13231.4901086,
          0.0689359565022
        ],
        [0.0202736640779, 742, 0.0666157786588, -13231.4901501,
          0.068936768405
        ],
        [0.0101987485281, 749, 0.0568139576634, -13231.6493096,
          0.0672608117489
        ],
        [0.0210877536936, 750, 0.0416340171288, -13231.9601741,
          0.0688369142181
        ]
      ], "nm": [["TO_OTU31999", 1]]
    },
    {"p":
      [[0.0112657735276, 723, 0.964904945597, -38213.9774777, 0.0139028160765
        ],
        [5.00000250015e-07, 714, 0.0175505602425, -38217.9844215,
          0.0221256839649
        ],
        [0.0676481039444, 713, 0.0175444941601, -38217.9847671,
          0.0221254044759
        ]
      ], "nm": [["SA_OTU279231", 1]]
    },
    {"p": [[7.64303022068e-06, 433, 1, -37622.3580335, 0.00705081489334]],
      "nm": [["SA_OTU7759", 1]]
    },
    {"p":
      [[6.00243941299e-06, 19, 0.33353459219, -35618.832732, 0.0675175834793
        ],
        [0.0129656752413, 17, 0.333244354156, -35618.8336025, 0.0675289040159
        ],
        [0.0101940416181, 18, 0.333221053654, -35618.8336724, 0.0675285381036
        ]
      ], "nm": [["SA_OTU15613", 1]]
    },
    {"p":
      [
        [8.25356246798e-06, 432, 0.348144566925, -37611.7297231,
          0.00728881069532
        ],
        [0.0156452828617, 433, 0.326284639189, -37611.7945708,
          0.00729470122414
        ],
        [7.71899471284e-06, 434, 0.325570793886, -37611.796761,
          0.00729176558368
        ]
      ], "nm": [["SA_OTU51896", 1]]
    },
    {"p":
      [[0.0243156783589, 409, 0.576718114651, -37933.4067692, 0.13260614018],
        [0.0356929481238, 407, 0.199735697578, -37934.4671278, 0.13354565469
        ],
        [0.00990839836888, 423, 0.145471233384, -37934.7841444,
          0.138287009023
        ],
        [0.0248195834423, 422, 0.0780749543866, -37935.4064535,
          0.143136935442
        ]
      ], "nm": [["SA_OTU14903", 1]]
    },
    {"p":
      [[0.0273279307027, 409, 0.552787653487, -36977.0461831, 0.120078954955
        ],
        [0.0126264754572, 423, 0.223634773079, -36977.9511428, 0.123646816595
        ],
        [0.0356929481238, 407, 0.135754852977, -36978.4503063, 0.121594467094
        ],
        [0.0248195834423, 422, 0.0878227204568, -36978.8858368,
          0.129039125527
        ]
      ], "nm": [["SA_OTU161457", 1]]
    },
    {"p":
      [[7.64303022068e-06, 433, 0.99868830796, -37737.5122474, 0.106384914324
        ],
        [0.00844339440474, 432, 0.00131169204037, -37744.1473722,
          0.128150369174
        ]
      ], "nm": [["SA_OTU139418", 1]]
    },
    {"p":
      [[0.137186193882, 891, 0.261317540136, -13807.6970566, 0.295955501415],
        [0.236370010366, 786, 0.138235357051, -13808.3338352, 0.309916582519
        ],
        [0.11035699622, 800, 0.123521310388, -13808.4463792, 0.355423024853],
        [8.21028775368e-06, 828, 0.123230887465, -13808.4487332,
          0.35674712753
        ],
        [0.0963246730433, 827, 0.123221074936, -13808.4488128, 0.356749939306
        ],
        [0.0510614155527, 42, 0.120705688966, -13808.4694377, 0.321073829838
        ],
        [0.134637263941, 41, 0.109768141059, -13808.5644226, 0.328733580859]
      ], "nm": [["TO_OTU178536", 1]]
    },
    {"p":
      [[0.00547848723296, 19, 0.869865236024, -37510.0118675, 0.0420108700276
        ],
        [0.00255894993344, 23, 0.0589179805408, -37512.7040594,
          0.0377394751796
        ],
        [0.023937661756, 22, 0.0532932208311, -37512.8043966, 0.0406902281404
        ],
        [0.0101940416181, 18, 0.0179235626042, -37513.8940896,
          0.0513769410609
        ]
      ], "nm": [["SA_OTU52045", 1]]
    },
    {"p":
      [
        [6.00730311192e-06, 19, 0.333445223212, -36263.9104837,
          0.0151452710227
        ],
        [0.0101940416181, 18, 0.333278707498, -36263.9109832, 0.0151537236588
        ],
        [0.0129656752413, 17, 0.33327606929, -36263.9109911, 0.0151491102936]
      ], "nm": [["SA_OTU4853", 1]]
    },
    {"p":
      [
        [7.64303022068e-06, 433, 0.975591777526, -37648.6773452,
          0.0229534570235
        ],
        [8.25356246798e-06, 432, 0.024408222474, -37652.3654694,
          0.0339887606366
        ]
      ], "nm": [["SA_OTU51793", 1]]
    },
    {"p":
      [[0.0447843365002, 423, 0.563527051842, -37929.8888587, 0.131474030007
        ],
        [0.0307765785688, 396, 0.0905827838486, -37931.7168099,
          0.147895457173
        ],
        [0.0674707813891, 397, 0.0905491264351, -37931.7171815,
          0.147901412632
        ],
        [6.72116018898e-06, 398, 0.0905459485791, -37931.7172166,
          0.14789659559
        ],
        [0.0118799035207, 400, 0.0826843816309, -37931.8080433, 0.14098933369
        ],
        [0.00795696274731, 424, 0.06449844929, -37932.0564329, 0.138843930413
        ],
        [0.0321348186964, 395, 0.0176122583746, -37933.3544789,
          0.139885677469
        ]
      ], "nm": [["SA_OTU48568", 1]]
    },
    {"p":
      [
        [7.64303022068e-06, 433, 0.953919796274, -37770.2612984,
          0.173787106642
        ],
        [8.25356246798e-06, 432, 0.0460802037259, -37773.2914946,
          0.188159979558
        ]
      ], "nm": [["SA_OTU138659", 1]]
    },
    {"p":
      [[0.0108849203444, 723, 0.453916637991, -38255.1825517, 0.068890923068
        ],
        [0.00490141580073, 721, 0.126294309961, -38256.4618503,
          0.0733912033329
        ],
        [0.00806116129758, 732, 0.126211447096, -38256.4625066,
          0.0733898568481
        ],
        [0.0306603151013, 724, 0.0735598692883, -38257.0023656,
          0.0772019480642
        ],
        [5.00000250015e-07, 719, 0.0734661751945, -38257.0036401,
          0.0797490535534
        ],
        [7.45012661755e-06, 720, 0.0733474608258, -38257.0052574,
          0.079748799471
        ],
        [0.00225099510597, 718, 0.0732040996441, -38257.0072138,
          0.0797516195416
        ]
      ], "nm": [["SA_OTU4012", 1]]
    },
    {"p":
      [[0.0240719128992, 733, 0.932014859184, -38565.8413579, 0.160079600077
        ],
        [9.15561756694e-06, 712, 0.0170694275681, -38569.8414176,
          0.172592935606
        ],
        [9.6949738818e-06, 716, 0.0170213521949, -38569.8442381,
          0.172602212622
        ],
        [5.12465277048e-06, 717, 0.0169556293415, -38569.8481067,
          0.17261320203
        ],
        [0.00112461171061, 715, 0.0169387317112, -38569.8491038,
          0.172617560954
        ]
      ], "nm": [["SA_OTU216730", 1]]
    },
    {"p": [[0.009200347743, 774, 1, -37476.6864004, 0.03099296834]], "nm":
      [["SA_OTU233244", 1]]
    },
    {"p":
      [[0.0253917866419, 423, 0.887319195568, -37953.8798193, 0.142182235104
        ],
        [0.0284804892533, 409, 0.0943615820164, -37956.1208901,
          0.140920109678
        ],
        [0.0248195834423, 422, 0.0183192224161, -37957.7600732,
          0.150906992114
        ]
      ], "nm": [["SA_OTU49263", 1]]
    },
    {"p":
      [[0.0238558668795, 409, 0.592134394887, -37671.4884382, 0.121225313573
        ],
        [0.0356929481238, 407, 0.202571288506, -37672.56108, 0.121966252979],
        [0.0102542618339, 423, 0.136783540031, -37672.9537721, 0.127307761338
        ],
        [0.0248195834423, 422, 0.0685107765763, -37673.6451808,
          0.132139974339
        ]
      ], "nm": [["SA_OTU8594", 1]]
    },
    {"p":
      [[0.468452290474, 408, 0.988171263504, -37949.9053, 0.0890908640867],
        [0.0244252322041, 409, 0.0118287364961, -37954.3306242,
          0.138672909016
        ]
      ], "nm": [["SA_OTU49212", 1]]
    },
    {"p":
      [[0.0145770610198, 694, 0.744094476088, -28574.3275653, 0.120145891132
        ],
        [0.0338171151424, 692, 0.155695290016, -28575.8918325, 0.138988213765
        ],
        [0.0926163398916, 693, 0.0897289745587, -28576.4429396,
          0.130211175695
        ],
        [0.0221644234077, 710, 0.0104812593366, -28578.5901445,
          0.120102390498
        ]
      ], "nm": [["PA_OTU2518", 1]]
    },
    {"p":
      [[0.0063924561997, 19, 0.632813543716, -36797.2513634, 0.0466040569845
        ],
        [5.96031481394e-06, 23, 0.183623692839, -36798.4886507,
          0.0471911968665
        ],
        [0.023937661756, 22, 0.183562763445, -36798.4889826, 0.0471917525432]
      ], "nm": [["SA_OTU139284", 1]]
    },
    {"p": [[0.0575931476359, 733, 1, -38136.1845635, 0.0748400928325]], "nm":
      [["SA_OTU232915", 1]]
    },
    {"p":
      [
        [5.78811702181e-06, 19, 0.333420097614, -36265.0322429,
          0.0150810181132
        ],
        [0.0101940416181, 18, 0.333291316041, -36265.0326292, 0.0150884610436
        ],
        [0.0129656752413, 17, 0.333288586345, -36265.0326374, 0.0150883877897
        ]
      ], "nm": [["SA_OTU139296", 1]]
    },
    {"p":
      [[0.0112354629656, 782, 0.376299774832, -37917.0236092, 0.109598671359
        ],
        [0.0446051784386, 423, 0.359591117867, -37917.0690277, 0.109517508874
        ],
        [0.00972927246477, 781, 0.1052272845, -37918.2978727, 0.11815787998],
        [0.0276068396277, 780, 0.0529874138335, -37918.9839409,
          0.120461743692
        ],
        [0.0122395376029, 400, 0.0400734185873, -37919.2632821,
          0.118894101905
        ],
        [0.0307765785688, 396, 0.0351133670019, -37919.3954134,
          0.126350384921
        ],
        [0.00677946419755, 424, 0.0307076233777, -37919.5294844,
          0.11712922524
        ]
      ], "nm": [["SA_OTU161185", 1]]
    },
    {"p":
      [
        [0.00658052855055, 750, 0.962840078594, -13035.5001215,
          0.0447241908753
        ],
        [0.0280607133892, 753, 0.0185858679309, -13039.4476073,
          0.0687616168286
        ],
        [9.85665964188e-06, 754, 0.018574053475, -13039.4482432,
          0.0687614420647
        ]
      ], "nm": [["TO_OTU86018", 1]]
    },
    {"p": [[0.0206231462267, 724, 1, -38192.7793032, 0.00363985153979]],
      "nm": [["SA_OTU2712", 1]]
    },
    {"p":
      [[0.0115041484348, 198, 0.29716577741, -12997.6931592, 0.00545125169693
        ],
        [0.0387123173791, 197, 0.172618435238, -12998.2363658,
          0.00137399836675
        ],
        [0.0783514340465, 186, 0.167237573745, -12998.268034,
          0.00534142810638
        ],
        [5.8078978829e-06, 206, 0.106259246716, -12998.7215675,
          0.0142846563685
        ],
        [0.0423852913846, 205, 0.106212704957, -12998.7220056,
          0.0142830809299
        ],
        [0.00809958435051, 204, 0.106201130025, -12998.7221146,
          0.0142825825224
        ],
        [0.0142751456826, 207, 0.0443051319085, -12999.5963488,
          0.0110993163165
        ]
      ], "nm": [["TO_OTU45040", 1]]
    },
    {"p":
      [[0.133644988393, 201, 0.734958927482, -11349.4008447, 0.034914102933],
        [0.0301523260537, 205, 0.0693891847149, -11351.7609283,
          0.055421943762
        ],
        [0.0463293363311, 200, 0.051670563653, -11352.0557711,
          0.0729337842126
        ],
        [5.46935386091e-06, 202, 0.0516700182949, -11352.0557816,
          0.0729339791747
        ],
        [7.91748225856e-06, 204, 0.0461589174446, -11352.1685692,
          0.0747019701627
        ],
        [0.0334163819598, 203, 0.0461523884105, -11352.1687106,
          0.0747049722109
        ]
      ], "nm": [["TO_OTU200090", 1]]
    },
    {"p":
      [[0.014048809952, 46, 0.309588516154, -13952.7090517, 0.0822650794822],
        [0.028741506267, 45, 0.30849608193, -13952.7125866, 0.0990608313475],
        [0.0355056288575, 38, 0.255850893079, -13952.8997009, 0.103546165531
        ],
        [0.0919884058668, 44, 0.0677971109155, -13954.2277761, 0.100448092622
        ],
        [0.0305476649169, 43, 0.0582673979211, -13954.379253, 0.109784936858]
      ], "nm": [["TO_OTU63382", 1]]
    },
    {"p":
      [
        [0.0052425197842, 717, 0.330070303214, -38197.4533104,
          0.00358163111643
        ],
        [0.00380701470157, 720, 0.329752336896, -38197.4542742,
          0.00358161597526
        ],
        [9.59181174312e-06, 721, 0.329168462897, -38197.4560464,
          0.00358150046822
        ],
        [0.00123126168299, 716, 0.0045836904219, -38201.7301116,
          0.00602707283338
        ],
        [9.15561756694e-06, 712, 0.00323067410073, -38202.0799252,
          0.00719634711696
        ],
        [0.00112461171061, 715, 0.00319453246982, -38202.0911753,
          0.00718996735076
        ]
      ], "nm": [["SA_OTU179570", 1]]
    },
    {"p":
      [[0.0249474658724, 409, 0.554232894752, -37958.4253266, 0.150558004391
        ],
        [0.0356929481238, 407, 0.196466787962, -37959.4624182, 0.151804767247
        ],
        [0.00935291778957, 423, 0.156595568527, -37959.6892451,
          0.155757596922
        ],
        [0.0248195834423, 422, 0.0927047487589, -37960.2134919,
          0.160624076516
        ]
      ], "nm": [["SA_OTU161128", 1]]
    },
    {"p":
      [[0.0160305924503, 846, 0.854092638593, -35228.2414428, 0.0238482588724
        ],
        [0.00798486907391, 845, 0.111708671551, -35230.2755882,
          0.0291438365128
        ],
        [6.49221882085e-06, 847, 0.0341986898563, -35231.4592952,
          0.0308553094057
        ]
      ], "nm": [["SA_OTU157080", 1]]
    },
    {"p": [[0.0278448152523, 733, 1, -38211.0038305, 0.0428269520622]], "nm":
      [["SA_OTU52549", 1]]
    },
    {"p":
      [[0.501439634172, 408, 0.353883460422, -37913.8922203, 0.176801884004],
        [0.0260907090802, 409, 0.325145950068, -37913.9769138, 0.196493745079
        ],
        [0.0356929481238, 407, 0.123783678709, -37914.9426524, 0.198575397077
        ],
        [0.00797547156165, 423, 0.112060010519, -37915.0421534,
          0.201046956144
        ],
        [0.0248195834423, 422, 0.0803614324262, -37915.3746536, 0.20589688349
        ],
        [0.0691921306632, 416, 0.00476546785571, -37918.1997922,
          0.213249100508
        ]
      ], "nm": [["SA_OTU151076", 1]]
    },
    {"p":
      [[0.0142590622856, 742, 0.182537911413, -13212.5444386, 0.0100069510001
        ],
        [7.08293179474e-06, 748, 0.160150744099, -13212.675281,
          0.0101829868907
        ],
        [0.0342411352145, 738, 0.147732290491, -13212.7559947,
          0.00988036553373
        ],
        [0.0146005810305, 761, 0.143755122588, -13212.7832852,
          0.0100672672308
        ],
        [5.352442614e-06, 762, 0.143712078268, -13212.7835847,
          0.0100663353975
        ],
        [9.96945115157e-06, 749, 0.111106492502, -13213.0409074,
          0.010226517302
        ],
        [0.0107792312249, 741, 0.11100536064, -13213.041818, 0.0102267239208]
      ], "nm": [["TO_OTU10689", 1]]
    },
    {"p":
      [[0.0181837828908, 205, 0.930205386589, -12043.9403941, 0.0397071721652
        ],
        [0.138659051543, 201, 0.0697946134114, -12046.5302427,
          0.0470177978379
        ]
      ], "nm": [["TO_OTU208398", 1]]
    },
    {"p":
      [[0.0245842825529, 409, 0.563351961114, -37943.8217302, 0.143986013884
        ],
        [0.0356929481238, 407, 0.199108583637, -37944.8617844, 0.145094372344
        ],
        [0.00959485839485, 423, 0.151344732385, -37945.1360745,
          0.149412428214
        ],
        [0.0248195834423, 422, 0.0861947228642, -37945.6990258,
          0.154300103596
        ]
      ], "nm": [["SA_OTU23622", 1]]
    },
    {"p":
      [
        [7.91975883281e-06, 457, 0.962892934304, -36503.8662808,
          0.0189760984611
        ],
        [0.0058312421792, 456, 0.0371070656956, -36507.1224156,
          0.0205013560535
        ]
      ], "nm": [["BM_OTU6002", 1]]
    },
    {"p": [[0.0588394302492, 733, 1, -38144.3449109, 0.068052311018]], "nm":
      [["SA_OTU279135", 1]]
    },
    {"p": [[0.0193021479013, 44, 1, -35124.5228823, 0.0202254499849]], "nm":
      [["SA_OTU522", 1]]
    },
    {"p":
      [[0.0336582896665, 20, 0.723142270301, -37474.616396, 0.196974124485],
        [0.00939402127781, 22, 0.224201546352, -37475.7874566, 0.196130862551
        ], [0.0809537611837, 21, 0.03298265919, -37477.70402, 0.205101806917
        ],
        [0.0311510721792, 23, 0.0196735241571, -37478.2207282, 0.173678226028
        ]
      ], "nm": [["SA_OTU138790", 1]]
    },
    {"p":
      [[0.445098194182, 408, 0.928191900249, -37009.2034922, 0.217541454329],
        [0.0156901554401, 409, 0.0411968683518, -37012.3183685,
          0.285740457409
        ],
        [0.0356929481238, 407, 0.0306112313995, -37012.6153638,
          0.287255906413
        ]
      ], "nm": [["SA_OTU161466", 1]]
    },
    {"p": [[0.0564510566675, 733, 1, -38225.5094137, 0.0813969934332]], "nm":
      [["SA_OTU276507", 1]]
    },
    {"p":
      [[0.0314526899433, 409, 0.5020023158, -38005.7847242, 0.124693594372],
        [0.0103152069234, 423, 0.273685620782, -38006.3913489, 0.126307388577
        ],
        [0.0248195834423, 422, 0.135753530865, -38007.092488, 0.131119111341
        ],
        [0.0356929481238, 407, 0.088558532554, -38007.5196652, 0.12581495903]
      ], "nm": [["SA_OTU53008", 1]]
    },
    {"p":
      [[0.500019339438, 408, 0.365950196822, -38069.2617418, 0.179975892113],
        [0.0262198963119, 409, 0.319234769043, -38069.3983123, 0.201011371359
        ],
        [0.0356929481238, 407, 0.121711479177, -38070.3625857, 0.203186552216
        ],
        [0.00781577011382, 423, 0.111674880345, -38070.4486473,
          0.205513586153
        ],
        [0.0248195834423, 422, 0.0814286746128, -38070.7645116,
          0.210284225987
        ]
      ], "nm": [["SA_OTU158604", 1]]
    },
    {"p":
      [[0.0124202947651, 400, 0.270421799225, -36758.8385114, 0.149229315968
        ],
        [8.45515289814e-06, 424, 0.23665274122, -36758.9719005,
          0.149299258026
        ],
        [0.0549149883556, 423, 0.236616149674, -36758.9720551, 0.149298787531
        ],
        [0.0137582149068, 398, 0.0839777505144, -36760.0079424,
          0.156243238464
        ],
        [0.0561969373862, 399, 0.0839634120375, -36760.0081132,
          0.156232083862
        ],
        [0.0674707813891, 397, 0.0441849048803, -36760.6501111,
          0.161702199019
        ],
        [0.0307765785688, 396, 0.0441832424483, -36760.6501487,
          0.161706872271
        ]
      ], "nm": [["BM_OTU997", 1]]
    },
    {"p": [[7.64303022068e-06, 433, 1, -37627.4545826, 0.00898544683084]],
      "nm": [["SA_OTU6170", 1]]
    },
    {"p": [[0.0825145142983, 733, 1, -38222.7792405, 0.0369244097038]], "nm":
      [["SA_OTU15719", 1]]
    },
    {"p": [[0.0800991459105, 733, 1, -38222.6296814, 0.0863643374599]], "nm":
      [["SA_OTU136383", 1]]
    },
    {"p":
      [[0.471728993047, 408, 0.957140503525, -38027.2994496, 0.0916693669771
        ],
        [0.0244761354427, 409, 0.0428594964745, -38030.4054725,
          0.138176510606
        ]
      ], "nm": [["SA_OTU161141", 1]]
    },
    {"p": [[0.0315878937587, 423, 1, -37949.5646244, 0.153949843392]], "nm":
      [["SA_OTU159238", 1]]
    },
    {"p":
      [[0.00366527207347, 425, 0.416149537021, -38070.0072935, 0.125114031141
        ],
        [0.0345917437423, 424, 0.252445110091, -38070.5071443, 0.12795327251
        ],
        [0.0321348186964, 395, 0.252172469623, -38070.5082249, 0.127966584557
        ],
        [0.0449955218303, 423, 0.055379344294, -38072.0241315, 0.12856312617
        ],
        [0.0647486155376, 46, 0.0123327212899, -38073.5260822, 0.101645605485
        ],
        [0.0142722200729, 400, 0.00763107552578, -38074.0061094,
          0.136063880381
        ],
        [0.0632356717689, 397, 0.0038897421551, -38074.6799953,
          0.146002077132
        ]
      ], "nm": [["SA_OTU161445", 1]]
    },
    {"p": [[0.0360865883452, 44, 1, -13968.5627327, 0.218673540336]], "nm":
      [["TO_OTU44125", 1]]
    },
    {"p":
      [[0.028869753784, 423, 0.900767992435, -38018.7193283, 0.292099241637],
        [0.0307765785688, 396, 0.0273056343127, -38022.215483, 0.324779964896
        ],
        [6.72116018898e-06, 398, 0.027300737304, -38022.2156623,
          0.324782701036
        ],
        [0.0119496414354, 400, 0.0175600902353, -38022.6569473,
          0.319765534397
        ],
        [8.45515289814e-06, 424, 0.0152429583103, -38022.7984584,
          0.320387266654
        ],
        [0.0461161377628, 409, 0.0118225874024, -38023.0525641,
          0.312024364376
        ]
      ], "nm": [["SA_OTU136192", 1]]
    },
    {"p":
      [[0.00976383232137, 737, 0.368197056274, -37935.1078777, 0.151620467015
        ],
        [0.0516211122313, 735, 0.152591263097, -37935.9887331, 0.15777836081
        ],
        [0.00818637084188, 781, 0.143645336608, -37936.0491486,
          0.147485103356
        ],
        [0.0282323567669, 780, 0.125990019941, -37936.1802933, 0.147468947252
        ],
        [0.0138534538257, 497, 0.0962312555393, -37936.4497418,
          0.164587956561
        ],
        [0.00277793874471, 736, 0.0643495408389, -37936.8521662,
          0.165247570746
        ],
        [0.00342060572171, 782, 0.0489955277014, -37937.1247669,
          0.145806099998
        ]
      ], "nm": [["SA_OTU22995", 1]]
    },
    {"p": [[0.0160211455869, 22, 1, -36776.6542051, 0.031055661466]], "nm":
      [["SA_OTU139066", 1]]
    },
    {"p": [[0.0160836551167, 846, 1, -35566.3691343, 0.0188570884092]], "nm":
      [["SA_OTU9111", 1]]
    },
    {"p":
      [
        [8.25356246798e-06, 432, 0.347150560797, -37627.1609078,
          0.014715825353
        ],
        [0.0156452828617, 433, 0.326862624072, -37627.2211264,
          0.0147029323853
        ],
        [7.71899471284e-06, 434, 0.325986815131, -37627.2238094,
          0.0147050428375
        ]
      ], "nm": [["SA_OTU5277", 1]]
    },
    {"p":
      [
        [8.25356246798e-06, 432, 0.347379634653, -37750.6389311,
          0.0375554108774
        ],
        [0.0156452828617, 433, 0.326650650891, -37750.7004581, 0.037571371233
        ],
        [7.71899471284e-06, 434, 0.325969714456, -37750.7025449,
          0.0375786938247
        ]
      ], "nm": [["SA_OTU138469", 1]]
    },
    {"p":
      [[0.480022136649, 408, 0.849197907825, -37780.8653707, 0.0940709925518
        ],
        [0.0242858923131, 409, 0.0942144807483, -37783.064089, 0.133219624077
        ],
        [0.0356929481238, 407, 0.0328249207354, -37784.1184749,
          0.134176002241
        ],
        [0.00988730378428, 423, 0.0237626906916, -37784.4415462,
          0.138913534475
        ]
      ], "nm": [["SA_OTU10432", 1]]
    },
    {"p":
      [[0.00509656833921, 19, 0.887684564609, -37136.1378469, 0.0562463157724
        ],
        [6.18074806376e-06, 23, 0.0504454540114, -37139.0055708,
          0.0551649456685
        ],
        [0.0129656752413, 17, 0.0309428210961, -37139.4943224,
          0.0650598838392
        ],
        [0.0101940416181, 18, 0.0309271602836, -37139.4948286,
          0.0650603109674
        ]
      ], "nm": [["SA_OTU138743", 1]]
    },
    {"p":
      [[0.0284129401224, 197, 0.21031339067, -11932.6473886, 0.0960132091838
        ],
        [0.0306419424311, 198, 0.179023986385, -11932.8084676, 0.113533302688
        ],
        [0.0316763319968, 207, 0.178999849551, -11932.8086024, 0.113671105619
        ],
        [7.89693550024e-06, 208, 0.178982504735, -11932.8086993,
          0.11366537526
        ],
        [0.0741455862598, 186, 0.112566658932, -11933.2724418, 0.10182586463
        ],
        [0.00859635490141, 199, 0.0724462848479, -11933.713142,
          0.125910623061
        ],
        [0.0118887669663, 206, 0.0676673248786, -11933.7813839,
          0.124053250838
        ]
      ], "nm": [["TO_OTU23360", 1]]
    },
    {"p":
      [[0.4744096981, 408, 0.952299194627, -37930.5125219, 0.082725344465],
        [0.0240384601292, 409, 0.0477008053733, -37933.5064529,
          0.127185790675
        ]
      ], "nm": [["SA_OTU9699", 1]]
    },
    {"p":
      [
        [0.00980454987655, 433, 0.379316803248, -37619.3168215,
          0.00782566585163
        ],
        [8.25356246798e-06, 432, 0.319600366057, -37619.4881219,
          0.0109853120593
        ],
        [7.71899471284e-06, 434, 0.301082830694, -37619.5478078,
          0.0109641893736
        ]
      ], "nm": [["SA_OTU51303", 1]]
    },
    {"p":
      [
        [0.00444752041109, 433, 0.780771172097, -37698.4047927,
          7.89307122267e-06
        ],
        [8.25356246798e-06, 432, 0.219228827903, -37699.6749587,
          0.0109594036123
        ]
      ], "nm": [["SA_OTU52234", 1]]
    },
    {"p": [[0.0266067046263, 733, 1, -38234.490272, 0.0733724590399]], "nm":
      [["SA_OTU52530", 1]]
    },
    {"p":
      [
        [5.00000250015e-07, 719, 0.25716492671, -38336.9556784,
          0.0632569542722
        ],
        [7.45012661755e-06, 720, 0.256740105411, -38336.9573317,
          0.0632566458502
        ],
        [0.00225099510597, 718, 0.256214803292, -38336.9593799,
          0.0632589343164
        ],
        [0.00230400136237, 721, 0.0908641804801, -38337.9960302,
          0.0609508951034
        ],
        [0.0052425197842, 717, 0.0559738873209, -38338.4805107,
          0.0637589082829
        ],
        [0.00740116046091, 723, 0.0431961149108, -38338.7396455,
          0.0604483428431
        ],
        [0.00398005435347, 711, 0.0398459818747, -38338.8203745,
          0.0643168326229
        ]
      ], "nm": [["SA_OTU174219", 1]]
    },
    {"p":
      [
        [0.00896470164686, 358, 0.820510405281, -13926.7787276,
          0.0387053737169
        ],
        [8.66957561203e-06, 360, 0.0495919041404, -13929.5848266,
          0.0478988789836
        ],
        [0.0108866254167, 359, 0.04956853787, -13929.5852979, 0.0479000845651
        ],
        [5.94381014431e-06, 362, 0.0413658252537, -13929.7661991,
          0.0495190623117
        ],
        [5.39315367054e-06, 352, 0.0130396932661, -13930.9206562,
          0.0567123712315
        ],
        [0.00448581231399, 356, 0.012981302019, -13930.9251442,
          0.0577686898951
        ],
        [0.00619726504912, 355, 0.0129423321697, -13930.9281507,
          0.0578070032528
        ]
      ], "nm": [["TO_OTU31762", 1]]
    },
    {"p":
      [[0.241641311342, 806, 0.465365250111, -13345.5366358, 0.00154812575446
        ],
        [0.0820391767362, 819, 0.337142490529, -13345.8589527,
          0.0298159976656
        ],
        [0.0252218466952, 827, 0.0634189834677, -13347.5296952,
          0.0229976019075
        ],
        [0.0521232714816, 825, 0.0433223163854, -13347.9107905,
          0.0441097178905
        ],
        [8.30177025564e-06, 826, 0.0433181797552, -13347.910886,
          0.044108954966
        ],
        [0.103591147007, 805, 0.0332706059325, -13348.1747841,
          0.0434263418837
        ],
        [0.268403966065, 807, 0.0141621738196, -13349.0288838,
          0.0442763141223
        ]
      ], "nm": [["TO_OTU138456", 1]]
    },
    {"p":
      [[0.0253864977543, 423, 0.886962628905, -37947.6819891, 0.147976545123
        ],
        [0.0287194546995, 409, 0.0936014064399, -37949.9307466,
          0.147046200957
        ],
        [0.0248195834423, 422, 0.0194359646555, -37951.5026668,
          0.156898943539
        ]
      ], "nm": [["SA_OTU10114", 1]]
    },
    {"p": [[0.0339456003461, 423, 1, -37900.3152595, 0.0935946938576]], "nm":
      [["SA_OTU158260", 1]]
    },
    {"p":
      [[0.010106759763, 433, 0.362742195206, -37638.0116441, 0.01551650803],
        [8.25356246798e-06, 432, 0.328830058671, -37638.1097954,
          0.0184667787599
        ],
        [7.71899471284e-06, 434, 0.308427746122, -37638.1738488,
          0.0184682260203
        ]
      ], "nm": [["SA_OTU48190", 1]]
    },
    {"p":
      [
        [7.64303022068e-06, 433, 0.961377817517, -37679.7362632,
          0.0480576187969
        ],
        [8.25356246798e-06, 432, 0.0386221824835, -37682.9508039,
          0.0581842286585
        ]
      ], "nm": [["SA_OTU48246", 1]]
    },
    {"p":
      [[0.0170666659091, 12, 0.791209898213, -37157.300552, 0.0352730165742],
        [0.0154865896871, 15, 0.0977603629044, -37159.391596, 0.0363944108808
        ],
        [5.65034332714e-06, 16, 0.0976091193157, -37159.3931443,
          0.0364610556367
        ],
        [0.00520455508848, 13, 0.0134206195668, -37161.3773229,
          0.0456308637163
        ]
      ], "nm": [["SA_OTU196313", 1]]
    },
    {"p": [[0.397792171635, 408, 1, -15026.8503524, 0.129233653863]], "nm":
      [["SA_OTU12053", 1]]
    },
    {"p":
      [[0.0122466828802, 23, 0.455056156112, -37542.0278289, 0.0431001197352
        ],
        [0.00572840449389, 19, 0.405742552347, -37542.1425309,
          0.0587439653359
        ],
        [0.0208426157783, 22, 0.117011906111, -37543.3859741, 0.0547481619156
        ],
        [0.0129656752413, 17, 0.011097473617, -37545.7415323, 0.0692576274373
        ],
        [0.0101940416181, 18, 0.0110919118132, -37545.7420336, 0.069258019674
        ]
      ], "nm": [["SA_OTU264794", 1]]
    },
    {"p": [[0.0654071427289, 464, 1, -37959.4119745, 0.10511187367]], "nm":
      [["SA_OTU158697", 1]]
    },
    {"p":
      [[0.0176887446408, 438, 0.654698215585, -37845.7693426, 0.336586481401
        ],
        [0.0045760100833, 437, 0.119008883065, -37847.4743189, 0.360433754998
        ],
        [0.0158007821772, 434, 0.118979710413, -37847.474564, 0.360421067974
        ],
        [0.0435382564467, 464, 0.0921062896652, -37847.7305738,
          0.316578465454
        ],
        [0.00728502278384, 463, 0.0152069012725, -37849.5317676,
          0.352028827513
        ]
      ], "nm": [["SA_OTU158424", 1]]
    },
    {"p":
      [[0.0111694741542, 22, 0.791684960908, -36886.198993, 0.186735531718],
        [0.0402789409142, 20, 0.115006833285, -36888.128165, 0.196160057012],
        [0.083013507942, 21, 0.0687686281781, -36888.6424089, 0.200772398583
        ],
        [0.0187107074267, 23, 0.0245395776288, -36889.6728693, 0.173016154148
        ]
      ], "nm": [["SA_OTU139040", 1]]
    },
    {"p":
      [[0.0196313628488, 22, 0.621099421975, -37518.5347914, 0.04570274497],
        [0.00679667104363, 19, 0.294508292513, -37519.2809754, 0.051426953687
        ],
        [0.00731311733344, 23, 0.0843922855122, -37520.5308066,
          0.0426929885598
        ]
      ], "nm": [["SA_OTU4619", 1]]
    },
    {"p":
      [
        [5.00000250015e-07, 714, 0.31935173198, -38313.5183666,
          0.0218932619847
        ],
        [0.0676481039444, 713, 0.319234101947, -38313.518735, 0.0218930605679
        ],
        [8.85521031975e-06, 715, 0.316951884796, -38313.5259098,
          0.0218944188965
        ],
        [9.6949738818e-06, 716, 0.015127560194, -38316.5681415,
          0.0252624546979
        ],
        [0.001162763431, 712, 0.0151230920373, -38316.5684369,
          0.0252636885021
        ],
        [5.12465277048e-06, 717, 0.0142116290453, -38316.6305992,
          0.0254647223262
        ]
      ], "nm": [["SA_OTU165782", 1]]
    },
    {"p": [[0.00913612830082, 774, 1, -37483.3731825, 0.0351234048701]],
      "nm": [["SA_OTU233658", 1]]
    },
    {"p":
      [[0.0157799251212, 205, 0.962578854814, -12036.8422428, 0.0318402775242
        ],
        [0.133478094809, 201, 0.0374211451861, -12040.0896229,
          0.0350443349308
        ]
      ], "nm": [["TO_OTU20609", 1]]
    },
    {"p":
      [[0.0318509176121, 423, 0.987162718869, -37920.0631154, 0.112140500247
        ],
        [0.0442005864173, 397, 0.0128372811307, -37924.4055967,
          0.132679456534
        ]
      ], "nm": [["SA_OTU49333", 1]]
    },
    {"p":
      [
        [0.00374287726376, 721, 0.599431733438, -28702.0995898,
          0.0212931701281
        ],
        [0.00690497097815, 732, 0.400568266562, -28702.5026877,
          0.0215114890408
        ]
      ], "nm": [["PA_OTU2701", 1]]
    },
    {"p":
      [[0.0457457268263, 306, 0.332363143039, -27674.2131977, 0.0518873638545
        ],
        [9.48205487595e-06, 368, 0.153675343558, -27674.9845837,
          0.0670483356234
        ],
        [0.0035759655459, 367, 0.153652580251, -27674.9847318,
          0.0670450875686
        ],
        [0.0128361490038, 319, 0.111393716392, -27675.306355, 0.0689982198086
        ],
        [0.00659484903705, 366, 0.111375047921, -27675.3065226,
          0.068999157924
        ],
        [0.0136651445422, 326, 0.0738146115875, -27675.7178692,
          0.0680426943662
        ],
        [0.00588538947025, 308, 0.063725557252, -27675.8648402,
          0.0668116083702
        ]
      ], "nm": [["DSF_OTU4630", 1]]
    },
    {"p":
      [
        [9.08798607251e-06, 315, 0.875630287087, -13166.0562655,
          0.0302231594624
        ],
        [0.00430625266191, 372, 0.0337930696196, -13169.3109537,
          0.0347326109889
        ],
        [0.0128361490038, 319, 0.0181314265903, -13169.9335628,
          0.0412907674512
        ],
        [0.00659484903705, 366, 0.0181302504648, -13169.9336276,
          0.0412908659891
        ],
        [6.99797562798e-06, 367, 0.0181299706582, -13169.9336431,
          0.0412899084575
        ],
        [7.0005196051e-06, 318, 0.0180927821511, -13169.9356964,
          0.0413012165028
        ],
        [0.0116223861551, 317, 0.0180922134288, -13169.9357278,
          0.0413011174873
        ]
      ], "nm": [["TO_OTU53345", 1]]
    },
    {"p":
      [
        [8.25356246798e-06, 432, 0.348239811605, -37260.5929706,
          0.00364594052544
        ],
        [0.0156452828617, 433, 0.326239083849, -37260.6582315,
          0.00364738274298
        ],
        [7.71899471284e-06, 434, 0.325521104545, -37260.6604347,
          0.00364743508008
        ]
      ], "nm": [["SA_OTU10850", 1]]
    },
    {"p":
      [[0.0455343634011, 902, 0.527956206544, -37988.3061792, 0.210422574026
        ],
        [0.0721416204007, 25, 0.226192917417, -37989.1538043, 0.214823968749
        ],
        [7.19476133603e-06, 903, 0.208317399888, -37989.2361297,
          0.216711881909
        ],
        [0.0395197974292, 24, 0.0375334761516, -37990.9499593, 0.224576741282
        ]
      ], "nm": [["SA_OTU2050", 1]]
    },
    {"p":
      [[0.0099960717788, 737, 0.422907765195, -37920.7330223, 0.12815642604],
        [0.00864337778662, 781, 0.198954758759, -37921.487099, 0.123494189784
        ],
        [0.0114115826186, 497, 0.159654194038, -37921.7071663, 0.138670743359
        ],
        [0.00351170670183, 782, 0.0719205610524, -37922.5046143,
          0.121629749085
        ],
        [0.00785992318792, 465, 0.0595086203806, -37922.6940553,
          0.145887647629
        ],
        [0.00277793874471, 736, 0.0528633997897, -37922.8124652,
          0.141568494005
        ],
        [0.061583755183, 735, 0.034190700785, -37923.2482227, 0.141408726334]
      ], "nm": [["SA_OTU158753", 1]]
    },
    {"p":
      [[0.148232292851, 201, 0.393497896284, -11624.2675077, 0.0448890618052
        ],
        [0.030079264877, 205, 0.160547847606, -11625.1639914, 0.0533313682027
        ],
        [0.0463293363311, 200, 0.108242020592, -11625.5582138,
          0.0748642359536
        ],
        [5.46935386091e-06, 202, 0.108241031296, -11625.5582229,
          0.0748644057957
        ],
        [7.91748225856e-06, 204, 0.100253323222, -11625.6348832,
          0.076138379335
        ],
        [0.0334163819598, 203, 0.100239621608, -11625.6350199, 0.076141428768
        ],
        [5.8078978829e-06, 206, 0.0289782593926, -11626.8760375,
          0.0762226064013
        ]
      ], "nm": [["TO_OTU22567", 1]]
    },
    {"p":
      [[0.0157635489577, 205, 0.964403025847, -12036.6389285, 0.0319422026553
        ],
        [0.134044771503, 201, 0.0355969741526, -12039.9381771,
          0.0361565183462
        ]
      ], "nm": [["TO_OTU187791", 1]]
    },
    {"p":
      [
        [8.82743178812e-06, 718, 0.881306307311, -38222.2840584,
          0.0181573130511
        ],
        [7.45012661755e-06, 720, 0.0396057210489, -38225.3864901,
          0.0218369954874
        ],
        [5.00000250015e-07, 719, 0.039469570718, -38225.3899336,
          0.0218579892754
        ],
        [9.15561756694e-06, 712, 0.0099656316786, -38226.7663213,
          0.0220434114699
        ],
        [9.6949738818e-06, 716, 0.00992250454241, -38226.7706583,
          0.0220441921877
        ],
        [5.12465277048e-06, 717, 0.00988121589805, -38226.7748281,
          0.0220393740985
        ],
        [0.00112461171061, 715, 0.00984904880259, -38226.7780888,
          0.0220457094603
        ]
      ], "nm": [["SA_OTU140943", 1]]
    },
    {"p":
      [[0.0527941202826, 850, 0.322675116999, -35245.8409544, 0.0503066155232
        ],
        [5.02023153109e-06, 856, 0.283178595234, -35245.9715226,
          0.0521299108989
        ],
        [0.0321886221194, 855, 0.283171077707, -35245.9715492,
          0.0521260283598
        ],
        [0.0047496242005, 858, 0.0868618974759, -35247.1532809,
          0.0519949879091
        ],
        [5.17373154029e-06, 857, 0.0241133125844, -35248.4348363,
          0.0570351297479
        ]
      ], "nm": [["SA_OTU134293", 1]]
    },
    {"p":
      [
        [7.64303022068e-06, 433, 0.998588141314, -37719.7714949,
          0.0834927621827
        ],
        [0.00844339440474, 432, 0.00141185868575, -37726.3329303,
          0.102148466312
        ]
      ], "nm": [["SA_OTU138522", 1]]
    },
    {"p":
      [[0.0256257675078, 409, 0.546883439063, -38027.3766361, 0.156312486776
        ],
        [0.0356929481238, 407, 0.182848569948, -38028.4722135, 0.157752032383
        ],
        [0.00881348263185, 423, 0.158875285305, -38028.6127523,
          0.161572209487
        ],
        [0.0225112692192, 422, 0.103357705474, -38029.042676, 0.166086574285
        ],
        [0.0287600025851, 421, 0.00803500020944, -38031.5970648,
          0.17360260831
        ]
      ], "nm": [["SA_OTU72850", 1]]
    },
    {"p": [[0.0672242055703, 733, 1, -38147.6006395, 0.10125809847]], "nm":
      [["SA_OTU39421", 1]]
    },
    {"p":
      [
        [5.00000250015e-07, 719, 0.249492941291, -38232.3161241,
          0.0425790485584
        ],
        [7.45012661755e-06, 720, 0.249093281639, -38232.3177272,
          0.0425782711409
        ],
        [0.00225099510597, 718, 0.248532312608, -38232.3199818,
          0.0425803343124
        ],
        [0.00250566849108, 721, 0.113492222582, -38233.1038204,
          0.039749990601
        ],
        [0.0052425197842, 717, 0.0525201222217, -38233.8743583,
          0.042778662973
        ],
        [0.00767134596812, 723, 0.0511169853168, -38233.9014378,
          0.0392226437707
        ],
        [0.00424284461469, 711, 0.0357521343415, -38234.2589447,
          0.0431552642353
        ]
      ], "nm": [["SA_OTU163070", 1]]
    },
    {"p": [[0.0182443103136, 44, 1, -35318.0578236, 0.0254328116711]], "nm":
      [["SA_OTU161102", 1]]
    },
    {"p": [[7.64303022068e-06, 433, 1, -37654.597588, 0.0311422826533]],
      "nm": [["SA_OTU158447", 1]]
    },
    {"p":
      [[0.0249278893459, 409, 0.554985582121, -38069.9587862, 0.150006023557
        ],
        [0.0356929481238, 407, 0.196505243008, -38070.9970392, 0.151241594413
        ],
        [0.00937369223421, 423, 0.156290406084, -38071.2260125,
          0.155205151498
        ],
        [0.0248195834423, 422, 0.0922187687874, -38071.7535646,
          0.160057744163
        ]
      ], "nm": [["SA_OTU49507", 1]]
    },
    {"p":
      [[0.0127080468503, 902, 0.484331555792, -37030.0145675, 0.275403625406
        ], [0.10292571538, 46, 0.25783852732, -37030.6450037, 0.281530087963
        ],
        [0.0812444879305, 901, 0.257829916888, -37030.6450371, 0.281522621807
        ]
      ], "nm": [["BM_OTU1583", 1]]
    },
    {"p":
      [[0.00869966060829, 19, 0.435288307381, -37569.5475535, 0.0779514714836
        ],
        [5.96031481394e-06, 23, 0.282521523934, -37569.9798073,
          0.0781587021073
        ],
        [0.023937661756, 22, 0.282190168685, -37569.9809808, 0.0781716218977]
      ], "nm": [["SA_OTU138723", 1]]
    },
    {"p": [[0.021286896379, 414, 1, -36951.2736152, 6.11351501465e-06]],
      "nm": [["BM_OTU3102", 1]]
    },
    {"p":
      [[0.0162491095117, 22, 0.949892042787, -36984.5569634, 0.0878340953274
        ],
        [0.00415783319341, 19, 0.0501079572134, -36987.499132, 0.095546901753
        ]
      ], "nm": [["SA_OTU139144", 1]]
    },
    {"p": [[0.0349247509627, 44, 1, -35155.8405051, 0.0481678757953]], "nm":
      [["SA_OTU48543", 1]]
    },
    {"p":
      [[0.0199013036673, 22, 0.439906498806, -37553.2709396, 0.0809641127555
        ],
        [0.00590851346859, 19, 0.373306219082, -37553.4351028, 0.086184975898
        ],
        [0.0101928519536, 23, 0.156519457833, -37554.3043215, 0.0737307843012
        ],
        [0.0129656752413, 17, 0.0151375478543, -37556.6403236,
          0.0974442967804
        ],
        [0.0101940416181, 18, 0.0151302764241, -37556.640804, 0.09743527692]
      ], "nm": [["SA_OTU52099", 1]]
    },
    {"p":
      [[0.0324070069804, 902, 0.656630037862, -37014.3821793, 0.273059157124
        ],
        [0.0908017284937, 25, 0.111040937207, -37016.1594011, 0.284767487169
        ],
        [7.19476133603e-06, 903, 0.11096726306, -37016.1600648,
          0.284766742822
        ],
        [0.0812444879305, 901, 0.0469261791993, -37017.0207244,
          0.288272401098
        ],
        [0.10292571538, 46, 0.0469255478272, -37017.0207378, 0.288271032049],
        [0.23372005301, 11, 0.0151319005279, -37018.1524949, 0.29045546202],
        [0.0395197974292, 24, 0.0123781343163, -37018.3533685, 0.296841472969
        ]
      ], "nm": [["BM_OTU640", 1]]
    },
    {"p":
      [[0.0113118774166, 400, 0.211935024573, -37655.0735894, 0.298299026042
        ],
        [8.45515289814e-06, 424, 0.17537792439, -37655.2629259,
          0.298910989872
        ],
        [0.0549149883556, 423, 0.175348911467, -37655.2630913, 0.298900522854
        ],
        [0.0137582149068, 398, 0.12914592162, -37655.5689262, 0.308024592504
        ],
        [0.0561969373862, 399, 0.129117594952, -37655.5691455, 0.308029330796
        ],
        [0.0674707813891, 397, 0.10428061268, -37655.7827836, 0.312593260761
        ],
        [0.0369416098743, 902, 0.0747940103183, -37656.1151313, 0.28731239143
        ]
      ], "nm": [["BM_OTU509", 1]]
    },
    {"p": [[0.062683319175, 693, 1, -38058.0050796, 0.0798809584458]], "nm":
      [["SA_OTU149947", 1]]
    },
    {"p":
      [
        [0.0118394258604, 762, 0.236495311894, -13216.0406168,
          0.00995929744935
        ],
        [0.0143303685529, 742, 0.154996736025, -13216.4631411,
          0.0201872431171
        ],
        [0.0360052516943, 738, 0.14138271757, -13216.5550747, 0.0190377047834
        ],
        [0.0146005810305, 761, 0.139282242989, -13216.5700428,
          0.0190805116521
        ],
        [7.08293179474e-06, 748, 0.137009811841, -13216.5864926,
          0.0204852285902
        ],
        [9.96945115157e-06, 749, 0.0954594812594, -13216.9478433,
          0.020577040006
        ],
        [0.0107792312249, 741, 0.0953736984218, -13216.9487423,
          0.0205774759823
        ]
      ], "nm": [["TO_OTU86626", 1]]
    },
    {"p":
      [
        [7.64303022068e-06, 433, 0.955895672384, -37658.7704339,
          0.0329185201112
        ],
        [8.25356246798e-06, 432, 0.0441043276163, -37661.8465247,
          0.0418718912134
        ]
      ], "nm": [["SA_OTU48851", 1]]
    },
    {"p":
      [[0.0233975234809, 733, 0.974783765638, -38237.3714219, 0.0655640073843
        ],
        [0.0249639021314, 724, 0.0252162343624, -38241.0261496,
          0.0905168552023
        ]
      ], "nm": [["SA_OTU137787", 1]]
    },
    {"p":
      [[0.0245313819308, 409, 0.56919996272, -37941.7936332, 0.138402439071],
        [0.0356929481238, 407, 0.198540315607, -37942.8468728, 0.139444782275
        ],
        [0.00972977563908, 423, 0.149384004119, -37943.1313448,
          0.143912973338
        ],
        [0.0248195834423, 422, 0.082875717554, -37943.7205229, 0.148767796487
        ]
      ], "nm": [["SA_OTU52993", 1]]
    },
    {"p": [[7.64303022068e-06, 433, 1, -37677.1364072, 0.0438577272355]],
      "nm": [["SA_OTU139315", 1]]
    },
    {"p":
      [
        [0.00781008371468, 433, 0.428567456382, -37705.5840504,
          0.00973402903002
        ],
        [8.25356246798e-06, 432, 0.294489613299, -37705.9592548,
          0.014699429237
        ],
        [7.71899471284e-06, 434, 0.276942930319, -37706.0206871,
          0.0146878789501
        ]
      ], "nm": [["SA_OTU52243", 1]]
    },
    {"p": [[7.64303022068e-06, 433, 1, -37668.4946265, 0.0495997073881]],
      "nm": [["SA_OTU158472", 1]]
    },
    {"p": [[0.0293580014107, 733, 1, -38207.2785361, 0.0271975576566]], "nm":
      [["SA_OTU52557", 1]]
    },
    {"p":
      [[0.019958048354, 22, 0.50249137465, -36763.7606979, 0.0200722174155],
        [0.00540139079096, 19, 0.47409007991, -36763.818879, 0.0252826301679
        ],
        [0.000840468589267, 23, 0.02341854544, -36766.8267481,
          0.0233615420035
        ]
      ], "nm": [["SA_OTU51927", 1]]
    },
    {"p":
      [
        [7.64303022068e-06, 433, 0.938384990845, -37639.0550627,
          0.0193402599781
        ],
        [8.25356246798e-06, 432, 0.0616150091554, -37641.7783176,
          0.0262116741004
        ]
      ], "nm": [["SA_OTU23007", 1]]
    },
    {"p": [[7.64303022068e-06, 433, 1, -37682.0932578, 0.0482668559427]],
      "nm": [["SA_OTU139272", 1]]
    },
    {"p":
      [
        [7.64303022068e-06, 433, 0.956648422009, -37359.0730355,
          0.190212226052
        ],
        [8.25356246798e-06, 432, 0.0433515779912, -37362.1671283,
          0.205978250146
        ]
      ], "nm": [["SA_OTU158477", 1]]
    },
    {"p":
      [
        [7.64303022068e-06, 433, 0.946792272659, -37679.5541123,
          0.175082846745
        ],
        [8.25356246798e-06, 432, 0.0532077273415, -37682.4329884,
          0.188542062208
        ]
      ], "nm": [["SA_OTU138693", 1]]
    },
    {"p": [[0.00873669009581, 140, 1, -13934.753551, 0.0503961303733]], "nm":
      [["TO_OTU42464", 1]]
    },
    {"p":
      [
        [8.25356246798e-06, 432, 0.343401693324, -37797.4843694,
          0.0146702107881
        ],
        [0.0128030267095, 433, 0.335033419264, -37797.50904, 0.0133682802343
        ],
        [7.71899471284e-06, 434, 0.321564887412, -37797.5500709,
          0.0146800349893
        ]
      ], "nm": [["SA_OTU263992", 1]]
    },
    {"p":
      [[0.0179360496438, 43, 0.292456725799, -35282.8003037, 0.0407572922028
        ],
        [0.00297171664704, 45, 0.231556816827, -35283.0337951,
          0.0397576801518
        ],
        [0.100503378756, 44, 0.20184065495, -35283.1711419, 0.0409983785362],
        [0.0647692020838, 42, 0.137179590382, -35283.5573295, 0.0431668665317
        ],
        [0.134637263941, 41, 0.136966212041, -35283.5588861, 0.0431657551015]
      ], "nm": [["SA_OTU276155", 1]]
    },
    {"p":
      [[6.0604270467e-06, 12, 0.199770532496, -13777.6951851, 0.319036335291
        ],
        [0.0925695747285, 16, 0.177257432683, -13777.8147514, 0.270404133288
        ],
        [0.0976478375967, 23, 0.177253922975, -13777.8147712, 0.270403938024
        ],
        [9.65074418297e-06, 24, 0.177206828277, -13777.8150369,
          0.270392282686
        ],
        [0.0129656752413, 17, 0.0895113077307, -13778.4979895, 0.317329001397
        ],
        [0.0101940416181, 18, 0.0895004103063, -13778.4981113, 0.317320861421
        ],
        [5.78811702181e-06, 19, 0.0894995655319, -13778.4981207,
          0.317326535922
        ]
      ], "nm": [["TO_OTU53393", 1]]
    },
    {"p":
      [
        [0.00782944758564, 433, 0.427725455496, -37629.9863213,
          0.00974115692568
        ],
        [8.25356246798e-06, 432, 0.29488927637, -37630.3582029,
          0.0146979004373
        ],
        [7.71899471284e-06, 434, 0.277385268135, -37630.4193954,
          0.0146799250693
        ]
      ], "nm": [["SA_OTU52235", 1]]
    },
    {"p":
      [[0.0118768986932, 760, 0.865014954931, -13224.4801679, 0.0329617180384
        ],
        [0.0208802034426, 750, 0.0579160825708, -13227.1839196,
          0.0456359458711
        ],
        [0.00164543713804, 759, 0.0154592585348, -13228.5047066,
          0.0567975783006
        ],
        [0.00147696549937, 756, 0.0154592219756, -13228.504709,
          0.0567975798523
        ],
        [0.00211136435261, 758, 0.015386645319, -13228.5094148,
          0.0568342984002
        ],
        [0.00960018810402, 757, 0.0153866031676, -13228.5094175,
          0.0568342623269
        ],
        [5.00000250015e-07, 755, 0.0153772335013, -13228.5100266,
          0.0568344641858
        ]
      ], "nm": [["TO_OTU75478", 1]]
    },
    {"p": [[0.0172782667323, 44, 1, -35325.2478842, 0.0306713493725]], "nm":
      [["SA_OTU22973", 1]]
    },
    {"p": [[0.01362424683, 44, 1, -35165.4181995, 0.0567389982831]], "nm":
      [["SA_OTU161113", 1]]
    },
    {"p":
      [[0.479307347824, 408, 0.82365334057, -37937.0191119, 0.0992094022689],
        [0.0245697649775, 409, 0.0979818078824, -37939.1480798,
          0.138787805588
        ],
        [0.0356929481238, 407, 0.0340601145689, -37940.2047346, 0.13983733483
        ],
        [0.0113687365252, 423, 0.0299574602263, -37940.3330833,
          0.143704826747
        ],
        [0.0248195834423, 422, 0.0143472767521, -37941.0693015,
          0.149169135646
        ]
      ], "nm": [["SA_OTU9188", 1]]
    },
    {"p":
      [[7.36285398747e-06, 782, 0.257126526808, -37946.880594, 0.306112203177
        ],
        [0.0136273834763, 781, 0.256968183896, -37946.88121, 0.306125621924],
        [0.197022582393, 500, 0.238666338415, -37946.9550958, 0.30058626714],
        [0.00789150676373, 737, 0.0827472338565, -37948.0143717,
          0.316876070904
        ],
        [0.052104439237, 735, 0.0658901712465, -37948.242173, 0.326036852173
        ],
        [0.0163446663576, 497, 0.0493040444113, -37948.5321562,
          0.330942724048
        ],
        [0.00277793874471, 736, 0.0492975013673, -37948.5322889,
          0.330934992722
        ]
      ], "nm": [["SA_OTU89698", 1]]
    },
    {"p":
      [[0.00527482019822, 19, 0.793728200039, -37516.0358257, 0.0510804596016
        ],
        [0.00845856461155, 23, 0.16059749111, -37517.6336656, 0.0400590161146
        ],
        [0.0129656752413, 17, 0.0228430236077, -37519.583921, 0.0601549362552
        ],
        [0.0101940416181, 18, 0.0228312852436, -37519.584435, 0.0601554046264
        ]
      ], "nm": [["SA_OTU138750", 1]]
    },
    {"p": [[0.0153128684815, 44, 1, -35148.4184175, 0.0459744264847]], "nm":
      [["SA_OTU85189", 1]]
    },
    {"p": [[0.0165262223657, 205, 1, -12036.6934409, 0.0318238920525]], "nm":
      [["TO_OTU120290", 1]]
    },
    {"p":
      [[0.0235856351855, 409, 0.600918692328, -37870.3009008, 0.115102672491
        ],
        [0.0356929481238, 407, 0.204321157689, -37871.3796674, 0.115743225119
        ],
        [0.0104422646693, 423, 0.131498926289, -37871.8203617, 0.121408890638
        ],
        [0.0248195834423, 422, 0.0632612236945, -37872.5520879,
          0.126208929691
        ]
      ], "nm": [["SA_OTU4827", 1]]
    },
    {"p":
      [
        [8.56626754609e-06, 436, 0.388455374652, -13908.4994005,
          6.11351501465e-06
        ],
        [8.95500994774e-06, 437, 0.284632879511, -13908.8103785,
          6.11351501465e-06
        ],
        [0.00184582722666, 435, 0.283218801872, -13908.815359,
          6.11351501465e-06
        ],
        [0.0158007821772, 434, 0.0218478061362, -13911.3774782,
          6.11351501465e-06
        ],
        [9.53485726913e-06, 438, 0.021845137829, -13911.3776004,
          6.11351501465e-06
        ]
      ], "nm": [["TO_OTU22346", 1]]
    },
    {"p":
      [[0.00805659766837, 19, 0.46163527939, -37208.3442123, 0.0368016176604
        ],
        [0.00660268518166, 23, 0.414595793185, -37208.4516834,
          0.0299132333581
        ],
        [0.023937661756, 22, 0.123768927425, -37209.6605711, 0.0362921393144]
      ], "nm": [["SA_OTU53029", 1]]
    },
    {"p":
      [[0.121926551888, 41, 0.625957534459, -35171.0713986, 0.0378194562834],
        [0.0042982547784, 43, 0.156793974712, -35172.4557484, 0.0478545455509
        ],
        [0.0647692020838, 42, 0.14902778269, -35172.5065484, 0.0478166562481
        ],
        [0.100503378756, 44, 0.0341322673379, -35173.9804379, 0.0518581099858
        ],
        [9.77389302946e-06, 45, 0.0340884408011, -35173.9817228,
          0.0518585542816
        ]
      ], "nm": [["SA_OTU48556", 1]]
    },
    {"p":
      [[7.64303022068e-06, 433, 0.99615004666, -37721.9105126, 0.101738880454
        ],
        [0.00844339440474, 432, 0.00384995334031, -37727.4663494,
          0.117108043505
        ]
      ], "nm": [["SA_OTU139247", 1]]
    },
    {"p":
      [[0.024658216275, 45, 0.623094529513, -35416.7429607, 0.042387994326],
        [0.0170073141543, 46, 0.302387978709, -35417.465948, 0.0377486813255
        ],
        [0.0355056288575, 38, 0.0745174917782, -35418.866625, 0.0474115522039
        ]
      ], "nm": [["BM_OTU440", 1]]
    },
    {"p": [[7.64303022068e-06, 433, 1, -37627.174072, 0.00902149483429]],
      "nm": [["SA_OTU51953", 1]]
    },
    {"p": [[0.0401584900777, 733, 1, -38379.9543715, 0.158480267036]], "nm":
      [["SA_OTU155263", 1]]
    },
    {"p":
      [[0.00547938441209, 19, 0.869597385915, -37506.5080423, 0.0419942521931
        ],
        [0.00265523774356, 23, 0.0592345937804, -37509.1945669,
          0.0376168305395
        ],
        [0.023937661756, 22, 0.0532716141027, -37509.300669, 0.0406750220995
        ],
        [0.0101940416181, 18, 0.0178964062023, -37510.3914727,
          0.0513604647654
        ]
      ], "nm": [["SA_OTU138785", 1]]
    },
    {"p":
      [[0.0202541540263, 392, 0.323612767547, -28123.2339076, 0.0620215686698
        ],
        [5.38541682385e-06, 394, 0.171360145968, -28123.8696877,
          0.0677891083708
        ],
        [0.0401708075808, 393, 0.171257571218, -28123.8702865,
          0.0677887669966
        ],
        [7.84733057298e-06, 395, 0.166988347489, -28123.8955312,
          0.0682280979237
        ],
        [0.0295459957132, 389, 0.166781167779, -28123.8967726,
          0.0682312679464
        ]
      ], "nm": [["DSF_OTU4383", 1]]
    },
    {"p":
      [
        [0.00262586071688, 721, 0.292502053817, -38223.7283778,
          0.0312342236406
        ],
        [0.00806116129758, 732, 0.22537024284, -38223.9891049, 0.031166001306
        ],
        [0.00937956042137, 723, 0.171207044086, -38224.2639759,
          0.0295036468596
        ],
        [0.0052425197842, 717, 0.112427512627, -38224.6845408,
          0.0343194035355
        ],
        [0.00380701470157, 720, 0.112306220141, -38224.6856202,
          0.0343104745406
        ],
        [0.00435258054879, 711, 0.0785461032076, -38225.0431637,
          0.0345936617691
        ],
        [0.00123126168299, 716, 0.00764082328232, -38227.3733441,
          0.0382727910754
        ]
      ], "nm": [["SA_OTU2758", 1]]
    },
    {"p":
      [
        [5.00000250015e-07, 755, 0.156621930469, -36405.7780958,
          6.11351501465e-06
        ],
        [5.79202156615e-06, 756, 0.156435315878, -36405.779288,
          6.11351501465e-06
        ],
        [0.0272740707977, 750, 0.156342604888, -36405.7798809,
          6.11351501465e-06
        ],
        [0.00545624195467, 751, 0.15631598941, -36405.7800511,
          6.11351501465e-06
        ],
        [0.0100833628136, 754, 0.156311970273, -36405.7800768,
          6.11351501465e-06
        ],
        [6.19381769943e-06, 760, 0.109083145627, -36406.1398202,
          6.11351501465e-06
        ],
        [0.00164543713804, 759, 0.108889043456, -36406.1416012,
          6.11351501465e-06
        ]
      ], "nm": [["BM_OTU133", 1]]
    },
    {"p":
      [[0.00934485241011, 23, 0.713596133448, -37603.6175774, 0.043656541283
        ],
        [0.00516208734857, 19, 0.286403866552, -37604.5304916,
          0.0556361636705
        ]
      ], "nm": [["SA_OTU52060", 1]]
    },
    {"p":
      [[0.0286544707644, 198, 0.187784125803, -11932.7607679, 0.111740292441
        ],
        [0.0316763319968, 207, 0.187388682325, -11932.762876, 0.112827257293
        ],
        [7.89693550024e-06, 208, 0.18737213106, -11932.7629643,
          0.112833015346
        ],
        [0.0323817252441, 197, 0.180172764414, -11932.8021448,
          0.0966838745544
        ],
        [0.0783514340465, 186, 0.114232047902, -11933.2578291, 0.105460009252
        ],
        [6.86118295576e-05, 199, 0.0751379448141, -11933.6767353,
          0.126146872685
        ],
        [0.0118887669663, 206, 0.0679123036817, -11933.7778437,
          0.123776069905
        ]
      ], "nm": [["TO_OTU209392", 1]]
    },
    {"p":
      [
        [5.00000250015e-07, 719, 0.247830941999, -38317.1842886,
          0.0425438430935
        ],
        [7.45012661755e-06, 720, 0.247433939614, -38317.1858917,
          0.0425430680764
        ],
        [0.00225099510597, 718, 0.24687661663, -38317.1881467, 0.042545129184
        ],
        [0.00250561371261, 721, 0.112785815988, -38317.9715448,
          0.0397222754683
        ],
        [0.00860282202348, 723, 0.0574001854498, -38318.6469878,
          0.0385495998585
        ],
        [0.0052425197842, 717, 0.0521680943997, -38318.7425643,
          0.0427427116567
        ],
        [0.00424315005151, 711, 0.035504405919, -38319.1273786,
          0.0431193654495
        ]
      ], "nm": [["SA_OTU163663", 1]]
    },
    {"p":
      [
        [7.64303022068e-06, 433, 0.965040463427, -37661.4746294,
          0.0400349024989
        ],
        [8.25356246798e-06, 432, 0.0349595365734, -37664.7926082,
          0.0503909579477
        ]
      ], "nm": [["SA_OTU158383", 1]]
    },
    {"p": [[8.25883334689e-06, 713, 1, -38213.1661482, 0.0181518558066]],
      "nm": [["SA_OTU183734", 1]]
    },
    {"p": [[0.0259402733672, 733, 1, -38220.5247145, 0.052516017201]], "nm":
      [["SA_OTU12748", 1]]
    },
    {"p":
      [
        [0.00977796261464, 433, 0.379404636525, -37702.2643269,
          0.00780996843378
        ],
        [8.25356246798e-06, 432, 0.32034503106, -37702.4335316,
          0.0109740074523
        ],
        [7.71899471284e-06, 434, 0.300250332415, -37702.4983137,
          0.0109717655801
        ]
      ], "nm": [["SA_OTU51333", 1]]
    },
    {"p": [[7.64303022068e-06, 433, 1, -37640.5225035, 0.0144277954182]],
      "nm": [["SA_OTU173184", 1]]
    },
    {"p":
      [[0.00639227005545, 19, 0.632866887101, -36799.987715, 0.0465843511324
        ],
        [5.96031481394e-06, 23, 0.18358184282, -36801.2253145,
          0.0471711049082
        ],
        [0.023937661756, 22, 0.183551270078, -36801.225481, 0.0471713420119]
      ], "nm": [["SA_OTU22475", 1]]
    },
    {"p":
      [[0.0101940416181, 18, 0.333358078552, -36281.7832783, 0.0231244933478
        ],
        [0.0129656752413, 17, 0.333354459159, -36281.7832892, 0.0231245153529
        ],
        [5.78811702181e-06, 19, 0.333287462288, -36281.7834902,
          0.0231191026867
        ]
      ], "nm": [["SA_OTU12718", 1]]
    },
    {"p":
      [[7.64303022068e-06, 433, 0.97410968103, -37615.0007156, 0.13671281639
        ],
        [8.25356246798e-06, 432, 0.0258903189696, -37618.6283704,
          0.152538011028
        ]
      ], "nm": [["SA_OTU158485", 1]]
    },
    {"p":
      [[0.463757526383, 408, 0.871997544378, -36997.2497299, 0.169891018009],
        [0.0112192996218, 409, 0.0603369228149, -36999.9205723,
          0.224234241989
        ],
        [0.0356929481238, 407, 0.0499406300699, -37000.1096816,
          0.224841001752
        ],
        [0.0950501684703, 404, 0.0177249027371, -37001.145546, 0.220465883302
        ]
      ], "nm": [["SA_OTU161462", 1]]
    },
    {"p": [[0.0411433123024, 5, 1, -35436.2317988, 0.0574465241171]], "nm":
      [["BM_OTU783", 1]]
    },
    {"p":
      [
        [7.64303022068e-06, 433, 0.947327939226, -37347.0193605,
          0.162087168221
        ],
        [8.25356246798e-06, 432, 0.0526720607739, -37349.9089207,
          0.175114551109
        ]
      ], "nm": [["SA_OTU139421", 1]]
    },
    {"p":
      [[0.018338964201, 205, 0.934279833994, -12031.6911742, 0.0125790645955
        ],
        [0.127857715207, 201, 0.0657201660058, -12034.3455444,
          0.00252422647292
        ]
      ], "nm": [["TO_OTU4956", 1], ["TO_OTU19281", 1]]
    },
    {"p": [[0.0285294575778, 733, 1, -38208.4697157, 0.0409808105467]], "nm":
      [["SA_OTU593", 1]]
    },
    {"p":
      [[0.0253224297111, 902, 0.840190712677, -37659.3669194, 0.180574645802
        ],
        [0.0685108936496, 901, 0.0671540701185, -37661.8935588,
          0.191735389638
        ],
        [0.10292571538, 46, 0.0500576525674, -37662.1873729, 0.193974317927],
        [0.0844923846492, 25, 0.021457210488, -37663.0344876, 0.190258376271
        ],
        [7.19476133603e-06, 903, 0.0211403541486, -37663.0493646,
          0.191346073653
        ]
      ], "nm": [["SA_OTU49040", 1]]
    },
    {"p":
      [
        [9.06357965506e-06, 746, 0.203851965411, -13020.9368936,
          0.00989734485202
        ],
        [0.0557030508057, 744, 0.203812122812, -13020.9370891,
          0.00989673710808
        ],
        [0.00899436535811, 745, 0.203679985565, -13020.9377376,
          0.00989748500392
        ],
        [0.0788593110356, 743, 0.194413671819, -13020.9842995,
          0.00983931831416
        ],
        [6.58830096656e-06, 747, 0.194242254392, -13020.9851816,
          0.00984051743513
        ]
      ], "nm": [["TO_OTU136572", 1]]
    },
    {"p":
      [[0.039036619927, 902, 0.671450749627, -38449.5229409, 0.234362084743],
        [0.0908017284937, 25, 0.16435671705, -38450.9303424, 0.244335273407],
        [7.19476133603e-06, 903, 0.164192533323, -38450.9313418,
          0.244330666639
        ]
      ], "nm": [["SA_OTU3697", 1]]
    },
    {"p":
      [
        [0.0580056832795, 743, 0.895608345244, -13211.3774526,
          6.11351501465e-06
        ],
        [0.0051746721532, 747, 0.0744339345707, -13213.8650439,
          0.00868745856914
        ],
        [0.00463148920374, 746, 0.0213484692389, -13215.1139758,
          0.0106512659228
        ],
        [0.0557005821753, 744, 0.00860925094593, -13216.0221185,
          0.0170529443247
        ]
      ], "nm": [["TO_OTU25471", 1]]
    },
    {"p":
      [[0.0490471796808, 733, 0.596163417118, -37979.6149253, 0.148366029572
        ],
        [0.00200013380225, 711, 0.111749907081, -37981.2891768,
          0.193922631519
        ],
        [9.15561756694e-06, 712, 0.0649619526455, -37981.8316384,
          0.198548005899
        ],
        [0.00123126168299, 716, 0.0648636277326, -37981.8331531,
          0.198541048906
        ],
        [5.12465277048e-06, 717, 0.064828112784, -37981.8337008,
          0.198543000978
        ],
        [0.00112461171061, 715, 0.0644809305247, -37981.8390706,
          0.198576797826
        ],
        [0.0415704427992, 713, 0.0329520521142, -37982.5103866,
          0.200431498621
        ]
      ], "nm": [["SA_OTU139200", 1]]
    },
    {"p":
      [[0.0122879774548, 22, 0.894362870567, -36939.6950418, 0.12349440989],
        [0.0399190582299, 20, 0.0728644747139, -36942.2025522, 0.132079619249
        ],
        [0.083013507942, 21, 0.0327726547192, -36943.0015589, 0.136701135563]
      ], "nm": [["SA_OTU139044", 1]]
    },
    {"p": [[7.64303022068e-06, 433, 1, -37417.5786985, 0.0684996221804]],
      "nm": [["SA_OTU7163", 1]]
    },
    {"p":
      [
        [5.24033764115e-06, 119, 0.284288069139, -13935.8482241,
          0.0592497446463
        ],
        [0.0277569659844, 117, 0.284271118197, -13935.8482838,
          0.0592543281111
        ],
        [0.0474221122134, 118, 0.284243916697, -13935.8483795,
          0.0592538294675
        ],
        [0.0231572248319, 140, 0.127332881851, -13936.6514074,
          0.0606686821155
        ],
        [7.97774719147e-06, 142, 0.00682121584729, -13939.5781745,
          0.0792192575836
        ],
        [7.07730566103e-06, 138, 0.00659159427253, -13939.612417,
          0.0802115995445
        ],
        [0.00741744105548, 139, 0.00645120399573, -13939.6339454,
          0.0802051823695
        ]
      ], "nm": [["TO_OTU74442", 1]]
    },
    {"p": [[0.0626857144126, 693, 1, -37870.034065, 0.0802192449387]], "nm":
      [["SA_OTU23234", 1]]
    },
    {"p":
      [
        [5.00000250015e-07, 719, 0.254508913485, -38244.7741726,
          0.0549707441539
        ],
        [7.45012661755e-06, 720, 0.25409179223, -38244.7758129,
          0.0549702662876
        ],
        [0.00225099510597, 718, 0.253552818931, -38244.7779363,
          0.0549724586926
        ],
        [0.00239034375838, 721, 0.0976931392749, -38245.7316772,
          0.0524434201535
        ],
        [0.0052425197842, 717, 0.0545665065159, -38246.3140882,
          0.0553632747492
        ],
        [0.00790034174379, 723, 0.0474018709836, -38246.4548468,
          0.0516850252375
        ],
        [0.00408660284032, 711, 0.0381849585807, -38246.6710668,
          0.0558377107951
        ]
      ], "nm": [["SA_OTU11027", 1]]
    },
    {"p":
      [[0.475124757, 408, 0.82987861081, -37942.1820314, 0.105187671018],
        [0.0178434044873, 423, 0.10880637003, -37944.2137409, 0.14837202585],
        [0.0250582975001, 409, 0.0613150191603, -37944.787286, 0.145743741274
        ]
      ], "nm": [["SA_OTU49334", 1]]
    },
    {"p":
      [[0.0149732905563, 205, 0.921237779115, -12048.2898411, 0.0621414496815
        ],
        [0.142273813218, 201, 0.0451403394334, -12051.305783, 0.0762060670953
        ],
        [0.0270610824976, 203, 0.0127815600841, -12052.5675558,
          0.104914953318
        ],
        [0.0223970040604, 202, 0.0109086256429, -12052.7260055,
          0.110230241587
        ],
        [0.0463293363311, 200, 0.00993169572512, -12052.8198281,
          0.111109732044
        ]
      ], "nm": [["TO_OTU90340", 1]]
    },
    {"p":
      [
        [7.64303022068e-06, 433, 0.978092561882, -37656.7814388,
          0.026258440836
        ],
        [8.25356246798e-06, 432, 0.0219074381183, -37660.5802169,
          0.0379642308532
        ]
      ], "nm": [["SA_OTU52149", 1]]
    },
    {"p":
      [[0.447601741946, 408, 0.571390688223, -36751.0180885, 0.304659409934],
        [0.0267996601551, 409, 0.0922281858061, -36752.8418959,
          0.368968836872
        ],
        [0.0186727019839, 421, 0.092210204874, -36752.8420909, 0.37496806167
        ],
        [0.00956667383533, 422, 0.0853602466129, -36752.9192812,
          0.374878590871
        ],
        [0.0746377239115, 416, 0.057691428482, -36753.3110531, 0.379239499336
        ],
        [0.00723350025862, 423, 0.0505992975829, -36753.442224,
          0.375856063546
        ],
        [0.0359401791293, 420, 0.0505199484188, -36753.4437934,
          0.382736689986
        ]
      ], "nm": [["SA_OTU136519", 1]]
    },
    {"p":
      [[0.0121731737468, 22, 0.886301238257, -36861.9362339, 0.129676183677],
        [0.0399554838265, 20, 0.0775506232338, -36864.3723599, 0.138363668752
        ],
        [0.083013507942, 21, 0.0361481385094, -36865.1356654, 0.143000121315]
      ], "nm": [["SA_OTU139113", 1]]
    },
    {"p": [[0.119743438619, 11, 1, -13560.0668477, 0.0411157479181]], "nm":
      [["TO_OTU49004", 1]]
    },
    {"p": [[0.0521759665959, 23, 1, -37527.8635837, 0.0276952171687]], "nm":
      [["SA_OTU14914", 1]]
    },
    {"p": [[7.64303022068e-06, 433, 1, -37651.9993574, 0.0229098083498]],
      "nm": [["SA_OTU52011", 1]]
    },
    {"p": [[0.0153210236679, 44, 1, -35180.5742859, 0.0459676040545]], "nm":
      [["SA_OTU156150", 1]]
    },
    {"p":
      [
        [0.00444812223009, 433, 0.780244803896, -37616.2398253,
          8.00650042498e-06
        ],
        [8.25356246798e-06, 432, 0.219755196104, -37617.5069189,
          0.0109770909593
        ]
      ], "nm": [["SA_OTU15647", 1]]
    },
    {"p":
      [[0.00743235449976, 19, 0.623396577161, -37064.0796501, 0.0888675945643
        ],
        [0.00391114089117, 23, 0.217731485258, -37065.1315704,
          0.0846316493712
        ],
        [0.023937661756, 22, 0.158871937581, -37065.4467345, 0.0889479431567]
      ], "nm": [["SA_OTU49322", 1]]
    },
    {"p":
      [[0.0260632984862, 724, 0.432158343884, -38208.9014192, 0.0625815141724
        ],
        [0.00483459931651, 721, 0.207915097539, -38209.6330814,
          0.0601007570401
        ],
        [0.00806116129758, 732, 0.207537546519, -38209.6348989,
          0.0601106413399
        ],
        [0.0052425197842, 717, 0.0629544806404, -38210.8277993,
          0.0642490498736
        ],
        [0.00380701470157, 720, 0.0628896075192, -38210.8288303,
          0.0642397523195
        ],
        [0.0227866869285, 723, 0.0185840740031, -38212.0479062, 0.06195877713
        ],
        [0.00123126168299, 716, 0.00796084989463, -38212.8956754,
          0.0683555728415
        ]
      ], "nm": [["SA_OTU15717", 1]]
    },
    {"p": [[7.64303022068e-06, 433, 1, -37671.6040357, 0.0396324925251]],
      "nm": [["SA_OTU51788", 1]]
    },
    {"p":
      [[7.64303022068e-06, 433, 0.996529737481, -37789.5924015, 0.14127815775
        ],
        [0.00844339440474, 432, 0.00347026251922, -37795.2524502,
          0.161128621504
        ]
      ], "nm": [["SA_OTU139139", 1]]
    },
    {"p":
      [
        [5.00000250015e-07, 853, 0.333551774955, -35134.1275007,
          0.0040882306198
        ],
        [9.0046079251e-06, 852, 0.333551538647, -35134.1275014,
          0.0040811731501
        ],
        [7.10076751869e-06, 854, 0.332896686398, -35134.1294666,
          0.00408825155792
        ]
      ], "nm": [["SA_OTU2315", 1]]
    },
    {"p":
      [
        [0.00783270720815, 433, 0.427639609103, -37629.7637236,
          0.0097400455993
        ],
        [8.25356246798e-06, 432, 0.294888063154, -37630.1354085,
          0.0146901436818
        ],
        [7.71899471284e-06, 434, 0.277472327742, -37630.1962832,
          0.0146819596587
        ]
      ], "nm": [["SA_OTU22724", 1]]
    },
    {"p":
      [
        [7.64303022068e-06, 433, 0.976948121452, -37782.7676865,
          0.0662111167107
        ],
        [8.25356246798e-06, 432, 0.0230518785476, -37786.5143728,
          0.0794465020714
        ]
      ], "nm": [["SA_OTU139350", 1]]
    },
    {"p":
      [[0.014070448939, 434, 0.294439207318, -36803.544333, 0.00395988336426
        ],
        [0.00193032994878, 437, 0.267125848181, -36803.6416857,
          0.00548539408719
        ],
        [0.00876329169965, 436, 0.219219892546, -36803.8393303,
          0.00733502919184
        ],
        [0.00184582722666, 435, 0.219215051956, -36803.8393524,
          0.00733155412841
        ]
      ], "nm": [["BM_OTU74", 1]]
    },
    {"p":
      [[0.0053475642295, 19, 0.898971274329, -37525.8872299, 0.0465695352654
        ],
        [0.00190870566059, 23, 0.0563853753041, -37528.6562712,
          0.043101205644
        ],
        [0.0129656752413, 17, 0.0223275057351, -37529.5826616,
          0.0557146614519
        ],
        [0.0101940416181, 18, 0.0223158446316, -37529.5831841,
          0.0557151748545
        ]
      ], "nm": [["SA_OTU52075", 1]]
    },
    {"p": [[0.0364966033299, 44, 1, -35126.4630475, 0.0183418608334]], "nm":
      [["SA_OTU161126", 1]]
    },
    {"p":
      [[0.0239530910425, 409, 0.592797136046, -38018.0916796, 0.120885560857
        ],
        [0.0356929481238, 407, 0.200533525043, -38019.1755504, 0.121676926422
        ],
        [0.0102680085104, 423, 0.137833158913, -38019.5504879, 0.1268852667],
        [0.0248195834423, 422, 0.0688361799985, -38020.2448024,
          0.131699536958
        ]
      ], "nm": [["SA_OTU48547", 1]]
    },
    {"p":
      [[0.478434885249, 408, 0.837411957902, -37938.4209278, 0.098192273113],
        [0.0245194361468, 409, 0.0924384685668, -37940.6247007,
          0.139037567914
        ],
        [0.0356929481238, 407, 0.0323416776284, -37941.6748872,
          0.140079242796
        ],
        [0.00971430872622, 423, 0.0242899272103, -37941.9611822,
          0.144559182219
        ],
        [0.0248195834423, 422, 0.0135179686923, -37942.5472241,
          0.149434117452
        ]
      ], "nm": [["SA_OTU48581", 1]]
    },
    {"p":
      [
        [0.00900665116917, 723, 0.925366217119, -38224.7102439,
          0.0334229854645
        ],
        [0.0305236352374, 724, 0.021373861608, -38228.4782647,
          0.0406353136776
        ],
        [5.00000250015e-07, 714, 0.0177976655764, -38228.6613662,
          0.0420757377336
        ],
        [0.0676481039444, 713, 0.0177932277688, -38228.6616156,
          0.0420751868317
        ],
        [8.85521031975e-06, 715, 0.0176690279274, -38228.6686202,
          0.0420781145034
        ]
      ], "nm": [["SA_OTU2521", 1]]
    },
    {"p":
      [[7.64303022068e-06, 433, 0.901206258105, -37502.2379072, 0.19640097785
        ],
        [8.25356246798e-06, 432, 0.048627583291, -37505.1574504,
          0.211432315509
        ],
        [7.71899471284e-06, 434, 0.0473638022086, -37505.183783,
          0.211471121532
        ],
        [0.126768872188, 544, 0.00280235639527, -37508.0111807, 0.374947568]
      ], "nm": [["SA_OTU138509", 1]]
    },
    {"p":
      [[0.0223738455039, 780, 0.517815821766, -38233.0505711, 0.142893316011
        ],
        [0.0322676321424, 423, 0.224596338006, -38233.885886, 0.130474759938
        ],
        [0.042362031812, 735, 0.10671303101, -38234.6300475, 0.159074220986],
        [0.0123021318335, 737, 0.0672039267327, -38235.0924591,
          0.156485376336
        ],
        [0.00854238153731, 781, 0.0596726261367, -38235.2113174,
          0.15118463369
        ],
        [0.00489692106259, 782, 0.023998256349, -38236.1222096,
          0.148133120846
        ]
      ], "nm": [["SA_OTU15875", 1]]
    },
    {"p":
      [[0.013762658218, 358, 0.685268084943, -13925.5133217, 0.0297866264358
        ],
        [5.31833190851e-06, 359, 0.0955436541171, -13927.4835486,
          0.0387844150084
        ],
        [8.66957561203e-06, 360, 0.0797779419332, -13927.6638848,
          0.037160397922
        ],
        [0.0524366057961, 361, 0.0581184049385, -13927.9806495,
          0.0393276926052
        ],
        [5.94381014431e-06, 362, 0.0581003145471, -13927.9809608,
          0.0393279981091
        ],
        [0.0122232926521, 337, 0.0231915995206, -13928.8993417,
          0.039717564478
        ]
      ], "nm": [["TO_OTU27560", 1]]
    },
    {"p":
      [[0.0432983230134, 735, 0.683123372351, -37944.1717664, 0.164502377063
        ],
        [0.00959239105774, 737, 0.135922850919, -37945.7863544, 0.16408541928
        ],
        [0.00807070826409, 781, 0.0502281215514, -37946.7818668,
          0.159986777206
        ],
        [0.0284456244186, 780, 0.0441170452108, -37946.9115956,
          0.160271060245
        ],
        [0.0138023661027, 497, 0.0416952202858, -37946.9680554,
          0.176956375705
        ],
        [0.00277793874471, 736, 0.028122923205, -37947.3618568,
          0.177677547079
        ],
        [0.00282761576377, 782, 0.0167904664763, -37947.8776306,
          0.158646445902
        ]
      ], "nm": [["SA_OTU49314", 1]]
    },
    {"p":
      [[0.00578815184255, 19, 0.862706876683, -37468.2876228, 0.0327583270053
        ],
        [0.0046145332541, 23, 0.0802395259337, -37470.6626816,
          0.0261570775981
        ],
        [0.023937661756, 22, 0.057053597383, -37471.0037067, 0.0313022929823]
      ], "nm": [["SA_OTU52082", 1]]
    },
    {"p":
      [[0.0417620267215, 23, 0.467510169809, -37464.7079366, 0.259456236063],
        [0.00713449982601, 22, 0.162176255882, -37465.7666739, 0.298500658466
        ],
        [0.036997602255, 20, 0.107984182406, -37466.1733729, 0.299424533168],
        [0.0170334766574, 780, 0.0921116490709, -37466.3323562,
          0.325080254894
        ],
        [0.0136393106668, 782, 0.0813928794846, -37466.4560699,
          0.323313205439
        ],
        [0.083013507942, 21, 0.0513133975535, -37466.9174058, 0.306675858872
        ],
        [0.166484681605, 430, 0.0375114657945, -37467.230711, 0.311361754206]
      ], "nm": [["SA_OTU136443", 1]]
    },
    {"p":
      [
        [5.24033764115e-06, 119, 0.291417654788, -13923.2635249,
          0.0279684898782
        ],
        [0.0277569659844, 117, 0.291390042359, -13923.2636196,
          0.0279687471447
        ],
        [0.0474221122134, 118, 0.291370097968, -13923.2636881,
          0.0279684036151
        ],
        [0.0229011183737, 140, 0.121604435504, -13924.1375089,
          0.0281488079921
        ],
        [7.97774719147e-06, 142, 0.00220083699157, -13928.1494446,
          0.045813856526
        ],
        [0.017749790306, 138, 0.00201693238842, -13928.2367046,
          0.0463990247796
        ]
      ], "nm": [["TO_OTU2091", 1]]
    },
    {"p":
      [[0.0434014538779, 423, 0.516990876142, -37952.033264, 0.159381690978],
        [0.0674707813891, 397, 0.106511518417, -37953.6130361, 0.175657905443
        ],
        [0.0307765785688, 396, 0.106509150977, -37953.6130584, 0.175657760972
        ],
        [6.72116018898e-06, 398, 0.10647016377, -37953.6134245,
          0.175659233901
        ],
        [0.0114369986056, 400, 0.0784773465452, -37953.9184793,
          0.169476671675
        ],
        [0.00252890172584, 424, 0.0559225101266, -37954.2573223,
          0.169148975425
        ],
        [0.0561969373862, 399, 0.0291184340223, -37954.9099178,
          0.178208515245
        ]
      ], "nm": [["SA_OTU158094", 1]]
    },
    {"p":
      [
        [0.00673795253468, 481, 0.333674700456, -37758.1944942,
          0.00719185983707
        ],
        [0.00815099539219, 482, 0.333341362914, -37758.1954937,
          0.00719193849036
        ],
        [8.82413541172e-06, 483, 0.332983936631, -37758.1965665,
          0.00719194909733
        ]
      ], "nm": [["SA_OTU136534", 1]]
    },
    {"p": [[0.0274908982155, 710, 1, -37844.2308024, 0.0302983565039]], "nm":
      [["SA_OTU139338", 1]]
    },
    {"p":
      [[0.473232504927, 408, 0.939264788345, -38093.839436, 0.0987116048027],
        [0.0245482636086, 409, 0.0479112272039, -38096.8151836,
          0.143606081892
        ],
        [0.00957627403226, 423, 0.0128239844512, -38098.1332162,
          0.149047937309
        ]
      ], "nm": [["SA_OTU23084", 1]]
    },
    {"p":
      [
        [0.00547359816709, 119, 0.259324246709, -13928.9290874,
          0.0329540061563
        ],
        [0.0412198480454, 118, 0.243099936132, -13928.9936939,
          0.0339520412637
        ],
        [0.0283307115348, 140, 0.222082775086, -13929.0841164,
          0.0383997053644
        ],
        [0.0277569659844, 117, 0.188028723414, -13929.2505718,
          0.0352467158186
        ],
        [0.0256683074995, 135, 0.0426294468535, -13930.7346213,
          0.0403432006478
        ],
        [7.97774719147e-06, 142, 0.0229382465148, -13931.3543609,
          0.0488542654749
        ],
        [7.07730566103e-06, 138, 0.0218966252906, -13931.400834,
          0.04956932405
        ]
      ], "nm": [["TO_OTU6125", 1]]
    },
    {"p":
      [
        [7.64303022068e-06, 433, 0.976671431783, -37676.5180619,
          0.0419566314503
        ],
        [8.25356246798e-06, 432, 0.0233285682166, -37680.2525335,
          0.0541323708513
        ]
      ], "nm": [["SA_OTU51907", 1]]
    },
    {"p": [[0.010841959461, 14, 1, -37055.777104, 0.0174016395529]], "nm":
      [["SA_OTU227175", 1]]
    },
    {"p": [[9.53343764595e-06, 787, 1, -35153.5980295, 6.11351501465e-06]],
      "nm": [["BM_OTU157", 1]]
    },
    {"p": [[0.0678746823479, 733, 1, -38176.312714, 0.0948477506502]], "nm":
      [["SA_OTU28930", 1]]
    },
    {"p":
      [[0.0257490700638, 423, 0.963125860793, -37940.844614, 0.142361771142],
        [0.0248195834423, 422, 0.0184382148188, -37944.8003727,
          0.151487100588
        ],
        [0.0461161377628, 409, 0.0184359243881, -37944.8004969,
          0.151486224026
        ]
      ], "nm": [["SA_OTU23869", 1]]
    },
    {"p":
      [[0.0110567862786, 22, 0.784932135056, -36972.3324558, 0.193110837343],
        [0.0403121582556, 20, 0.11942182522, -36974.2153911, 0.202593776138],
        [0.083013507942, 21, 0.0729662825501, -36974.7080556, 0.207191307153
        ],
        [0.018653561098, 23, 0.0226797571746, -36975.8765803, 0.179448084583]
      ], "nm": [["SA_OTU139072", 1]]
    },
    {"p":
      [[0.0249837543246, 409, 0.552888800033, -37559.2721669, 0.151716583571
        ],
        [0.0356929481238, 407, 0.196249408479, -37560.3079374, 0.152994158641
        ],
        [0.00931777118642, 423, 0.157229621688, -37560.5296165,
          0.156932942882
        ],
        [0.0248195834423, 422, 0.0936321698007, -37561.0479497,
          0.161837316016
        ]
      ], "nm": [["SA_OTU5876", 1]]
    },
    {"p": [[6.66033474914e-06, 750, 1, -13024.0355303, 0.0201106205016]],
      "nm": [["TO_OTU58182", 1]]
    },
    {"p":
      [[0.0173262748156, 12, 0.81071383713, -37068.5193431, 0.0262113594052],
        [0.0148998716381, 15, 0.0951152071987, -37070.6621694,
          0.0267826107889
        ],
        [5.65034332714e-06, 16, 0.094170955671, -37070.6721464,
          0.0270009921803
        ]
      ], "nm": [["SA_OTU46822", 1]]
    },
    {"p":
      [
        [5.00000250015e-07, 719, 0.334039918135, -38191.417914,
          0.00728634741777
        ],
        [7.45012661755e-06, 720, 0.333295714163, -38191.4201444,
          0.00728636186164
        ],
        [0.00225099510597, 718, 0.332664367702, -38191.4220404,
          0.00728653135073
        ]
      ], "nm": [["SA_OTU170952", 1]]
    },
    {"p": [[0.0768259731476, 733, 1, -38220.1826413, 0.0830381345721]], "nm":
      [["SA_OTU36701", 1]]
    },
    {"p":
      [[0.0196957162953, 22, 0.603457903841, -37632.6541922, 0.0506090983188
        ],
        [0.00664529836185, 19, 0.319043400663, -37633.2915414, 0.056222923461
        ],
        [0.00674415403038, 23, 0.0774986954964, -37634.7066074,
          0.0480512566181
        ]
      ], "nm": [["SA_OTU138855", 1]]
    },
    {"p": [[7.64303022068e-06, 433, 1, -37666.4994005, 0.0363905528413]],
      "nm": [["SA_OTU139079", 1]]
    },
    {"p":
      [
        [7.64303022068e-06, 433, 0.954895100815, -37338.2166614,
          0.150219997418
        ],
        [8.25356246798e-06, 432, 0.0451048991846, -37341.269272,
          0.163677582603
        ]
      ], "nm": [["SA_OTU139371", 1]]
    },
    {"p":
      [[0.0180291137079, 423, 0.531365539559, -37931.5905377, 0.131336337365
        ],
        [0.0244167903688, 409, 0.319848944651, -37932.098139, 0.127845579667
        ],
        [0.0356929481238, 407, 0.107131498139, -37933.1919308, 0.128715298775
        ],
        [0.0248195834423, 422, 0.0416540176516, -37934.1365901,
          0.138505847308
        ]
      ], "nm": [["SA_OTU65548", 1]]
    },
    {"p":
      [
        [8.25356246798e-06, 432, 0.348055086652, -37623.1968807,
          0.0109778581372
        ],
        [0.0156452828617, 433, 0.326327384793, -37623.2613404,
          0.0109865387272
        ],
        [7.71899471284e-06, 434, 0.325617528554, -37623.263518,
          0.0109824085428
        ]
      ], "nm": [["SA_OTU4618", 1]]
    },
    {"p":
      [
        [8.25356246798e-06, 432, 0.342609679112, -37630.2326135,
          0.0146967527757
        ],
        [0.0128594099903, 433, 0.335130875978, -37630.2546842,
          0.0134056328183
        ],
        [7.71899471284e-06, 434, 0.32225944491, -37630.2938484,
          0.0146789305587
        ]
      ], "nm": [["SA_OTU22733", 1]]
    },
    {"p":
      [
        [7.64303022068e-06, 433, 0.975517547378, -37644.4516547,
          0.0229254022086
        ],
        [8.25356246798e-06, 432, 0.0244824526215, -37648.1366662,
          0.0339426791278
        ]
      ], "nm": [["SA_OTU23012", 1]]
    },
    {"p":
      [[0.010519349731, 737, 0.401316811856, -38003.1448885, 0.128900000589],
        [0.00829973875633, 781, 0.195010592758, -38003.8665858,
          0.124620314741
        ],
        [0.0278134307137, 780, 0.174136934808, -38003.9797977, 0.124040165209
        ],
        [0.0513844269789, 735, 0.117522393683, -38004.3730108, 0.135343003614
        ],
        [0.003751698219, 782, 0.066454705114, -38004.9431191, 0.122900868263
        ],
        [0.00277793874471, 736, 0.0408134995325, -38005.4306268,
          0.143113778284
        ],
        [0.0406549651225, 423, 0.00474506224965, -38007.5825351,
          0.119930131298
        ]
      ], "nm": [["SA_OTU158243", 1]]
    },
    {"p":
      [[0.0443501532804, 423, 0.571413735822, -37913.0647074, 0.109165718808
        ],
        [0.012508535651, 782, 0.162189044466, -37914.3240583, 0.113498827314
        ],
        [0.0122413357175, 400, 0.0606681445058, -37915.3074021, 0.11884023706
        ],
        [0.0307765785688, 396, 0.053097014571, -37915.4407002, 0.126294401967
        ],
        [0.0674707813891, 397, 0.0530762903901, -37915.4410906,
          0.126294903655
        ],
        [6.72116018898e-06, 398, 0.0530738938739, -37915.4411357,
          0.126295199895
        ],
        [0.00676708175333, 424, 0.0464818763715, -37915.5737584,
          0.117080838797
        ]
      ], "nm": [["SA_OTU136417", 1]]
    },
    {"p":
      [[0.0180236640796, 423, 0.532367028032, -37948.9587677, 0.131449707401
        ],
        [0.0244662486025, 409, 0.319161201211, -37949.4704045, 0.127989079958
        ],
        [0.0356929481238, 407, 0.106632285843, -37950.5667145, 0.128872944344
        ],
        [0.0248195834423, 422, 0.0418394849135, -37951.5022603,
          0.138617653334
        ]
      ], "nm": [["SA_OTU265454", 1]]
    },
    {"p":
      [[0.0151261354421, 205, 0.908390909812, -12036.844349, 0.0337267801805
        ],
        [0.123204745111, 201, 0.0916090901877, -12039.1384933,
          0.0260387000393
        ]
      ], "nm": [["TO_OTU106667", 1]]
    },
    {"p":
      [
        [5.00000250015e-07, 719, 0.252710625783, -38254.9955959,
          0.0508831255509
        ],
        [7.45012661755e-06, 720, 0.252298865658, -38254.9972267,
          0.0508868067243
        ],
        [0.00225099510597, 718, 0.251753552912, -38254.9993904,
          0.0508846933509
        ],
        [0.00243178870804, 721, 0.101909959944, -38255.9037513,
          0.0482514364654
        ],
        [0.0052425197842, 717, 0.0538171623423, -38256.5422486,
          0.0512191080131
        ],
        [0.00815039264928, 723, 0.0501724791038, -38256.6123744,
          0.0473524623046
        ],
        [0.0041384342242, 711, 0.0373373542568, -38256.9078467,
          0.0516591178459
        ]
      ], "nm": [["SA_OTU215042", 1]]
    },
    {"p": [[0.0827829971404, 733, 1, -38162.6335857, 0.126966348681]], "nm":
      [["SA_OTU62925", 1]]
    },
    {"p": [[7.64303022068e-06, 433, 1, -37674.6033397, 0.0432232375998]],
      "nm": [["SA_OTU139358", 1]]
    },
    {"p":
      [[0.0265057419885, 409, 0.586858525849, -35805.822481, 0.125608012296],
        [0.00941996747572, 423, 0.162782620816, -35807.104849, 0.130406064716
        ],
        [0.0356929481238, 407, 0.160446144268, -35807.1193064, 0.127522061381
        ],
        [0.0248195834423, 422, 0.089912709068, -35807.6984254, 0.1350783071]
      ], "nm": [["SA_OTU161174", 1]]
    },
    {"p": [[0.134950740241, 1, 1, -34557.9851819, 0.176897855034]], "nm":
      [["BM_OTU1156", 1]]
    },
    {"p":
      [
        [8.25356246798e-06, 432, 0.348240228172, -37607.3249465,
          0.00363259297282
        ],
        [0.0156452828617, 433, 0.326238825669, -37607.3902093,
          0.0036340244019
        ],
        [7.71899471284e-06, 434, 0.325520946159, -37607.3924122,
          0.00363407789638
        ]
      ], "nm": [["SA_OTU41", 1]]
    },
    {"p": [[0.0625599489243, 819, 1, -13539.4153761, 0.0153741936975]], "nm":
      [["TO_OTU167042", 1]]
    },
    {"p":
      [
        [0.00556856368354, 433, 0.668976673191, -37631.2057349,
          0.0178587240657
        ],
        [8.25356246798e-06, 432, 0.331023326809, -37631.9092953,
          0.0184864342567
        ]
      ], "nm": [["SA_OTU12998", 1]]
    },
    {"p":
      [
        [0.00437087487824, 433, 0.657623039681, -37647.4755396,
          0.0257061076021
        ],
        [8.25356246798e-06, 432, 0.342376960319, -37648.1282591,
          0.0261040266115
        ]
      ], "nm": [["SA_OTU139363", 1]]
    }
  ], "metadata":
  {"invocation":
    "pplacer -c Platy.refpkg papara_alignment.Platy_final_placement_aliview.fasta -o Platy_pplacer_fastanotri -m GTR"
  }, "version": 3, "fields":
  ["distal_length", "edge_num", "like_weight_ratio", "likelihood",
    "pendant_length"
  ]
}
