# Supplementary material for: A global metabarcoding analysis expands molecular diversity of Platyhelminthes and reveals novel early-branching clades
Source: Biol Lett. 2019 Sep 11;15(9):20190182. doi: 10.1098/rsbl.2019.0182 (PMC6769146; doi:10.1098/rsbl.2019.0182)
Supplement: Maximum-likelihood tree with new clades [file rsbl20190182supp6.zip › rsbl20190182supp6.tre]

#NEXUS
begin taxa;
	dimensions ntax=455;
	taxlabels
	AB076887_Annelida_Eisenia_fetida
	AB433328_Fungi_Nuclearia_thermophila
	AB665104_1_Catenulida_Stenostomidae_Stenostomum_grande
	AB665113_1_Catenulida_Stenostomidae_Stenostomum_tuberculosum
	AB665114_1_Catenulida_Stenostomidae_Stenostomum_saliens
	AF013148_1_Tricladida_Maricola_Bdellouroidea_Uteriporidae_Uteriporinae_Uterioporus_sp
	AF013149_1_Tricladida_Continenticola_Planarioidea_Planariidae_Phagocata_ullala
	AF013150_1_Tricladida_Continenticola_Planarioidea_Planariidae_Phagocata_sp
	AF013151_1_Tricladida_Continenticola_Planarioidea_Planariidae_Polycelis_nigra
	AF013152_1_Tricladida_Continenticola_Geoplanoidea_Dugesiidae_Schmidtea_polychroa
	AF013155_1_Tricladida_Continenticola_Geoplanoidea_Dugesiidae_Dugesia_subtentaculata
	AF013157_2_Tricladida_Continenticola_Geoplanoidea_Dugesiidae_Girardia_tigrina
	AF018643_Arthropoda_Aponomma_concolor
	AF018646_Arthropoda_Haemaphysalis_humerosa
	AF025945_Brachiopoda_Terebratalia_transversa
	AF033038_1_Tricladida_Continenticola_Geoplanoidea_Geoplanidae_Caenoplaninae_Artioposthia_triangulata
	AF033039_1_Tricladida_Continenticola_Geoplanoidea_Geoplanidae_Bipaliinae_Bipalium_kewense
	AF033040_1_Tricladida_Continenticola_Geoplanoidea_Geoplanidae_Caenoplaninae_Caenoplana_caerulea
	AF033041_1_Tricladida_Continenticola_Geoplanoidea_Geoplanidae_Caenoplaninae_Australoplana_sanguinea
	AF033042_1_Tricladida_Continenticola_Geoplanoidea_Geoplanidae_Microplaninae_Microplana_nana
	AF033043_1_Tricladida_Continenticola_Geoplanoidea_Dugesiidae_Cura_pinguis
	AF036639_Nematoda_Chordodes_morgani
	AF050432_1_Tricladida_Continenticola_Geoplanoidea_Dugesiidae_Neppia_montana
	AF050433_1_Tricladida_Continenticola_Geoplanoidea_Dugesiidae_Dugesia_ryukyuensis
	AF051329_1_Macrostomorpha_Macrostomida_Macrostomidae_Macrostomum_hystricinum
	AF051330_1_Prolecithophora_Proporata_Pseudostomidae_Cylindrostoma_fingalianum
	AF051331_1_Prolecithophora_Separata_Plagiostomidae_Plagiostoma_vittatum
	AF051332_1_Rhabdocoela_Neodalyellida_Temnocephalida_Temnocephalidae_Temnocephala_sp
	AF051333_1_Rhabditophora_Seriata_Bothrioplanida_Bothrioplanidae_Bothrioplana_semperi
	AF065416_1_Prolecithophora_Proporata_Pseudostomidae_Cylindrostoma_gracilis
	AF065418_1_Prolecithophora_Separata_Plagiostomidae_Plagiostomum_cinctum
	AF065419_1_Prolecithophora_Separata_Plagiostomidae_Plagiostomum_ochroleucum
	AF065422_1_Prolecithophora_Separata_Plagiostomidae_Plicastoma_cuticulata
	AF065423_1_Prolecithophora_Proporata_Pseudostomidae_Pseudostomum_gracilis
	AF065424_1_Prolecithophora_Proporata_Pseudostomidae_Pseudostomum_klostermanni
	AF065425_1_Prolecithophora_Proporata_Pseudostomidae_Pseudostomum_quadrioculatum
	AF065426_1_Prolecithophora_Proporata_Pseudostomidae_Reisingeria_hexaoculata
	AF065427_1_Prolecithophora_Proporata_Pseudostomidae_Ulianinia_mollissima
	AF070445_1_Ichthyosporea_Anurofeca_richardsi
	AF100940_Choanoflagellate_Monosiga_brevicollis
	AF100942_Cnidaria_Atolla_vanhoeffeni
	AF102892_Acoela_Paratomella_rubra
	AF115987_1_Annelida_Clitellata_Hirudinea_Rhynchobdellida_Glossiphoniidae_Helobdella_paranensis
	AF116011_Annelida_Hirudo_medicinalis
	AF119085_Nemertodermatida_Meara_stichopi
	AF120513_1_Mollusca_Gastropoda_Vetigastropoda_Fissurelloidea_Fissurellidae_Diodora_graeca
	AF124454_1_Cestoda_Cestodaria_Amphilinidea_Schizochoeridae_Schizocoerus_liguloideus
	AF124455_2_Cestoda_Cestodaria_Gyrocotylidea_Gyrocotylidae_Gyrocotyle_rugosa
	AF124456_1_Cestoda_Eucestoda_Spathebothriidea_Spathebothriidae_Spathebothrium_simplex
	AF124457_1_Cestoda_Eucestoda_Caryophyllidea_Caryophyllaeidae_Hunterella_nodulosa
	AF124458_1_Cestoda_Eucestoda_Haplobothriidea_Haplobothriidae_Haplobothrium_globuliforme
	AF124459_1_Cestoda_Eucestoda_Diphyllobothriidea_Diphyllobothriidae_Diphyllobothrium_stemmacephalum
	AF124460_1_Cestoda_Eucestoda_Diphyllobothriidea_Diphyllobothriidae_Schistocephalus_solidus
	AF124461_1_Cestoda_Eucestoda_Trypanorhyncha_Tentaculariidae_Tentacularia_coryphaenae
	AF124462_1_Cestoda_Eucestoda_Trypanorhyncha_Hepatoxylidae_Hepatoxylon_sp
	AF124463_1_Cestoda_Eucestoda_Diphyllidea_Echinobothriidae_Macrobothridium_sp
	AF124464_1_Cestoda_Eucestoda_Diphyllidea_Echinobothriidae_Echinobothrium_fautleyae
	AF124465_1_Cestoda_Eucestoda_Eucestoda_incertae_sedis_Eniochobothrium_gracile
	AF124466_1_Cestoda_Eucestoda_Lecanicephalidea_Lecanicephalidae_Cephalobothrium_aetobatidis
	AF124467_1_Cestoda_Eucestoda_Litobothriidea_Litobothriidae_Litobothrium_amplifica
	AF124468_1_Cestoda_Eucestoda_Litobothriidea_Litobothriidae_Litobothrium_janovyi
	AF124469_1_Cestoda_Eucestoda_Tetraphyllidea_Onchobothriidae_Calliobothrium_sp
	AF124470_1_Cestoda_Eucestoda_Tetraphyllidea_Onchobothriidae_Platybothrium_auriculatum
	AF124472_1_Cestoda_Eucestoda_Proteocephalidea_Proteocephalidae_Proteocephalinae_Proteocephalus_perplexus
	AF124473_1_Cestoda_Eucestoda_Tetrabothriidea_Tetrabothriidae_Tetrabothrius_forsteri
	AF124474_1_Cestoda_Eucestoda_Nippotaeniidea_Nippotaeniidae_Amurotaenia_decidua
	AF124475_1_Cestoda_Eucestoda_Cyclophyllidea_Hymenolepididae_Hymenolepis_diminuta
	AF144219_Arthropoda__Triops_longicaudatus
	AF154567_Rotifera_Philodina_roseola
	AF167418_1_Prolecithophora_Proporata_Pseudostomidae_Euxinia_baltica
	AF167419_1_Prolecithophora_Proporata_Pseudostomidae_Protomonotresis_centrophora
	AF167421_1_Lecithoepitheliata_Prorhynchidae_Geocentrophora_baltica
	AF167422_1_Urastomidae_Urastoma_cyprinae
	AF167423_1_Prolecithophora_Proporata_Pseudostomidae_Scleraulophorus_cephalatus
	AF212180_Chordata_Triakis_semifasciata
	AF236798_Hemichordata_Cephalodiscus_gracilis
	AF236799_Hemichordata_Harrimania_planktophilus
	AF254382_Cnidaria_Nematostella_vectensis
	AF271998_Filasterea_Ministeria_vibrans
	AF278681_Hemichordata_Ptychodera_flava
	AF278682_Chordata_Raja_schmidti
	AF293677_Ctenophora_Pleurobrachia_bachei
	AF293694_Ctenophora_Beroe_ovata
	AF327726_Nemertodermatida_Nemertoderma_westbladi
	AF329178_Acoela_Paraphanostoma_cycloposthium
	AF342790_Priapulida_Halicryptus_spinulosus
	AF342794_Onychophora_Peripatoides_novaezealandiae
	AF342796_Sipuncula_Phascolopsis_gouldii
	AF342801_1_Polycladida_Acotylea_Stylochoidea_Stylochidae_Stylochus_zebra
	AF342805_Echiura_Urechis_caupo
	AF349564_Filasterea_Capsaspora_owczarzaki
	AF358068_Cnidaria_Nectopyramis_sp
	AF358080_Cnidaria_Hydra_circumcincta
	AF484686_Fungi_Nuclearia_moebiusi
	AF503516_1_Prolecithophora_Separata_Plagiostomidae_Acmostomum_dioicum
	AF503517_1_Prolecithophora_Separata_Plagiostomidae_Torgea_phukettensis
	AJ004968_1_Trematoda_Digenea_Plagiorchiida_Xiphidiata_Allocreadioidea_Brachycladiidae_Nasitrema_globicephalae
	AJ004969_1_Trematoda_Digenea_Plagiorchiida_Echinostomata_Echinostomatoidea_Fasciolidae_Fasciola_hepatica
	AJ011942_1_Trematoda_Digenea_Plagiorchiida_Echinostomata_Echinostomatoidea_Fasciolidae_Fasciola_gigantica
	AJ012507_1_Rhabdocoela_Kalyptorhynchia_Schizorhynchia_Karkinorhynchidae_Cheliplana_cf_orthocirra
	AJ012508_1_Rhabdocoela_Kalyptorhynchia_Schizorhynchia_Diascorhynchidae_Diascorhynchus_rubrus
	AJ012509_1_Lecithoepitheliata_Prorhynchidae_Geocentrophora_wagini
	AJ012510_1_Rhabdocoela_Kalyptorhynchia_Eukalyptorhynchia_Polycystididae_Gyratrix_hermaphroditus
	AJ012513_1_Fecampiidae_Kronborgia_isopodicola
	AJ012515_1_Rhabdocoela_Neodalyellida_Dalyelliidae_Microdalyellia_rossi
	AJ012516_1_Proseriata_Unguiphora_Nematoplanidae_Nematoplana_coelogynoporoides
	AJ012517_1_Proseriata_Otoplanidae_Paratoplana_renatae
	AJ012518_1_Rhabdocoela_Dalyellioida_Pterastericolidae_Pterastericola_australis
	AJ012519_1_Catenulida_Stenostomidae_Stenostomum_leucops_aquariorum_
	AJ012521_1_Rhabdocoela_Dalyellioida_Graffillidae_Graffila_buccinicola
	AJ224884_1_Trematoda_Digenea_Plagiorchiida_Xiphidiata_Allocreadioidea_Brachycladiidae_Zalophotrema_hepaticum
	AJ228773_2_Cestoda_Eucestoda_Bothriocephalidea_Triaenophoridae_Abothrium_gadi
	AJ228775_1_Monogenea_Polyopisthocotylea_Microcotylidae_Bivagina_pagrosomi
	AJ228776_1_Cestoda_Eucestoda_Bothriocephalidea_Bothriocephalidae_Bothriocephalus_scorpii
	AJ228777_1_Monogenea_Monopisthocotylea_Monocotylidae_Calicotyle_affinis
	AJ228778_1_Monogenea_Monopisthocotylea_Monocotylidae_Dictyocotyle_coeliaca
	AJ228779_1_Monogenea_Polyopisthocotylea_Diclidophoridae_Diclidophora_denticulata
	AJ228780_1_Monogenea_Monopisthocotylea_Capsalidae_Encotyllabe_chironemi
	AJ228781_2_Cestoda_Eucestoda_Trypanorhyncha_Lacistorhynchidae_Grillotiinae_Grillotia_erinaceus
	AJ228782_1_Cestoda_Cestodaria_Gyrocotylidea_Gyrocotylidae_Gyrocotyle_urna
	AJ228783_1_Monogenea_Polyopisthocotylea_Mazocraeidae_Kuhnia_scombri
	AJ228784_1_Monogenea_Monopisthocotylea_Microbothriidae_Leptocotyle_minor
	AJ228785_1_Trematoda_Aspidogastrea_Aspidogastridae_Multicotyle_purvisi
	AJ228786_1_Polycladida_Acotylea_Leptoplanoidea_Notoplanidae_Notoplana_australis
	AJ228787_1_Monogenea_Polyopisthocotylea_Microcotylidae_Neomicrocotyle_pacifica
	AJ228788_1_Monogenea_Polyopisthocotylea_Polystomatidae_Neopolystoma_spratti
	AJ228789_1_Trematoda_Digenea_Prosorhynchoides_gracilescens
	AJ228790_1_Monogenea_Polyopisthocotylea_Plectanocotylidae_Plectanocotyle_gurnardi
	AJ228792_1_Monogenea_Polyopisthocotylea_Polystomatidae_Polystomoides_malayi
	AJ228793_1_Monogenea_Monopisthocotylea_Pseudomurraytrematidae_Pseudomurraytrema_ardens
	AJ228794_1_Polycladida_Cotylea_Pseudocerotidae_Pseudoceros_tritriatus
	AJ228795_1_Monogenea_Monopisthocotylea_Monocotylidae_Troglocephalus_rhinobatidis
	AJ228796_1_Monogenea_Monopisthocotylea_Udonellidae_Udonella_caligorum
	AJ228797_1_Monogenea_Polyopisthocotylea_Axinidae_Zeuxapta_seriolae
	AJ243676_1_Proseriata_Otoplanidae_Archotoplana_holotricha
	AJ243677_1_Rhabdocoela_Kalyptorhynchia_Eukalyptorhynchia_Polycystididae_Arrawaria_sp
	AJ243679_1_Proseriata_Coelogynoporidae_Coelogynopora_gynocotyla
	AJ243681_1_Cestoda_Cestodaria_Amphilinidea_Amphilinidae_Gigantolina_magna
	AJ243682_1_Rhabdocoela_Neodalyellida_Typhloplanidae_Mesostominae_sMesostoma_lingua
	AJ270150_1_Proseriata_Archimonocelididae_Archimonocelidinae
	AJ270151_1_Proseriata_Archimonocelididae_Archimonocelidinae_Archimonocelis_crucifera
	AJ270152_1_Proseriata_Archimonocelididae_Archimonocelidinae_Archimonocelis_staresoi
	AJ270153_1_Proseriata_Archimonocelididae_Calviriinae_Calviria_solaris
	AJ270154_1_Proseriata_Coelogynoporidae_Cirrifera_dumosa
	AJ270155_1_Proseriata_Otoplanidae_Xenotoplana_acus
	AJ270158_1_Proseriata_Otoplanidae_Monostichoplana_filum
	AJ270159_1_Proseriata_Monotoplanidae_Monotoplana_cf_diorchis
	AJ270160_1_Proseriata_Unguiphora_Nematoplanidae_Nematoplana_sp
	AJ270161_1_Proseriata_Unguiphora_Polystyliphora_novaehollandiae
	AJ270162_1_Proseriata_Coelogynoporidae_Vannuccia_sp_Port_Stephens
	AJ276423_1_Monogenea_Monopisthocotylea_Capsalidae_Capsala_martinieri
	AJ276424_1_Monogenea_Polyopisthocotylea_Gotocotylidae_Gotocotyla_bivagina
	AJ276425_1_Monogenea_Polyopisthocotylea_Gotocotylidae_Gotocotyla_secunda
	AJ276426_1_Monogenea_Polyopisthocotylea_Mazocraeidae_Probursata_brasiliensis
	AJ287472_1_Trematoda_Digenea_Azygiida_Hemiuroidea_Accacoeliidae_Accacoelium_contortum
	AJ287473_2_Cestoda_Eucestoda_Bothriocephalidea_Triaenophoridae_Anchistrocephalus_microcephalus
	AJ287474_1_Trematoda_Digenea_Plagiorchiida_Monorchiata_Monorchiidae_Ancylocoelium_typicum
	AJ287475_1_Monogenea_Monopisthocotylea_Anoplodiscidae_Anoplodiscus_cirruspiralis
	AJ287476_1_Trematoda_Digenea_Plagiorchiida_Xiphidiata_Microphalloidea_Faustulidae_Antorchis_pomacanthi
	AJ287477_1_Trematoda_Digenea_Strigeidida_Schistosomatoidea_Aporocotylidae_Aporocotyle_spinosicanalis
	AJ287478_1_Trematoda_Aspidogastrea_Aspidogastridae_Aspidogaster_conchicola
	AJ287479_1_Trematoda_Digenea_Plagiorchiida_Xiphidiata_Haploporoidea_Atractotrematidae_Atractotrema_sigani
	AJ287480_1_Cestoda_Cestodaria_Amphilinidea_Amphilinidae_Austramphilina_elongata
	AJ287481_1_Trematoda_Digenea_Plagiorchiida_Lepocreadiata_Lepocreadioidea_Lepocreadiidae_Austroholorchis_sprenti
	AJ287482_1_Trematoda_Digenea_Plagiorchiida_Xiphidiata_Microphalloidea_Faustulidae_Bacciger_lesteri
	AJ287483_1_Prolecithophora_Separata_Baicalarctiidae_Baicalarctia_gulo
	AJ287485_1_Trematoda_Digenea_Azygiida_Bivesiculidae_Bivesicula_claviformis
	AJ287486_1_Trematoda_Digenea_Opisthorchiida_Acanthocolpiata_Acanthocolpioidea_Acanthocolpidae_Cableia_pudica
	AJ287487_1_Cestoda_Eucestoda_Trypanorhyncha_Lacistorhynchidae_Lacistorhynchinae_Callitetrarhynchus_gracilis
	AJ287488_1_Cestoda_Eucestoda_Caryophyllidea_Caryophyllaeidae_Caryophyllaeus_laticeps
	AJ287489_1_Trematoda_Digenea_Plagiorchiida_Xiphidiata_Plagiorchioidea_Cephalogonimidae_Cephalogonimus_retusus
	AJ287490_1_Trematoda_Digenea_Azygiida_Hemiuroidea_Syncoeliidae_Copiatestes_filiferus
	AJ287491_1_Trematoda_Digenea_Azygiida_Transversotrematidae_Crusziella_formosa
	AJ287492_1_Trematoda_Digenea_Opisthorchiida_Opisthorchiata_Heterophyidae_Cryptocotyle_lingua
	AJ287493_1_Cestoda_Eucestoda_Spathebothriidea_Acrobothriidae_Cyathocephalus_truncatus
	AJ287494_1_Trematoda_Digenea_Plagiorchiida_Echinostomata_Echinostomatoidea_Cyclocoelidae_Cyclocoelum_mutabile
	AJ287495_1_Monogenea_Polyopisthocotylea_Microcotylidae_Cynoscionicola_branquias
	AJ287497_1_Trematoda_Digenea_Plagiorchiida_Xiphidiata_Plagiorchioidea_Gorgoderidae_Degeneria_halosauri
	AJ287498_1_Trematoda_Digenea_Plagiorchiida_Xiphidiata_Microphalloidea_Zoogonidae_Deretrema_nahaense
	AJ287500_1_Trematoda_Digenea_Azygiida_Hemiuroidea_Didymozoidae_Didymozoon_scombri
	AJ287501_1_Trematoda_Digenea_Azygiida_Hemiuroidea_Hemiuridae_Dinurus_longisinus
	AJ287502_1_Trematoda_Digenea_Plagiorchiida_Pronocephalata_Paramphistomoidea_Diplodiscidae_Diplodiscus_subclavatus
	AJ287503_1_Trematoda_Digenea_Strigeidida_Diplostomoidea_Diplostomatidae_Diplostomum_phoxini
	AJ287504_1_Monogenea_Polyopisthocotylea_Discocotylidae_Discocotyle_sagittata
	AJ287507_1_Trematoda_Digenea_Plagiorchiida_Lepocreadiata_Lepocreadioidea_Enenteridae_unclassified_Enenteridae_Enenterid_sp1
	AJ287508_1_Trematoda_Digenea_Plagiorchiida_Lepocreadiata_Lepocreadioidea_Enenteridae_unclassified_Enenteridae_Enenterid_sp2
	AJ287509_1_Cestoda_Eucestoda_Bothriocephalidea_Triaenophoridae_Eubothrium_crassum
	AJ287510_1_Monogenea_Polyopisthocotylea_Diplozoidae_Eudiplozoon_nipponicum
	AJ287511_1_Trematoda_Digenea_Azygiida_Hemiuroidea_Derogenidae_Derogenes_varicus
	AJ287512_1_Prolecithophora_Separata_Baicalarctiidae_Friedmaniella_cf_rufula
	AJ287513_1_Prolecithophora_Separata_Baicalarctiidae_Friedmaniella_karlingi
	AJ287514_1_Trematoda_Digenea_Plagiorchiida_Xiphidiata_Allocreadioidea_Opecoelidae_Gaevskajatrema_halosauropsi
	AJ287515_1_Cestoda_Eucestoda_Proteocephalidea_Proteocephalidae_Gangesiinae_Gangesia_parasiluri
	AJ287516_1_Cestoda_Eucestoda_Trypanorhyncha_Gilquiniidae_Gilquinia_squali
	AJ287517_1_Trematoda_Digenea_Plagiorchiida_Xiphidiata_Plagiorchioidea_Plagiorchiidae_Glypthelmins_quieta
	AJ287518_1_Trematoda_Digenea_Plagiorchiida_Xiphidiata_Plagiorchioidea_Gorgoderidae_Gorgodera_sp
	AJ287520_1_Trematoda_Digenea_Plagiorchiida_Xiphidiata_Plagiorchioidea_Haematoloechidae_Haematoloechus_longiplexus
	AJ287521_1_Trematoda_Digenea_Opisthorchiida_Opisthorchiata_Heterophyidae_Haplorchoides_sp
	AJ287522_1_Trematoda_Digenea_Plagiorchiida_Pronocephalata_Pronocephaloidea_Angiodictyidae_Hexangium_sp
	AJ287523_1_Trematoda_Digenea_Plagiorchiida_Apocreadiata_Apocreadioidea_Apocreadiidae_Homalometron_synagris
	AJ287524_1_Trematoda_Digenea_Plagiorchiida_Echinostomata_Haplosplanchnoidea_Haplosplanchnidae_Hymenocotta_mulli
	AJ287525_1_Cestoda_Eucestoda_Cyclophyllidea_Hymenolepididae_Hymenolepis_microstoma
	AJ287526_1_Trematoda_Digenea_Strigeidida_Diplostomoidea_Strigeidae_Ichthyocotylurus_erraticus
	AJ287527_1_Trematoda_Digenea_Azygiida_Lecithasteridae_Lecithaster_gibbosus
	AJ287528_1_Trematoda_Digenea_Azygiida_Hemiuroidea_Hemiuridae_Lecithochirium_caesionis
	AJ287529_1_Trematoda_Digenea_Azygiida_Hemiuroidea_Hemiuridae_Lecithocladium_excisum
	AJ287530_1_Trematoda_Digenea_Plagiorchiida_Xiphidiata_Microphalloidea_Zoogonidae_Lepidophyllum_steenstrupi
	AJ287532_1_Trematoda_Aspidogastrea_Multicalycidae_Multicalyx_elegans
	AJ287533_1_Trematoda_Digenea_Plagiorchiida_Xiphidiata_Allocreadioidea_Opecoelidae_Macvicaria_macassarensis
	AJ287534_1_Trematoda_Digenea_Plagiorchiida_Xiphidiata_Microphalloidea_Microphallidae_Maritrema_oocysta
	AJ287535_1_Trematoda_Digenea_Azygiida_Hemiuroidea_Hemiuridae_Merlucciotrema_praeclarum
	AJ287536_1_Trematoda_Digenea_Plagiorchiida_Xiphidiata_Plagiorchioidea_Brachycoeliidae_Mesocoelium_sp
	AJ287537_1_Trematoda_Digenea_Plagiorchiida_Pronocephalata_Paramphistomoidea_Mesometridae_Mesometra_sp
	AJ287538_1_Monogenea_Polyopisthocotylea_Allodiscocotylidae_Metacamopia_oligoplites
	AJ287539_1_Monogenea_Polyopisthocotylea_Neothoracocotylidae_Mexicotyle_sp
	AJ287540_1_Monogenea_Polyopisthocotylea_Microcotylidae_Microcotyle_sebastis
	AJ287541_1_Trematoda_Digenea_Plagiorchiida_Xiphidiata_Microphalloidea_Microphallidae_Microphallus_primas
	AJ287542_1_Trematoda_Digenea_Opisthorchiida_Opisthorchiata_Cryptogonimidae_Mitotrema_anthostomatum
	AJ287543_1_Trematoda_Digenea_Plagiorchiida_Apocreadiata_Apocreadioidea_Apocreadiidae_Neoapocreadium_splendens
	AJ287544_1_Trematoda_Digenea_Plagiorchiida_Pronocephalata_Pronocephaloidea_Angiodictyidae_Neohexangitrema_zebrasomatis
	AJ287545_1_Cestoda_Eucestoda_Nippotaeniidea_Nippotaeniidae_Nippotaenia_mogurndae
	AJ287546_1_Fecampiidae_Notentera_ivanovi
	AJ287547_1_Trematoda_Digenea_Plagiorchiida_Pronocephalata_Pronocephaloidea_Notocotylidae_Notocotylus_sp
	AJ287548_1_Trematoda_Digenea_Strigeidida_Strigeoidea_Fellodistomidae_Olssonium_turneri
	AJ287549_1_Trematoda_Digenea_Azygiida_Bunocotylidae_Opisthadena_sp
	AJ287550_1_Trematoda_Digenea_Plagiorchiida_Xiphidiata_Allocreadioidea_Opistholebetidae_Opistholebes_amplicoelus
	AJ287551_1_Trematoda_Digenea_Plagiorchiida_Troglotremata_Orchipedidae_Orchipedum_tracheicola
	AJ287553_1_Trematoda_Digenea_Azygiida_Hemiuroidea_Azygiidae_Otodistomum_cestoides
	AJ287554_1_Trematoda_Digenea_Plagiorchiida_Xiphidiata_Microphalloidea_Pachypsolidae_Pachypsolus_irroratus
	AJ287555_1_Monogenea_Polyopisthocotylea_Neothoracocotylidae_Paradewesia_sp
	AJ287556_1_Trematoda_Digenea_Plagiorchiida_Troglotremata_Troglotrematidae_Paragonimus_westermani
	AJ287557_1_Trematoda_Digenea_Azygiida_Bivesiculidae_Paucivitellosus_fragilis
	AJ287558_1_Trematoda_Digenea_Plagiorchiida_Xiphidiata_Allocreadioidea_Opecoelidae_Peracreadium_idoneum
	AJ287560_1_Trematoda_Digenea_Plagiorchiida_Echinostomata_Echinostomatoidea_Philophthalmidae_unclassified
	AJ287562_1_Trematoda_Digenea_Azygiida_Hemiuroidea_Hemiuridae_Plerurus_digitatus
	AJ287563_1_Trematoda_Digenea_Plagiorchiida_Lepocreadiata_Lepocreadioidea_Lepocreadiidae_Preptetos_caballeroi
	AJ287564_1_Trematoda_Digenea_Strigeidida_Gymnophalloidea_Tandanicolidae_Prosogonarium_angelae
	AJ287565_1_Trematoda_Digenea_Azygiida_Hemiuroidea_Sclerodistomidae_Prosogonotrema_bilabiatum
	AJ287566_1_Trematoda_Digenea_Plagiorchiida_Monorchiata_Monorchiidae_Provitellus_turrum
	AJ287567_1_Monogenea_Monopisthocotylea_Pseudodactylogyridae_Pseudodactylogyrus_sp
	AJ287568_1_Monogenea_Monopisthocotylea_Ancyrocephalidae_Pseudohaliotrema_sphincteroporus
	AJ287569_1_Trematoda_Digenea_Plagiorchiida_Xiphidiata_Haploporoidea_Haploporidae_Pseudomegasolena_ishigakiense
	AJ287570_1_Cestoda_Eucestoda_Trypanorhyncha_Pterobothriidae_Pterobothrium_lintoni
	AJ287572_1_Trematoda_Digenea_Plagiorchiida_Xiphidiata_Plagiorchioidea_Omphalometridae_Rubenstrema_exasperatum
	AJ287573_1_Trematoda_Aspidogastrea_Rugogastridae_Rugogaster_hydrolagi
	AJ287574_1_Trematoda_Digenea_Plagiorchiida_Echinostomata_Haplosplanchnoidea_Haplosplanchnidae_Schickhobalotrema_sp
	AJ287575_1_Trematoda_Digenea_Plagiorchiida_Xiphidiata_Plagiorchioidea_Plagiorchiidae_Skrjabinoeces_similis
	AJ287576_1_Cestoda_Eucestoda_Trypanorhyncha_Sphyriocephalidae_Sphyriocephalus_sp
	AJ287577_1_Trematoda_Digenea_Opisthorchiida_Acanthocolpiata_Acanthocolpioidea_Acanthocolpidae_Stephanostomum_baccatum
	AJ287578_1_Trematoda_Digenea_Strigeidida_Strigeoidea_Fellodistomidae_Steringophorus_margolisi
	AJ287579_1_Monogenea_Monopisthocotylea_Sundanonchidae_Sundanonchus_micropeltis
	AJ287580_1_Trematoda_Digenea_Strigeidida_Strigeoidea_Fellodistomidae_Tergestia_laticollis
	AJ287581_1_Cestoda_Eucestoda_Tetrabothriidea_Tetrabothriidae_Tetrabothrius_erostris
	AJ287582_1_Cestoda_Eucestoda_Tetrabothriidea_Tetrabothriidae_Tetrabothrius_sp
	AJ287583_1_Trematoda_Digenea_Azygiida_Transversotrematidae_Transversotrema_haasi
	AJ287584_1_Trematoda_Digenea_Plagiorchiida_Xiphidiata_Microphalloidea_Faustulidae_Trigonocryptus_conus
	AJ287586_1_Cestoda_Eucestoda_Lecanicephalidea_Tetragonocephalidae_Tylocephalum_sp
	AJ287587_1_Cestoda_Eucestoda_Cyclophyllidea_Hymenolepididae_Wardoides_nyrocae
	AJ287588_1_Trematoda_Digenea_Plagiorchiida_Xiphidiata_Plagiorchioidea_Gorgoderidae_Xystretum_sp
	AJ287590_1_Trematoda_Digenea_Plagiorchiida_Xiphidiata_Microphalloidea_Zoogonidae_Zoogonoides_viviparus
	AJ312265_1_Prolecithophora_Proporata_Pseudostomidae_Allostoma_pallidum
	AJ312267_1_Prolecithophora_Separata_Plagiostomidae_Vorticeros_auriculatum
	AJ312268_1_Rhabdocoela_Dalyellioida_Provorticidae_Provortex_balticus
	AJ312271_1_Tricladida_Continenticola_Planarioidea_Dendrocoelidae_Dendrocoelum_lacteum
	AJ312272_1_Polycladida_Cotylea_Euryleptidae_Prostheceraeus_vittatus
	AJ845244_Acoela_Mecynostomum_auritum
	AM231779_1_Gastrotricha_Macrodasyida_Macrodasyidae_Macrodasys_caudatus
	AY026382_Cnidaria_Montastrae_franksi
	AY039804_Mollusca_Aplysia_californiaca
	AY078365_Acoela_Anaperus_gardineri
	AY121173_Arthropoda_Baculum_extradentatum
	AY145368_Nemertea_Cerebratulus_lacteus
	AY210450_Brachiopoda_Phoronis_vancouverensis
	AY210451_Rotifera_Sinantherina_socialis
	AY210452_Nemertea_Tubulanus_annulatus
	AY218117_1_Rotifera_Monogononta_Pseudotrocha_Ploima_Lepadellidae_Lepadella_patella
	AY267345_Ichthyosporea_Sphaerothecum_destruens
	AY297951_Acoela_Paraphanostoma_macroposthium
	AY297952_Acoela_Paraphanostoma_brachyposthium
	AY297953_Acoela_Paraphanostoma_submaculatum
	AY297954_Acoela_Childiid_sp
	AY336700_1_Ichthyosporea_Eccrinidus_flexilis
	AY491151_Arthropoda_Nasutitermes_sp
	AY497012_Nematoda_Trichinella_spiralis
	AY520626_Arthropoda_Semibalanus_balanoides
	AY520648_Arthropoda_Catomerus_polymerus
	AY520649_Arthropoda_Verruca_stroemia
	AY520650_Arthropoda_Pollicipes_pollicipes
	AY520651_Arthropoda_Pollicipes_polymerus
	AY520652_Arthropoda_Capitulum_mitella
	AY520653_Arthropoda_Litoscalpellum_regina
	AY520654_Arthropoda_Poecilasma_inaequilaterale
	AY520655_Arthropoda_Ibla_quadrivalvis
	AY520656_Arthropoda_Sacculina_carcini
	AY520657_Arthropoda_Heterosaccus_californicus
	AY775738_1_Rhabdocoela_Kalyptorhynchia_Eukalyptorhynchia_Polycystididae_Stradorhynchus_sp
	AY775740_1_Rhabdocoela_Kalyptorhynchia_Schizorhynchia_Karkinorhynchidae_Karkinorhynchus_bruneti
	AY775743_1_Rhabdocoela_Kalyptorhynchia_Eukalyptorhynchia_Polycystididae_Polycystis_naegelii
	AY775746_1_Rhabdocoela_Kalyptorhynchia_Schizorhynchia_Schizorhynchidae_Schizochilus_choriurus
	AY775747_1_Rhabdocoela_Kalyptorhynchia_Schizorhynchia_Schizorhynchidae_Schizochilus_marcusi
	AY775748_1_Rhabdocoela_Kalyptorhynchia_Schizorhynchia_Schizorhynchidae_Schizorhynchoides_caniculatus
	AY775749_1_Rhabdocoela_Kalyptorhynchia_Schizorhynchia_Schizorhynchidae_Thylacorhynchus_ambronensis
	AY928353_Nemertinea_Oerstedia_dorsalis
	AY963687_1_Gastrotricha_Chaetonotida_Multitibulatina_Neodasyidae_Neodasys_sp
	AY963692_1_Gastrotricha_Macrodasyida_Macrodasyidae_Macrodasys_buddenbrocki
	D83382_1_Tricladida_Continenticola_Geoplanoidea_Dugesiidae_Dugesia_japonica
	D83383_1_Polycladida_Acotylea_Stylochoidea_Planoceridae_Planocera_multitentaculata
	D85087_1_Tricladida_Continenticola_Planarioidea_Dendrocoelidae_Dendrocoelopsis_lactea
	D85088_1_Tricladida_Maricola_Bdellouroidea_Uteriporidae_Ectoplaninae_Ectoplana_limuli
	D85090_1_Proseriata_Monocelididae_Otoplana_sp
	D85094_1_Prolecithophora_Separata_Plagiostomidae_Vorticeros_ijimai
	D85096_1_Polycladida_Cotylea_Pseudocerotidae_Thysanozoon_brocchii
	D85097_1_Polycladida_Acotylea_Leptoplanoidea_Notoplanidae_Notoplana_koreana
	D85098_1_Rhabdocoela_Neodalyellida_Typhloplanidae_Mesostominae_Bothromesostoma_sp
	DQ079920_1_Gnathostomulida_Bursovaginoidea_Austrognathiidae_Austrognathia_sp
	DQ665996_1_Tricladida_Continenticola_Planarioidea_Planariidae_Polycelis_felina
	DQ666006_1_Tricladida_Continenticola_Geoplanoidea_Dugesiidae_Spathula_alba
	DQ666007_1_Tricladida_Continenticola_Geoplanoidea_Dugesiidae_Spathula_sp
	DQ666008_2_Tricladida_Maricola_Bdellouroidea_Bdellouridae_Palombiellinae_Palombiella_stephensoni
	EF432531_1_Choanoflagellate_Helgoeca_nana
	EU011927_1_Choanoflagellate_Stephanoeca_diplocostata
	EU124915_Ichthyosporea_Creolimax_fragantissima
	EU702422_Porifera_Oscarella_carmela
	EU707802_1_Monogenea_Monopisthocotylea_Capsalidae_Benedenia_epinepheli
	FJ196319_1_Catenulida_Stenostomidae_Stenostomum_bryophilum
	FJ196321_1_Catenulida_Catenulidae_Catenula_sp
	FJ196331_1_Catenulida_Stenostomidae_Stenostomum_sp_smallpit
	FJ384798_1_Catenulida_Catenulidae_Catenula_turgida
	FJ384816_1_Catenulida_Stenostomidae_Stenostomum_sp_longpit
	FJ384820_1_Catenulida_Stenostomidae_Stenostomum_grabbskogense
	FJ384821_1_Catenulida_Stenostomidae_Stenostomum_sp_mountain
	FJ384831_1_Catenulida_Stenostomidae_Stenostomum_sp_bigmouth
	FJ384833_1_Catenulida_Stenostomidae_Stenostomum_arevaloi
	FJ572925_1_Cestoda_Eucestoda_Trypanorhyncha_Otobothriidae_Otobothrium_penetrans
	FJ715295_1_Macrostomorpha_Macrostomida_Dolichomacrostomidae_Dolichomacrostominae_Dolichomacrostomum_uniporum
	FJ715296_1_Macrostomorpha_Macrostomida_Microstomidae_Microstomum_papillosum
	FJ715298_1_Macrostomorpha_Macrostomida_Macrostomidae_Bradynectes_sterreri
	FJ715303_1_Macrostomorpha_Macrostomida_Macrostomidae_Macrostomum_hystrix
	FJ715304_1_Macrostomorpha_Macrostomida_Macrostomidae_Macrostomum_clavituba
	FJ715311_1_Macrostomorpha_Macrostomida_Macrostomidae_Macrostomum_hystricinum_marinum
	FJ715313_1_Macrostomorpha_Macrostomida_Macrostomidae_Macrostomum_pusillum
	FJ977632_1_Mollusca_Gastropoda_Patellogastropoda_Lottioidea_Lottiidae_Lottia_gigantea
	GU810144_1_Ichthyosporea_Pirum_gemmata
	GU810145_1_Ichthyosporea_Abeoforma
	HQ689060_1_Catenulida_Retronectidae_Paracatenula_sp_frankfurter
	HQ689063_1_Catenulida_Retronectidae_Paracatenula_sp_longnose
	HQ689065_1_Catenulida_Retronectidae_Paracatenula_sp_ruetzleri
	HQ689103_1_Catenulida_Retronectidae_Paracatenula_cf_polyhymnia
	HQ689108_1_Catenulida_Retronectidae_Paracatenula_sp_dahabsche
	HQ689125_1_Catenulida_Retronectidae_Paracatenula_sp_standrea
	HQ689130_1_Catenulida_Retronectidae_Paracatenula_sp_galateia
	HQ689133_1_Catenulida_Retronectidae_Paracatenula_sp_rolli
	JF509728_1_Annelida_Polychaeta_Scolecida_Capitellida_Capitellidae_Capitella_teleta
	JN009783_1_Tricladida_Maricola_Procerodoidea_Procerodidae_Procerodes_dohrni
	JN711499_1_Polycladida_Cotylea_Prosthiostomidae_Amakusaplana_acroporae
	KC193098_1_Gastrotricha_Macrodasyida_Dactylopodolidae_Dactylopodola_baltica
	KC517073_1_Rhabdocoela_Neodalyellida_Temnocephalida_Diceratocephalidae_Diceratocephala_boschmai
	KC529440_1_Rhabdocoela_Neodalyellida_Dalyelliidae_Pseudodalyellia_alabamensis
	KC529444_1_Rhabdocoela_Neodalyellida_Dalyelliidae_Dalyellia_viridis
	KC529484_1_Rhabdocoela_Neodalyellida_Typhloplanidae_Typhloplaninae_Typhloplana_viridata
	KC529500_1_Rhabdocoela_Neodalyellida_Typhloplanidae_Rhynchomesostominae_Rhynchomesostoma_rostratum
	KC529514_1_Rhabdocoela_Dalyellioida_Graffillidae_Pseudograffilla_arenicola
	KC529516_1_Rhabdocoela_Dalyellioida_Pterastericolidae_Pterastericola_psilastericola
	KC529519_1_Rhabdocoela_Typhloplanoida_Solenopharyngidae_unclassified_Solenopharyngidae_Solenopharyngidae_sp
	KC869783_1_Lecithoepitheliata_Gnosonesimida_Gnosonesima_sp_IV
	KC869784_1_Lecithoepitheliata_Gnosonesimida_Gnosonesima_sp_I
	KC869785_1_Lecithoepitheliata_Gnosonesimida_Gnosonesima_cf_mediterranea
	KC869787_1_Macrostomorpha_Haplopharyngida_Haplopharyngidae_Haplopharynx_sp
	KC869788_1_Macrostomorpha_Macrostomida_Dolichomacrostomidae_Dolichomacrostominae_Acanthomacrostomum_sp
	KC869789_1_Macrostomorpha_Macrostomida_Macrostomidae_Macrostomum_rubrocinctum
	KC869791_1_Macrostomorpha_Macrostomida_Microstomidae_Microstomum_lineare
	KC869793_1_Polycladida_Cotylea_Boniniidae_Boninia_divae
	KC869794_1_Polycladida_Cotylea_Chromoplanidae_Chromoplana_sp
	KC869795_1_Polycladida_Cotylea_Amyellidae_Chromyella_sp
	KC869796_1_Polycladida_Acotylea_Stylochoidea_Planoceridae_Paraplanocera_oligoglena
	KC869797_1_Polycladida_Acotylea_Leptoplanoidea_Leptoplanidae_Hoploplana_californica
	KC869804_1_Lecithoepitheliata_Prorhynchidae_Hofstenioplesia_haswelli
	KC869805_1_Lecithoepitheliata_Prorhynchidae_Prorhynchus_putealis
	KC869806_1_Lecithoepitheliata_Prorhynchidae_Prorhynchus_alpinus
	KC869808_1_Lecithoepitheliata_Prorhynchidae_Geocentrophora_sphyrocephala
	KC869809_1_Lecithoepitheliata_Prorhynchidae_Geocentrophora_applanata
	KC869813_1_Lecithoepitheliata_Prorhynchidae_Xenoprorhynchus_sp_I
	KC869815_1_Proseriata_Unguiphora_Polystyliphora_karlingi
	KC869832_1_Rhabdocoela_Dalyellioida_Graffillidae_Bresslauilla_relicta
	KP730481_1_Macrostomorpha_Macrostomida_Macrostomidae_Psammomacrostomum_sp_2
	KP730485_1_Macrostomorpha_Macrostomida_Dolichomacrostomidae_Dolichomacrostominae_Cylindromacrostomum_riegeri
	KP730488_1_Macrostomorpha_Macrostomida_Dolichomacrostomidae_Dolichomacrostominae_Cylindromacrostomum_cf_notandum
	KP730489_1_Macrostomorpha_Macrostomida_Dolichomacrostomidae_Dolichomacrostominae_Paromalostomum_dubium
	KP730490_1_Macrostomorpha_Macrostomida_Dolichomacrostomidae_Dolichomacrostominae_Karlingia_lutheri
	KP730494_1_Macrostomorpha_Macrostomida_Microstomidae_Microstomum_sp
	KP730495_1_Macrostomorpha_Macrostomida_Dolichomacrostomidae_Dolichomacrostominae_Austromacrostomum_arumoidicornum
	KP730498_1_Macrostomorpha_Macrostomida_Dolichomacrostomidae_Dolichomacrostominae_Myozonaria_fissipara
	KP730499_1_Macrostomorpha_Macrostomida_Dolichomacrostomidae_Dolichomacrostominae_Myomacrostomum_rubrioculum
	KP730500_1_Macrostomorpha_Macrostomida_Macrostomidae_Psammomacrostomum_sp_3
	KP730502_1_Macrostomorpha_Haplopharyngida_Haplopharyngidae_Haplopharynx_papii
	KP730504_1_Macrostomorpha_Macrostomida_Dolichomacrostomidae_Dolichomacrostominae_Paromalostomum_fusculum
	KP730506_1_Macrostomorpha_Macrostomida_Dolichomacrostomidae_Dolichomacrostominae_Paromalostomum_massiliensis
	KP730508_1_Macrostomorpha_Macrostomida_Macrostomidae_Psammomacrostomum_sp_1
	KP730509_1_Macrostomorpha_Haplopharyngida_Haplopharyngidae_Haplopharynx_rostratus
	KP730510_1_Macrostomorpha_Macrostomida_Dolichomacrostomidae_Dolichomacrostominae_Myozonaria_bistylifera
	KP730512_1_Macrostomorpha_Macrostomida_Dolichomacrostomidae_Dolichomacrostominae_Paromalostomum_cf_minutum
	KP730513_1_Macrostomorpha_Macrostomida_Macrostomidae_Psammomacrostomum_sp_5
	KT757415_Choanoflagellate_Acanthoeca_spectabilis
	KT757444_Choanoflagellate_Didymoeca_costata
	KT757460_Choanoflagellate_Salpingoeca_punica
	KT757470_Choanoflagellate_Salpingoeca_calixa
	KT757492_Choanoflagellate_Salpingoeca_oahu
	KX755246_1_Macrostomorpha_Macrostomida_Macrostomidae_Macrostomum_heyuanensis
	KX771198_1_Macrostomorpha_Macrostomida_Macrostomidae_Macrostomum_zhujiangensis
	KY579351_1_Macrostomorpha_Macrostomida_Macrostomidae_Macrostomum_acus
	KY579354_1_Macrostomorpha_Macrostomida_Macrostomidae_Macrostomum_sinensis
	L06566_1_Trematoda_Digenea_Plagiorchiida_Pronocephalata_Paramphistomoidea_Paramphistomidae_Calicophoron_calicophorum
	L06567_1_Trematoda_Digenea_Plagiorchiida_Echinostomata_Echinostomatoidea_Echinostomatidae_Echinostoma_caproni
	L06668_1_Trematoda_Digenea_Plagiorchiida_Echinostomata_Echinostomatoidea_Fasciolidae_Fasciolopsis_buski
	L06669_1_Trematoda_Digenea_Opisthorchiida_Acanthocolpiata_Acanthocolpioidea_Gyliauchenidae_Gyliauchen_sp
	L06670_1_Trematoda_Digenea_Plagiorchiida_Lepocreadiata_Lepocreadioidea_Lepocreadiidae_Tetracerasta_blepta
	L10826_Ctenophora_Mnemiopsis_leidyi
	L14486_1_Trematoda_Digenea_Plagiorchiida_Pronocephalata_Paramphistomoidea_Heronimidae_Heronimus_mollis
	L16911_1_Trematoda_Aspidogastrea_Aspidogastridae_Lobatostoma_manteri
	L28054_Hemichordata_Saccoglossus_kowalevskii
	L28056_Echinodermata_Strongylocentrotus_purpuratus
	M58345_1_Tricladida_Continenticola_Planarioidea_Planariidae_Crenobia_alpina
	M97571_Chordata_Branchiostoma_floridae
	M97575_Chordata_Petromyzon_marinus
	MF190551_Filasterea_Pigoraptor_vietnamica
	MF190551_Syssomonas_multiformis
	U31084_1_Tricladida_Continenticola_Geoplanoidea_Dugesiidae_Dugesia_mediterranea
	U41281_1_Rotifera_Bdelloidea_Philodinida_Philodinidae_Philodina_acuticornis
	U43712_Ichthyosporea_Ichthyophonus_hoferi
	U45961_1_Proseriata_Monocelididae_Monocelis_lineata
	U49911_1_Rotifera_Monogononta_Pseudotrocha_Ploima_Brachionidae_Brachionus_plicatilis
	U70077_1_Proseriata_Monocelididae_Archiloa_rivularis
	U70079_1_Lecithoepitheliata_Prorhynchidae_Geocentrophora_sp
	U70080_1_Macrostomorpha_Macrostomida_Macrostomidae_Macrostomum_tuba
	U70082_1_Macrostomorpha_Macrostomida_Microstomidae_Microstomum_lineare
	U70085_1_Urastomidae_Urastoma_sp
	U95947_1_Catenulida_Stenostomidae_Stenostomum_sp_Aguinaldo1997
	X55357_1_Trematoda_Digenea_Opisthorchiida_Opisthorchiata_Opisthorchiidae_Opisthorchis_viverrini
	Y11236_1_Trematoda_Digenea_Plagiorchiida_Xiphidiata_Plagiorchioidea_Dicrocoeliidae_Dicrocoelium_dendriticum
	Y16260_Ichthyosporea_Sphaerophorma_arctica
	Y19155_Ichthyosporea_Amoebidium_parasiticum
	Z11590_1_Trematoda_Digenea_Strigeidida_Schistosomatoidea_Schistosomatidae_Schistosoma_japonicum
	Z11976_1_Trematoda_Digenea_Strigeidida_Schistosomatoidea_Schistosomatidae_Schistosoma_haematobium
	Z11979_1_Trematoda_Digenea_Strigeidida_Schistosomatoidea_Schistosomatidae_Schistosoma_spindale
	Z12600_1_Trematoda_Digenea_Plagiorchiida_Lepocreadiata_Lepocreadioidea_Lepocreadiidae_Lepidapedon_elongatum
	Z12601_1_Trematoda_Digenea_Strigeidida_Strigeoidea_Fellodistomidae_Fellodistomum_fellis
	Z12607_1_Trematoda_Digenea_Plagiorchiida_Lepocreadiata_Lepocreadioidea_Lepocreadiidae_Lepidapedon_rachion
	Z19551_Chaetognatha_S_elegans
	Z26942_1_Monogenea_Monopisthocotylea_Gyrodactylidae_Gyrodactylus_salaris
	Z99946_1_Tricladida_Continenticola_Planarioidea_Dendrocoelidae_Baikalobia_guttata
	Z99947_1_Tricladida_Maricola_Bdellouroidea_Bdellouridae_Bdellourinae_Bdelloura_candida
	Z99948_1_Tricladida_Continenticola_Planarioidea_Planariidae_Phagocata_sibirica
	Z99949_1_Tricladida_Continenticola_Planarioidea_Planariidae_Polycelis_tenuis
	Z99950_1_Tricladida_Maricola_Procerodoidea_Procerodidae_Procerodes_littoralis
	Z99951_1_Tricladida_Continenticola_Geoplanoidea_Dugesiidae_Romankenkius_lidinosus
;
end;
begin trees;
	tree tree_1 = [&R] ((AF167422_1_Urastomidae_Urastoma_cyprinae:0.00399,U70085_1_Urastomidae_Urastoma_sp:0.012699):0.152901,((((((((KC869832_1_Rhabdocoela_Dalyellioida_Graffillidae_Bresslauilla_relicta:0.237434,(KC529514_1_Rhabdocoela_Dalyellioida_Graffillidae_Pseudograffilla_arenicola:0.141503,AJ012521_1_Rhabdocoela_Dalyellioida_Graffillidae_Graffila_buccinicola:0.387784):0.051523):0.015685,(AJ012…
end;
begin figtree;
	set appearance.backgroundColorAttribute="Default";
	set appearance.backgroundColour=#ffffff;
	set appearance.branchColorAttribute="User selection";
	set appearance.branchColorGradient=false;
	set appearance.branchLineWidth=1.0;
	set appearance.branchMinLineWidth=0.0;
	set appearance.branchWidthAttribute="Fixed";
	set appearance.foregroundColour=#000000;
	set appearance.hilightingGradient=false;
	set appearance.selectionColour=#2d3680;
	set branchLabels.colorAttribute="User selection";
	set branchLabels.displayAttribute="Branch times";
	set branchLabels.fontName="sansserif";
	set branchLabels.fontSize=8;
	set branchLabels.fontStyle=0;
	set branchLabels.isShown=false;
	set branchLabels.significantDigits=4;
	set layout.expansion=0;
	set layout.layoutType="RECTILINEAR";
	set layout.zoom=436;
	set legend.attribute=null;
	set legend.fontSize=10.0;
	set legend.isShown=false;
	set legend.significantDigits=4;
	set nodeBars.barWidth=4.0;
	set nodeBars.displayAttribute=null;
	set nodeBars.isShown=false;
	set nodeLabels.colorAttribute="User selection";
	set nodeLabels.displayAttribute="Node ages";
	set nodeLabels.fontName="sansserif";
	set nodeLabels.fontSize=8;
	set nodeLabels.fontStyle=0;
	set nodeLabels.isShown=false;
	set nodeLabels.significantDigits=4;
	set nodeShapeExternal.colourAttribute=null;
	set nodeShapeExternal.isShown=false;
	set nodeShapeExternal.minSize=10.0;
	set nodeShapeExternal.scaleType=Width;
	set nodeShapeExternal.shapeType=Circle;
	set nodeShapeExternal.size=4.0;
	set nodeShapeExternal.sizeAttribute=null;
	set nodeShapeInternal.colourAttribute=null;
	set nodeShapeInternal.isShown=false;
	set nodeShapeInternal.minSize=10.0;
	set nodeShapeInternal.scaleType=Width;
	set nodeShapeInternal.shapeType=Circle;
	set nodeShapeInternal.size=4.0;
	set nodeShapeInternal.sizeAttribute=null;
	set polarLayout.alignTipLabels=false;
	set polarLayout.angularRange=0;
	set polarLayout.rootAngle=0;
	set polarLayout.rootLength=100;
	set polarLayout.showRoot=true;
	set radialLayout.spread=0.0;
	set rectilinearLayout.alignTipLabels=false;
	set rectilinearLayout.curvature=0;
	set rectilinearLayout.rootLength=100;
	set scale.offsetAge=0.0;
	set scale.rootAge=1.0;
	set scale.scaleFactor=1.0;
	set scale.scaleRoot=false;
	set scaleAxis.automaticScale=true;
	set scaleAxis.fontSize=8.0;
	set scaleAxis.isShown=false;
	set scaleAxis.lineWidth=1.0;
	set scaleAxis.majorTicks=1.0;
	set scaleAxis.minorTicks=0.5;
	set scaleAxis.origin=0.0;
	set scaleAxis.reverseAxis=false;
	set scaleAxis.showGrid=true;
	set scaleBar.automaticScale=true;
	set scaleBar.fontSize=10.0;
	set scaleBar.isShown=true;
	set scaleBar.lineWidth=1.0;
	set scaleBar.scaleRange=0.0;
	set tipLabels.colorAttribute="User selection";
	set tipLabels.displayAttribute="Names";
	set tipLabels.fontName="sansserif";
	set tipLabels.fontSize=8;
	set tipLabels.fontStyle=0;
	set tipLabels.isShown=true;
	set tipLabels.significantDigits=4;
	set trees.order=true;
	set trees.orderType="decreasing";
	set trees.rooting=true;
	set trees.rootingType="User Selection";
	set trees.transform=false;
	set trees.transformType="cladogram";
end;
