# Supplementary material for: A global metabarcoding analysis expands molecular diversity of Platyhelminthes and reveals novel early-branching clades
Source: Biol Lett. 2019 Sep 11;15(9):20190182. doi: 10.1098/rsbl.2019.0182 (PMC6769146; doi:10.1098/rsbl.2019.0182)
Supplement: Best-hit placement tree [file rsbl20190182supp7.zip › rsbl20190182supp7.tre]

((AB433328_Fungi_Nuclearia_thermophila:0.01152636093888764757,AF484686_Fungi_Nuclearia_moebiusi:0.01441255127730612512):0.0233449845038937,(MF190551_Syssomonas_multiformis:0.03120155301770227707,(((AF349564_Filasterea_Capsaspora_owczarzaki:0.07801820761869658616,((AY267345_Ichthyosporea_Sphaerothecum_destruens:0.03337413785316915155,AF271998_Filasterea_Ministeria_vibrans:0.15183185403008436776):0.01406671746056608295,MF190551_Filasterea_Pigoraptor_vietnamica:0.03168918857074184275):0.00334003768356453627):0.00709022572484128196,(AF070445_1_Ichthyosporea_Anurofeca_richardsi:0.03041370799600584540,((Y16260_Ichthyosporea_Sphaerophorma_arctica:0.00173891024626288636,EU124915_Ichthyosporea_Creolimax_fragantissima:0.00164155103398521025):0.02585056954256343201,((Y19155_Ichthyosporea_Amoebidium_parasiticum:0.00167032127924145895,(AY336700_1_Ichthyosporea_Eccrinidus_flexilis:0.02897771537315562557,U43712_Ichthyosporea_Ichthyophonus_hoferi:0.05142987404444565591):0.00072227783626660047):0.01124397102934901298,(GU810144_1_Ichthyosporea_Pirum_gemmata:0.01707917251484070489,GU810145_1_Ichthyosporea_Abeoforma:0.01509768720960502457):0.07672343994388844401):0.00516450467454309271):0.00175070251445318971):0.04530007955010715431):0.00311161213483213475,((((KT757492_Choanoflagellate_Salpingoeca_oahu:0.08143437806689186875,KT757460_Choanoflagellate_Salpingoeca_punica:0.04952036575121796652):0.01356075184676509837,((EF432531_1_Choanoflagellate_Helgoeca_nana:0.00735866679818155019,KT757415_Choanoflagellate_Acanthoeca_spectabilis:0.00000100000050002909):0.05097470422209204183,(KT757444_Choanoflagellate_Didymoeca_costata:0.03787957921062824751,EU011927_1_Choanoflagellate_Stephanoeca_diplocostata:0.05973854887583498335):0.00682501197316963057):0.02401223583630296768):0.00872120655325859737,(AF100940_Choanoflagellate_Monosiga_brevicollis:0.03722857802898555529,KT757470_Choanoflagellate_Salpingoeca_calixa:0.06371925830720051587):0.03306267768659536949):0.02130853895474296364,((EU702422_Porifera_Oscarella_carmela:0.12858904075894816987,(L10826_Ctenophora_Mnemiopsis_leidyi:0.00000100000050002909,(AF293694_Ctenophora_Beroe_ovata:0.01163514874354173653,AF293677_Ctenophora_Pleurobrachia_bachei:0.01490696969844368218):0.00175691874783935891):0.07755232233480670312):0.01408675041485416002,(((AF254382_Cnidaria_Nematostella_vectensis:0.01503171432213958394,AY026382_Cnidaria_Montastrae_franksi:0.02689659483806102619):0.01205675266537042066,((AF358080_Cnidaria_Hydra_circumcincta:0.03110005711354715124,AF358068_Cnidaria_Nectopyramis_sp:0.02819717126096887849):0.05149832819844458315,AF100942_Cnidaria_Atolla_vanhoeffeni:0.01991316662868437490):0.00795678541534278194):0.01760791988991212281,((AF102892_Acoela_Paratomella_rubra:0.16901257314472770132,(AY078365_Acoela_Anaperus_gardineri:0.17999304912025690384,(AJ845244_Acoela_Mecynostomum_auritum:0.04750119370456946932,(AF329178_Acoela_Paraphanostoma_cycloposthium:0.17166393004185384608,((AY297954_Acoela_Childiid_sp:0.01357148491528581587,(AY297952_Acoela_Paraphanostoma_brachyposthium:0.00615350915199371334,AY297951_Acoela_Paraphanostoma_macroposthium:0.00000100000050002909):0.01278837460596371836):0.01914915211487487612,AY297953_Acoela_Paraphanostoma_submaculatum:0.03804867083648402759):0.00955433797144369414):0.03382028662863781343):0.10808251822964427824):0.34792667169781693604):0.12962451044588779725,((AF119085_Nemertodermatida_Meara_stichopi:0.18747296563773763189,AF327726_Nemertodermatida_Nemertoderma_westbladi:0.12000655525400170942):0.04508314873361447817,(((M97571_Chordata_Branchiostoma_floridae:0.08411689368770856878,(M97575_Chordata_Petromyzon_marinus:0.05344459400976889901,(AF212180_Chordata_Triakis_semifasciata:0.00814993334956259224,AF278682_Chordata_Raja_schmidti:0.01794007399653924778):0.05256090758670754759):0.06462071526273491240):0.02426952434495150551,(((AF236798_Hemichordata_Cephalodiscus_gracilis:0.17482881111774137284,(L28054_Hemichordata_Saccoglossus_kowalevskii:0.03078733639624025090,AF236799_Hemichordata_Harrimania_planktophilus:0.01395181774836950703):0.03018353929274929237):0.05006080527977253142,AF278681_Hemichordata_Ptychodera_flava:0.01535341894337886870):0.01765575690584276353,L28056_Echinodermata_Strongylocentrotus_purpuratus:0.11538609754334974711):0.02205758402507849297):0.01931296479377049569,((((AY491151_Arthropoda_Nasutitermes_sp:0.04314531482872234480,AY121173_Arthropoda_Baculum_extradentatum:0.01355492716635181907):0.03990467629886211565,(AF144219_Arthropoda__Triops_longicaudatus:0.06702139161884029805,(AY520655_Arthropoda_Ibla_quadrivalvis:0.00380995437481086935,(((((AY520651_Arthropoda_Pollicipes_polymerus:0.00147771490695852367,AY520650_Arthropoda_Pollicipes_pollicipes:0.00000100000050002909):0.00295683057703955733,(AY520626_Arthropoda_Semibalanus_balanoides:0.00296176845785687919,(AY520653_Arthropoda_Litoscalpellum_regina:0.00148782112298413293,AY520654_Arthropoda_Poecilasma_inaequilaterale:0.00743297518465562204):0.00297872976822347209):0.00447032453193115919):0.00000100000050002909,(AY520648_Arthropoda_Catomerus_polymerus:0.00145992010025777406,AY520649_Arthropoda_Verruca_stroemia:0.00744184414511411818):0.00149570485378807110):0.00097576477071017109,AY520652_Arthropoda_Capitulum_mitella:0.00347464089120983269):0.00645671957825493838,(AY520656_Arthropoda_Sacculina_carcini:0.01689398489064769873,AY520657_Arthropoda_Heterosaccus_californicus:0.00287273249417222204):0.09614344939671498613):0.00837700393180395263):0.37668486286014868369):0.00622638718999939198):0.02903041516478672632,(AY497012_Nematoda_Trichinella_spiralis:0.19554184002792796004,(AF018643_Arthropoda_Aponomma_concolor:0.02713047815464112930,AF018646_Arthropoda_Haemaphysalis_humerosa:0.00574264668387952995):0.07554393928466519859):0.02521406561716036179):0.01247760137544094879,((AF342790_Priapulida_Halicryptus_spinulosus:0.05201292388691124841,(AF036639_Nematoda_Chordodes_morgani:0.08807488609911598432,(Z19551_Chaetognatha_S_elegans:0.31647540333059220874,AF342794_Onychophora_Peripatoides_novaezealandiae:0.13900499270834310028):0.06107274648385404431):0.01499869915404176274):0.01052788032262501165,(DQ079920_1_Gnathostomulida_Bursovaginoidea_Austrognathiidae_Austrognathia_sp:0.17587011411255343285,((AY963687_1_Gastrotricha_Chaetonotida_Multitibulatina_Neodasyidae_Neodasys_sp:0.13159673946941077838,((AM231779_1_Gastrotricha_Macrodasyida_Macrodasyidae_Macrodasys_caudatus:0.01427990476664415219,AY963692_1_Gastrotricha_Macrodasyida_Macrodasyidae_Macrodasys_buddenbrocki:0.02925080492546706587):0.11327843798329613467,KC193098_1_Gastrotricha_Macrodasyida_Dactylopodolidae_Dactylopodola_baltica:0.10928776450442501122):0.01112689265959911945):0.01180532846878577097,(((AY928353_Nemertinea_Oerstedia_dorsalis:0.11736004982070456781,AY210452_Nemertea_Tubulanus_annulatus:0.09792455272942431066):0.01133761644713660727,(((AF342805_Echiura_Urechis_caupo:0.05039632579940092616,(AY145368_Nemertea_Cerebratulus_lacteus:0.07455696908750485130,AF025945_Brachiopoda_Terebratalia_transversa:0.01740841168694857999):0.01334513641789233755):0.00590777945815923033,(AY210450_Brachiopoda_Phoronis_vancouverensis:0.03473478648018352155,(((AF116011_Annelida_Hirudo_medicinalis:0.08112024031629981591,AF115987_1_Annelida_Clitellata_Hirudinea_Rhynchobdellida_Glossiphoniidae_Helobdella_paranensis:0.02317285876252225124):0.02065319890808896275,AB076887_Annelida_Eisenia_fetida:0.03479447803415474522):0.02213062231090793391,AF342796_Sipuncula_Phascolopsis_gouldii:0.11375942724330621869):0.00807289609220713557):0.00158116837283242139):0.00676579568600863424,(AY039804_Mollusca_Aplysia_californiaca:0.03928744349399150571,AF120513_1_Mollusca_Gastropoda_Vetigastropoda_Fissurelloidea_Fissurellidae_Diodora_graeca:0.16976395264642696326):0.01339639812992283845):0.00683234763219780702):0.00359812057933956266,((((U41281_1_Rotifera_Bdelloidea_Philodinida_Philodinidae_Philodina_acuticornis:0.36574530039935371217,AF154567_Rotifera_Philodina_roseola:0.04463369256640714600):0.02794161820144120192,(AY218117_1_Rotifera_Monogononta_Pseudotrocha_Ploima_Lepadellidae_Lepadella_patella:0.00397589031313672417,U49911_1_Rotifera_Monogononta_Pseudotrocha_Ploima_Brachionidae_Brachionus_plicatilis:0.00662200943926742180):0.00360096874682446898):0.00799300546119007145,AY210451_Rotifera_Sinantherina_socialis:0.02561366942573134117):0.08587843570909749202,((FJ977632_1_Mollusca_Gastropoda_Patellogastropoda_Lottioidea_Lottiidae_Lottia_gigantea:0.68771130893143395113,JF509728_1_Annelida_Polychaeta_Scolecida_Capitellida_Capitellidae_Capitella_teleta:0.19393900118318588288):0.05789530847652050310,(((AJ012519_1_Catenulida_Stenostomidae_Stenostomum_leucops_aquariorum_:0.00000100000050002909,(AB665104_1_Catenulida_Stenostomidae_Stenostomum_grande:0.00000100000050002909,((FJ196319_1_Catenulida_Stenostomidae_Stenostomum_bryophilum:0.00000100000050002909,((FJ196331_1_Catenulida_Stenostomidae_Stenostomum_sp_smallpit:0.00713444464353263190,((U95947_1_Catenulida_Stenostomidae_Stenostomum_sp_Aguinaldo1997:0.00374270612329342641,AB665114_1_Catenulida_Stenostomidae_Stenostomum_saliens:0.00222837352374735242):0.00381478365337089512,AB665113_1_Catenulida_Stenostomidae_Stenostomum_tuberculosum:0.00248390375867559151):0.00408941563438203204):0.00800967472446786205,((FJ384816_1_Catenulida_Stenostomidae_Stenostomum_sp_longpit:0.01314374940277383830,FJ384831_1_Catenulida_Stenostomidae_Stenostomum_sp_bigmouth:0.02530763546150511037):0.00488007029343871194,FJ384821_1_Catenulida_Stenostomidae_Stenostomum_sp_mountain:0.02571027839959595662):0.00424639282384986841):0.00000100000050002909):0.00148468873410488957,(FJ384820_1_Catenulida_Stenostomidae_Stenostomum_grabbskogense:0.00000100000050002909,FJ384833_1_Catenulida_Stenostomidae_Stenostomum_arevaloi:0.00148463028462541332):0.00000100000050002909):0.00448348051992840911):0.00148060183645627144):0.07579638889524394074,(((HQ689063_1_Catenulida_Retronectidae_Paracatenula_sp_longnose:0.01697280334336782534,(HQ689060_1_Catenulida_Retronectidae_Paracatenula_sp_frankfurter:0.00150942327425460836,((HQ689108_1_Catenulida_Retronectidae_Paracatenula_sp_dahabsche:0.00000100000050002909,(HQ689065_1_Catenulida_Retronectidae_Paracatenula_sp_ruetzleri:0.00145310861625503229,(HQ689133_1_Catenulida_Retronectidae_Paracatenula_sp_rolli:0.03928346684160003571,HQ689125_1_Catenulida_Retronectidae_Paracatenula_sp_standrea:0.00000100000050002909):0.00302319269305818513):0.00757178113571198644):0.00148645999817086788,HQ689103_1_Catenulida_Retronectidae_Paracatenula_cf_polyhymnia:0.00452389636866433551):0.00147962126958366483):0.00433705760205937898):0.01336493836629062439,HQ689130_1_Catenulida_Retronectidae_Paracatenula_sp_galateia:0.01141222172738107395):0.03805845993570541180,(FJ384798_1_Catenulida_Catenulidae_Catenula_turgida:0.01433234982119334193,FJ196321_1_Catenulida_Catenulidae_Catenula_sp:0.04663804952633165968):0.01499612754406311546):0.03132813871029393321):0.06057627555047579576,((SA_OTU22294:0.00662117108203227629,(SA_OTU22498:0.00000100000050002909,SA_OTU9482:0.00842753383533021740):0.02410325271655060914):0.07012989826176220520,((KC869794_1_Polycladida_Cotylea_Chromoplanidae_Chromoplana_sp:0.01839737020549058605,((KC869793_1_Polycladida_Cotylea_Boniniidae_Boninia_divae:0.00166011982384917860,(JN711499_1_Polycladida_Cotylea_Prosthiostomidae_Amakusaplana_acroporae:0.00429000890737923132,((AJ228794_1_Polycladida_Cotylea_Pseudocerotidae_Pseudoceros_tritriatus:0.03708742534043727584,(AJ312272_1_Polycladida_Cotylea_Euryleptidae_Prostheceraeus_vittatus:0.00150448597233972009,D85096_1_Polycladida_Cotylea_Pseudocerotidae_Thysanozoon_brocchii:0.02752439783337135015):0.00318951870591059660):0.00895668462706385518,KC869795_1_Polycladida_Cotylea_Amyellidae_Chromyella_sp:0.00287559387527706618):0.00171356806752204563):0.00299991400938415774):0.00432367505982493312,((KC869797_1_Polycladida_Acotylea_Leptoplanoidea_Leptoplanidae_Hoploplana_californica:0.01205019125493107107,((D85097_1_Polycladida_Acotylea_Leptoplanoidea_Notoplanidae_Notoplana_koreana:0.00446112724656146965,AJ228786_1_Polycladida_Acotylea_Leptoplanoidea_Notoplanidae_Notoplana_australis:0.00000100000050002909):0.00445529462006614540,D83383_1_Polycladida_Acotylea_Stylochoidea_Planoceridae_Planocera_multitentaculata:0.00447272977064774088):0.00000100000050002909):0.00000100000050002909,(KC869796_1_Polycladida_Acotylea_Stylochoidea_Planoceridae_Paraplanocera_oligoglena:0.00000100000050002909,AF342801_1_Polycladida_Acotylea_Stylochoidea_Stylochidae_Stylochus_zebra:0.00446128612515279358):0.00147656901739427575):0.00753367780089420069):0.00987037290687633670):0.10627638799605212960,((((FJ715298_1_Macrostomorpha_Macrostomida_Macrostomidae_Bradynectes_sterreri:0.04208376848915121315,(((KP730494_1_Macrostomorpha_Macrostomida_Microstomidae_Microstomum_sp:0.00000100000050002909,FJ715296_1_Macrostomorpha_Macrostomida_Microstomidae_Microstomum_papillosum:0.01053012071008061108):0.00185618480561544575,(KC869791_1_Macrostomorpha_Macrostomida_Microstomidae_Microstomum_lineare:0.00000100000050002909,U70082_1_Macrostomorpha_Macrostomida_Microstomidae_Microstomum_lineare:0.01583063482908479702):0.00411051728337703207):0.01480818808881952282,(((KP730510_1_Macrostomorpha_Macrostomida_Dolichomacrostomidae_Dolichomacrostominae_Myozonaria_bistylifera:0.00554859300335314252,(KP730499_1_Macrostomorpha_Macrostomida_Dolichomacrostomidae_Dolichomacrostominae_Myomacrostomum_rubrioculum:0.00747427714276772091,KP730498_1_Macrostomorpha_Macrostomida_Dolichomacrostomidae_Dolichomacrostominae_Myozonaria_fissipara:0.00000100000050002909):0.00191894537216592462):0.00548525772867559588,(KP730490_1_Macrostomorpha_Macrostomida_Dolichomacrostomidae_Dolichomacrostominae_Karlingia_lutheri:0.02658116367164099075,KC869788_1_Macrostomorpha_Macrostomida_Dolichomacrostomidae_Dolichomacrostominae_Acanthomacrostomum_sp:0.01565584187319680673):0.00267223529568262098):0.00343149747895324505,((KP730495_1_Macrostomorpha_Macrostomida_Dolichomacrostomidae_Dolichomacrostominae_Austromacrostomum_arumoidicornum:0.01899583347353929474,FJ715295_1_Macrostomorpha_Macrostomida_Dolichomacrostomidae_Dolichomacrostominae_Dolichomacrostomum_uniporum:0.00862409376813624146):0.00128281159956100742,((KP730485_1_Macrostomorpha_Macrostomida_Dolichomacrostomidae_Dolichomacrostominae_Cylindromacrostomum_riegeri:0.02094903138650047042,KP730488_1_Macrostomorpha_Macrostomida_Dolichomacrostomidae_Dolichomacrostominae_Cylindromacrostomum_cf_notandum:0.00559205768296215308):0.00669186967055846252,((KP730504_1_Macrostomorpha_Macrostomida_Dolichomacrostomidae_Dolichomacrostominae_Paromalostomum_fusculum:0.00000100000050002909,(KP730512_1_Macrostomorpha_Macrostomida_Dolichomacrostomidae_Dolichomacrostominae_Paromalostomum_cf_minutum:0.00746561332420913031,KP730506_1_Macrostomorpha_Macrostomida_Dolichomacrostomidae_Dolichomacrostominae_Paromalostomum_massiliensis:0.00446565847935688140):0.00298050449857859738):0.00147343533807441844,KP730489_1_Macrostomorpha_Macrostomida_Dolichomacrostomidae_Dolichomacrostominae_Paromalostomum_dubium:0.01354630311920118450):0.00950457552688735094):0.00313049679719949302):0.02409736347846061846):0.00364693515639130010):0.01593252426233365826):0.00747829519651337874,((KC869787_1_Macrostomorpha_Haplopharyngida_Haplopharyngidae_Haplopharynx_sp:0.05065139175246677339,(((KP730513_1_Macrostomorpha_Macrostomida_Macrostomidae_Psammomacrostomum_sp_5:0.01490823134556701866,KP730500_1_Macrostomorpha_Macrostomida_Macrostomidae_Psammomacrostomum_sp_3:0.00578947672629025883):0.00332138128929498075,(KP730508_1_Macrostomorpha_Macrostomida_Macrostomidae_Psammomacrostomum_sp_1:0.00595159560616254687,KP730481_1_Macrostomorpha_Macrostomida_Macrostomidae_Psammomacrostomum_sp_2:0.00295889023756389872):0.00000100000050002909):0.02070616287273919359,((((FJ715304_1_Macrostomorpha_Macrostomida_Macrostomidae_Macrostomum_clavituba:0.00145496586130271330,((FJ715303_1_Macrostomorpha_Macrostomida_Macrostomidae_Macrostomum_hystrix:0.00147854396355893091,((KY579354_1_Macrostomorpha_Macrostomida_Macrostomidae_Macrostomum_sinensis:0.00446249684661113519,KX755246_1_Macrostomorpha_Macrostomida_Macrostomidae_Macrostomum_heyuanensis:0.00149177359747564367):0.00295866337460852762,(U70080_1_Macrostomorpha_Macrostomida_Macrostomidae_Macrostomum_tuba:0.00751587268252901924,KY579351_1_Macrostomorpha_Macrostomida_Macrostomidae_Macrostomum_acus:0.00598414474014837688):0.00291223562558090175):0.00000100000050002909):0.00147873942209509777,KX771198_1_Macrostomorpha_Macrostomida_Macrostomidae_Macrostomum_zhujiangensis:0.00000100000050002909):0.00448864774087409657):0.00448764728514369250,(FJ715311_1_Macrostomorpha_Macrostomida_Macrostomidae_Macrostomum_hystricinum_marinum:0.00148233401014002410,AF051329_1_Macrostomorpha_Macrostomida_Macrostomidae_Macrostomum_hystricinum:0.00892538974614510809):0.00000100000050002909):0.00148332119184999499,KC869789_1_Macrostomorpha_Macrostomida_Macrostomidae_Macrostomum_rubrocinctum:0.00146445756184887619):0.00119939146087077076,FJ715313_1_Macrostomorpha_Macrostomida_Macrostomidae_Macrostomum_pusillum:0.00627264307048316840):0.01540822008138073920):0.02009602919371511129):0.00922851656687347435,(KC869783_1_Lecithoepitheliata_Gnosonesimida_Gnosonesima_sp_IV:0.00799524641536084740,(KC869785_1_Lecithoepitheliata_Gnosonesimida_Gnosonesima_cf_mediterranea:0.02128661279122220570,KC869784_1_Lecithoepitheliata_Gnosonesimida_Gnosonesima_sp_I:0.01286645507263108924):0.00680605811658367785):0.11930167278861059099):0.00930019841603817003):0.00282654670259305544,(KP730509_1_Macrostomorpha_Haplopharyngida_Haplopharyngidae_Haplopharynx_rostratus:0.02768007598190444160,KP730502_1_Macrostomorpha_Haplopharyngida_Haplopharyngidae_Haplopharynx_papii:0.05660303441103168437):0.09390854433327830431):0.00672582628783554085,((SA_OTU158753:0.02991554426414461121,((((SA_OTU263410:0.07844885669138776385,SA_OTU158258:0.04905298027811725442):0.01525562770573422183,((SA_OTU89698:0.05902009494913656312,SA_OTU161427:0.04911893848232755377):0.00964287334515358252,(SA_OTU14774:0.06829850858456440466,SA_OTU48557:0.00000100000050002909):0.00927326871782742021):0.01947347590399666969):0.04837129890414141459,(SA_OTU158243:0.00000100000050002909,SA_OTU161185:0.00843404105921592533):0.00000100000050002909):0.01370762673035003272,(((SA_OTU136392:0.05964347510421935672,SA_OTU136385:0.00000100000050002909):0.07698366770053592656,(SA_OTU157203:0.09602150157107096351,SA_OTU136602:0.11954121098460813999):0.01679527973565347887):0.00630173205516729520,(((SA_OTU22995:0.00423966379627533328,(SA_OTU158108:0.00000100000050002909,SA_OTU49314:0.00848568317363907615):0.00425808270290358067):0.00367713153269396418,SA_OTU23040:0.01795183474164703530):0.02230168030915690922,(SA_OTU15875:0.02159951682833419206,SA_OTU14871:0.00000100000050002909):0.00436372793993443538):0.00400223872371334010):0.01271572087565825578):0.00562098809836208448):0.03771443492631400968,((((KC869809_1_Lecithoepitheliata_Prorhynchidae_Geocentrophora_applanata:0.00668557995675771177,KC869808_1_Lecithoepitheliata_Prorhynchidae_Geocentrophora_sphyrocephala:0.00424263852025963742):0.00408034113542094738,((AF167421_1_Lecithoepitheliata_Prorhynchidae_Geocentrophora_baltica:0.00154409111492644297,U70079_1_Lecithoepitheliata_Prorhynchidae_Geocentrophora_sp:0.01589458830780552182):0.00880950679481696912,AJ012509_1_Lecithoepitheliata_Prorhynchidae_Geocentrophora_wagini:0.01098163946011865115):0.00896965406055282195):0.02399845320082424557,(KC869813_1_Lecithoepitheliata_Prorhynchidae_Xenoprorhynchus_sp_I:0.04467031340619501134,((KC869805_1_Lecithoepitheliata_Prorhynchidae_Prorhynchus_putealis:0.00182101255067254413,KC869804_1_Lecithoepitheliata_Prorhynchidae_Hofstenioplesia_haswelli:0.01174009405595158664):0.03236450971125619247,KC869806_1_Lecithoepitheliata_Prorhynchidae_Prorhynchus_alpinus:0.03561571172038136696):0.01752719692240914395):0.01226115711152321250):0.10526833921338993316,((((AJ270153_1_Proseriata_Archimonocelididae_Calviriinae_Calviria_solaris:0.01530443307576066260,((AJ270158_1_Proseriata_Otoplanidae_Monostichoplana_filum:0.29823992234062896012,AJ270160_1_Proseriata_Unguiphora_Nematoplanidae_Nematoplana_sp:0.03825026976829259961):0.01511457849877785239,AJ243679_1_Proseriata_Coelogynoporidae_Coelogynopora_gynocotyla:0.01176254044200782806):0.00763309166886709349):0.00868511616375067415,(((U45961_1_Proseriata_Monocelididae_Monocelis_lineata:0.08801613187048351605,((U70077_1_Proseriata_Monocelididae_Archiloa_rivularis:0.02412379446692267809,AJ270154_1_Proseriata_Coelogynoporidae_Cirrifera_dumosa:0.02899922368651257354):0.02023102483508306890,AJ270159_1_Proseriata_Monotoplanidae_Monotoplana_cf_diorchis:0.07672942075606810353):0.00922151148854971972):0.04163846431826506017,((AJ270152_1_Proseriata_Archimonocelididae_Archimonocelidinae_Archimonocelis_staresoi:0.00139825691275411194,AJ270151_1_Proseriata_Archimonocelididae_Archimonocelidinae_Archimonocelis_crucifera:0.00303838565999675582):0.01405956518890029601,AJ270150_1_Proseriata_Archimonocelididae_Archimonocelidinae:0.08632856791207710323):0.02449853147975833423):0.02028493273953599352,(AJ012517_1_Proseriata_Otoplanidae_Paratoplana_renatae:0.09857262807458187781,(AJ243676_1_Proseriata_Otoplanidae_Archotoplana_holotricha:0.08590687611306717375,(D85090_1_Proseriata_Monocelididae_Otoplana_sp:0.14094768846048372213,AJ270155_1_Proseriata_Otoplanidae_Xenotoplana_acus:0.18043652548261601698):0.05338950522602252391):0.00687400779875250219):0.04017749564507981652):0.03613025416228547032):0.01531842330634348819,(AJ012516_1_Proseriata_Unguiphora_Nematoplanidae_Nematoplana_coelogynoporoides:0.01086997977811424328,(AJ270162_1_Proseriata_Coelogynoporidae_Vannuccia_sp_Port_Stephens:0.01805333081439311135,(AJ270161_1_Proseriata_Unguiphora_Polystyliphora_novaehollandiae:0.02355319784070145431,KC869815_1_Proseriata_Unguiphora_Polystyliphora_karlingi:0.02710127631785951702):0.02516421829539066540):0.00650190619275091246):0.01416744870594527535):0.00000100000050002909,(((((KC529440_1_Rhabdocoela_Neodalyellida_Dalyelliidae_Pseudodalyellia_alabamensis:0.00817897921542132429,(KC529444_1_Rhabdocoela_Neodalyellida_Dalyelliidae_Dalyellia_viridis:0.00306385839621105402,AJ012515_1_Rhabdocoela_Neodalyellida_Dalyelliidae_Microdalyellia_rossi:0.02103854491023262122):0.00846176426576350678):0.05246835850032433718,((KC517073_1_Rhabdocoela_Neodalyellida_Temnocephalida_Diceratocephalidae_Diceratocephala_boschmai:0.01693509915452049222,AF051332_1_Rhabdocoela_Neodalyellida_Temnocephalida_Temnocephalidae_Temnocephala_sp:0.06299121997996266764):0.16160878935032793602,((KC529484_1_Rhabdocoela_Neodalyellida_Typhloplanidae_Typhloplaninae_Typhloplana_viridata:0.00428105279625579007,KC529500_1_Rhabdocoela_Neodalyellida_Typhloplanidae_Rhynchomesostominae_Rhynchomesostoma_rostratum:0.00160861878463750799):0.00736224558734817520,(AJ243682_1_Rhabdocoela_Neodalyellida_Typhloplanidae_Mesostominae_sMesostoma_lingua:0.03038661171685506229,D85098_1_Rhabdocoela_Neodalyellida_Typhloplanidae_Mesostominae_Bothromesostoma_sp:0.04744646607904737939):0.01533800249180972651):0.05126719904833766661):0.01340202224068200859):0.04422536883554491899,(AJ312268_1_Rhabdocoela_Dalyellioida_Provorticidae_Provortex_balticus:0.15640800613298189159,((((KC529516_1_Rhabdocoela_Dalyellioida_Pterastericolidae_Pterastericola_psilastericola:0.01312467472172936835,AJ012518_1_Rhabdocoela_Dalyellioida_Pterastericolidae_Pterastericola_australis:0.01701727824423036536):0.03734678948902438178,KC869832_1_Rhabdocoela_Dalyellioida_Graffillidae_Bresslauilla_relicta:0.10265460480899654683):0.01573846753059975415,(AJ012521_1_Rhabdocoela_Dalyellioida_Graffillidae_Graffila_buccinicola:0.25893654677894517580,KC529514_1_Rhabdocoela_Dalyellioida_Graffillidae_Pseudograffilla_arenicola:0.07874695690730958153):0.02833716694185788379):0.04221517557197770887,KC529519_1_Rhabdocoela_Typhloplanoida_Solenopharyngidae_unclassified_Solenopharyngidae_Solenopharyngidae_sp:0.13398695447128350366):0.02139203987361002965):0.05785580121058441633):0.04436734244676667632,((AJ012507_1_Rhabdocoela_Kalyptorhynchia_Schizorhynchia_Karkinorhynchidae_Cheliplana_cf_orthocirra:0.05270057894236939572,((AJ012508_1_Rhabdocoela_Kalyptorhynchia_Schizorhynchia_Diascorhynchidae_Diascorhynchus_rubrus:0.01233796639711677579,((AY775749_1_Rhabdocoela_Kalyptorhynchia_Schizorhynchia_Schizorhynchidae_Thylacorhynchus_ambronensis:0.00661147637461045618,(AY775746_1_Rhabdocoela_Kalyptorhynchia_Schizorhynchia_Schizorhynchidae_Schizochilus_choriurus:0.01463350593344870353,AY775747_1_Rhabdocoela_Kalyptorhynchia_Schizorhynchia_Schizorhynchidae_Schizochilus_marcusi:0.00340589780832025769):0.01668036639961522835):0.00426545331180195556,AY775740_1_Rhabdocoela_Kalyptorhynchia_Schizorhynchia_Karkinorhynchidae_Karkinorhynchus_bruneti:0.01134804608863043858):0.00177635151688736019):0.00263398360447947375,AY775748_1_Rhabdocoela_Kalyptorhynchia_Schizorhynchia_Schizorhynchidae_Schizorhynchoides_caniculatus:0.04231990867379996357):0.00834414519472297805):0.01580058214225597141,(((AY775743_1_Rhabdocoela_Kalyptorhynchia_Eukalyptorhynchia_Polycystididae_Polycystis_naegelii:0.04508961561246491861,AJ243677_1_Rhabdocoela_Kalyptorhynchia_Eukalyptorhynchia_Polycystididae_Arrawaria_sp:0.03042802888678765652):0.05494276080509974403,AY775738_1_Rhabdocoela_Kalyptorhynchia_Eukalyptorhynchia_Polycystididae_Stradorhynchus_sp:0.03140574839548968683):0.01666642151152894838,AJ012510_1_Rhabdocoela_Kalyptorhynchia_Eukalyptorhynchia_Polycystididae_Gyratrix_hermaphroditus:0.03813675567776041164):0.02015742637575998128):0.03898199746043156527):0.05315889292200571409,(AF051333_1_Rhabditophora_Seriata_Bothrioplanida_Bothrioplanidae_Bothrioplana_semperi:0.04379457965123809832,(((AJ287546_1_Fecampiidae_Notentera_ivanovi:0.12764111237938302601,((AF167422_1_Urastomidae_Urastoma_cyprinae:0.00573020068475126477,U70085_1_Urastomidae_Urastoma_sp:0.01115611929576274149):0.07769222774877214410,AJ012513_1_Fecampiidae_Kronborgia_isopodicola:0.20949237353054486754):0.01605635461078783882):0.04959138783588721427,((((JN009783_1_Tricladida_Maricola_Procerodoidea_Procerodidae_Procerodes_dohrni:0.02226189230228814084,Z99950_1_Tricladida_Maricola_Procerodoidea_Procerodidae_Procerodes_littoralis:0.03775608286254375501):0.06406257263139845948,(((D85088_1_Tricladida_Maricola_Bdellouroidea_Uteriporidae_Ectoplaninae_Ectoplana_limuli:0.07677218610454118741,DQ666008_2_Tricladida_Maricola_Bdellouroidea_Bdellouridae_Palombiellinae_Palombiella_stephensoni:0.07661040662029072745):0.04870722184867887911,Z99947_1_Tricladida_Maricola_Bdellouroidea_Bdellouridae_Bdellourinae_Bdelloura_candida:0.07333177551991670873):0.02432466002535693325,AF013148_1_Tricladida_Maricola_Bdellouroidea_Uteriporidae_Uteriporinae_Uterioporus_sp:0.09612263863817800680):0.01573538146388269929):0.03998058885838245285,(((DQ666007_1_Tricladida_Continenticola_Geoplanoidea_Dugesiidae_Spathula_sp:0.03596654234336098960,(Z99951_1_Tricladida_Continenticola_Geoplanoidea_Dugesiidae_Romankenkius_lidinosus:0.03051673395604866806,DQ666006_1_Tricladida_Continenticola_Geoplanoidea_Dugesiidae_Spathula_alba:0.02444566323900653967):0.00816534924207319365):0.03151426054723590470,((D83382_1_Tricladida_Continenticola_Geoplanoidea_Dugesiidae_Dugesia_japonica:0.05804560548613798415,(AF050433_1_Tricladida_Continenticola_Geoplanoidea_Dugesiidae_Dugesia_ryukyuensis:0.04217355350195288455,AF013155_1_Tricladida_Continenticola_Geoplanoidea_Dugesiidae_Dugesia_subtentaculata:0.03634329833682346106):0.01480241530242627258):0.04117513176997036894,((AF033039_1_Tricladida_Continenticola_Geoplanoidea_Geoplanidae_Bipaliinae_Bipalium_kewense:0.04509946930052267933,AF013157_2_Tricladida_Continenticola_Geoplanoidea_Dugesiidae_Girardia_tigrina:0.00620263331937662230):0.00908326742919238726,((AF033042_1_Tricladida_Continenticola_Geoplanoidea_Geoplanidae_Microplaninae_Microplana_nana:0.03105997067246996438,(AF033038_1_Tricladida_Continenticola_Geoplanoidea_Geoplanidae_Caenoplaninae_Artioposthia_triangulata:0.01464422657372048756,(AF033040_1_Tricladida_Continenticola_Geoplanoidea_Geoplanidae_Caenoplaninae_Caenoplana_caerulea:0.00732310517470982116,AF033041_1_Tricladida_Continenticola_Geoplanoidea_Geoplanidae_Caenoplaninae_Australoplana_sanguinea:0.00451354764911800991):0.00325971959858735840):0.00996216041288514216):0.00364293513802914273,((AF050432_1_Tricladida_Continenticola_Geoplanoidea_Dugesiidae_Neppia_montana:0.04525884713398176107,(AF013152_1_Tricladida_Continenticola_Geoplanoidea_Dugesiidae_Schmidtea_polychroa:0.00443746402508406624,U31084_1_Tricladida_Continenticola_Geoplanoidea_Dugesiidae_Dugesia_mediterranea:0.00148192863229086049):0.00587436816136200496):0.00154178700458728300,AF033043_1_Tricladida_Continenticola_Geoplanoidea_Dugesiidae_Cura_pinguis:0.00156807137408205926):0.00490895398230169807):0.00118428620158424962):0.01263934453931082544):0.00428207454937392512):0.01574791198883681090,(D85087_1_Tricladida_Continenticola_Planarioidea_Dendrocoelidae_Dendrocoelopsis_lactea:0.01529654658212625806,((Z99946_1_Tricladida_Continenticola_Planarioidea_Dendrocoelidae_Baikalobia_guttata:0.00915078504946594679,AJ312271_1_Tricladida_Continenticola_Planarioidea_Dendrocoelidae_Dendrocoelum_lacteum:0.01399002540433296436):0.02600130446357762706,((((Z99949_1_Tricladida_Continenticola_Planarioidea_Planariidae_Polycelis_tenuis:0.00000100000050002909,AF013151_1_Tricladida_Continenticola_Planarioidea_Planariidae_Polycelis_nigra:0.00000100000050002909):0.02130891549905602339,DQ665996_1_Tricladida_Continenticola_Planarioidea_Planariidae_Polycelis_felina:0.00591679949859386795):0.01279055846875436046,M58345_1_Tricladida_Continenticola_Planarioidea_Planariidae_Crenobia_alpina:0.02043812434619870708):0.00306023561618708282,((Z99948_1_Tricladida_Continenticola_Planarioidea_Planariidae_Phagocata_sibirica:0.00607188558882515959,AF013149_1_Tricladida_Continenticola_Planarioidea_Planariidae_Phagocata_ullala:0.01192425806674297234):0.00452753405505264793,AF013150_1_Tricladida_Continenticola_Planarioidea_Planariidae_Phagocata_sp:0.02443866814913258495):0.00412310611230222359):0.00546039525281534228):0.00100824935995654365):0.01226192331657635463):0.02414894230122299063):0.12124012375344618564,((AF503516_1_Prolecithophora_Separata_Plagiostomidae_Acmostomum_dioicum:0.15753673414465244051,((AF065418_1_Prolecithophora_Separata_Plagiostomidae_Plagiostomum_cinctum:0.05301903759616746065,AF065422_1_Prolecithophora_Separata_Plagiostomidae_Plicastoma_cuticulata:0.09004104167981148710):0.03026951808644231731,((AF065419_1_Prolecithophora_Separata_Plagiostomidae_Plagiostomum_ochroleucum:0.07935220975351750528,(AF051331_1_Prolecithophora_Separata_Plagiostomidae_Plagiostoma_vittatum:0.06849828454847971260,(D85094_1_Prolecithophora_Separata_Plagiostomidae_Vorticeros_ijimai:0.16132960994129752486,AJ312267_1_Prolecithophora_Separata_Plagiostomidae_Vorticeros_auriculatum:0.03789036472001848510):0.04562491580950338993):0.04074997607081189133):0.03575061492901816795,AF503517_1_Prolecithophora_Separata_Plagiostomidae_Torgea_phukettensis:0.17464974360743493187):0.05535433639401643457):0.05184733668467439438):0.07326657689330051682,((AJ287512_1_Prolecithophora_Separata_Baicalarctiidae_Friedmaniella_cf_rufula:0.00767312222423005130,(AJ287483_1_Prolecithophora_Separata_Baicalarctiidae_Baicalarctia_gulo:0.00000100000050002909,AJ287513_1_Prolecithophora_Separata_Baicalarctiidae_Friedmaniella_karlingi:0.00000100000050002909):0.00133353187635222147):0.05340832165647260016,(AF167419_1_Prolecithophora_Proporata_Pseudostomidae_Protomonotresis_centrophora:0.17596957929758105799,(AF065426_1_Prolecithophora_Proporata_Pseudostomidae_Reisingeria_hexaoculata:0.14930750287608834936,((AJ312265_1_Prolecithophora_Proporata_Pseudostomidae_Allostoma_pallidum:0.07774200935648685473,AF065423_1_Prolecithophora_Proporata_Pseudostomidae_Pseudostomum_gracilis:0.03379592450631356548):0.01246513150966552762,(((AF065416_1_Prolecithophora_Proporata_Pseudostomidae_Cylindrostoma_gracilis:0.00000100000050002909,AF051330_1_Prolecithophora_Proporata_Pseudostomidae_Cylindrostoma_fingalianum:0.00000100000050002909):0.05924579782763390867,(AF065424_1_Prolecithophora_Proporata_Pseudostomidae_Pseudostomum_klostermanni:0.00000100000050002909,AF065425_1_Prolecithophora_Proporata_Pseudostomidae_Pseudostomum_quadrioculatum:0.00000100000050002909):0.06357673334582332469):0.01805488492922390636,((AF167418_1_Prolecithophora_Proporata_Pseudostomidae_Euxinia_baltica:0.07444983034667419786,AF167423_1_Prolecithophora_Proporata_Pseudostomidae_Scleraulophorus_cephalatus:0.04737550016650927259):0.00929562109244279691,AF065427_1_Prolecithophora_Proporata_Pseudostomidae_Ulianinia_mollissima:0.07516834652955189933):0.00979624150495864501):0.01154211892282403819):0.01871114304291575034):0.04746301997915382265):0.01841425120099449836):0.05156505452893649089):0.04427936197057290996):0.01978602652398610967):0.04484729445350162103,(((AJ228788_1_Monogenea_Polyopisthocotylea_Polystomatidae_Neopolystoma_spratti:0.00646363666727298950,AJ228792_1_Monogenea_Polyopisthocotylea_Polystomatidae_Polystomoides_malayi:0.00245125616525355191):0.01486834013755909158,((AJ228797_1_Monogenea_Polyopisthocotylea_Axinidae_Zeuxapta_seriolae:0.00000100000050002909,AJ276426_1_Monogenea_Polyopisthocotylea_Mazocraeidae_Probursata_brasiliensis:0.00444584204891154428):0.00129076860265340491,(AJ287495_1_Monogenea_Polyopisthocotylea_Microcotylidae_Cynoscionicola_branquias:0.00592583095552785301,((AJ287504_1_Monogenea_Polyopisthocotylea_Discocotylidae_Discocotyle_sagittata:0.00443534283541757723,(((AJ228783_1_Monogenea_Polyopisthocotylea_Mazocraeidae_Kuhnia_scombri:0.02621756601419556604,AJ228790_1_Monogenea_Polyopisthocotylea_Plectanocotylidae_Plectanocotyle_gurnardi:0.00748733030103827628):0.00447477405490369178,(AJ228779_1_Monogenea_Polyopisthocotylea_Diclidophoridae_Diclidophora_denticulata:0.00449458081851111108,(AJ228787_1_Monogenea_Polyopisthocotylea_Microcotylidae_Neomicrocotyle_pacifica:0.00444401372878996948,(AJ287555_1_Monogenea_Polyopisthocotylea_Neothoracocotylidae_Paradewesia_sp:0.00000100000050002909,(AJ287539_1_Monogenea_Polyopisthocotylea_Neothoracocotylidae_Mexicotyle_sp:0.00147584355791876664,((AJ287538_1_Monogenea_Polyopisthocotylea_Allodiscocotylidae_Metacamopia_oligoplites:0.01826182530896510586,AJ276425_1_Monogenea_Polyopisthocotylea_Gotocotylidae_Gotocotyla_secunda:0.00593673332107088562):0.00446838185028192777,AJ276424_1_Monogenea_Polyopisthocotylea_Gotocotylidae_Gotocotyla_bivagina:0.00000100000050002909):0.00295916384374627370):0.00147247472268169279):0.00147945765427344011):0.00295031486983076720):0.00144062364066642901):0.00153710996772859240,AJ287510_1_Monogenea_Polyopisthocotylea_Diplozoidae_Eudiplozoon_nipponicum:0.01501794248566354177):0.00000100000050002909):0.00147535526687582008,(AJ228775_1_Monogenea_Polyopisthocotylea_Microcotylidae_Bivagina_pagrosomi:0.00592265957136686554,AJ287540_1_Monogenea_Polyopisthocotylea_Microcotylidae_Microcotyle_sebastis:0.00295357985891641023):0.00000100000050002909):0.00000100000050002909):0.00462875678230771203):0.03545630430546860973):0.03513489057143241723,(((((AJ228795_1_Monogenea_Monopisthocotylea_Monocotylidae_Troglocephalus_rhinobatidis:0.01478379048103355131,(AJ228784_1_Monogenea_Monopisthocotylea_Microbothriidae_Leptocotyle_minor:0.03662773241287547304,(AJ228777_1_Monogenea_Monopisthocotylea_Monocotylidae_Calicotyle_affinis:0.00148299475713123646,AJ228778_1_Monogenea_Monopisthocotylea_Monocotylidae_Dictyocotyle_coeliaca:0.00148502259452011924):0.00432192435493432541):0.00282683500212822011):0.03020712756620212366,((AJ276423_1_Monogenea_Monopisthocotylea_Capsalidae_Capsala_martinieri:0.01398010409891233680,(EU707802_1_Monogenea_Monopisthocotylea_Capsalidae_Benedenia_epinepheli:0.03114178087497150929,AJ228780_1_Monogenea_Monopisthocotylea_Capsalidae_Encotyllabe_chironemi:0.01472712634627935946):0.01976478304234878525):0.07021249577609882386,(AJ228796_1_Monogenea_Monopisthocotylea_Udonellidae_Udonella_caligorum:0.12422393161560688069,Z26942_1_Monogenea_Monopisthocotylea_Gyrodactylidae_Gyrodactylus_salaris:0.07896300716181389734):0.03441681993062691708):0.02323343550714579778):0.02750652447196014552,((AJ287579_1_Monogenea_Monopisthocotylea_Sundanonchidae_Sundanonchus_micropeltis:0.04362146068108071345,AJ287475_1_Monogenea_Monopisthocotylea_Anoplodiscidae_Anoplodiscus_cirruspiralis:0.04983998944777359025):0.02212428928431041386,((AJ287568_1_Monogenea_Monopisthocotylea_Ancyrocephalidae_Pseudohaliotrema_sphincteroporus:0.03621943277631778368,AJ287567_1_Monogenea_Monopisthocotylea_Pseudodactylogyridae_Pseudodactylogyrus_sp:0.05461208526436563127):0.04548192335468307507,AJ228793_1_Monogenea_Monopisthocotylea_Pseudomurraytrematidae_Pseudomurraytrema_ardens:0.03072542569374793822):0.01091968950290421632):0.01452273084524391064):0.09581229910211325196,((AJ228782_1_Cestoda_Cestodaria_Gyrocotylidea_Gyrocotylidae_Gyrocotyle_urna:0.00095104981819525063,AF124455_2_Cestoda_Cestodaria_Gyrocotylidea_Gyrocotylidae_Gyrocotyle_rugosa:0.00355325862419574512):0.02089351295995747065,(((AJ287586_1_Cestoda_Eucestoda_Lecanicephalidea_Tetragonocephalidae_Tylocephalum_sp:0.00306473195879788940,AF124465_1_Cestoda_Eucestoda_Eucestoda_incertae_sedis_Eniochobothrium_gracile:0.01825406523960206376):0.00000100000050002909,(((AF124468_1_Cestoda_Eucestoda_Litobothriidea_Litobothriidae_Litobothrium_janovyi:0.00000100000050002909,AF124467_1_Cestoda_Eucestoda_Litobothriidea_Litobothriidae_Litobothrium_amplifica:0.00600359617726898154):0.00311491254937240223,((((AF124458_1_Cestoda_Eucestoda_Haplobothriidea_Haplobothriidae_Haplobothrium_globuliforme:0.02465563908427231138,AF124459_1_Cestoda_Eucestoda_Diphyllobothriidea_Diphyllobothriidae_Diphyllobothrium_stemmacephalum:0.00311836989653084323):0.00134145881309905078,AF124460_1_Cestoda_Eucestoda_Diphyllobothriidea_Diphyllobothriidae_Schistocephalus_solidus:0.00148007304633395028):0.00000100000050002909,(((AF124461_1_Cestoda_Eucestoda_Trypanorhyncha_Tentaculariidae_Tentacularia_coryphaenae:0.02777341110974223051,(AJ287488_1_Cestoda_Eucestoda_Caryophyllidea_Caryophyllaeidae_Caryophyllaeus_laticeps:0.00866911584756089627,AF124457_1_Cestoda_Eucestoda_Caryophyllidea_Caryophyllaeidae_Hunterella_nodulosa:0.00805230237844648498):0.01229594952169323768):0.00170947145863477225,(AF124456_1_Cestoda_Eucestoda_Spathebothriidea_Spathebothriidae_Spathebothrium_simplex:0.02114502157163264742,AJ287493_1_Cestoda_Eucestoda_Spathebothriidea_Acrobothriidae_Cyathocephalus_truncatus:0.00710188512912711140):0.01261547619003714968):0.00323905607103751802,((AJ287516_1_Cestoda_Eucestoda_Trypanorhyncha_Gilquiniidae_Gilquinia_squali:0.01054619091342232431,(AJ287576_1_Cestoda_Eucestoda_Trypanorhyncha_Sphyriocephalidae_Sphyriocephalus_sp:0.00000100000050002909,AF124462_1_Cestoda_Eucestoda_Trypanorhyncha_Hepatoxylidae_Hepatoxylon_sp:0.01824314000596101437):0.00302191872919768158):0.00742942504501193680,((AJ287570_1_Cestoda_Eucestoda_Trypanorhyncha_Pterobothriidae_Pterobothrium_lintoni:0.00594037966546027366,(AJ228781_2_Cestoda_Eucestoda_Trypanorhyncha_Lacistorhynchidae_Grillotiinae_Grillotia_erinaceus:0.00000100000050002909,FJ572925_1_Cestoda_Eucestoda_Trypanorhyncha_Otobothriidae_Otobothrium_penetrans:0.00000100000050002909):0.00000100000050002909):0.00146324891137637270,AJ287487_1_Cestoda_Eucestoda_Trypanorhyncha_Lacistorhynchidae_Lacistorhynchinae_Callitetrarhynchus_gracilis:0.00749907108290743477):0.00595932739018145783):0.00000100000050002909):0.00297311355995349925):0.00292919711741136853,((AF124464_1_Cestoda_Eucestoda_Diphyllidea_Echinobothriidae_Echinobothrium_fautleyae:0.00857941412640608574,AF124463_1_Cestoda_Eucestoda_Diphyllidea_Echinobothriidae_Macrobothridium_sp:0.02788037778662272315):0.02139737413748554057,((((AJ228773_2_Cestoda_Eucestoda_Bothriocephalidea_Triaenophoridae_Abothrium_gadi:0.01045274858411658625,(AJ228776_1_Cestoda_Eucestoda_Bothriocephalidea_Bothriocephalidae_Bothriocephalus_scorpii:0.01226229663588128058,AJ287473_2_Cestoda_Eucestoda_Bothriocephalidea_Triaenophoridae_Anchistrocephalus_microcephalus:0.00594026131976469092):0.00295433255575152124):0.00000100000050002909,AJ287509_1_Cestoda_Eucestoda_Bothriocephalidea_Triaenophoridae_Eubothrium_crassum:0.01358138093435885992):0.00452307655851411083,((AF124470_1_Cestoda_Eucestoda_Tetraphyllidea_Onchobothriidae_Platybothrium_auriculatum:0.00292169494053299336,(AJ287515_1_Cestoda_Eucestoda_Proteocephalidea_Proteocephalidae_Gangesiinae_Gangesia_parasiluri:0.00199098854974302710,AF124472_1_Cestoda_Eucestoda_Proteocephalidea_Proteocephalidae_Proteocephalinae_Proteocephalus_perplexus:0.01343696157765849816):0.00269081636388117211):0.00157510933737913038,((AJ287587_1_Cestoda_Eucestoda_Cyclophyllidea_Hymenolepididae_Wardoides_nyrocae:0.00915451739299128799,(AJ287525_1_Cestoda_Eucestoda_Cyclophyllidea_Hymenolepididae_Hymenolepis_microstoma:0.00448018314476481948,AF124475_1_Cestoda_Eucestoda_Cyclophyllidea_Hymenolepididae_Hymenolepis_diminuta:0.00301900124345592892):0.00135061847525575905):0.01489054602638648778,((AF124474_1_Cestoda_Eucestoda_Nippotaeniidea_Nippotaeniidae_Amurotaenia_decidua:0.00605061157556192365,AJ287545_1_Cestoda_Eucestoda_Nippotaeniidea_Nippotaeniidae_Nippotaenia_mogurndae:0.00451246101282651215):0.00383029370418391758,(AF124473_1_Cestoda_Eucestoda_Tetrabothriidea_Tetrabothriidae_Tetrabothrius_forsteri:0.00618668950756911563,(AJ287582_1_Cestoda_Eucestoda_Tetrabothriidea_Tetrabothriidae_Tetrabothrius_sp:0.00148120207599891185,AJ287581_1_Cestoda_Eucestoda_Tetrabothriidea_Tetrabothriidae_Tetrabothrius_erostris:0.00447111075047321258):0.00520259407820014910):0.00591912607483269584):0.00149608263025987785):0.00818392981070892311):0.00000100000050002909):0.00298982172930515851,AF124469_1_Cestoda_Eucestoda_Tetraphyllidea_Onchobothriidae_Calliobothrium_sp:0.00000100000050002909):0.00327098496941535550):0.00267170001585553124):0.00292375892413275712):0.00901598302890544052,AF124466_1_Cestoda_Eucestoda_Lecanicephalidea_Lecanicephalidae_Cephalobothrium_aetobatidis:0.01819207301935887866):0.00000100000050002909):0.01533274931290362110,((AF124454_1_Cestoda_Cestodaria_Amphilinidea_Schizochoeridae_Schizocoerus_liguloideus:0.08321365255718785048,AJ243681_1_Cestoda_Cestodaria_Amphilinidea_Amphilinidae_Gigantolina_magna:0.05654217712805687662):0.00930970768161672527,AJ287480_1_Cestoda_Cestodaria_Amphilinidea_Amphilinidae_Austramphilina_elongata:0.18417042092080335158):0.01760725458175389779):0.00848061140652859972):0.04570845099129462047):0.01130594429643049133,((AJ287573_1_Trematoda_Aspidogastrea_Rugogastridae_Rugogaster_hydrolagi:0.01596246039728009894,(AJ287532_1_Trematoda_Aspidogastrea_Multicalycidae_Multicalyx_elegans:0.01121107533838572833,((AJ287478_1_Trematoda_Aspidogastrea_Aspidogastridae_Aspidogaster_conchicola:0.00150003575066560762,L16911_1_Trematoda_Aspidogastrea_Aspidogastridae_Lobatostoma_manteri:0.00446636780523030318):0.01097393844637894328,AJ228785_1_Trematoda_Aspidogastrea_Aspidogastridae_Multicotyle_purvisi:0.00569652484785704294):0.00111426001629623059):0.01128644875541946931):0.00536738231039556816,((AJ287526_1_Trematoda_Digenea_Strigeidida_Diplostomoidea_Strigeidae_Ichthyocotylurus_erraticus:0.00147961033942603905,AJ287503_1_Trematoda_Digenea_Strigeidida_Diplostomoidea_Diplostomatidae_Diplostomum_phoxini:0.00000100000050002909):0.02235123352234422503,(((Z11590_1_Trematoda_Digenea_Strigeidida_Schistosomatoidea_Schistosomatidae_Schistosoma_japonicum:0.00600635100982085425,(Z11976_1_Trematoda_Digenea_Strigeidida_Schistosomatoidea_Schistosomatidae_Schistosoma_haematobium:0.00749329155895538807,Z11979_1_Trematoda_Digenea_Strigeidida_Schistosomatoidea_Schistosomatidae_Schistosoma_spindale:0.00146216920788009089):0.00298193213213151891):0.01485758553547367536,AJ287477_1_Trematoda_Digenea_Strigeidida_Schistosomatoidea_Aporocotylidae_Aporocotyle_spinosicanalis:0.07574631331014113067):0.02234258203253779509,((AJ287557_1_Trematoda_Digenea_Azygiida_Bivesiculidae_Paucivitellosus_fragilis:0.01068926980212998694,AJ287485_1_Trematoda_Digenea_Azygiida_Bivesiculidae_Bivesicula_claviformis:0.00289261614056207607):0.01517097786019274211,(L14486_1_Trematoda_Digenea_Plagiorchiida_Pronocephalata_Paramphistomoidea_Heronimidae_Heronimus_mollis:0.01522532771988247512,(((AJ287553_1_Trematoda_Digenea_Azygiida_Hemiuroidea_Azygiidae_Otodistomum_cestoides:0.01477605380514705052,((AJ287549_1_Trematoda_Digenea_Azygiida_Bunocotylidae_Opisthadena_sp:0.02045183562555979301,(AJ287527_1_Trematoda_Digenea_Azygiida_Lecithasteridae_Lecithaster_gibbosus:0.08137078860328682273,(((AJ287529_1_Trematoda_Digenea_Azygiida_Hemiuroidea_Hemiuridae_Lecithocladium_excisum:0.00000100000050002909,AJ287501_1_Trematoda_Digenea_Azygiida_Hemiuroidea_Hemiuridae_Dinurus_longisinus:0.01046743316696602949):0.00901192074703076849,(AJ287528_1_Trematoda_Digenea_Azygiida_Hemiuroidea_Hemiuridae_Lecithochirium_caesionis:0.02263088719539934138,AJ287562_1_Trematoda_Digenea_Azygiida_Hemiuroidea_Hemiuridae_Plerurus_digitatus:0.02040480891518865400):0.00645954521691019003):0.00897691463843282821,AJ287535_1_Trematoda_Digenea_Azygiida_Hemiuroidea_Hemiuridae_Merlucciotrema_praeclarum:0.01979093086012950753):0.00570105313520155935):0.01214503620246458991):0.00822298952779641594,(((AJ287472_1_Trematoda_Digenea_Azygiida_Hemiuroidea_Accacoeliidae_Accacoelium_contortum:0.00539754927812033120,AJ287565_1_Trematoda_Digenea_Azygiida_Hemiuroidea_Sclerodistomidae_Prosogonotrema_bilabiatum:0.01137666475389820762):0.00159085199298204197,(AJ287490_1_Trematoda_Digenea_Azygiida_Hemiuroidea_Syncoeliidae_Copiatestes_filiferus:0.08739516200772809440,AJ287511_1_Trematoda_Digenea_Azygiida_Hemiuroidea_Derogenidae_Derogenes_varicus:0.02825268266551569929):0.01510921184522799783):0.00268043452053677708,AJ287500_1_Trematoda_Digenea_Azygiida_Hemiuroidea_Didymozoidae_Didymozoon_scombri:0.01745750833981495054):0.00699986350604747416):0.02126975919724961861):0.00681937028595975322,(((AJ287583_1_Trematoda_Digenea_Azygiida_Transversotrematidae_Transversotrema_haasi:0.00711212538498118274,AJ287491_1_Trematoda_Digenea_Azygiida_Transversotrematidae_Crusziella_formosa:0.00952347079520994046):0.06360907967881780645,(AJ287514_1_Trematoda_Digenea_Plagiorchiida_Xiphidiata_Allocreadioidea_Opecoelidae_Gaevskajatrema_halosauropsi:0.01112037826570833575,(AJ287533_1_Trematoda_Digenea_Plagiorchiida_Xiphidiata_Allocreadioidea_Opecoelidae_Macvicaria_macassarensis:0.00817077672942480120,(AJ287558_1_Trematoda_Digenea_Plagiorchiida_Xiphidiata_Allocreadioidea_Opecoelidae_Peracreadium_idoneum:0.00893305513089698473,AJ287550_1_Trematoda_Digenea_Plagiorchiida_Xiphidiata_Allocreadioidea_Opistholebetidae_Opistholebes_amplicoelus:0.00155834122422391025):0.00243771665901474288):0.00767962048832745818):0.04643268299010125388):0.00932501486608338336,(AJ287564_1_Trematoda_Digenea_Strigeidida_Gymnophalloidea_Tandanicolidae_Prosogonarium_angelae:0.03518420091024695995,AJ228789_1_Trematoda_Digenea_Prosorhynchoides_gracilescens:0.01700026375687096331):0.00120200658250744054):0.00451133156250777684):0.00175704089796766753,(AJ287547_1_Trematoda_Digenea_Plagiorchiida_Pronocephalata_Pronocephaloidea_Notocotylidae_Notocotylus_sp:0.02280397064082350517,((AJ287569_1_Trematoda_Digenea_Plagiorchiida_Xiphidiata_Haploporoidea_Haploporidae_Pseudomegasolena_ishigakiense:0.00792254545138538178,AJ287479_1_Trematoda_Digenea_Plagiorchiida_Xiphidiata_Haploporoidea_Atractotrematidae_Atractotrema_sigani:0.00940889859280564025):0.00994279701502356894,((((((AJ287524_1_Trematoda_Digenea_Plagiorchiida_Echinostomata_Haplosplanchnoidea_Haplosplanchnidae_Hymenocotta_mulli:0.02001401617183280746,AJ287574_1_Trematoda_Digenea_Plagiorchiida_Echinostomata_Haplosplanchnoidea_Haplosplanchnidae_Schickhobalotrema_sp:0.00287822235874254147):0.01206854633133598066,(L06669_1_Trematoda_Digenea_Opisthorchiida_Acanthocolpiata_Acanthocolpioidea_Gyliauchenidae_Gyliauchen_sp:0.00693431840216355254,(AJ287507_1_Trematoda_Digenea_Plagiorchiida_Lepocreadiata_Lepocreadioidea_Enenteridae_unclassified_Enenteridae_Enenterid_sp1:0.00148311701748033548,AJ287508_1_Trematoda_Digenea_Plagiorchiida_Lepocreadiata_Lepocreadioidea_Enenteridae_unclassified_Enenteridae_Enenterid_sp2:0.00444567333892231277):0.00546449057584599222):0.00285974533309094709):0.00296189707393611440,(AJ287481_1_Trematoda_Digenea_Plagiorchiida_Lepocreadiata_Lepocreadioidea_Lepocreadiidae_Austroholorchis_sprenti:0.01810139003914880765,((AJ287580_1_Trematoda_Digenea_Strigeidida_Strigeoidea_Fellodistomidae_Tergestia_laticollis:0.02734405919797918555,((Z12601_1_Trematoda_Digenea_Strigeidida_Strigeoidea_Fellodistomidae_Fellodistomum_fellis:0.00459422632923954175,AJ287548_1_Trematoda_Digenea_Strigeidida_Strigeoidea_Fellodistomidae_Olssonium_turneri:0.00892231769169768256):0.00452433793539943046,AJ287578_1_Trematoda_Digenea_Strigeidida_Strigeoidea_Fellodistomidae_Steringophorus_margolisi:0.00459243142968780022):0.00199216491374609294):0.01187648408582248072,(AJ287523_1_Trematoda_Digenea_Plagiorchiida_Apocreadiata_Apocreadioidea_Apocreadiidae_Homalometron_synagris:0.00000100000050002909,AJ287543_1_Trematoda_Digenea_Plagiorchiida_Apocreadiata_Apocreadioidea_Apocreadiidae_Neoapocreadium_splendens:0.00147949762331614347):0.00000100000050002909):0.00167706367139002985):0.00169480143064765871):0.00277208901600208956,AJ287563_1_Trematoda_Digenea_Plagiorchiida_Lepocreadiata_Lepocreadioidea_Lepocreadiidae_Preptetos_caballeroi:0.00297424915227535464):0.00148913601547373347,(((((AJ287489_1_Trematoda_Digenea_Plagiorchiida_Xiphidiata_Plagiorchioidea_Cephalogonimidae_Cephalogonimus_retusus:0.00751023957079199455,(AJ287536_1_Trematoda_Digenea_Plagiorchiida_Xiphidiata_Plagiorchioidea_Brachycoeliidae_Mesocoelium_sp:0.00597188562117993184,(AJ287517_1_Trematoda_Digenea_Plagiorchiida_Xiphidiata_Plagiorchioidea_Plagiorchiidae_Glypthelmins_quieta:0.01242309574846382422,(AJ287520_1_Trematoda_Digenea_Plagiorchiida_Xiphidiata_Plagiorchioidea_Haematoloechidae_Haematoloechus_longiplexus:0.00297243724215609517,AJ287575_1_Trematoda_Digenea_Plagiorchiida_Xiphidiata_Plagiorchioidea_Plagiorchiidae_Skrjabinoeces_similis:0.00149756592789136072):0.00750155271439871454):0.01054793827751581391):0.00000100000050002909):0.00457555475960013704,(((L06668_1_Trematoda_Digenea_Plagiorchiida_Echinostomata_Echinostomatoidea_Fasciolidae_Fasciolopsis_buski:0.00299839814439299950,((AJ011942_1_Trematoda_Digenea_Plagiorchiida_Echinostomata_Echinostomatoidea_Fasciolidae_Fasciola_gigantica:0.00000100000050002909,AJ004969_1_Trematoda_Digenea_Plagiorchiida_Echinostomata_Echinostomatoidea_Fasciolidae_Fasciola_hepatica:0.00443088227548062760):0.00295991753636949597,((AJ287494_1_Trematoda_Digenea_Plagiorchiida_Echinostomata_Echinostomatoidea_Cyclocoelidae_Cyclocoelum_mutabile:0.00593445490553184789,AJ287560_1_Trematoda_Digenea_Plagiorchiida_Echinostomata_Echinostomatoidea_Philophthalmidae_unclassified:0.00893915140997814106):0.00146519061894706082,L06567_1_Trematoda_Digenea_Plagiorchiida_Echinostomata_Echinostomatoidea_Echinostomatidae_Echinostoma_caproni:0.00295821880647733617):0.00148051716364203502):0.00144896113278451377):0.01877673482407331979,AJ287551_1_Trematoda_Digenea_Plagiorchiida_Troglotremata_Orchipedidae_Orchipedum_tracheicola:0.00997224324320738868):0.00324046398383588717,(((AJ287588_1_Trematoda_Digenea_Plagiorchiida_Xiphidiata_Plagiorchioidea_Gorgoderidae_Xystretum_sp:0.01524029658222281897,AJ287518_1_Trematoda_Digenea_Plagiorchiida_Xiphidiata_Plagiorchioidea_Gorgoderidae_Gorgodera_sp:0.01026683054290260765):0.00487251974548940422,(Y11236_1_Trematoda_Digenea_Plagiorchiida_Xiphidiata_Plagiorchioidea_Dicrocoeliidae_Dicrocoelium_dendriticum:0.02175081785034829393,AJ287497_1_Trematoda_Digenea_Plagiorchiida_Xiphidiata_Plagiorchioidea_Gorgoderidae_Degeneria_halosauri:0.00799805587286252749):0.00112360807711927874):0.00309229424613493859,L06670_1_Trematoda_Digenea_Plagiorchiida_Lepocreadiata_Lepocreadioidea_Lepocreadiidae_Tetracerasta_blepta:0.00910883002476942441):0.00042551996510509514):0.00250973097211362262):0.00144568223571403293,(((AJ287541_1_Trematoda_Digenea_Plagiorchiida_Xiphidiata_Microphalloidea_Microphallidae_Microphallus_primas:0.01669630364300556113,(((AJ287590_1_Trematoda_Digenea_Plagiorchiida_Xiphidiata_Microphalloidea_Zoogonidae_Zoogonoides_viviparus:0.02490395954670818549,(AJ287482_1_Trematoda_Digenea_Plagiorchiida_Xiphidiata_Microphalloidea_Faustulidae_Bacciger_lesteri:0.00896133787444635364,(AJ287584_1_Trematoda_Digenea_Plagiorchiida_Xiphidiata_Microphalloidea_Faustulidae_Trigonocryptus_conus:0.00936831556098324629,AJ287476_1_Trematoda_Digenea_Plagiorchiida_Xiphidiata_Microphalloidea_Faustulidae_Antorchis_pomacanthi:0.01007642361512131254):0.00454297413260195630):0.01866997848940977339):0.00470418489708083771,(AJ287498_1_Trematoda_Digenea_Plagiorchiida_Xiphidiata_Microphalloidea_Zoogonidae_Deretrema_nahaense:0.02930573928273644616,AJ287530_1_Trematoda_Digenea_Plagiorchiida_Xiphidiata_Microphalloidea_Zoogonidae_Lepidophyllum_steenstrupi:0.00609485101581552779):0.00411310720430936149):0.00447272446277187635,AJ287534_1_Trematoda_Digenea_Plagiorchiida_Xiphidiata_Microphalloidea_Microphallidae_Maritrema_oocysta:0.00866628950567767571):0.00186594194381230877):0.00144487031536222419,((AJ287521_1_Trematoda_Digenea_Opisthorchiida_Opisthorchiata_Heterophyidae_Haplorchoides_sp:0.02029383358597245529,(AJ287542_1_Trematoda_Digenea_Opisthorchiida_Opisthorchiata_Cryptogonimidae_Mitotrema_anthostomatum:0.00785426807826193618,(AJ287492_1_Trematoda_Digenea_Opisthorchiida_Opisthorchiata_Heterophyidae_Cryptocotyle_lingua:0.00147220512371011385,X55357_1_Trematoda_Digenea_Opisthorchiida_Opisthorchiata_Opisthorchiidae_Opisthorchis_viverrini:0.00752601548671005642):0.00411673724118553127):0.00167637075130347142):0.00991036288140872794,(AJ287486_1_Trematoda_Digenea_Opisthorchiida_Acanthocolpiata_Acanthocolpioidea_Acanthocolpidae_Cableia_pudica:0.01516482909054799218,(AJ287566_1_Trematoda_Digenea_Plagiorchiida_Monorchiata_Monorchiidae_Provitellus_turrum:0.00862637768417144450,AJ287474_1_Trematoda_Digenea_Plagiorchiida_Monorchiata_Monorchiidae_Ancylocoelium_typicum:0.04382078014487796741):0.00842694141806956711):0.01089921232357565946):0.00000100000050002909):0.00148366322214464825,AJ287572_1_Trematoda_Digenea_Plagiorchiida_Xiphidiata_Plagiorchioidea_Omphalometridae_Rubenstrema_exasperatum:0.00297655266484018197):0.00151298778573621972):0.00148888166227127651,AJ287556_1_Trematoda_Digenea_Plagiorchiida_Troglotremata_Troglotrematidae_Paragonimus_westermani:0.00449733948171775633):0.00146736674350956479,(AJ287554_1_Trematoda_Digenea_Plagiorchiida_Xiphidiata_Microphalloidea_Pachypsolidae_Pachypsolus_irroratus:0.01656813468398228226,(AJ287577_1_Trematoda_Digenea_Opisthorchiida_Acanthocolpiata_Acanthocolpioidea_Acanthocolpidae_Stephanostomum_baccatum:0.00297240133398574049,((Z12600_1_Trematoda_Digenea_Plagiorchiida_Lepocreadiata_Lepocreadioidea_Lepocreadiidae_Lepidapedon_elongatum:0.00000100000050002909,Z12607_1_Trematoda_Digenea_Plagiorchiida_Lepocreadiata_Lepocreadioidea_Lepocreadiidae_Lepidapedon_rachion:0.00000100000050002909):0.00447654210771390379,(AJ224884_1_Trematoda_Digenea_Plagiorchiida_Xiphidiata_Allocreadioidea_Brachycladiidae_Zalophotrema_hepaticum:0.00532542747430472547,AJ004968_1_Trematoda_Digenea_Plagiorchiida_Xiphidiata_Allocreadioidea_Brachycladiidae_Nasitrema_globicephalae:0.00381714176863574405):0.00428425032796161433):0.00000100000050002909):0.00148361844672223334):0.00000100000050002909):0.00149725942637553744):0.00302493873140961562,((AJ287544_1_Trematoda_Digenea_Plagiorchiida_Pronocephalata_Pronocephaloidea_Angiodictyidae_Neohexangitrema_zebrasomatis:0.00605268292102183626,(AJ287537_1_Trematoda_Digenea_Plagiorchiida_Pronocephalata_Paramphistomoidea_Mesometridae_Mesometra_sp:0.01055528697222120685,AJ287522_1_Trematoda_Digenea_Plagiorchiida_Pronocephalata_Pronocephaloidea_Angiodictyidae_Hexangium_sp:0.00149972163212261454):0.00289260342642439112):0.01069063638198881026,(L06566_1_Trematoda_Digenea_Plagiorchiida_Pronocephalata_Paramphistomoidea_Paramphistomidae_Calicophoron_calicophorum:0.00455422197912172793,AJ287502_1_Trematoda_Digenea_Plagiorchiida_Pronocephalata_Paramphistomoidea_Diplodiscidae_Diplodiscus_subclavatus:0.01055618173514093205):0.00301639952418231031):0.00298559133501493648):0.00293304278434940993):0.00000100000050002909):0.00302639132573882244):0.00000100000050002909):0.00941087075781566092):0.00849169864947011376):0.00446593726098282184):0.02480474779751328310):0.01441434604150943627):0.01215976870031036314):0.04607134902326352754):0.00817530276471022804):0.00848560124324893722):0.00653251057786479860):0.02185176397769253778):0.00201835547007020140):0.01213300592971767143):0.00064268453373278445):0.01698041829381720380):0.00724743386479230131):0.01282924352221781993):0.01080658016776237310):0.00625015100702006922):0.00516182749845732394):0.00715634327024210898):0.00600695876158425287):0.00561451943678936260):0.01271311864941461305):0.04133470368028092229):0.06114901882036382491):0.12817578693516309962):0.02660683816789203432):0.02309085185330136611):0.00777053209144977931):0.00839088348496340279):0.0233449845038937);
