# Supplementary material for: A global metabarcoding analysis expands molecular diversity of Platyhelminthes and reveals novel early-branching clades
Source: Biol Lett. 2019 Sep 11;15(9):20190182. doi: 10.1098/rsbl.2019.0182 (PMC6769146; doi:10.1098/rsbl.2019.0182)
Supplement: Best-hit placement tree [file rsbl20190182supp8.zip › rsbl20190182supp8.tre]

((AB433328_Fungi_Nuclearia_thermophila:0.02058282873364284532,AF484686_Fungi_Nuclearia_moebiusi:0.02287369520550182334):0.0354140161030277,(((MF190551_Syssomonas_multiformis:0.10200774916540579496,(((EU011927_1_Choanoflagellate_Stephanoeca_diplocostata:0.11264092724010948965,KT757444_Choanoflagellate_Didymoeca_costata:0.07981616858877371712):0.00958111187085834703,(EF432531_1_Choanoflagellate_Helgoeca_nana:0.01867213078360730610,KT757415_Choanoflagellate_Acanthoeca_spectabilis:0.00402988867464721973):0.08818149710115763540):0.04111980117615830072,((KT757460_Choanoflagellate_Salpingoeca_punica:0.10278487930300753139,KT757492_Choanoflagellate_Salpingoeca_oahu:0.14235308595792717234):0.01737095225497389470,(AF100940_Choanoflagellate_Monosiga_brevicollis:0.05557973465695326826,KT757470_Choanoflagellate_Salpingoeca_calixa:0.14423816170923445257):0.05485094189734768949):0.01971777093741507170):0.02674349193994375595):0.01832670988485154626,(((AF271998_Filasterea_Ministeria_vibrans:0.26680769548824234683,AF349564_Filasterea_Capsaspora_owczarzaki:0.11377182934816558457):0.01170833567914169628,MF190551_Filasterea_Pigoraptor_vietnamica:0.08595681091802527540):0.01414019607922032372,(AY267345_Ichthyosporea_Sphaerothecum_destruens:0.07224979440052967106,((GU810144_1_Ichthyosporea_Pirum_gemmata:0.04775985087710417354,GU810145_1_Ichthyosporea_Abeoforma:0.04070711850243851487):0.16219322363371491136,((AF070445_1_Ichthyosporea_Anurofeca_richardsi:0.08124141897640822785,(EU124915_Ichthyosporea_Creolimax_fragantissima:0.00959884875989259166,Y16260_Ichthyosporea_Sphaerophorma_arctica:0.01953514757651226424):0.04042028289520499529):0.01021175526057071029,(AY336700_1_Ichthyosporea_Eccrinidus_flexilis:0.06614149384292573874,(Y19155_Ichthyosporea_Amoebidium_parasiticum:0.00926958996593832928,U43712_Ichthyosporea_Ichthyophonus_hoferi:0.07821220898998099136):0.00000100000050002909):0.03276627104903150761):0.00426163843407737636):0.05560359976191125292):0.01649613134506129272):0.00592778150724668391):0.01632985133433196082,((EU702422_Porifera_Oscarella_carmela:0.27806809225255479934,(AF293677_Ctenophora_Pleurobrachia_bachei:0.04338400123184156520,(AF293694_Ctenophora_Beroe_ovata:0.02434090701088423292,L10826_Ctenophora_Mnemiopsis_leidyi:0.00588649257271606219):0.00372632993385467069):0.13609432803467386153):0.02430315276401598390,(((AY026382_Cnidaria_Montastrae_franksi:0.04846415286201322115,AF254382_Cnidaria_Nematostella_vectensis:0.02363608656277042461):0.04383746541952984049,((AF358068_Cnidaria_Nectopyramis_sp:0.04694525112007776058,AF358080_Cnidaria_Hydra_circumcincta:0.05341198529865036349):0.05755869941558861697,AF100942_Cnidaria_Atolla_vanhoeffeni:0.04047298098115102022):0.01506773608274262696):0.02370060423440845804,((AF102892_Acoela_Paratomella_rubra:0.32782825861568914982,((AJ845244_Acoela_Mecynostomum_auritum:0.11339823852978507535,(AF329178_Acoela_Paraphanostoma_cycloposthium:0.24357205329214326461,((AY297954_Acoela_Childiid_sp:0.02398579208531981949,(AY297951_Acoela_Paraphanostoma_macroposthium:0.00610165105361847211,AY297952_Acoela_Paraphanostoma_brachyposthium:0.00674711692021610823):0.01810198986206023111):0.02867648141954678639,AY297953_Acoela_Paraphanostoma_submaculatum:0.10986321581811908654):0.02277461661655348982):0.05583612512545013673):0.18407996099102277854,AY078365_Acoela_Anaperus_gardineri:0.26635171136079982546):0.43035421833238318712):0.24964309587263322499,((AF327726_Nemertodermatida_Nemertoderma_westbladi:0.25175479636508091286,AF119085_Nemertodermatida_Meara_stichopi:0.36284180549296429774):0.07256030298948333568,((((M97575_Chordata_Petromyzon_marinus:0.08323051149871968368,(AF278682_Chordata_Raja_schmidti:0.02021275385760865073,AF212180_Chordata_Triakis_semifasciata:0.01308715197961682689):0.05577355818728653436):0.08840344962733454048,M97571_Chordata_Branchiostoma_floridae:0.15570030514969318558):0.03481118507034360043,(L28056_Echinodermata_Strongylocentrotus_purpuratus:0.20816270946206777426,((AF236798_Hemichordata_Cephalodiscus_gracilis:0.29838340544940678001,(AF236799_Hemichordata_Harrimania_planktophilus:0.03019148852262633007,L28054_Hemichordata_Saccoglossus_kowalevskii:0.06040316030631789901):0.05565164726995863731):0.05175738736918307492,AF278681_Hemichordata_Ptychodera_flava:0.04422505133774050357):0.03233783609146330396):0.03537745579984692690):0.02525841471995597318,((((AF342794_Onychophora_Peripatoides_novaezealandiae:0.20321533835520702582,(FJ977632_1_Mollusca_Gastropoda_Patellogastropoda_Lottioidea_Lottiidae_Lottia_gigantea:0.87940516243227206949,Z19551_Chaetognatha_S_elegans:0.34665807147434113400):0.11489030552778571603):0.06877963828939018254,(((((AY520656_Arthropoda_Sacculina_carcini:0.04194839578459988449,AY520657_Arthropoda_Heterosaccus_californicus:0.00360468837087399340):0.11116316910332368906,(((AY520653_Arthropoda_Litoscalpellum_regina:0.00752010481200624491,AY520654_Arthropoda_Poecilasma_inaequilaterale:0.02977374705478003092):0.00498078629316448321,((AY520652_Arthropoda_Capitulum_mitella:0.01837701001647716603,(AY520650_Arthropoda_Pollicipes_pollicipes:0.00000100000050002909,AY520651_Arthropoda_Pollicipes_polymerus:0.00224252326946290095):0.00920456477423519173):0.00100674413597592123,((AY520626_Arthropoda_Semibalanus_balanoides:0.01946124790780542554,AY520648_Arthropoda_Catomerus_polymerus:0.00271843416168262002):0.00396722815049273172,AY520649_Arthropoda_Verruca_stroemia:0.01701819212031555409):0.00226714162626277761):0.00129752175320308827):0.00623227960066749433,AY520655_Arthropoda_Ibla_quadrivalvis:0.01882875282407001777):0.02622464006154631017):0.52242149171341245584,AF144219_Arthropoda__Triops_longicaudatus:0.12768574935135248993):0.00128285947620512602,(AY121173_Arthropoda_Baculum_extradentatum:0.04019533127270959877,AY491151_Arthropoda_Nasutitermes_sp:0.08025101448130646242):0.09502294151432846836):0.03191247252041085058,(AF018643_Arthropoda_Aponomma_concolor:0.02723493247980223256,AF018646_Arthropoda_Haemaphysalis_humerosa:0.01297537210117706910):0.15435711548538988414):0.02694261454216929225):0.03744284360397421435,((AF036639_Nematoda_Chordodes_morgani:0.21760956310209159104,AY497012_Nematoda_Trichinella_spiralis:0.36472421654099956845):0.04069917145444295475,AF342790_Priapulida_Halicryptus_spinulosus:0.10414679542960131320):0.01543188618669700390):0.01376849908448693656,(DQ079920_1_Gnathostomulida_Bursovaginoidea_Austrognathiidae_Austrognathia_sp:0.38325764718751986759,((KC193098_1_Gastrotricha_Macrodasyida_Dactylopodolidae_Dactylopodola_baltica:0.25438353288136689168,((AM231779_1_Gastrotricha_Macrodasyida_Macrodasyidae_Macrodasys_caudatus:0.03840815379318553852,AY963692_1_Gastrotricha_Macrodasyida_Macrodasyidae_Macrodasys_buddenbrocki:0.07573588095050466651):0.25132486782506019418,AY963687_1_Gastrotricha_Chaetonotida_Multitibulatina_Neodasyidae_Neodasys_sp:0.24742186991736492274):0.01847170130424520898):0.02446813942843039519,((AF120513_1_Mollusca_Gastropoda_Vetigastropoda_Fissurelloidea_Fissurellidae_Diodora_graeca:0.26368318228430775996,AY928353_Nemertinea_Oerstedia_dorsalis:0.15418931782600145408):0.03500854345703630771,((((AF025945_Brachiopoda_Terebratalia_transversa:0.05767993218345884160,(AF342805_Echiura_Urechis_caupo:0.12404823434603426402,(AY210450_Brachiopoda_Phoronis_vancouverensis:0.05389168749815210352,AY039804_Mollusca_Aplysia_californiaca:0.12322745123532839739):0.00723781794602367922):0.00888511313514508093):0.00796586809836711748,(AY145368_Nemertea_Cerebratulus_lacteus:0.10407745827815013950,AY210452_Nemertea_Tubulanus_annulatus:0.15595136473878087879):0.02867042393403821526):0.00992583128480525705,(AF342796_Sipuncula_Phascolopsis_gouldii:0.23562726345128240379,(AB076887_Annelida_Eisenia_fetida:0.07492370154013708317,(AF115987_1_Annelida_Clitellata_Hirudinea_Rhynchobdellida_Glossiphoniidae_Helobdella_paranensis:0.04609217997411528545,AF116011_Annelida_Hirudo_medicinalis:0.15473933449341256696):0.03168657661594272840):0.03317259993980275351):0.03087921598411126969):0.01656836733374556295,((AY210451_Rotifera_Sinantherina_socialis:0.04706219137566299698,(AY218117_1_Rotifera_Monogononta_Pseudotrocha_Ploima_Lepadellidae_Lepadella_patella:0.01414906966054973667,((U41281_1_Rotifera_Bdelloidea_Philodinida_Philodinidae_Philodina_acuticornis:0.57684251284066101473,AF154567_Rotifera_Philodina_roseola:0.07612625285657573238):0.05294697876287113303,U49911_1_Rotifera_Monogononta_Pseudotrocha_Ploima_Brachionidae_Brachionus_plicatilis:0.00965413526635642769):0.01046094278097192166):0.01649143153450551708):0.15066092603425973451,(JF509728_1_Annelida_Polychaeta_Scolecida_Capitellida_Capitellidae_Capitella_teleta:0.40569397580827448735,((QUERY___SA_OTU22294:0.160609,(((QUERY___SA_OTU208267:0.030661,QUERY___SA_OTU139338:0.029499,QUERY___SA_OTU156965:0.166213):0.0,((QUERY___PA_OTU2518:0.108964,((QUERY___SA_OTU137857:0.118974,FJ384798_1_Catenulida_Catenulidae_Catenula_turgida:0.01914649312539165940):0.01914649312539165940,((QUERY___SA_OTU157031:0.272511,QUERY___SA_OTU11886:0.080287,QUERY___SA_OTU23234:0.075265,QUERY___SA_OTU149947:0.074948):0.0,FJ196321_1_Catenulida_Catenulidae_Catenula_sp:0.04818827632031297270):0.04818827632031297270):0.01407618740315134606):0.01407618740315134606,(QUERY___SA_OTU68627:0.111708,((HQ689133_1_Catenulida_Retronectidae_Paracatenula_sp_rolli:0.07374228219173198373,((HQ689125_1_Catenulida_Retronectidae_Paracatenula_sp_standrea:0.01514358963003573089,HQ689065_1_Catenulida_Retronectidae_Paracatenula_sp_ruetzleri:0.01109678512227051973):0.00790630895438096913,(HQ689063_1_Catenulida_Retronectidae_Paracatenula_sp_longnose:0.04914381760993320053,(HQ689060_1_Catenulida_Retronectidae_Paracatenula_sp_frankfurter:0.01526331561411116075,(HQ689108_1_Catenulida_Retronectidae_Paracatenula_sp_dahabsche:0.00229849868250628668,HQ689103_1_Catenulida_Retronectidae_Paracatenula_cf_polyhymnia:0.00708010818362390330):0.00610957903365459166):0.00598136341880886341):0.00555533848079044559):0.00697724703032465230):0.03041332764830536120,HQ689130_1_Catenulida_Retronectidae_Paracatenula_sp_galateia:0.02336911965992977472):0.02989546193469268601):0.02989546193469268601):0.04115661949452982526):0.04115661949452982526,((QUERY___SA_OTU138211:0.161974,QUERY___SA_OTU276091:0.170261,QUERY___SA_OTU138233:0.143112,QUERY___SA_OTU62925:0.116709,QUERY___SA_OTU155263:0.147154,QUERY___SA_OTU39421:0.094247,QUERY___SA_OTU216730:0.148247,QUERY___SA_OTU47467:0.088423,QUERY___SA_OTU139200:0.137784,QUERY___SA_OTU23675:0.079762,QUERY___SA_OTU28930:0.088378,QUERY___SA_OTU136383:0.079574,QUERY___SA_OTU42892:0.088187,QUERY___SA_OTU61888:0.074336,QUERY___SA_OTU33637:0.078400,QUERY___SA_OTU36701:0.077412,QUERY___SA_OTU27141:0.068019,QUERY___SA_OTU138186:0.051483,QUERY___SA_OTU276576:0.087793,QUERY___SA_OTU135880:0.069821,QUERY___SA_OTU160854:0.056132,QUERY___SA_OTU156196:0.097447,QUERY___SA_OTU278396:0.073931,QUERY___SA_OTU15719:0.036062,QUERY___SA_OTU22296:0.030172,QUERY___SA_OTU232915:0.069783,QUERY___SA_OTU276507:0.075853,QUERY___SA_OTU280732:0.069602,QUERY___SA_OTU279135:0.063573,QUERY___SA_OTU278668:0.063400,QUERY___SA_OTU138560:0.037755,QUERY___SA_OTU232625:0.057052,QUERY___SA_OTU52542:0.076074,QUERY___SA_OTU139345:0.056270,QUERY___SA_OTU52532:0.066068,QUERY___SA_OTU52530:0.069832,QUERY___SA_OTU10828:0.055363,QUERY___SA_OTU137787:0.062075,QUERY___SA_OTU139065:0.048949,QUERY___SA_OTU138182:0.060133,QUERY___SA_OTU138219:0.055151,QUERY___SA_OTU137780:0.054391,QUERY___SA_OTU12748:0.050080,QUERY___SA_OTU137822:0.052332,QUERY___SA_OTU52548:0.049994,QUERY___SA_OTU186597:0.056756,QUERY___SA_OTU12745:0.047411,QUERY___SA_OTU15713:0.048088,QUERY___SA_OTU52527:0.047243,QUERY___SA_OTU138144:0.047487,QUERY___SA_OTU593:0.039326,QUERY___SA_OTU52549:0.040886,QUERY___SA_OTU138409:0.028806,QUERY___SA_OTU15717:0.031816,QUERY___SA_OTU52557:0.026261,QUERY___SA_OTU139295:0.020615,QUERY___SA_OTU139096:0.006004):0.0,(((QUERY___PA_OTU2701:0.019542,QUERY___SA_OTU2758:0.029081):0.0,(((QUERY___SA_OTU23026:0.010187,QUERY___SA_OTU179570:0.003369):0.0,(((QUERY___PA_OTU4067:0.024480,QUERY___SA_OTU140087:0.043158):0.0,FJ384833_1_Catenulida_Stenostomidae_Stenostomum_arevaloi:0.00460053814860763178):0.00460053814860763178,(QUERY___PA_OTU2658:0.053180,((QUERY___SA_OTU100799:0.210719,FJ384820_1_Catenulida_Stenostomidae_Stenostomum_grabbskogense:0.00054156875213598129):0.00054156875213598129,(QUERY___SA_OTU87522:0.036739,(((QUERY___SA_OTU165792:0.020578,QUERY___SA_OTU163157:0.017084,QUERY___SA_OTU165782:0.020567,QUERY___SA_OTU183734:0.017071,QUERY___SA_OTU59248:0.006760,QUERY___SA_OTU161975:0.010176,QUERY___SA_OTU2952:0.003370,QUERY___SA_OTU15803:0.003369,QUERY___SA_OTU136190:0.003367):0.0,FJ384821_1_Catenulida_Stenostomidae_Stenostomum_sp_mountain:0.03124737635640453814):0.03124737635640453814,FJ196319_1_Catenulida_Stenostomidae_Stenostomum_bryophilum:0.00000100000050002909):0.00052581096208110102):0.00052581096208110102):0.00060149816856501026):0.00060149816856501026):0.00239888810025023526):0.00239888810025023526,((QUERY___SA_OTU139060:0.047643,QUERY___SA_OTU140267:0.055446,QUERY___SA_OTU174219:0.059097,QUERY___SA_OTU68799:0.055148,QUERY___SA_OTU11027:0.051380,QUERY___SA_OTU215042:0.047562,QUERY___SA_OTU163070:0.039779,QUERY___SA_OTU163663:0.039737,QUERY___SA_OTU88349:0.017531,QUERY___SA_OTU2481:0.028605,QUERY___SA_OTU169906:0.013762):0.0,(((QUERY___SA_OTU139043:0.042347,QUERY___SA_OTU138404:0.027613,QUERY___SA_OTU140820:0.003430,QUERY___SA_OTU139355:0.017191,QUERY___SA_OTU140943:0.017092,QUERY___SA_OTU12716:0.013704,QUERY___SA_OTU139413:0.013703,QUERY___SA_OTU51810:0.017170,QUERY___SA_OTU162393:0.013597,QUERY___SA_OTU170952:0.006842,QUERY___SA_OTU391:0.003364,QUERY___SA_OTU140793:0.000001):0.0,AB665104_1_Catenulida_Stenostomidae_Stenostomum_grande:0.00105142446627686241):0.00105142446627686241,AJ012519_1_Catenulida_Stenostomidae_Stenostomum_leucops_aquariorum_:0.00000100000050002909):0.00179148841371888677):0.00179148841371888677):0.00222811938240796790):0.00222811938240796790,(QUERY___SA_OTU141803:0.021747,((FJ196331_1_Catenulida_Stenostomidae_Stenostomum_sp_smallpit:0.01362355373344729600,(((QUERY___SA_OTU54260:0.068423,QUERY___SA_OTU4012:0.064285,QUERY___SA_OTU6219:0.064299,QUERY___SA_OTU53226:0.015435,QUERY___SA_OTU136059:0.055459,QUERY___SA_OTU279231:0.013015,QUERY___SA_OTU4439:0.009522,QUERY___SA_OTU2521:0.031296,QUERY___SA_OTU6167:0.003355):0.0,FJ384816_1_Catenulida_Stenostomidae_Stenostomum_sp_longpit:0.01673773598428270407):0.01673773598428270407,((QUERY___SA_OTU272367:0.014404,QUERY___SA_OTU2712:0.003435,QUERY___SA_OTU1980:0.000001):0.0,FJ384831_1_Catenulida_Stenostomidae_Stenostomum_sp_bigmouth:0.01636307744876899783):0.01636307744876899783):0.01581223812924086730):0.00000100000050002909,(AB665113_1_Catenulida_Stenostomidae_Stenostomum_tuberculosum:0.00668302556798042180,(QUERY___PA_OTU2469:0.019568,(AB665114_1_Catenulida_Stenostomidae_Stenostomum_saliens:0.00247239367720231010,U95947_1_Catenulida_Stenostomidae_Stenostomum_sp_Aguinaldo1997:0.00382528674694437246):0.00250208522949174140):0.00250208522949174140):0.00773067123956207216):0.00371489999563652269):0.00371489999563652269):0.07176502634892180377):0.07176502634892180377):0.05291925742259179222):0.05291925742259179222,((QUERY___SA_OTU136385:0.224479,QUERY___SA_OTU158108:0.154349,QUERY___SA_OTU49314:0.154390,QUERY___SA_OTU14871:0.127858,QUERY___SA_OTU22498:0.198694,QUERY___SA_OTU9482:0.203090):0.0,((KP730502_1_Macrostomorpha_Haplopharyngida_Haplopharyngidae_Haplopharynx_papii:0.10181730723214309220,KP730509_1_Macrostomorpha_Haplopharyngida_Haplopharyngidae_Haplopharynx_rostratus:0.07137520050375320557):0.20344233089701582728,(((FJ715298_1_Macrostomorpha_Macrostomida_Macrostomidae_Bradynectes_sterreri:0.06695681234066326593,((QUERY___BM_OTU2028:0.053610,QUERY___SA_OTU158697:0.098008):0.0,(((QUERY___SA_OTU161337:0.206510,QUERY___SA_OTU158424:0.310118,QUERY___TO_OTU43775:0.000655,QUERY___TO_OTU54931:0.000001,QUERY___TO_OTU149575:0.066644):0.0,((QUERY___BM_OTU74:0.003740,(((QUERY___SA_OTU4494:0.003490,QUERY___SA_OTU139108:0.006994,QUERY___SA_OTU158306:0.039354,QUERY___SA_OTU9534:0.043123,QUERY___SA_OTU12838:0.043167,QUERY___SA_OTU138469:0.035610,QUERY___SA_OTU4197:0.028315,QUERY___SA_OTU52432:0.028286,QUERY___SA_OTU14779:0.021093,QUERY___SA_OTU23772:0.021071,QUERY___SA_OTU158371:0.021100,QUERY___SA_OTU139328:0.017496,QUERY___SA_OTU138643:0.021073,QUERY___SA_OTU138457:0.017482,QUERY___SA_OTU3330:0.013940,QUERY___SA_OTU158363:0.017488,QUERY___SA_OTU4653:0.013939,QUERY___SA_OTU5277:0.013965,QUERY___SA_OTU42158:0.017476,QUERY___SA_OTU20346:0.017475,QUERY___SA_OTU22733:0.013945,QUERY___SA_OTU56533:0.017504,QUERY___SA_OTU161373:0.013931,QUERY___SA_OTU263992:0.013927,QUERY___SA_OTU6677:0.017442,QUERY___SA_OTU4618:0.010425,QUERY___SA_OTU7181:0.010424,QUERY___SA_OTU52311:0.013944,QUERY___SA_OTU264479:0.013930,QUERY___SA_OTU22268:0.006926,QUERY___SA_OTU9442:0.006924,QUERY___SA_OTU51283:0.006927,QUERY___SA_OTU51896:0.006921,QUERY___SA_OTU22345:0.003451,QUERY___SA_OTU22027:0.003452,QUERY___SA_OTU41:0.003450,QUERY___SA_OTU10850:0.003464,QUERY___SA_OTU15651:0.003460,QUERY___SA_OTU138378:0.000001,QUERY___SA_OTU5561:0.000001,QUERY___SA_OTU10943:0.000001,QUERY___SA_OTU22746:0.021199,QUERY___SA_OTU138439:0.010514):0.0,KC869791_1_Macrostomorpha_Macrostomida_Microstomidae_Microstomum_lineare:0.00335927536376878430):0.00335927536376878430,((QUERY___SA_OTU48157:0.118386,QUERY___SA_OTU139525:0.232660,QUERY___SA_OTU158710:0.180622,QUERY___SA_OTU100235:0.178279,QUERY___SA_OTU158477:0.179728,QUERY___SA_OTU48710:0.149809,QUERY___SA_OTU138509:0.185357,QUERY___SA_OTU15553:0.166851,QUERY___SA_OTU138693:0.165317,QUERY___SA_OTU139421:0.153454,QUERY___SA_OTU138659:0.164615,QUERY___SA_OTU138662:0.166215,QUERY___SA_OTU48327:0.136703,QUERY___SA_OTU139371:0.142376,QUERY___SA_OTU138510:0.147986,QUERY___SA_OTU139000:0.137442,QUERY___SA_OTU138450:0.136445,QUERY___SA_OTU15604:0.133599,QUERY___SA_OTU158426:0.134716,QUERY___SA_OTU139139:0.133541,QUERY___SA_OTU158485:0.129376,QUERY___SA_OTU138467:0.131834,QUERY___SA_OTU139008:0.114758,QUERY___SA_OTU158737:0.101952,QUERY___SA_OTU139376:0.080308,QUERY___SA_OTU7791:0.091278,QUERY___SA_OTU139418:0.100416,QUERY___SA_OTU158546:0.090512,QUERY___SA_OTU220849:0.094085,QUERY___SA_OTU139023:0.094031,QUERY___SA_OTU161395:0.087722,QUERY___SA_OTU139176:0.108661,QUERY___SA_OTU139091:0.089781,QUERY___SA_OTU139247:0.096963,QUERY___SA_OTU139120:0.087480,QUERY___SA_OTU138652:0.089405,QUERY___SA_OTU138519:0.073028,QUERY___SA_OTU138522:0.079218,QUERY___SA_OTU7163:0.065497,QUERY___SA_OTU9614:0.065638,QUERY___SA_OTU15545:0.066147,QUERY___SA_OTU158568:0.070653,QUERY___SA_OTU48742:0.072971,QUERY___SA_OTU22455:0.068526,QUERY___SA_OTU139517:0.055684,QUERY___SA_OTU139273:0.069176,QUERY___SA_OTU51799:0.050936,QUERY___SA_OTU139350:0.063302,QUERY___SA_OTU51818:0.064660,QUERY___SA_OTU14909:0.041906,QUERY___SA_OTU138505:0.053420,QUERY___SA_OTU139515:0.057460,QUERY___SA_OTU158734:0.057920,QUERY___SA_OTU139358:0.041688,QUERY___SA_OTU10898:0.047882,QUERY___SA_OTU158472:0.047765,QUERY___SA_OTU139315:0.041813,QUERY___SA_OTU48275:0.052435,QUERY___SA_OTU139021:0.042239,QUERY___SA_OTU139272:0.045908,QUERY___SA_OTU139342:0.046053,QUERY___SA_OTU48246:0.046375,QUERY___SA_OTU22690:0.035146,QUERY___SA_OTU139162:0.033342,QUERY___SA_OTU51788:0.038311,QUERY___SA_OTU138355:0.040842,QUERY___SA_OTU139079:0.034863,QUERY___SA_OTU158447:0.029478,QUERY___SA_OTU158473:0.043164,QUERY___SA_OTU51907:0.040391,QUERY___SA_OTU158383:0.038641,QUERY___SA_OTU161350:0.039733,QUERY___SA_OTU15550:0.015777,QUERY___SA_OTU48312:0.035249,QUERY___SA_OTU138818:0.028539,QUERY___SA_OTU48836:0.030169,QUERY___SA_OTU51844:0.031923,QUERY___SA_OTU22525:0.031918,QUERY___SA_OTU48267:0.033487,QUERY___SA_OTU48851:0.031966,QUERY___SA_OTU12849:0.011959,QUERY___SA_OTU4499:0.022237,QUERY___SA_OTU7185:0.030414,QUERY___SA_OTU22526:0.019626,QUERY___SA_OTU138498:0.030480,QUERY___SA_OTU8536:0.011260,QUERY___SA_OTU9535:0.024412,QUERY___SA_OTU52149:0.025497,QUERY___SA_OTU51847:0.023353,QUERY___SA_OTU51793:0.022348,QUERY___SA_OTU139410:0.016650,QUERY___SA_OTU48724:0.022342,QUERY___SA_OTU23012:0.022307,QUERY___SA_OTU23721:0.024363,QUERY___SA_OTU138303:0.022387,QUERY___SA_OTU176639:0.027307,QUERY___SA_OTU15747:0.019559,QUERY___SA_OTU10810:0.021658,QUERY___SA_OTU52011:0.022350,QUERY___SA_OTU138381:0.021626,QUERY___SA_OTU15763:0.013807,QUERY___SA_OTU15607:0.018957,QUERY___SA_OTU12766:0.013810,QUERY___SA_OTU6237:0.014304,QUERY___SA_OTU23007:0.018995,QUERY___SA_OTU22466:0.013781,QUERY___SA_OTU51791:0.019812,QUERY___SA_OTU139363:0.024577,QUERY___SA_OTU173184:0.014319,QUERY___SA_OTU22317:0.016854,QUERY___SA_OTU139050:0.021113,QUERY___SA_OTU6170:0.009027,QUERY___SA_OTU22375:0.012107,QUERY___SA_OTU157860:0.018306,QUERY___SA_OTU138531:0.016563,QUERY___SA_OTU51953:0.009055,QUERY___SA_OTU52111:0.014280,QUERY___SA_OTU73469:0.014260,QUERY___SA_OTU158553:0.019777,QUERY___SA_OTU139428:0.021068,QUERY___SA_OTU12998:0.017185,QUERY___SA_OTU9546:0.017183,QUERY___SA_OTU7759:0.007146,QUERY___SA_OTU48153:0.015737,QUERY___SA_OTU15644:0.015781,QUERY___SA_OTU48238:0.007136,QUERY___SA_OTU15645:0.015813,QUERY___SA_OTU48190:0.015814,QUERY___SA_OTU74135:0.026036,QUERY___SA_OTU3503:0.005607,QUERY___SA_OTU14790:0.010221,QUERY___SA_OTU48199:0.010200,QUERY___SA_OTU48195:0.010193,QUERY___SA_OTU22724:0.010267,QUERY___SA_OTU12827:0.010290,QUERY___SA_OTU52235:0.010268,QUERY___SA_OTU96866:0.014224,QUERY___SA_OTU219061:0.014294,QUERY___SA_OTU15646:0.000158,QUERY___SA_OTU15647:0.000129,QUERY___SA_OTU51303:0.008251,QUERY___SA_OTU52243:0.010259,QUERY___SA_OTU52234:0.000107,QUERY___SA_OTU51281:0.008230,QUERY___SA_OTU15633:0.008256,QUERY___SA_OTU51333:0.008240,QUERY___SA_OTU51248:0.000001,QUERY___SA_OTU52245:0.000001):0.0,U70082_1_Macrostomorpha_Macrostomida_Microstomidae_Microstomum_lineare:0.00584733574001575131):0.00584733574001575131):0.00711602067732288422):0.00711602067732288422,(KP730494_1_Macrostomorpha_Macrostomida_Microstomidae_Microstomum_sp:0.00183657769724649735,((QUERY___TO_OTU22346:0.000001,QUERY___TO_OTU53898:0.008619):0.0,FJ715296_1_Macrostomorpha_Macrostomida_Microstomidae_Microstomum_papillosum:0.00416957111643792913):0.00416957111643792913):0.00448448849321764730):0.01844136287429222823):0.01844136287429222823,((((FJ715295_1_Macrostomorpha_Macrostomida_Dolichomacrostomidae_Dolichomacrostominae_Dolichomacrostomum_uniporum:0.01537084475784468614,(QUERY___BM_OTU2236:0.002812,KP730495_1_Macrostomorpha_Macrostomida_Dolichomacrostomidae_Dolichomacrostominae_Austromacrostomum_arumoidicornum:0.02477042360740039362):0.02477042360740039362):0.00257189199102683804,((KP730485_1_Macrostomorpha_Macrostomida_Dolichomacrostomidae_Dolichomacrostominae_Cylindromacrostomum_riegeri:0.04400616644561643892,KP730488_1_Macrostomorpha_Macrostomida_Dolichomacrostomidae_Dolichomacrostominae_Cylindromacrostomum_cf_notandum:0.01735663630408022101):0.01856196060220603392,(QUERY___BM_OTU806:0.000001,(((KP730489_1_Macrostomorpha_Macrostomida_Dolichomacrostomidae_Dolichomacrostominae_Paromalostomum_dubium:0.03760541058821756377,KP730512_1_Macrostomorpha_Macrostomida_Dolichomacrostomidae_Dolichomacrostominae_Paromalostomum_cf_minutum:0.01489863271117400183):0.00897445578890939885,KP730504_1_Macrostomorpha_Macrostomida_Dolichomacrostomidae_Dolichomacrostominae_Paromalostomum_fusculum:0.00105629534724922315):0.00038146876798823663,KP730506_1_Macrostomorpha_Macrostomida_Dolichomacrostomidae_Dolichomacrostominae_Paromalostomum_massiliensis:0.00977832096988257710):0.01013117886363882302):0.01013117886363882302):0.00571635143068063237):0.02696095048486052762,((KP730510_1_Macrostomorpha_Macrostomida_Dolichomacrostomidae_Dolichomacrostominae_Myozonaria_bistylifera:0.01886817606045092938,KP730498_1_Macrostomorpha_Macrostomida_Dolichomacrostomidae_Dolichomacrostominae_Myozonaria_fissipara:0.00517807935672022143):0.00444899134195678257,((QUERY___BM_OTU472:0.000001,QUERY___BM_OTU6002:0.017890,QUERY___TO_OTU56588:0.019252,QUERY___TO_OTU97866:0.012948):0.0,KP730499_1_Macrostomorpha_Macrostomida_Dolichomacrostomidae_Dolichomacrostominae_Myomacrostomum_rubrioculum:0.00390842139423870985):0.00390842139423870985):0.01738659685667136301):0.00572506705474788106,(KP730490_1_Macrostomorpha_Macrostomida_Dolichomacrostomidae_Dolichomacrostominae_Karlingia_lutheri:0.03709684147471373206,KC869788_1_Macrostomorpha_Macrostomida_Dolichomacrostomidae_Dolichomacrostominae_Acanthomacrostomum_sp:0.04514898371341374145):0.00597701577892800501):0.00734190781066299328):0.04814246274694099909):0.04814246274694099909):0.01368049766202003754,(KC869787_1_Macrostomorpha_Haplopharyngida_Haplopharyngidae_Haplopharynx_sp:0.09208269631989024484,((((FJ715311_1_Macrostomorpha_Macrostomida_Macrostomidae_Macrostomum_hystricinum_marinum:0.00403898118735950343,AF051329_1_Macrostomorpha_Macrostomida_Macrostomidae_Macrostomum_hystricinum:0.01278280924780410624):0.00618902722378943289,(KC869789_1_Macrostomorpha_Macrostomida_Macrostomidae_Macrostomum_rubrocinctum:0.01221617145676541678,((QUERY___SA_OTU136534:0.006794,((KY579351_1_Macrostomorpha_Macrostomida_Macrostomidae_Macrostomum_acus:0.01496078512859218800,U70080_1_Macrostomorpha_Macrostomida_Macrostomidae_Macrostomum_tuba:0.00618591015732269586):0.00310481868140098215,((FJ715303_1_Macrostomorpha_Macrostomida_Macrostomidae_Macrostomum_hystrix:0.00610088460880149879,KX771198_1_Macrostomorpha_Macrostomida_Macrostomidae_Macrostomum_zhujiangensis:0.00226318672112582825):0.00954948099739271090,(KY579354_1_Macrostomorpha_Macrostomida_Macrostomidae_Macrostomum_sinensis:0.01176681349747348178,KX755246_1_Macrostomorpha_Macrostomida_Macrostomidae_Macrostomum_heyuanensis:0.00456965378775688134):0.00641694849746504096):0.00112859805362832701):0.00322437214766619533):0.00322437214766619533,FJ715304_1_Macrostomorpha_Macrostomida_Macrostomidae_Macrostomum_clavituba:0.00665457567520346370):0.00852352982199874702):0.00191581797502436723):0.00212252394018141305,FJ715313_1_Macrostomorpha_Macrostomida_Macrostomidae_Macrostomum_pusillum:0.01198522530214105215):0.03643785289119855914,((KP730513_1_Macrostomorpha_Macrostomida_Macrostomidae_Psammomacrostomum_sp_5:0.02970682002979305528,KP730500_1_Macrostomorpha_Macrostomida_Macrostomidae_Psammomacrostomum_sp_3:0.01584168510656388737):0.00747028534582154253,(KP730481_1_Macrostomorpha_Macrostomida_Macrostomidae_Psammomacrostomum_sp_2:0.00796989853730743422,KP730508_1_Macrostomorpha_Macrostomida_Macrostomidae_Psammomacrostomum_sp_1:0.01451386085368593787):0.00378380425977201465):0.03152320018960578368):0.06946878754600471773):0.01358268096087990144):0.01598096270349722361,((QUERY___SA_OTU22995:0.139324,QUERY___SA_OTU23040:0.136461,QUERY___SA_OTU158753:0.117921,QUERY___SA_OTU158243:0.118307):0.0,(((QUERY___SA_OTU157203:0.202211,QUERY___SA_OTU15875:0.131853):0.0,((QUERY___TO_OTU86626:0.011065,((QUERY___TO_OTU65748:0.231092,KC869794_1_Polycladida_Cotylea_Chromoplanidae_Chromoplana_sp:0.01760185116973612615):0.01760185116973612615,((((QUERY___TO_OTU39507:0.019184,QUERY___TO_OTU45593:0.009713,QUERY___TO_OTU109943:0.029780,QUERY___TO_OTU137199:0.009724):0.0,((QUERY___TO_OTU39577:0.048198,KC869795_1_Polycladida_Cotylea_Amyellidae_Chromyella_sp:0.00541764033746371543):0.00541764033746371543,KC869793_1_Polycladida_Cotylea_Boniniidae_Boninia_divae:0.00785817128132245031):0.00507517042307579613):0.00507517042307579613,(((QUERY___TO_OTU10689:0.009262,QUERY___TO_OTU141898:0.060131):0.0,JN711499_1_Polycladida_Cotylea_Prosthiostomidae_Amakusaplana_acroporae:0.00963549600104980815):0.00963549600104980815,((QUERY___TO_OTU45721:0.010178,QUERY___TO_OTU59271:0.020154,QUERY___TO_OTU80454:0.019965,QUERY___TO_OTU121442:0.009238,QUERY___TO_OTU136678:0.059238):0.0,((QUERY___TO_OTU25471:0.000001,AJ228794_1_Polycladida_Cotylea_Pseudocerotidae_Pseudoceros_tritriatus:0.03643700014113708530):0.03643700014113708530,((QUERY___TO_OTU16187:0.017321,D85096_1_Polycladida_Cotylea_Pseudocerotidae_Thysanozoon_brocchii:0.02538117599328092860):0.02538117599328092860,((QUERY___BM_OTU1813:0.000001,QUERY___TO_OTU136572:0.009234):0.0,AJ312272_1_Polycladida_Cotylea_Euryleptidae_Prostheceraeus_vittatus:0.00410120968044700926):0.00410120968044700926):0.00433175396132496823):0.00637684644269875377):0.00637684644269875377):0.00189489716013332933):0.00976334523843636927,((QUERY___TO_OTU31999:0.049291,QUERY___TO_OTU40710:0.039592,QUERY___TO_OTU75478:0.030208,QUERY___TO_OTU236569:0.049944):0.0,((((QUERY___TO_OTU7729:0.009263,QUERY___TO_OTU58182:0.018760,QUERY___TO_OTU86018:0.041336):0.0,KC869797_1_Polycladida_Acotylea_Leptoplanoidea_Leptoplanidae_Hoploplana_californica:0.01279636469556562871):0.01279636469556562871,(D83383_1_Polycladida_Acotylea_Stylochoidea_Planoceridae_Planocera_multitentaculata:0.00513830012549642851,((QUERY___BM_OTU133:0.000001,QUERY___TO_OTU34988:0.019767,QUERY___TO_OTU180994:0.063989):0.0,((QUERY___TO_OTU119026:0.028643,AJ228786_1_Polycladida_Acotylea_Leptoplanoidea_Notoplanidae_Notoplana_australis:0.00134878622865960800):0.00134878622865960800,(QUERY___TO_OTU198795:0.011263,D85097_1_Polycladida_Acotylea_Leptoplanoidea_Notoplanidae_Notoplana_koreana:0.01243267841373920692):0.01243267841373920692):0.00418266342619248721):0.00418266342619248721):0.00000100000050002909):0.00147429685590265598,(AF342801_1_Polycladida_Acotylea_Stylochoidea_Stylochidae_Stylochus_zebra:0.00901086338772062734,KC869796_1_Polycladida_Acotylea_Stylochoidea_Planoceridae_Paraplanocera_oligoglena:0.00198769878241324572):0.00147508101507909405):0.01201576478439293424):0.01201576478439293424):0.01461625437833702877):0.08044441627939651063):0.08044441627939651063,(((AJ012509_1_Lecithoepitheliata_Prorhynchidae_Geocentrophora_wagini:0.01269323980115501238,(AF167421_1_Lecithoepitheliata_Prorhynchidae_Geocentrophora_baltica:0.00493322843034852982,U70079_1_Lecithoepitheliata_Prorhynchidae_Geocentrophora_sp:0.01584610847909592030):0.02246273435084830336):0.01619589441796760385,(KC869809_1_Lecithoepitheliata_Prorhynchidae_Geocentrophora_applanata:0.00920888416052870890,(QUERY___SA_OTU41414:0.007083,KC869808_1_Lecithoepitheliata_Prorhynchidae_Geocentrophora_sphyrocephala:0.00819618707806335500):0.00819618707806335500):0.00398447260322151286):0.03758118086919053774,(((QUERY___SA_OTU22585:0.006833,QUERY___SA_OTU50975:0.011996):0.0,KC869813_1_Lecithoepitheliata_Prorhynchidae_Xenoprorhynchus_sp_I:0.04309467475651573842):0.04309467475651573842,((KC869805_1_Lecithoepitheliata_Prorhynchidae_Prorhynchus_putealis:0.00726851148680347954,((QUERY___SA_OTU233244:0.029340,QUERY___SA_OTU233658:0.033239,QUERY___SA_OTU274409:0.018033):0.0,KC869804_1_Lecithoepitheliata_Prorhynchidae_Hofstenioplesia_haswelli:0.00922135879598182107):0.00922135879598182107):0.05152987403860262439,KC869806_1_Lecithoepitheliata_Prorhynchidae_Prorhynchus_alpinus:0.06678717076431692212):0.02837509500838660687):0.01332781017291783006):0.12053344349162034566):0.01519393258582081921):0.01519393258582081921,((QUERY___SA_OTU89698:0.279233,QUERY___SA_OTU14774:0.268194,QUERY___SA_OTU263410:0.260134,QUERY___SA_OTU136602:0.235102,QUERY___SA_OTU161427:0.244060,QUERY___SA_OTU158258:0.236862,QUERY___SA_OTU48557:0.191242):0.0,((QUERY___SA_OTU136392:0.203814,(KC869784_1_Lecithoepitheliata_Gnosonesimida_Gnosonesima_sp_I:0.03128056148458484981,(KC869783_1_Lecithoepitheliata_Gnosonesimida_Gnosonesima_sp_IV:0.02545698268367574055,KC869785_1_Lecithoepitheliata_Gnosonesimida_Gnosonesima_cf_mediterranea:0.03103218716731295096):0.01437281112112333802):0.08336354241706303569):0.08336354241706303569,(QUERY___SA_OTU161185:0.102204,(((QUERY___SA_OTU161114:0.112625,QUERY___SA_OTU161445:0.117421,QUERY___SA_OTU161435:0.107655):0.0,((QUERY___BM_OTU7549:0.277788,(((QUERY___DSF_OTU3462:0.098011,QUERY___DSF_OTU3756:0.167511,QUERY___DSF_OTU951:0.317192):0.0,AJ012516_1_Proseriata_Unguiphora_Nematoplanidae_Nematoplana_coelogynoporoides:0.01327066465910960343):0.01327066465910960343,(((QUERY___DSF_OTU4383:0.057697,QUERY___DSF_OTU6117:0.061807):0.0,(((QUERY___TO_OTU56553:0.223799,QUERY___TO_OTU114467:0.321231):0.0,KC869815_1_Proseriata_Unguiphora_Polystyliphora_karlingi:0.01848079083818927881):0.01848079083818927881,AJ270161_1_Proseriata_Unguiphora_Polystyliphora_novaehollandiae:0.04286379197173709188):0.01386235240249382959):0.01386235240249382959,((QUERY___DSF_OTU4090:0.030669,QUERY___DSF_OTU2144:0.081373,QUERY___DSF_OTU4518:0.171860,QUERY___DSF_OTU5073:0.251622,QUERY___DSF_OTU2457:0.082025,QUERY___DSF_OTU1682:0.093949,QUERY___DSF_OTU346:0.254677):0.0,AJ270162_1_Proseriata_Coelogynoporidae_Vannuccia_sp_Port_Stephens:0.01768215364137737389):0.01768215364137737389):0.00545811710958705489):0.01488394131302616177):0.01488394131302616177,(((QUERY___BM_OTU509:0.275418,QUERY___BM_OTU997:0.138997):0.0,((AJ243679_1_Proseriata_Coelogynoporidae_Coelogynopora_gynocotyla:0.02901618780583457846,(QUERY___BM_OTU259:0.330363,AJ270160_1_Proseriata_Unguiphora_Nematoplanidae_Nematoplana_sp:0.03116279978939988718):0.03116279978939988718):0.01270950556076545432,AJ270153_1_Proseriata_Archimonocelididae_Calviriinae_Calviria_solaris:0.05337927703899063986):0.00798839717051522645):0.00798839717051522645,((QUERY___SA_OTU161181:0.275147,QUERY___SA_OTU136192:0.268783,QUERY___SA_OTU136491:0.262740,QUERY___SA_OTU71695:0.223199,QUERY___SA_OTU136195:0.207332,QUERY___SA_OTU158239:0.172214,QUERY___SA_OTU17740:0.166059,QUERY___SA_OTU154951:0.189414,QUERY___SA_OTU260521:0.176945,QUERY___SA_OTU158271:0.157175,QUERY___SA_OTU9567:0.149451,QUERY___SA_OTU136523:0.171997,QUERY___SA_OTU161465:0.150143,QUERY___SA_OTU159402:0.172007,QUERY___SA_OTU161303:0.144145,QUERY___SA_OTU136384:0.164697,QUERY___SA_OTU161206:0.166095,QUERY___SA_OTU136568:0.153859,QUERY___SA_OTU68088:0.159957,QUERY___SA_OTU158189:0.166474,QUERY___SA_OTU161183:0.159915,QUERY___SA_OTU10114:0.138013,QUERY___SA_OTU159238:0.143703,QUERY___SA_OTU262964:0.149586,QUERY___SA_OTU23869:0.132961,QUERY___SA_OTU158094:0.148996,QUERY___SA_OTU49263:0.132668,QUERY___SA_OTU161090:0.128068,QUERY___SA_OTU48755:0.111890,QUERY___SA_OTU48552:0.121932,QUERY___SA_OTU161154:0.107096,QUERY___SA_OTU48568:0.122896,QUERY___SA_OTU12905:0.106763,QUERY___SA_OTU161129:0.117027,QUERY___SA_OTU158212:0.112490,QUERY___SA_OTU49333:0.104664,QUERY___SA_OTU136380:0.097397,QUERY___SA_OTU48584:0.091981,QUERY___SA_OTU136417:0.102115,QUERY___SA_OTU158260:0.087628):0.0,(((((D85090_1_Proseriata_Monocelididae_Otoplana_sp:0.20020891916263489074,AJ270155_1_Proseriata_Otoplanidae_Xenotoplana_acus:0.33780944525598394224):0.07548400362058438340,AJ243676_1_Proseriata_Otoplanidae_Archotoplana_holotricha:0.11779461201469508536):0.01349109633641337562,((QUERY___TO_OTU20362:0.100666,QUERY___DOS_OTU1990:0.940475):0.0,AJ012517_1_Proseriata_Otoplanidae_Paratoplana_renatae:0.07491571767297416917):0.07491571767297416917):0.03247551557644389603,((QUERY___SA_OTU136519:0.274510,QUERY___SA_OTU136499:0.225317,QUERY___SA_OTU161457:0.069869,QUERY___SA_OTU14356:0.150596,QUERY___SA_OTU151076:0.160214,QUERY___SA_OTU161174:0.076325,QUERY___SA_OTU48794:0.157189,QUERY___SA_OTU158604:0.163170,QUERY___SA_OTU161127:0.083728,QUERY___SA_OTU23857:0.149544,QUERY___SA_OTU48561:0.132457,QUERY___SA_OTU48591:0.066909,QUERY___SA_OTU161184:0.111426,QUERY___SA_OTU49224:0.103435,QUERY___SA_OTU2982:0.121992,QUERY___SA_OTU159218:0.115185,QUERY___SA_OTU159214:0.094617,QUERY___SA_OTU161462:0.154571,QUERY___SA_OTU161274:0.107827,QUERY___SA_OTU161128:0.108442,QUERY___SA_OTU154684:0.107151,QUERY___SA_OTU187241:0.091749,QUERY___SA_OTU72850:0.110100,QUERY___SA_OTU262202:0.090051,QUERY___SA_OTU48188:0.098783,QUERY___SA_OTU97405:0.100713,QUERY___SA_OTU23622:0.097332,QUERY___SA_OTU48593:0.105033,QUERY___SA_OTU264343:0.108443,QUERY___SA_OTU263868:0.091521,QUERY___SA_OTU75771:0.092899,QUERY___SA_OTU137128:0.062499,QUERY___SA_OTU161437:0.122743,QUERY___SA_OTU14884:0.087214,QUERY___SA_OTU4481:0.084026,QUERY___SA_OTU5474:0.093414,QUERY___SA_OTU5070:0.093436,QUERY___SA_OTU23084:0.091107,QUERY___SA_OTU7571:0.093342,QUERY___SA_OTU23876:0.098629,QUERY___SA_OTU12059:0.091377,QUERY___SA_OTU49304:0.092949,QUERY___SA_OTU10432:0.085852,QUERY___SA_OTU49334:0.096380,QUERY___SA_OTU264045:0.099690,QUERY___SA_OTU52993:0.093243,QUERY___SA_OTU48581:0.089942,QUERY___SA_OTU161192:0.092622,QUERY___SA_OTU49211:0.093380,QUERY___SA_OTU250932:0.091989,QUERY___SA_OTU136225:0.089879,QUERY___SA_OTU83390:0.084689,QUERY___SA_OTU49212:0.081723,QUERY___SA_OTU5876:0.109374,QUERY___SA_OTU136535:0.135111,QUERY___SA_OTU1977:0.085325,QUERY___SA_OTU3174:0.083244,QUERY___SA_OTU11848:0.090895,QUERY___SA_OTU5875:0.083473,QUERY___SA_OTU9188:0.090534,QUERY___SA_OTU14903:0.085553,QUERY___SA_OTU23625:0.095705,QUERY___SA_OTU136405:0.092014,QUERY___SA_OTU48549:0.096260,QUERY___SA_OTU254815:0.089502,QUERY___SA_OTU8308:0.070096,QUERY___SA_OTU48513:0.085368,QUERY___SA_OTU159213:0.092811,QUERY___SA_OTU161141:0.084071,QUERY___SA_OTU8318:0.077723,QUERY___SA_OTU49222:0.073761,QUERY___SA_OTU8594:0.069889,QUERY___SA_OTU6979:0.077831,QUERY___SA_OTU7018:0.091100,QUERY___SA_OTU9699:0.075410,QUERY___SA_OTU9539:0.081545,QUERY___SA_OTU23082:0.077938,QUERY___SA_OTU7019:0.080531,QUERY___SA_OTU23605:0.087806,QUERY___SA_OTU23077:0.095551,QUERY___SA_OTU152960:0.077465,QUERY___SA_OTU23083:0.082881,QUERY___SA_OTU14898:0.071298,QUERY___SA_OTU15867:0.075105,QUERY___SA_OTU136603:0.077699,QUERY___SA_OTU161190:0.501390,QUERY___SA_OTU161139:0.087515,QUERY___SA_OTU49507:0.107670,QUERY___SA_OTU12:0.069400,QUERY___SA_OTU15857:0.078318,QUERY___SA_OTU14907:0.087604,QUERY___SA_OTU65548:0.075087,QUERY___SA_OTU53255:0.075114,QUERY___SA_OTU23599:0.071300,QUERY___SA_OTU60574:0.078016,QUERY___SA_OTU23079:0.087033,QUERY___SA_OTU53008:0.079580,QUERY___SA_OTU262170:0.080431,QUERY___SA_OTU265454:0.080607,QUERY___SA_OTU4827:0.060540,QUERY___SA_OTU277955:0.073073,QUERY___SA_OTU48798:0.084431,QUERY___SA_OTU264398:0.072865,QUERY___SA_OTU48547:0.079519,QUERY___SA_OTU12053:0.118631,QUERY___SA_OTU265208:0.072154,QUERY___SA_OTU159444:0.109834,QUERY___SA_OTU18053:0.056568,QUERY___SA_OTU65795:0.056527,QUERY___SA_OTU23871:0.073581,QUERY___SA_OTU161148:0.207929,QUERY___SA_OTU161466:0.197975):0.0,AJ270158_1_Proseriata_Otoplanidae_Monostichoplana_filum:0.23890753086162427876):0.23890753086162427876):0.04029504237471542155,((AJ270159_1_Proseriata_Monotoplanidae_Monotoplana_cf_diorchis:0.11492653238435410201,(((QUERY___BM_OTU7779:0.054715,AJ270154_1_Proseriata_Coelogynoporidae_Cirrifera_dumosa:0.02726250305145334202):0.02726250305145334202,U70077_1_Proseriata_Monocelididae_Archiloa_rivularis:0.02947853308934892183):0.02626980427008460475,(QUERY___BM_OTU3102:0.000001,U45961_1_Proseriata_Monocelididae_Monocelis_lineata:0.05889481411274391509):0.05889481411274391509):0.01966779083237394504):0.06948673731927178243,(QUERY___SA_OTU187108:0.456970,(AJ270150_1_Proseriata_Archimonocelididae_Archimonocelidinae:0.12426332508585763437,(AJ270151_1_Proseriata_Archimonocelididae_Archimonocelidinae_Archimonocelis_crucifera:0.00322674198865715309,AJ270152_1_Proseriata_Archimonocelididae_Archimonocelidinae_Archimonocelis_staresoi:0.00661669541817459014):0.03377893503582766327):0.01590040242649115240):0.01590040242649115240):0.02264023003225671196):0.02570635872817953263):0.02570635872817953263):0.03046221151686037340):0.00856554321792458474):0.00856554321792458474,(AF051333_1_Rhabditophora_Seriata_Bothrioplanida_Bothrioplanidae_Bothrioplana_semperi:0.06908755909907614290,((((((AJ287503_1_Trematoda_Digenea_Strigeidida_Diplostomoidea_Diplostomatidae_Diplostomum_phoxini:0.00449912162976210360,AJ287526_1_Trematoda_Digenea_Strigeidida_Diplostomoidea_Strigeidae_Ichthyocotylurus_erraticus:0.01205675199290740483):0.05109966042832871091,(QUERY___TO_OTU31052:0.053758,((QUERY___TO_OTU31568:0.063991,AJ287477_1_Trematoda_Digenea_Strigeidida_Schistosomatoidea_Aporocotylidae_Aporocotyle_spinosicanalis:0.06337170009967783846):0.06337170009967783846,(Z11590_1_Trematoda_Digenea_Strigeidida_Schistosomatoidea_Schistosomatidae_Schistosoma_japonicum:0.01051654556659499702,(Z11979_1_Trematoda_Digenea_Strigeidida_Schistosomatoidea_Schistosomatidae_Schistosoma_spindale:0.00096195487545462264,Z11976_1_Trematoda_Digenea_Strigeidida_Schistosomatoidea_Schistosomatidae_Schistosoma_haematobium:0.00762050768675386937):0.00823895697748218588):0.03585716373020161191):0.01324039349797222209):0.01324039349797222209):0.01434016718203682227,((AJ287557_1_Trematoda_Digenea_Azygiida_Bivesiculidae_Paucivitellosus_fragilis:0.03070172302836259720,AJ287485_1_Trematoda_Digenea_Azygiida_Bivesiculidae_Bivesicula_claviformis:0.00783727592051926963):0.03110396516235076902,((((AJ287521_1_Trematoda_Digenea_Opisthorchiida_Opisthorchiata_Heterophyidae_Haplorchoides_sp:0.01939088750002814984,((X55357_1_Trematoda_Digenea_Opisthorchiida_Opisthorchiata_Opisthorchiidae_Opisthorchis_viverrini:0.01170159767765541724,AJ287492_1_Trematoda_Digenea_Opisthorchiida_Opisthorchiata_Heterophyidae_Cryptocotyle_lingua:0.00555443077253765707):0.00526249564265768126,AJ287542_1_Trematoda_Digenea_Opisthorchiida_Opisthorchiata_Cryptogonimidae_Mitotrema_anthostomatum:0.02409437604061517163):0.00230379701453966483):0.01516772194226173424,((AJ287543_1_Trematoda_Digenea_Plagiorchiida_Apocreadiata_Apocreadioidea_Apocreadiidae_Neoapocreadium_splendens:0.00569061381268840764,AJ287523_1_Trematoda_Digenea_Plagiorchiida_Apocreadiata_Apocreadioidea_Apocreadiidae_Homalometron_synagris:0.00195380280862365949):0.03953504065426255432,(((L06668_1_Trematoda_Digenea_Plagiorchiida_Echinostomata_Echinostomatoidea_Fasciolidae_Fasciolopsis_buski:0.01043449771688757799,(AJ011942_1_Trematoda_Digenea_Plagiorchiida_Echinostomata_Echinostomatoidea_Fasciolidae_Fasciola_gigantica:0.00282513825139259689,AJ004969_1_Trematoda_Digenea_Plagiorchiida_Echinostomata_Echinostomatoidea_Fasciolidae_Fasciola_hepatica:0.00287495243995272232):0.00502656433189243006):0.00294809203526939572,((AJ287494_1_Trematoda_Digenea_Plagiorchiida_Echinostomata_Echinostomatoidea_Cyclocoelidae_Cyclocoelum_mutabile:0.02292348639797562107,AJ287560_1_Trematoda_Digenea_Plagiorchiida_Echinostomata_Echinostomatoidea_Philophthalmidae_unclassified:0.01944736818711077786):0.00439761971264026295,L06567_1_Trematoda_Digenea_Plagiorchiida_Echinostomata_Echinostomatoidea_Echinostomatidae_Echinostoma_caproni:0.00960773318136207491):0.00299311628940511151):0.02778702212794570067,(((AJ287481_1_Trematoda_Digenea_Plagiorchiida_Lepocreadiata_Lepocreadioidea_Lepocreadiidae_Austroholorchis_sprenti:0.02037548689573699320,L06670_1_Trematoda_Digenea_Plagiorchiida_Lepocreadiata_Lepocreadioidea_Lepocreadiidae_Tetracerasta_blepta:0.01719856834543630197):0.00377326480182974639,((AJ287563_1_Trematoda_Digenea_Plagiorchiida_Lepocreadiata_Lepocreadioidea_Lepocreadiidae_Preptetos_caballeroi:0.01129295770433564466,(L06669_1_Trematoda_Digenea_Opisthorchiida_Acanthocolpiata_Acanthocolpioidea_Gyliauchenidae_Gyliauchen_sp:0.00921696957529872206,(AJ287508_1_Trematoda_Digenea_Plagiorchiida_Lepocreadiata_Lepocreadioidea_Enenteridae_unclassified_Enenteridae_Enenterid_sp2:0.01141174481503699073,AJ287507_1_Trematoda_Digenea_Plagiorchiida_Lepocreadiata_Lepocreadioidea_Enenteridae_unclassified_Enenteridae_Enenterid_sp1:0.00300668048667654137):0.00891211901151296206):0.00609154812558144240):0.00373931336926144843,(Z12607_1_Trematoda_Digenea_Plagiorchiida_Lepocreadiata_Lepocreadioidea_Lepocreadiidae_Lepidapedon_rachion:0.00148703022830681429,Z12600_1_Trematoda_Digenea_Plagiorchiida_Lepocreadiata_Lepocreadioidea_Lepocreadiidae_Lepidapedon_elongatum:0.00000100000050002909):0.00930654834902147621):0.00275472373148202311):0.01030378828261511483,(((AJ287514_1_Trematoda_Digenea_Plagiorchiida_Xiphidiata_Allocreadioidea_Opecoelidae_Gaevskajatrema_halosauropsi:0.03034873456961748039,(AJ287533_1_Trematoda_Digenea_Plagiorchiida_Xiphidiata_Allocreadioidea_Opecoelidae_Macvicaria_macassarensis:0.01622186902330008049,(AJ287550_1_Trematoda_Digenea_Plagiorchiida_Xiphidiata_Allocreadioidea_Opistholebetidae_Opistholebes_amplicoelus:0.00737797028175044521,AJ287558_1_Trematoda_Digenea_Plagiorchiida_Xiphidiata_Allocreadioidea_Opecoelidae_Peracreadium_idoneum:0.01038514599557335480):0.01128715604016641491):0.00934387152238122867):0.08224209923113108556,(AJ287486_1_Trematoda_Digenea_Opisthorchiida_Acanthocolpiata_Acanthocolpioidea_Acanthocolpidae_Cableia_pudica:0.04081055529514515667,((QUERY___TO_OTU44665:0.007513,AJ287474_1_Trematoda_Digenea_Plagiorchiida_Monorchiata_Monorchiidae_Ancylocoelium_typicum:0.03115523934855312857):0.03115523934855312857,AJ287566_1_Trematoda_Digenea_Plagiorchiida_Monorchiata_Monorchiidae_Provitellus_turrum:0.03530137014321099720):0.02147320859640998794):0.01651208059922238888):0.00586268059551671959,((AJ287577_1_Trematoda_Digenea_Opisthorchiida_Acanthocolpiata_Acanthocolpioidea_Acanthocolpidae_Stephanostomum_baccatum:0.01891711265167201825,(AJ004968_1_Trematoda_Digenea_Plagiorchiida_Xiphidiata_Allocreadioidea_Brachycladiidae_Nasitrema_globicephalae:0.00327968671787106378,AJ224884_1_Trematoda_Digenea_Plagiorchiida_Xiphidiata_Allocreadioidea_Brachycladiidae_Zalophotrema_hepaticum:0.00822089583894205535):0.00930324443404422462):0.00658792539691188585,((((Y11236_1_Trematoda_Digenea_Plagiorchiida_Xiphidiata_Plagiorchioidea_Dicrocoeliidae_Dicrocoelium_dendriticum:0.02547184185283217842,(AJ287497_1_Trematoda_Digenea_Plagiorchiida_Xiphidiata_Plagiorchioidea_Gorgoderidae_Degeneria_halosauri:0.01876087463802188562,(((QUERY___TO_OTU2091:0.026128,QUERY___TO_OTU74442:0.055020,QUERY___TO_OTU133298:0.044517):0.0,AJ287518_1_Trematoda_Digenea_Plagiorchiida_Xiphidiata_Plagiorchioidea_Gorgoderidae_Gorgodera_sp:0.01116754722700954994):0.01116754722700954994,AJ287588_1_Trematoda_Digenea_Plagiorchiida_Xiphidiata_Plagiorchioidea_Gorgoderidae_Xystretum_sp:0.03613056226014293992):0.01443063170203087373):0.00158518486487681785):0.00351276847522013743,AJ287551_1_Trematoda_Digenea_Plagiorchiida_Troglotremata_Orchipedidae_Orchipedum_tracheicola:0.01631441893040266877):0.00480142610992811709,((AJ287569_1_Trematoda_Digenea_Plagiorchiida_Xiphidiata_Haploporoidea_Haploporidae_Pseudomegasolena_ishigakiense:0.02383372493812057485,AJ287479_1_Trematoda_Digenea_Plagiorchiida_Xiphidiata_Haploporoidea_Atractotrematidae_Atractotrema_sigani:0.02574921375660886927):0.03416976518762825099,AJ287556_1_Trematoda_Digenea_Plagiorchiida_Troglotremata_Troglotrematidae_Paragonimus_westermani:0.01852167439979227059):0.00486971720411119493):0.00209196389191106851,((((QUERY___TO_OTU31070:0.052246,AJ287541_1_Trematoda_Digenea_Plagiorchiida_Xiphidiata_Microphalloidea_Microphallidae_Microphallus_primas:0.01834528517473427156):0.01834528517473427156,AJ287534_1_Trematoda_Digenea_Plagiorchiida_Xiphidiata_Microphalloidea_Microphallidae_Maritrema_oocysta:0.03338114424708921862):0.00105030988289417284,((((AJ287476_1_Trematoda_Digenea_Plagiorchiida_Xiphidiata_Microphalloidea_Faustulidae_Antorchis_pomacanthi:0.01844050591155009522,(AJ287584_1_Trematoda_Digenea_Plagiorchiida_Xiphidiata_Microphalloidea_Faustulidae_Trigonocryptus_conus:0.02964659857486906525,AJ287482_1_Trematoda_Digenea_Plagiorchiida_Xiphidiata_Microphalloidea_Faustulidae_Bacciger_lesteri:0.02453715982354095354):0.00822100647547625331):0.03052161370789824649,AJ287590_1_Trematoda_Digenea_Plagiorchiida_Xiphidiata_Microphalloidea_Zoogonidae_Zoogonoides_viviparus:0.03665529635695296412):0.00743519333372402898,(((QUERY___TO_OTU6125:0.035787,QUERY___TO_OTU42464:0.046522):0.0,AJ287498_1_Trematoda_Digenea_Plagiorchiida_Xiphidiata_Microphalloidea_Zoogonidae_Deretrema_nahaense:0.01893565199234503379):0.01893565199234503379,AJ287530_1_Trematoda_Digenea_Plagiorchiida_Xiphidiata_Microphalloidea_Zoogonidae_Lepidophyllum_steenstrupi:0.01948196070272830913):0.00693405038458439361):0.01525991728533296517,AJ287554_1_Trematoda_Digenea_Plagiorchiida_Xiphidiata_Microphalloidea_Pachypsolidae_Pachypsolus_irroratus:0.02964659143297059679):0.00600152312283947550):0.01509586525906787650,(AJ287572_1_Trematoda_Digenea_Plagiorchiida_Xiphidiata_Plagiorchioidea_Omphalometridae_Rubenstrema_exasperatum:0.01006843306790197214,(AJ287489_1_Trematoda_Digenea_Plagiorchiida_Xiphidiata_Plagiorchioidea_Cephalogonimidae_Cephalogonimus_retusus:0.01702584628210586370,(AJ287536_1_Trematoda_Digenea_Plagiorchiida_Xiphidiata_Plagiorchioidea_Brachycoeliidae_Mesocoelium_sp:0.01568121977348111221,(AJ287517_1_Trematoda_Digenea_Plagiorchiida_Xiphidiata_Plagiorchioidea_Plagiorchiidae_Glypthelmins_quieta:0.03525381975970812848,(AJ287575_1_Trematoda_Digenea_Plagiorchiida_Xiphidiata_Plagiorchioidea_Plagiorchiidae_Skrjabinoeces_similis:0.00190090011793164911,AJ287520_1_Trematoda_Digenea_Plagiorchiida_Xiphidiata_Plagiorchioidea_Haematoloechidae_Haematoloechus_longiplexus:0.00769145540561606920):0.01238716253362179623):0.00862875174360361839):0.00139588160733157681):0.00982023626333303722):0.00950432022574102843):0.00826446283584521962):0.00339040099330761803):0.00313201246503066934):0.00266865512419103704):0.00269479021287760342):0.00205432992954946792):0.00330491476975309454):0.00323912456565422649,(AJ287574_1_Trematoda_Digenea_Plagiorchiida_Echinostomata_Haplosplanchnoidea_Haplosplanchnidae_Schickhobalotrema_sp:0.01154837559164403719,AJ287524_1_Trematoda_Digenea_Plagiorchiida_Echinostomata_Haplosplanchnoidea_Haplosplanchnidae_Hymenocotta_mulli:0.03434933754526400818):0.02454122320022351922):0.00322781660021524090,((L14486_1_Trematoda_Digenea_Plagiorchiida_Pronocephalata_Paramphistomoidea_Heronimidae_Heronimus_mollis:0.03968622966097973964,((AJ287564_1_Trematoda_Digenea_Strigeidida_Gymnophalloidea_Tandanicolidae_Prosogonarium_angelae:0.06136178898846247898,((AJ287580_1_Trematoda_Digenea_Strigeidida_Strigeoidea_Fellodistomidae_Tergestia_laticollis:0.06681193580347097316,(Z12601_1_Trematoda_Digenea_Strigeidida_Strigeoidea_Fellodistomidae_Fellodistomum_fellis:0.01729565330396981918,AJ287548_1_Trematoda_Digenea_Strigeidida_Strigeoidea_Fellodistomidae_Olssonium_turneri:0.01094581321003805681):0.01332312792382657658):0.01288466623478209082,AJ287578_1_Trematoda_Digenea_Strigeidida_Strigeoidea_Fellodistomidae_Steringophorus_margolisi:0.02122525855575267337):0.01571568151400002875):0.00684071266570031051,(AJ287583_1_Trematoda_Digenea_Azygiida_Transversotrematidae_Transversotrema_haasi:0.01862157537613979078,AJ287491_1_Trematoda_Digenea_Azygiida_Transversotrematidae_Crusziella_formosa:0.02491054317992381917):0.14098366962885891529):0.00042813995919758731):0.00248169587527966853,(((AJ287553_1_Trematoda_Digenea_Azygiida_Hemiuroidea_Azygiidae_Otodistomum_cestoides:0.03782290860379885350,(((QUERY___TO_OTU11847:0.042337,AJ287549_1_Trematoda_Digenea_Azygiida_Bunocotylidae_Opisthadena_sp:0.02874849633967281604):0.02874849633967281604,((QUERY___TO_OTU23360:0.089724,QUERY___TO_OTU45040:0.000001,QUERY___TO_OTU209392:0.090237):0.0,(((QUERY___TO_OTU91214:0.019425,QUERY___TO_OTU160549:0.056927,QUERY___TO_OTU222281:0.053151):0.0,AJ287527_1_Trematoda_Digenea_Azygiida_Lecithasteridae_Lecithaster_gibbosus:0.06237469438224611112):0.06237469438224611112,((((QUERY___TO_OTU21954:0.000001,QUERY___TO_OTU106120:0.009860):0.0,AJ287562_1_Trematoda_Digenea_Azygiida_Hemiuroidea_Hemiuridae_Plerurus_digitatus:0.02359798133072561754):0.02359798133072561754,(AJ287528_1_Trematoda_Digenea_Azygiida_Hemiuroidea_Hemiuridae_Lecithochirium_caesionis:0.03723842677070881430,(AJ287529_1_Trematoda_Digenea_Azygiida_Hemiuroidea_Hemiuridae_Lecithocladium_excisum:0.00730910518413872227,AJ287501_1_Trematoda_Digenea_Azygiida_Hemiuroidea_Hemiuridae_Dinurus_longisinus:0.01260499930963313378):0.02790592735788281417):0.00749606006674426607):0.02099088724267121966,AJ287535_1_Trematoda_Digenea_Azygiida_Hemiuroidea_Hemiuridae_Merlucciotrema_praeclarum:0.03577832681206725290):0.00578709381217134763):0.02064857873271300215):0.02064857873271300215):0.02822608597835072480,(AJ287472_1_Trematoda_Digenea_Azygiida_Hemiuroidea_Accacoeliidae_Accacoelium_contortum:0.02604569389396698895,((((QUERY___TO_OTU15872:0.056546,AJ287511_1_Trematoda_Digenea_Azygiida_Hemiuroidea_Derogenidae_Derogenes_varicus:0.01632076429753607366):0.01632076429753607366,((QUERY___TO_OTU10647:0.004163,QUERY___TO_OTU12818:0.017618,QUERY___TO_OTU22567:0.043129,QUERY___TO_OTU60244:0.000001,QUERY___TO_OTU63500:0.024807,QUERY___TO_OTU182042:0.000001,QUERY___TO_OTU200090:0.019500):0.0,AJ287490_1_Trematoda_Digenea_Azygiida_Hemiuroidea_Syncoeliidae_Copiatestes_filiferus:0.08205531842094231088):0.08205531842094231088):0.02455841858902911914,(QUERY___TO_OTU36379:0.020478,AJ287565_1_Trematoda_Digenea_Azygiida_Hemiuroidea_Sclerodistomidae_Prosogonotrema_bilabiatum:0.01035458173870518021):0.01035458173870518021):0.00672889481166482218,((QUERY___TO_OTU4956:0.011705,QUERY___TO_OTU14608:0.000001,QUERY___TO_OTU19281:0.011705,QUERY___TO_OTU20609:0.029992,QUERY___TO_OTU26430:0.037447,QUERY___TO_OTU27983:0.026441,QUERY___TO_OTU28698:0.052897,QUERY___TO_OTU29446:0.036671,QUERY___TO_OTU31008:0.035793,QUERY___TO_OTU37555:0.032866,QUERY___TO_OTU38337:0.017220,QUERY___TO_OTU52097:0.044632,QUERY___TO_OTU90340:0.057543,QUERY___TO_OTU96946:0.032596,QUERY___TO_OTU106667:0.031564,QUERY___TO_OTU120290:0.029233,QUERY___TO_OTU187791:0.030176,QUERY___TO_OTU209163:0.023794,QUERY___TO_OTU208398:0.036575):0.0,AJ287500_1_Trematoda_Digenea_Azygiida_Hemiuroidea_Didymozoidae_Didymozoon_scombri:0.01754872038081367949):0.01754872038081367949):0.00585170596096266839):0.02467342959454713047):0.04932637167258990818):0.02138460979046879346,((QUERY___TO_OTU65464:0.034775,QUERY___TO_OTU83672:0.000001,QUERY___TO_OTU125751:0.016341):0.0,AJ228789_1_Trematoda_Digenea_Prosorhynchoides_gracilescens:0.02663399542539939338):0.02663399542539939338):0.00267759010730903978,((QUERY___TO_OTU24221:0.017760,AJ287547_1_Trematoda_Digenea_Plagiorchiida_Pronocephalata_Pronocephaloidea_Notocotylidae_Notocotylus_sp:0.02269165486611132015):0.02269165486611132015,((AJ287502_1_Trematoda_Digenea_Plagiorchiida_Pronocephalata_Paramphistomoidea_Diplodiscidae_Diplodiscus_subclavatus:0.02762035706255197565,L06566_1_Trematoda_Digenea_Plagiorchiida_Pronocephalata_Paramphistomoidea_Paramphistomidae_Calicophoron_calicophorum:0.02782540716510136306):0.00502280809057156948,(AJ287544_1_Trematoda_Digenea_Plagiorchiida_Pronocephalata_Pronocephaloidea_Angiodictyidae_Neohexangitrema_zebrasomatis:0.01497978324492632921,(AJ287537_1_Trematoda_Digenea_Plagiorchiida_Pronocephalata_Paramphistomoidea_Mesometridae_Mesometra_sp:0.02173389227144248773,AJ287522_1_Trematoda_Digenea_Plagiorchiida_Pronocephalata_Pronocephaloidea_Angiodictyidae_Hexangium_sp:0.01137249084566952471):0.01319433466726376361):0.01717553448303806712):0.00653580397648900746):0.00500506240551106246):0.00571585080843602707):0.00431677031358570010):0.01428482171544779265):0.00927177407488720927):0.02780756088945209037,((AJ228785_1_Trematoda_Aspidogastrea_Aspidogastridae_Multicotyle_purvisi:0.03976445730289029229,(AJ287532_1_Trematoda_Aspidogastrea_Multicalycidae_Multicalyx_elegans:0.01615274976232262613,(L16911_1_Trematoda_Aspidogastrea_Aspidogastridae_Lobatostoma_manteri:0.01178764298575201742,AJ287478_1_Trematoda_Aspidogastrea_Aspidogastridae_Aspidogaster_conchicola:0.01045560888832942729):0.01825045125595601073):0.01712457964018958625):0.02005970525360983511,AJ287573_1_Trematoda_Aspidogastrea_Rugogastridae_Rugogaster_hydrolagi:0.03842957085153939772):0.00749811954228863341):0.03918470115502503681,(((((AJ276423_1_Monogenea_Monopisthocotylea_Capsalidae_Capsala_martinieri:0.02932524022941179406,(EU707802_1_Monogenea_Monopisthocotylea_Capsalidae_Benedenia_epinepheli:0.06866688476868262891,(QUERY___MP_OTU002024:8.679229,AJ228780_1_Monogenea_Monopisthocotylea_Capsalidae_Encotyllabe_chironemi:0.01216195584031284395):0.01216195584031284395):0.04096764716257149386):0.13834128028620573669,(AJ228796_1_Monogenea_Monopisthocotylea_Udonellidae_Udonella_caligorum:0.23521656493281475897,Z26942_1_Monogenea_Monopisthocotylea_Gyrodactylidae_Gyrodactylus_salaris:0.12521320840253796769):0.06309429761088948541):0.04441910411503015993,(AJ228795_1_Monogenea_Monopisthocotylea_Monocotylidae_Troglocephalus_rhinobatidis:0.03311345519735236359,(AJ228784_1_Monogenea_Monopisthocotylea_Microbothriidae_Leptocotyle_minor:0.07951459141865559188,(AJ228778_1_Monogenea_Monopisthocotylea_Monocotylidae_Dictyocotyle_coeliaca:0.01581842119582236791,AJ228777_1_Monogenea_Monopisthocotylea_Monocotylidae_Calicotyle_affinis:0.00932434306276867797):0.00509511703529563851):0.00797493447863394621):0.05790709497988026644):0.03051213416151504765,((AJ228793_1_Monogenea_Monopisthocotylea_Pseudomurraytrematidae_Pseudomurraytrema_ardens:0.09315807709013064486,(AJ287568_1_Monogenea_Monopisthocotylea_Ancyrocephalidae_Pseudohaliotrema_sphincteroporus:0.07482237227542651303,AJ287567_1_Monogenea_Monopisthocotylea_Pseudodactylogyridae_Pseudodactylogyrus_sp:0.08443850145094169979):0.06463594519969712016):0.03138816026202422699,(AJ287475_1_Monogenea_Monopisthocotylea_Anoplodiscidae_Anoplodiscus_cirruspiralis:0.08090812907486642780,AJ287579_1_Monogenea_Monopisthocotylea_Sundanonchidae_Sundanonchus_micropeltis:0.06751065368693638657):0.06767554128004936442):0.01482345651103601086):0.18284918311815132053,(((AJ228792_1_Monogenea_Polyopisthocotylea_Polystomatidae_Polystomoides_malayi:0.00963823415924534854,AJ228788_1_Monogenea_Polyopisthocotylea_Polystomatidae_Neopolystoma_spratti:0.01596105753491263227):0.04905681765219047086,(AJ287510_1_Monogenea_Polyopisthocotylea_Diplozoidae_Eudiplozoon_nipponicum:0.03408444706939264823,((AJ287504_1_Monogenea_Polyopisthocotylea_Discocotylidae_Discocotyle_sagittata:0.01812094035638902798,((AJ228775_1_Monogenea_Polyopisthocotylea_Microcotylidae_Bivagina_pagrosomi:0.00915083632887949382,AJ287540_1_Monogenea_Polyopisthocotylea_Microcotylidae_Microcotyle_sebastis:0.00352869614808592243):0.01153218424170522269,((AJ276426_1_Monogenea_Polyopisthocotylea_Mazocraeidae_Probursata_brasiliensis:0.00887097235523520884,AJ228797_1_Monogenea_Polyopisthocotylea_Axinidae_Zeuxapta_seriolae:0.01305609145337914383):0.00826367760830809713,AJ287495_1_Monogenea_Polyopisthocotylea_Microcotylidae_Cynoscionicola_branquias:0.01487525998237500431):0.00298793833852169536):0.00776250355413066282):0.00528906532881036947,((AJ228790_1_Monogenea_Polyopisthocotylea_Plectanocotylidae_Plectanocotyle_gurnardi:0.03969590132285886336,(QUERY___TO_OTU34125:0.000001,AJ228779_1_Monogenea_Polyopisthocotylea_Diclidophoridae_Diclidophora_denticulata:0.01512362649383505904):0.01512362649383505904):0.00480569608793399508,(AJ228783_1_Monogenea_Polyopisthocotylea_Mazocraeidae_Kuhnia_scombri:0.07051674825502668442,((AJ287538_1_Monogenea_Polyopisthocotylea_Allodiscocotylidae_Metacamopia_oligoplites:0.02001109812358959142,AJ228787_1_Monogenea_Polyopisthocotylea_Microcotylidae_Neomicrocotyle_pacifica:0.00832589018131911322):0.01034259239826603588,(((AJ276424_1_Monogenea_Polyopisthocotylea_Gotocotylidae_Gotocotyla_bivagina:0.00181110013165568890,AJ276425_1_Monogenea_Polyopisthocotylea_Gotocotylidae_Gotocotyla_secunda:0.02059230484134960334):0.01302829213030025357,AJ287539_1_Monogenea_Polyopisthocotylea_Neothoracocotylidae_Mexicotyle_sp:0.00561722394430761059):0.00390718280148454750,AJ287555_1_Monogenea_Polyopisthocotylea_Neothoracocotylidae_Paradewesia_sp:0.00697342530271973567):0.00396113837652662618):0.01532231065789363238):0.01283194903664210129):0.00289367859953626851):0.01507368518696994633):0.05605237028769272795):0.10255579175749425513,((AJ228782_1_Cestoda_Cestodaria_Gyrocotylidea_Gyrocotylidae_Gyrocotyle_urna:0.00562059517432063338,AF124455_2_Cestoda_Cestodaria_Gyrocotylidea_Gyrocotylidae_Gyrocotyle_rugosa:0.00000100000050002909):0.06363647303068266370,((QUERY___TO_OTU121356:0.000001,(AF124461_1_Cestoda_Eucestoda_Trypanorhyncha_Tentaculariidae_Tentacularia_coryphaenae:0.05618210986385500233,(QUERY___TO_OTU59208:0.008665,((((QUERY___DSF_OTU4630:0.047134,(AF124463_1_Cestoda_Eucestoda_Diphyllidea_Echinobothriidae_Macrobothridium_sp:0.03827009151471656712,AF124464_1_Cestoda_Eucestoda_Diphyllidea_Echinobothriidae_Echinobothrium_fautleyae:0.02128086633204746142):0.02551944355775158033):0.02551944355775158033,((((AJ287570_1_Cestoda_Eucestoda_Trypanorhyncha_Pterobothriidae_Pterobothrium_lintoni:0.00938747241503638113,AJ228781_2_Cestoda_Eucestoda_Trypanorhyncha_Lacistorhynchidae_Grillotiinae_Grillotia_erinaceus:0.00717411428858685980):0.00000100000050002909,(FJ572925_1_Cestoda_Eucestoda_Trypanorhyncha_Otobothriidae_Otobothrium_penetrans:0.00594306038522447646,AJ287487_1_Cestoda_Eucestoda_Trypanorhyncha_Lacistorhynchidae_Lacistorhynchinae_Callitetrarhynchus_gracilis:0.00982248167991596130):0.00204636113695852526):0.01061157701458198543,(AJ287516_1_Cestoda_Eucestoda_Trypanorhyncha_Gilquiniidae_Gilquinia_squali:0.01461851599884272240,((QUERY___TO_OTU53345:0.030150,AF124462_1_Cestoda_Eucestoda_Trypanorhyncha_Hepatoxylidae_Hepatoxylon_sp:0.01643125409129629969):0.01643125409129629969,AJ287576_1_Cestoda_Eucestoda_Trypanorhyncha_Sphyriocephalidae_Sphyriocephalus_sp:0.00136639808366554216):0.00648553170804277383):0.00861266443261066508):0.00841024708078815658,(((AJ287509_1_Cestoda_Eucestoda_Bothriocephalidea_Triaenophoridae_Eubothrium_crassum:0.03705935920785566329,(AJ287473_2_Cestoda_Eucestoda_Bothriocephalidea_Triaenophoridae_Anchistrocephalus_microcephalus:0.00924292325058997596,AJ228776_1_Cestoda_Eucestoda_Bothriocephalidea_Bothriocephalidae_Bothriocephalus_scorpii:0.01504415954567935552):0.00296526864080290603):0.01176860575452505150,AJ228773_2_Cestoda_Eucestoda_Bothriocephalidea_Triaenophoridae_Abothrium_gadi:0.00772185123014907000):0.02149233459563062651,((AF124458_1_Cestoda_Eucestoda_Haplobothriidea_Haplobothriidae_Haplobothrium_globuliforme:0.04254779527987617715,(QUERY___TO_OTU61093:0.032484,(AF124460_1_Cestoda_Eucestoda_Diphyllobothriidea_Diphyllobothriidae_Schistocephalus_solidus:0.00086323086663870697,AF124459_1_Cestoda_Eucestoda_Diphyllobothriidea_Diphyllobothriidae_Diphyllobothrium_stemmacephalum:0.00865633646683433566):0.00913170045350131417):0.00913170045350131417):0.01527892911633032050,((AF124468_1_Cestoda_Eucestoda_Litobothriidea_Litobothriidae_Litobothrium_janovyi:0.00702319747003819338,AF124467_1_Cestoda_Eucestoda_Litobothriidea_Litobothriidae_Litobothrium_amplifica:0.00948101087110895906):0.01606244082982388396,((((QUERY___TO_OTU5366:0.025596,((AJ287545_1_Cestoda_Eucestoda_Nippotaeniidea_Nippotaeniidae_Nippotaenia_mogurndae:0.00990040924340451593,AF124474_1_Cestoda_Eucestoda_Nippotaeniidea_Nippotaeniidae_Amurotaenia_decidua:0.01923613007531548014):0.01678657934746908761,((QUERY___TO_OTU79080:0.008807,((AJ287525_1_Cestoda_Eucestoda_Cyclophyllidea_Hymenolepididae_Hymenolepis_microstoma:0.00872380849211491609,AF124475_1_Cestoda_Eucestoda_Cyclophyllidea_Hymenolepididae_Hymenolepis_diminuta:0.01121363556977573485):0.01797311837880883473,AJ287587_1_Cestoda_Eucestoda_Cyclophyllidea_Hymenolepididae_Wardoides_nyrocae:0.01841576439794482406):0.01798577312901638442):0.01798577312901638442,(AF124473_1_Cestoda_Eucestoda_Tetrabothriidea_Tetrabothriidae_Tetrabothrius_forsteri:0.01363630637199335013,(AJ287581_1_Cestoda_Eucestoda_Tetrabothriidea_Tetrabothriidae_Tetrabothrius_erostris:0.01082686051748055558,AJ287582_1_Cestoda_Eucestoda_Tetrabothriidea_Tetrabothriidae_Tetrabothrius_sp:0.00416262049513642027):0.01539178982388031414):0.02257559881314883873):0.00730013178985412965):0.00915371810533668374):0.00915371810533668374,((AF124472_1_Cestoda_Eucestoda_Proteocephalidea_Proteocephalidae_Proteocephalinae_Proteocephalus_perplexus:0.03802299739599299122,(QUERY___TO_OTU143442:0.037030,AJ287515_1_Cestoda_Eucestoda_Proteocephalidea_Proteocephalidae_Gangesiinae_Gangesia_parasiluri:0.00585585126570188803):0.00585585126570188803):0.00822538134841318928,(QUERY___TO_OTU147856:0.040656,AF124470_1_Cestoda_Eucestoda_Tetraphyllidea_Onchobothriidae_Platybothrium_auriculatum:0.00785890765709486815):0.00785890765709486815):0.00202600043408145873):0.00512012479317020420,AF124469_1_Cestoda_Eucestoda_Tetraphyllidea_Onchobothriidae_Calliobothrium_sp:0.00629836002387335146):0.00939077311843632828,((QUERY___TO_OTU9835:0.019275,QUERY___TO_OTU189035:0.061639):0.0,((((QUERY___TO_OTU27560:0.027334,QUERY___TO_OTU31762:0.035866):0.0,AF124466_1_Cestoda_Eucestoda_Lecanicephalidea_Lecanicephalidae_Cephalobothrium_aetobatidis:0.01109604364647579465):0.01109604364647579465,(QUERY___TO_OTU39241:0.027249,AJ287586_1_Cestoda_Eucestoda_Lecanicephalidea_Tetragonocephalidae_Tylocephalum_sp:0.00579882909457393649):0.00579882909457393649):0.00923585086800385660,AF124465_1_Cestoda_Eucestoda_Eucestoda_incertae_sedis_Eniochobothrium_gracile:0.03768261121056717261):0.00915587649153471426):0.00915587649153471426):0.00257758461695133806):0.00595843249289837538):0.00000100000050002909):0.00567826477239565235):0.00092912312552769210):0.00805854713215942847,(AF124456_1_Cestoda_Eucestoda_Spathebothriidea_Spathebothriidae_Spathebothrium_simplex:0.02338874909674508451,AJ287493_1_Cestoda_Eucestoda_Spathebothriidea_Acrobothriidae_Cyathocephalus_truncatus:0.01226722723740873190):0.02126143756188836331):0.00434475391824098393,(AF124457_1_Cestoda_Eucestoda_Caryophyllidea_Caryophyllaeidae_Hunterella_nodulosa:0.02060181454380394586,AJ287488_1_Cestoda_Eucestoda_Caryophyllidea_Caryophyllaeidae_Caryophyllaeus_laticeps:0.01384059668782811926):0.03309242115232529508):0.00358522495060539619):0.00358522495060539619):0.01333196950737192132):0.01333196950737192132,(AJ287480_1_Cestoda_Cestodaria_Amphilinidea_Amphilinidae_Austramphilina_elongata:0.26287482973996068036,(AJ243681_1_Cestoda_Cestodaria_Amphilinidea_Amphilinidae_Gigantolina_magna:0.10963072112775622269,AF124454_1_Cestoda_Cestodaria_Amphilinidea_Schizochoeridae_Schizocoerus_liguloideus:0.18583154501905374545):0.03136120425587930749):0.02694063677758631523):0.00970342663428756975):0.07043679229821156462):0.01066123568741454176):0.01743866018073110882):0.12429705518332076486,(((((AF503516_1_Prolecithophora_Separata_Plagiostomidae_Acmostomum_dioicum:0.31190659563615252825,(((QUERY___BM_OTU157:0.000001,AF065422_1_Prolecithophora_Separata_Plagiostomidae_Plicastoma_cuticulata:0.07037253769795309699):0.07037253769795309699,AF065418_1_Prolecithophora_Separata_Plagiostomidae_Plagiostomum_cinctum:0.08666948812268894520):0.05015887137105283500,((AF065419_1_Prolecithophora_Separata_Plagiostomidae_Plagiostomum_ochroleucum:0.13424964117139942532,(AF051331_1_Prolecithophora_Separata_Plagiostomidae_Plagiostoma_vittatum:0.08717347661111174428,(AJ312267_1_Prolecithophora_Separata_Plagiostomidae_Vorticeros_auriculatum:0.06157614481410032120,(QUERY___TO_OTU46689:0.028774,D85094_1_Prolecithophora_Separata_Plagiostomidae_Vorticeros_ijimai:0.11010492184841050300):0.11010492184841050300):0.05338242061108065123):0.05579562369445312947):0.07115167092273363969,AF503517_1_Prolecithophora_Separata_Plagiostomidae_Torgea_phukettensis:0.26428301156497313595):0.07684743356342343956):0.07802749724181999580):0.10360140047443963662,(((AJ287513_1_Prolecithophora_Separata_Baicalarctiidae_Friedmaniella_karlingi:0.00106114434125469570,AJ287483_1_Prolecithophora_Separata_Baicalarctiidae_Baicalarctia_gulo:0.00000100000050002909):0.00805427303664259936,AJ287512_1_Prolecithophora_Separata_Baicalarctiidae_Friedmaniella_cf_rufula:0.01268712094881483538):0.09906523859147543798,((QUERY___TO_OTU138456:0.003920,AF167419_1_Prolecithophora_Proporata_Pseudostomidae_Protomonotresis_centrophora:0.14907718018228222068):0.14907718018228222068,(AF065426_1_Prolecithophora_Proporata_Pseudostomidae_Reisingeria_hexaoculata:0.26861913491729122461,(QUERY___TO_OTU85139:0.007943,((((AF065424_1_Prolecithophora_Proporata_Pseudostomidae_Pseudostomum_klostermanni:0.00105179248904819058,AF065425_1_Prolecithophora_Proporata_Pseudostomidae_Pseudostomum_quadrioculatum:0.00224467589246752199):0.11032563188392417730,(QUERY___TO_OTU47147:0.029341,((QUERY___BM_OTU5014:0.000001,AF065416_1_Prolecithophora_Proporata_Pseudostomidae_Cylindrostoma_gracilis:0.00008671213443757162):0.00008671213443757162,AF051330_1_Prolecithophora_Proporata_Pseudostomidae_Cylindrostoma_fingalianum:0.00520431592379178368):0.04179262260722320377):0.04179262260722320377):0.02081443251265174821,(AJ312265_1_Prolecithophora_Proporata_Pseudostomidae_Allostoma_pallidum:0.13585317957843445758,(QUERY___TO_OTU181287:0.063787,AF065423_1_Prolecithophora_Proporata_Pseudostomidae_Pseudostomum_gracilis:0.02427075376495856085):0.02427075376495856085):0.02175168667163185007):0.01475370019233850256,((((QUERY___TO_OTU40191:0.000001,QUERY___TO_OTU167042:0.011680):0.0,AF167418_1_Prolecithophora_Proporata_Pseudostomidae_Euxinia_baltica:0.06687081054050925122):0.06687081054050925122,AF167423_1_Prolecithophora_Proporata_Pseudostomidae_Scleraulophorus_cephalatus:0.07530259690524405969):0.01039759001442460730,AF065427_1_Prolecithophora_Proporata_Pseudostomidae_Ulianinia_mollissima:0.13680180469300562418):0.01315671525074174272):0.02069611032647062851):0.02069611032647062851):0.04889616669649714253):0.01590030223307538348):0.08897296803843605939):0.06146743810855458123,(QUERY___SA_OTU136609:0.400430,(((JN009783_1_Tricladida_Maricola_Procerodoidea_Procerodidae_Procerodes_dohrni:0.05121936278857409930,Z99950_1_Tricladida_Maricola_Procerodoidea_Procerodidae_Procerodes_littoralis:0.05584035679614745423):0.13373828752359520622,(AF013148_1_Tricladida_Maricola_Bdellouroidea_Uteriporidae_Uteriporinae_Uterioporus_sp:0.17696462181119407275,(((QUERY___PA_OTU2066:0.205603,D85088_1_Tricladida_Maricola_Bdellouroidea_Uteriporidae_Ectoplaninae_Ectoplana_limuli:0.07346355931326999100):0.07346355931326999100,DQ666008_2_Tricladida_Maricola_Bdellouroidea_Bdellouridae_Palombiellinae_Palombiella_stephensoni:0.13514550358400206909):0.11944648839257833439,Z99947_1_Tricladida_Maricola_Bdellouroidea_Bdellouridae_Bdellourinae_Bdelloura_candida:0.11327620604747050403):0.02763072166553412479):0.02784985418362347434):0.06931884688303752151,(((D85087_1_Tricladida_Continenticola_Planarioidea_Dendrocoelidae_Dendrocoelopsis_lactea:0.03563827193150449768,(AJ312271_1_Tricladida_Continenticola_Planarioidea_Dendrocoelidae_Dendrocoelum_lacteum:0.01511986187430027634,Z99946_1_Tricladida_Continenticola_Planarioidea_Dendrocoelidae_Baikalobia_guttata:0.02468757765450959110):0.06664258452375319830):0.01009871399594595640,(((Z99948_1_Tricladida_Continenticola_Planarioidea_Planariidae_Phagocata_sibirica:0.00912485483002313004,((QUERY___SA_OTU157080:0.022421,QUERY___SA_OTU9111:0.017620):0.0,AF013149_1_Tricladida_Continenticola_Planarioidea_Planariidae_Phagocata_ullala:0.01265281014312696906):0.01265281014312696906):0.00634111964017008718,AF013150_1_Tricladida_Continenticola_Planarioidea_Planariidae_Phagocata_sp:0.06235789304196309724):0.02274286603983061497,(((QUERY___SA_OTU134293:0.047623,QUERY___SA_OTU134251:0.038590):0.0,M58345_1_Tricladida_Continenticola_Planarioidea_Planariidae_Crenobia_alpina:0.02648174530360037846):0.02648174530360037846,(((QUERY___SA_OTU68451:0.035013,QUERY___SA_OTU9156:0.008413):0.0,DQ665996_1_Tricladida_Continenticola_Planarioidea_Planariidae_Polycelis_felina:0.01033373044531669775):0.01033373044531669775,(((QUERY___SA_OTU156108:0.019862,QUERY___SA_OTU49026:0.011855,QUERY___SA_OTU2315:0.003918):0.0,AF013151_1_Tricladida_Continenticola_Planarioidea_Planariidae_Polycelis_nigra:0.00053409542268379536):0.00053409542268379536,Z99949_1_Tricladida_Continenticola_Planarioidea_Planariidae_Polycelis_tenuis:0.00000100000050002909):0.02696075764396489022):0.02982720633973295551):0.00936599757577585498):0.01011223336542699594):0.02728387164220563363,(((AF050432_1_Tricladida_Continenticola_Geoplanoidea_Dugesiidae_Neppia_montana:0.08890984554813657903,((U31084_1_Tricladida_Continenticola_Geoplanoidea_Dugesiidae_Dugesia_mediterranea:0.00257286601599269289,AF013152_1_Tricladida_Continenticola_Geoplanoidea_Dugesiidae_Schmidtea_polychroa:0.00720321022686592604):0.01100094729179802895,AF033043_1_Tricladida_Continenticola_Geoplanoidea_Dugesiidae_Cura_pinguis:0.00612857634247161547):0.00940494270957555750):0.00653437855331246657,((AF033039_1_Tricladida_Continenticola_Geoplanoidea_Geoplanidae_Bipaliinae_Bipalium_kewense:0.05474324241824922443,AF013157_2_Tricladida_Continenticola_Geoplanoidea_Dugesiidae_Girardia_tigrina:0.01366696732672268051):0.00805299017858200628,(AF033042_1_Tricladida_Continenticola_Geoplanoidea_Geoplanidae_Microplaninae_Microplana_nana:0.04175038094677863132,(AF033038_1_Tricladida_Continenticola_Geoplanoidea_Geoplanidae_Caenoplaninae_Artioposthia_triangulata:0.01906524019757596666,(AF033041_1_Tricladida_Continenticola_Geoplanoidea_Geoplanidae_Caenoplaninae_Australoplana_sanguinea:0.01069724550921250135,AF033040_1_Tricladida_Continenticola_Geoplanoidea_Geoplanidae_Caenoplaninae_Caenoplana_caerulea:0.01230937501064791571):0.00333977687922951041):0.01697694102070505112):0.00497418175249219555):0.00145767477322369704):0.01901506629902316448,((AF050433_1_Tricladida_Continenticola_Geoplanoidea_Dugesiidae_Dugesia_ryukyuensis:0.07789750295048307460,(D83382_1_Tricladida_Continenticola_Geoplanoidea_Dugesiidae_Dugesia_japonica:0.10126626605711507023,AF013155_1_Tricladida_Continenticola_Geoplanoidea_Dugesiidae_Dugesia_subtentaculata:0.05699008642066201447):0.01645923644045270418):0.06687820077025177778,(DQ666007_1_Tricladida_Continenticola_Geoplanoidea_Dugesiidae_Spathula_sp:0.06824802644674095309,(Z99951_1_Tricladida_Continenticola_Geoplanoidea_Dugesiidae_Romankenkius_lidinosus:0.05177857672692436075,DQ666006_1_Tricladida_Continenticola_Geoplanoidea_Dugesiidae_Spathula_alba:0.05636985486345268137):0.01854705933732949535):0.03393942411979580104):0.02308377939682948118):0.02314171405740492876):0.03788098709921349644):0.11116070707263792094):0.11116070707263792094):0.02704878210113416392,(AJ287546_1_Fecampiidae_Notentera_ivanovi:0.17493132767400726424,(AJ012513_1_Fecampiidae_Kronborgia_isopodicola:0.37225622184939777259,(AF167422_1_Urastomidae_Urastoma_cyprinae:0.00366669465690269312,U70085_1_Urastomidae_Urastoma_sp:0.01167142690535043215):0.13949277359392645015):0.02840337158289133954):0.07869740372220336566):0.07421115012377538234,(((QUERY___BM_OTU337:0.184195,QUERY___SA_OTU14902:0.172653,QUERY___SA_OTU161439:0.190496,QUERY___TO_OTU63382:0.082568):0.0,((((((AY775740_1_Rhabdocoela_Kalyptorhynchia_Schizorhynchia_Karkinorhynchidae_Karkinorhynchus_bruneti:0.02098064062688201684,AJ012508_1_Rhabdocoela_Kalyptorhynchia_Schizorhynchia_Diascorhynchidae_Diascorhynchus_rubrus:0.02377188490165828283):0.00586976994536838985,(QUERY___BM_OTU790:0.208256,AY775749_1_Rhabdocoela_Kalyptorhynchia_Schizorhynchia_Schizorhynchidae_Thylacorhynchus_ambronensis:0.01621937464507361773):0.01621937464507361773):0.01017416636130463042,(AY775747_1_Rhabdocoela_Kalyptorhynchia_Schizorhynchia_Schizorhynchidae_Schizochilus_marcusi:0.01600740206553424860,AY775746_1_Rhabdocoela_Kalyptorhynchia_Schizorhynchia_Schizorhynchidae_Schizochilus_choriurus:0.02202228291569756705):0.03952716536533208008):0.00874802295611461049,(QUERY___BM_OTU536:0.155954,AY775748_1_Rhabdocoela_Kalyptorhynchia_Schizorhynchia_Schizorhynchidae_Schizorhynchoides_caniculatus:0.04774647805409452245):0.04774647805409452245):0.02542347763632462829,AJ012507_1_Rhabdocoela_Kalyptorhynchia_Schizorhynchia_Karkinorhynchidae_Cheliplana_cf_orthocirra:0.11681117057631863754):0.03327254229478050079,(QUERY___BM_OTU440:0.040983,(((QUERY___SA_OTU2185:0.039369,QUERY___SA_OTU276155:0.039355):0.0,(((QUERY___PA_OTU3443:0.083316,QUERY___SA_OTU48556:0.035912):0.0,(AY775743_1_Rhabdocoela_Kalyptorhynchia_Eukalyptorhynchia_Polycystididae_Polycystis_naegelii:0.06329036534790005719,AJ243677_1_Rhabdocoela_Kalyptorhynchia_Eukalyptorhynchia_Polycystididae_Arrawaria_sp:0.06364860386075149590):0.06118706133761640797):0.06118706133761640797,((QUERY___BM_OTU271:0.129412,QUERY___TO_OTU178536:0.293834):0.0,AY775738_1_Rhabdocoela_Kalyptorhynchia_Eukalyptorhynchia_Polycystididae_Stradorhynchus_sp:0.03022796940162682244):0.03022796940162682244):0.01092572074196932266):0.01092572074196932266,((QUERY___BM_OTU295:0.110089,QUERY___BM_OTU402:0.096882,QUERY___DSF_OTU3063:0.037965,QUERY___SA_OTU48558:0.126401,QUERY___SA_OTU22994:0.163156,QUERY___SA_OTU161429:0.144912,QUERY___SA_OTU48543:0.045717,QUERY___SA_OTU161100:0.063338,QUERY___SA_OTU161113:0.053428,QUERY___SA_OTU85189:0.043396,QUERY___SA_OTU156150:0.043429,QUERY___SA_OTU126329:0.035192,QUERY___SA_OTU161121:0.022403,QUERY___SA_OTU161193:0.019521,QUERY___SA_OTU85178:0.033977,QUERY___SA_OTU85339:0.034004,QUERY___SA_OTU161126:0.017786,QUERY___SA_OTU522:0.019459,QUERY___SA_OTU161102:0.024299,QUERY___SA_OTU22973:0.029164,QUERY___SA_OTU48773:0.019381,QUERY___TO_OTU28288:0.217334,QUERY___TO_OTU44125:0.196995,QUERY___TO_OTU65544:0.174875):0.0,AJ012510_1_Rhabdocoela_Kalyptorhynchia_Eukalyptorhynchia_Polycystididae_Gyratrix_hermaphroditus:0.04704571859318129601):0.04704571859318129601):0.01811213521440366292):0.01811213521440366292):0.04686466197305267506):0.04686466197305267506,((QUERY___BM_OTU640:0.251747,QUERY___BM_OTU1583:0.256998,QUERY___BM_OTU17530:0.317644,QUERY___SA_OTU134775:0.203370,QUERY___SA_OTU49040:0.171871,QUERY___SA_OTU1317:0.250117,QUERY___SA_OTU3243:0.181785,QUERY___SA_OTU195120:0.206824,QUERY___SA_OTU203075:0.191963,QUERY___SA_OTU13829:0.185011,QUERY___SA_OTU2050:0.196414,QUERY___SA_OTU3697:0.217986):0.0,((QUERY___DSF_OTU2970:0.248236,((QUERY___TO_OTU49004:0.039557,(AF051332_1_Rhabdocoela_Neodalyellida_Temnocephalida_Temnocephalidae_Temnocephala_sp:0.07613348590122154258,KC517073_1_Rhabdocoela_Neodalyellida_Temnocephalida_Diceratocephalidae_Diceratocephala_boschmai:0.04155199035301095772):0.10887759044417348597):0.10887759044417348597,(((QUERY___SA_OTU198545:0.021240,QUERY___SA_OTU6183:0.082408,QUERY___TO_OTU53393:0.239226):0.0,(((QUERY___SA_OTU196313:0.033555,QUERY___SA_OTU46822:0.024921):0.0,KC529440_1_Rhabdocoela_Neodalyellida_Dalyelliidae_Pseudodalyellia_alabamensis:0.01044234621988645098):0.01044234621988645098,(KC529444_1_Rhabdocoela_Neodalyellida_Dalyelliidae_Dalyellia_viridis:0.01270541152064580057,((QUERY___SA_OTU223687:0.069189,QUERY___SA_OTU227175:0.016765,QUERY___SA_OTU148191:0.017931,QUERY___SA_OTU54526:0.007097):0.0,AJ012515_1_Rhabdocoela_Neodalyellida_Dalyelliidae_Microdalyellia_rossi:0.01944748318822019095):0.01944748318822019095):0.01475699349424375827):0.04230079500861095437):0.04230079500861095437,((QUERY___DSF_OTU4554:0.122814,QUERY___DSF_OTU4934:0.183065,QUERY___SA_OTU138748:0.154286,QUERY___SA_OTU136443:0.244014,QUERY___SA_OTU138815:0.181928,QUERY___SA_OTU137501:0.089929,QUERY___SA_OTU137558:0.049058,QUERY___SA_OTU106046:0.026057,QUERY___SA_OTU183751:0.021773,QUERY___SA_OTU136448:0.045757,QUERY___SA_OTU138808:0.050490,QUERY___SA_OTU138999:0.041613,QUERY___SA_OTU207349:0.034630,QUERY___SA_OTU246042:0.024978,QUERY___SA_OTU52060:0.041201,QUERY___SA_OTU239361:0.047241,QUERY___SA_OTU140555:0.042864,QUERY___SA_OTU14914:0.026237):0.0,(((QUERY___SA_OTU15613:0.063804,QUERY___SA_OTU138826:0.110281,QUERY___SA_OTU49311:0.092025,QUERY___SA_OTU49322:0.083907,QUERY___SA_OTU226033:0.059183,QUERY___SA_OTU139124:0.054594,QUERY___SA_OTU51936:0.045798,QUERY___SA_OTU139284:0.043959,QUERY___SA_OTU138741:0.081025,QUERY___SA_OTU22478:0.041487,QUERY___SA_OTU53021:0.070149,QUERY___SA_OTU22475:0.043933,QUERY___SA_OTU138156:0.041205,QUERY___SA_OTU138723:0.073167,QUERY___SA_OTU138728:0.082483,QUERY___SA_OTU15538:0.000001,QUERY___SA_OTU51927:0.023550,QUERY___SA_OTU138796:0.026056,QUERY___SA_OTU139493:0.024081,QUERY___SA_OTU138777:0.056839,QUERY___SA_OTU264794:0.054673,QUERY___SA_OTU160151:0.054672,QUERY___SA_OTU6259:0.004677,QUERY___SA_OTU49188:0.009365,QUERY___SA_OTU819:0.034737,QUERY___SA_OTU22435:0.047923,QUERY___SA_OTU138786:0.047949,QUERY___SA_OTU138750:0.047682,QUERY___SA_OTU52078:0.048050,QUERY___SA_OTU53029:0.034615,QUERY___SA_OTU52075:0.043432,QUERY___SA_OTU52074:0.043544,QUERY___SA_OTU52073:0.043561,QUERY___SA_OTU138793:0.043544,QUERY___SA_OTU52072:0.047977,QUERY___SA_OTU52057:0.043539,QUERY___SA_OTU142359:0.052188,QUERY___SA_OTU263:0.004832,QUERY___SA_OTU52079:0.039201,QUERY___SA_OTU22495:0.039089,QUERY___SA_OTU138785:0.039083,QUERY___SA_OTU12754:0.039110,QUERY___SA_OTU52044:0.039085,QUERY___SA_OTU52045:0.039090,QUERY___SA_OTU139281:0.004835,QUERY___SA_OTU15589:0.004814,QUERY___SA_OTU52015:0.004818,QUERY___SA_OTU97:0.030305,QUERY___SA_OTU52080:0.030335,QUERY___SA_OTU52082:0.030322,QUERY___SA_OTU134553:0.008699,QUERY___SA_OTU52050:0.025891,QUERY___SA_OTU138742:0.039502,QUERY___SA_OTU138744:0.025968,QUERY___SA_OTU138743:0.052593):0.0,(((QUERY___SA_OTU139126:0.033535,QUERY___SA_OTU139201:0.033490,QUERY___SA_OTU185693:0.029638,QUERY___SA_OTU12718:0.021904,QUERY___SA_OTU139267:0.021947,QUERY___SA_OTU52568:0.018096,QUERY___SA_OTU139261:0.021889,QUERY___SA_OTU139269:0.018048,QUERY___SA_OTU52405:0.014239,QUERY___SA_OTU4853:0.014303,QUERY___SA_OTU51945:0.014249,QUERY___SA_OTU139296:0.014248,QUERY___SA_OTU139276:0.018087,QUERY___SA_OTU52071:0.124908):0.0,KC529500_1_Rhabdocoela_Neodalyellida_Typhloplanidae_Rhynchomesostominae_Rhynchomesostoma_rostratum:0.00612500033381610607):0.00612500033381610607,(QUERY___SA_OTU15617:0.066385,KC529484_1_Rhabdocoela_Neodalyellida_Typhloplanidae_Typhloplaninae_Typhloplana_viridata:0.00475699625136961641):0.00475699625136961641):0.00544345052287310057):0.00544345052287310057,((QUERY___SA_OTU249515:0.228886,QUERY___SA_OTU139072:0.180984,QUERY___SA_OTU139040:0.175135,QUERY___SA_OTU130315:0.181995,QUERY___SA_OTU139113:0.122198,QUERY___SA_OTU139044:0.116413,QUERY___SA_OTU139092:0.106059,QUERY___SA_OTU6647:0.076488,QUERY___SA_OTU139144:0.082781,QUERY___SA_OTU138787:0.105418,QUERY___SA_OTU251295:0.056028,QUERY___SA_OTU52099:0.076169,QUERY___SA_OTU139066:0.029074,QUERY___SA_OTU137448:0.062904,QUERY___SA_OTU10838:0.059716,QUERY___SA_OTU15618:0.066745,QUERY___SA_OTU52096:0.066564,QUERY___SA_OTU138814:0.066618,QUERY___SA_OTU15543:0.008379,QUERY___SA_OTU138798:0.047732,QUERY___SA_OTU4619:0.042807,QUERY___SA_OTU138855:0.047435):0.0,(((QUERY___SA_OTU138724:0.188785,QUERY___SA_OTU138790:0.184259,QUERY___SA_OTU138813:0.183116,QUERY___SA_OTU138746:0.143739,QUERY___SA_OTU52003:0.062557,QUERY___SA_OTU139049:0.059088,QUERY___SA_OTU139045:0.062456,QUERY___SA_OTU9481:0.087272,QUERY___SA_OTU9483:0.082292,QUERY___SA_OTU22509:0.071669):0.0,AJ243682_1_Rhabdocoela_Neodalyellida_Typhloplanidae_Mesostominae_sMesostoma_lingua:0.02031894599025342932):0.02031894599025342932,(QUERY___SA_OTU50370:0.003851,D85098_1_Rhabdocoela_Neodalyellida_Typhloplanidae_Mesostominae_Bothromesostoma_sp:0.03576958152669205276):0.03576958152669205276):0.00997669568447181500):0.00997669568447181500):0.04358676069418905563):0.04358676069418905563):0.03430658022484638081):0.04163952413974873756):0.04163952413974873756,((((QUERY___BM_OTU71:0.176174,QUERY___BM_OTU272:0.140476,QUERY___BM_OTU3777:0.071175,QUERY___BM_OTU14844:0.165188,QUERY___TO_OTU145590:0.097685):0.0,KC529519_1_Rhabdocoela_Typhloplanoida_Solenopharyngidae_unclassified_Solenopharyngidae_Solenopharyngidae_sp:0.14654427770361250216):0.14654427770361250216,AJ312268_1_Rhabdocoela_Dalyellioida_Provorticidae_Provortex_balticus:0.30116149784582907367):0.02201239153226199410,(QUERY___SA_OTU6168:0.084495,((KC869832_1_Rhabdocoela_Dalyellioida_Graffillidae_Bresslauilla_relicta:0.21672998107486440844,((QUERY___BM_OTU761:0.059788,KC529514_1_Rhabdocoela_Dalyellioida_Graffillidae_Pseudograffilla_arenicola:0.06418750863494895875):0.06418750863494895875,(QUERY___BM_OTU1156:0.168841,AJ012521_1_Rhabdocoela_Dalyellioida_Graffillidae_Graffila_buccinicola:0.17244840579780293388):0.17244840579780293388):0.04760986713143165044):0.01323892886959008967,((QUERY___BM_OTU783:0.055494,QUERY___SA_OTU15850:0.056529):0.0,(AJ012518_1_Rhabdocoela_Dalyellioida_Pterastericolidae_Pterastericola_australis:0.02512586006093050703,KC529516_1_Rhabdocoela_Dalyellioida_Pterastericolidae_Pterastericola_psilastericola:0.02248509681367475213)OROOT:0.05340671017998589037):0.05340671017998589037):0.04264822352331314181):0.04264822352331314181):0.10676107242607520142):0.02781497309629810122):0.02781497309629810122):0.07382469013270787084):0.01802132291656049351):0.01304863028350360631):0.01676164213723286764):0.01356117190978118475):0.01356117190978118475):0.00631576055020161963):0.00631576055020161963):0.00682710046745425500):0.00682710046745425500):0.00000100000050002909):0.02864204380415832918):0.02864204380415832918):0.02407948393877464704):0.01961686947641461121):0.01449624349765612358):0.00536970959014344829):0.01021999352161429529):0.00966743241120550899):0.00629308525186095518):0.03326127478745600358):0.06325830965642244286):0.08177418399004780791):0.16974935491797063514):0.03806438655989341502):0.04064345079409580758):0.0354140161030277);
